# Supplementary material for: Evolutionary diversification of methanotrophic ANME-1 archaea and their expansive virome
Source: Nat Microbiol. 2023 Jan 19;8(2):231–45. doi: 10.1038/s41564-022-01297-4 (PMC9894754; doi:10.1038/s41564-022-01297-4)
Supplement: Supplementary file 4 — 12 Supplementary Tables with additional information. [file 41564_2022_1297_MOESM4_ESM.xlsx]

## Sheet: Overview
Content
Supplementary Table 1	Sampling information from the Pescadero Basin.
Supplementary Table 2	Overview of ANME-1 genomes used in this study.
Supplementary Table 3	List of single copy genes used for the phylogenomic calculation of the ANME-1 tree (Figure 1)
Supplementary Table 4	Estimated genome size (Mb) and predicted optimum growth temperature (°C) per ANME group (ANME-1c, ANME-1a, ANME-1b) and species.
Supplementary Table 5	List of proteins used to compare different genomic features in ANME-1
Supplementary Table 6	List of protein sequences used to calculate the hydrogenase phylogenetic tree
Supplementary Table 7	List of published dataset from Guaymas basin used for CRISPR mapping
Supplementary Table 8	vCONTACT2 network analyses result. Topology confidence were obtained with default setting as described in Jang et al 2019 by multiplying the quality score of the subcluster and a one-sided Mann-Whitney U-test p value.
Supplementary Table 9	List of ANME-1 MGEs and their various properties
Supplementary Table 10	Proteome annotations for representative ANME-1 viruses
Supplementary Table 11	Proteome annotations for representative unclassified ANME-1 MGEs
Supplementary Table 12	Taxonomic proposals for viral species with complete genomes

## Sheet: Table 1
Supplementary Table 1. Sampling information from the Pescadero Basin.
Sample ID	BioProjectID (NCBI)	SRA ID (NCBI)	Sample type	Sample	Cruise	Date (DD/MM/YYYY)	Coordinates	Location	Water depth (m)	Lithology	Isolation source	Additional information	Study
DR750-PC67	PRJNA713414	SRR14000031; SRR14000032; SRR14000033; SRR14000034	Sediment	PC67	DR750	18/04/2015	23.957043 N 108.862273 W	Auka Vent Field, Z-Mound	3679	Sediment	Sediment	Grey/Orange microbial mat; 53 °C shimmering	Speth et al, ISME J 16, 1750–1764 (2022)
DR750-PC80	PRJNA713414	SRR14000035; SRR14000036; SRR14000037; SRR14000038	Sediment	PC80	DR750	18/04/2015	23.957043 N 108.862273 W	Auka Vent Field, Z-Mound	3679	Sediment	Sediment	Grey/orange microbial mat; 6 °C in adjacent core location	Speth et al, ISME J 16, 1750–1764 (2022)
S0200-R1	PRJNA875076	SRR21418560	Rock	12019	FK181031	21/11/2018	23.956094 N 108.86192 W	Auka Vent Field, Z-Mound	3688.03	silicates	Hydrothermal precipitate	Granular crust. Oil saturated rock with intermediate barium levels	This study
S0193-R2	PRJNA875076	SRR21418559	Rock	11719B	FK181031	14/11/2018	23.954036 N 108.86296 W	Auka Vent Field, Matterhorn	3655.19	Barite	Hydrothermal precipitate	Some darker areas with more sulfide.	This study
S0197-PC1	PRJNA875076	SRR21418558	Rock	11868	FK181031	18/11/2018	23.942356 N 108.855825 W	JaichMaa’ja’ag field, Abuelita mound	3692.74	silicates	Hydrothermal precipitate	Recovered at 5-11 cm from the pushcore S0197-PC1.	This study
NA091.008	PRJNA875076	SRR21418557	Rock	NA091.008	NA091	31/10/2017	23.954027 N 108.863324 W	Auka Vent Field, Matterhorn	3650.71	Barite	Hydrothermal precipitate	Temperature: 49.8 °C. Covered in white microbial mat	This study
PR1007	PRJNA721962	SRR21462135	Incubated rock	12019	FK181031	21/11/2018	23.956094 N 108.86192 W	Auka Vent Field, Z-Mound	3688.03	silicates	Hydrothermal precipitate	Incubated at 50°C in artificial seawater with 28 mM sulfate	This study
PR1031	PRJNA721962	SRR21462133; SRR21462134	Incubated rock	12019	FK181031	21/11/2018	23.956094 N 108.86192 W	Auka Vent Field, Z-Mound	3688.03	silicates	Hydrothermal precipitate	Incubated at 50°C in 2 atm H2(80%)/CO2(20%) without sulfate	This study
PR1041	PRJNA721962	SRR21462131	Incubated rock	11719	FK181031	14/11/2018	23.954036 N 108.86296 W	Auka Vent Field, Matterhorn	3655.19	Barite	Hydrothermal precipitate	Incubated at 50°C in artificial seawater with 28 mM sulfate	This study
FW4147	PRJNA721962	SRR15988953	Incubated rock	NA091.008	NA091	31/10/2017	23.954027 N 108.863324 W	Auka Vent Field, Matterhorn	3650.71	Barite	Hydrothermal precipitate	Incubated at 40°C in artificial seawater with 28 mM sulfate	Wu et al Nat Microbiol 7, 200–212 (2022)
FW4380	PRJNA721962	SRR15988952	Incubated rock	NA091.008	NA091	31/10/2017	23.954027 N 108.863324 W	Auka Vent Field, Matterhorn	3650.71	Barite	Hydrothermal precipitate	Incubated at 40°C in artificial seawater with 28 mM sulfate	Wu et al Nat Microbiol 7, 200–212 (2022)
FW4382	PRJNA721962	SRR15988951	Incubated rock	NA091.008	NA091	31/10/2017	23.954027 N 108.863324 W	Auka Vent Field, Matterhorn	3650.71	Barite	Hydrothermal precipitate	Incubated at 40°C in artificial seawater with 28 mM sulfate	Wu et al Nat Microbiol 7, 200–212 (2022)

## Sheet: Table 2
Supplementary Table 2. Overview of ANME-1 genomes used in this study. For genomes with over 100% contamination, estimated genome size was not calculated. Genomes in orange did not reach the minumum number of marker genes (24) for the phylogenomic calculation of Figure 1 or were excluded due to the high contamination (ERB7)
*Contamination and completeness for FWG175 were calculated, althought the genome is circularized in a single scaffold. ** Family and genus names for ANME-1a and ANME-1b according to Chadwick 2022
Genome	Accession number	Publication	Completeness	Contamination	Strain heterogeneity	Scaffolds	Size (Mb)	Estimated genomes size (Mb)	OGT	Lineage	Order	Family**	Genus**	Species	Species/Genus (ID number)	GDTB_Taxonomy
ANME-1 B22_G9	GCA_003661195.1	Dombrowski et al. 2018	69.23	1.63	66.67	253	1.03297	1.46776	70.4613	ANME-1c	Methanophagales	Methanoxibalbaceae	Methanoxibalbensis	Methanoxibalbensis ujae	1	d__Archaea;p__Halobacteriota;c__Syntropharchaeia;o__ANME-1;f__;g__;s__
FW4382_bin044	GCA_025966575.1	This study	89.3	0.65	0	118	1.61437	1.79605	69.9932	ANME-1c	Methanophagales	Methanoxibalbaceae	Methanoxibalbensis	Methanoxibalbensis ujae	1	d__Archaea;p__Halobacteriota;c__Syntropharchaeia;o__ANME-1;f__;g__;s__
NA091.008_bin2_ANME1	GCA_026134085.1	This study	90.31	1.96	0	86	1.99255	2.1631	72.7832	ANME-1c	Methanophagales	Methanoxibalbaceae	Methanoxibalbensis	Methanoxibalbensis ujae	1	d__Archaea;p__Halobacteriota;c__Syntropharchaeia;o__ANME-1;f__;g__;s__
12019_bin1_ANME1	GCA_026134045.1	This study	89.91	0.65	0	20	1.42776	1.57767	75.9109	ANME-1c	Methanophagales	Methanoxibalbaceae	Methanospirare	Methanospirare jalkutatii	2	d__Archaea;p__Halobacteriota;c__Syntropharchaeia;o__ANME-1;f__;g__;s__
FW4382_bin126	GCA_025966535.1	This study	89.38	1.99	0	18	1.61694	1.77306	76.8571	ANME-1c	Methanophagales	Methanoxibalbaceae	Methanospirare	Methanospirare jalkutatii	2	d__Archaea;p__Halobacteriota;c__Syntropharchaeia;o__ANME-1;f__;g__;s__
FWG175_ANME1*	GCA_025962715.1	This study	89.38	1.99	0	1	1.626	1.626	77.4125	ANME-1c	Methanophagales	Methanoxibalbaceae	Methanospirare	Methanospirare jalkutatii	2	d__Archaea;p__Halobacteriota;c__Syntropharchaeia;o__ANME-1;f__;g__;s__
NA091.008_bin1_ANME1	GCA_026134065.1	This study	89.58	2.94	0	34	1.53482	1.66298	76.8909	ANME-1c	Methanophagales	Methanoxibalbaceae	Methanospirare	Methanospirare jalkutatii	2	d__Archaea;p__Halobacteriota;c__Syntropharchaeia;o__ANME-1;f__;g__;s__
PB_MBMC_218	GCA_021160825.1	Speth et al., 2022	66.17	0.15	100	217	0.972517	1.46752	77.4096	ANME-1c	Methanophagales	Methanoxibalbaceae	Methanospirare	Methanospirare jalkutatii	2	d__Archaea;p__Halobacteriota;c__Syntropharchaeia;o__ANME-1;f__;g__;s__
11719B_bin4_ANME1	GCA_026133975.1	This study	85.95	0.65	0	27	1.55951	1.80265	68.4193	ANME-1a	Methanophagales	Methanophagaceae	gen. nov. 3		3	d__Archaea;p__Halobacteriota;c__Syntropharchaeia;o__ANME-1;f__ANME-1;g__ANME1a;s__ANME1a sp003194425
ANME-1 ex4572-4	GCA_002254785.1	Dombrowski et al. 2017	69.91	1.96	33.33	95	1.01808	1.42774	72.1581	ANME-1a	Methanophagales	Methanophagaceae	gen. nov. 3		3	d__Archaea;p__Halobacteriota;c__Syntropharchaeia;o__ANME-1;f__ANME-1;g__ANME1a;s__ANME1a sp003194425
ANME-1 G37	GCA_003194425.1	Krukenberg et al. 2018	87.91	1.31	50	5	1.399	1.57055	68.6929	ANME-1a	Methanophagales	Methanophagaceae	gen. nov. 3		3	d__Archaea;p__Halobacteriota;c__Syntropharchaeia;o__ANME-1;f__ANME-1;g__ANME1a;s__ANME1a sp003194425
FWG147_ANME1	GCA_025966525.1	This study	91.18	1.31	0	126	1.49077	1.61356	69.4837	ANME-1a	Methanophagales	Methanophagaceae	gen. nov. 2		4	d__Archaea;p__Halobacteriota;c__Syntropharchaeia;o__ANME-1;f__ANME-1;g__QEXZ01;s__
FW4382_bin035	GCA_025966595.1	This study	88.9	7.3	0	133	2.34578	2.44605	65.3671	ANME-1a	Methanophagales	Methanophagaceae	gen. nov. 2		4	d__Archaea;p__Halobacteriota;c__Syntropharchaeia;o__ANME-1;f__ANME-1;g__QEXZ01;s__
ANME-1 WYZ-LMO12	GCA_003601545.1	Wang et al. 2019	73.94	9.23	4.76	374	2.16304	2.65539	65.1839	ANME-1a	Methanophagales	Methanophagaceae	gen. nov. 2		4	d__Archaea;p__Halobacteriota;c__Syntropharchaeia;o__ANME-1;f__ANME-1;g__QEXZ01;s__
ANME-1 WYZ-LMO13	GCA_003601795.1	Wang et al. 2019	80.5	4.65	0	310	1.93488	2.29181	65.6339	ANME-1a	Methanophagales	Methanophagaceae	gen. nov. 2		4	d__Archaea;p__Halobacteriota;c__Syntropharchaeia;o__ANME-1;f__ANME-1;g__QEXZ01;s__QEXZ01 sp003601795
ANME-1 B64_G16	GCA_003661125.1	Dombrowski et al. 2018	83.83	3.27	0	400	2.21259	2.55307	67.7512	ANME-1a	Methanophagales	Methanophagaceae	gen. nov. 2		4	d__Archaea;p__Halobacteriota;c__Syntropharchaeia;o__ANME-1;f__ANME-1;g__QEXZ01;s__QEXZ01 sp003661125
FWG148_ANME1	GCA_025966515.1	This study	85.62	1.31	0	177	2.39453	2.76005	69.2035	ANME-1a	Methanophagales	Methanophagaceae	gen. nov. 2		4	d__Archaea;p__Halobacteriota;c__Syntropharchaeia;o__ANME-1;f__ANME-1;g__QEXZ01;s__QEXZ01 sp003661125
ANME-1 M5.MMPM	GCA_003160755.1	Beulig et al. 2019	81.24	2.97	66.67	321	1.89892	2.268	59.0256	ANME-1a	Methanophagales	Methanophagaceae	gen. nov. 2		4	d__Archaea;p__Halobacteriota;c__Syntropharchaeia;o__ANME-1;f__ANME-1;g__QEXZ01;s__QEXZ01 sp003160755
ANME-1 GoMg1	GCA_013180605.1	Chadwick et al., 2022	80.8	2.94	16.67	189	2.34429	2.81604	61.2316	ANME-1a	Methanophagales	Methanophagaceae	gen. nov. 2		4	d__Archaea;p__Halobacteriota;c__Syntropharchaeia;o__ANME-1;f__ANME-1;g__QEXZ01;s__
ANME-1 SCGC AAA252-L18	GCA_020793595.1	Chadwick et al., 2022	72.69	8.78	19.23	700	2.56615	3.22031	58.0323	ANME-1a	Methanophagales	Methanophagaceae	gen. nov. 2		4	d__Archaea;p__Halobacteriota;c__Syntropharchaeia;o__ANME-1;f__ANME-1;g__QEXZ01;s__
ANME-1 S3_bin4	https://figshare.com/s/bee9fd40f45054e71e8b	Dong et al. 2020	86.74	1.31	0	117	2.25495	2.56561	63.9332	ANME-1a	Methanophagales	Methanophagaceae	gen. nov. 2		4	d__Archaea;p__Halobacteriota;c__Syntropharchaeia;o__ANME-1;f__ANME-1;g__QEXZ01;s__
PB_MBMC_171	GCA_021161765.1	Speth et al., 2022	84.94	2.8	33.33	271	1.77303	2.02895	65.0034	ANME-1a	Methanophagales	Methanophagaceae	gen. nov. 2		4	d__Archaea;p__Halobacteriota;c__Syntropharchaeia;o__ANME-1;f__ANME-1;g__QEXZ01;s__
ANME-1 ERB6	See Material and Methods in the article	Chadwick et al., 2022	69.48	100.62	93.6	134	4.54741		62.5495	ANME-1a	Methanophagales	Methanophagaceae	gen. nov. 2		4	d__Archaea;p__Halobacteriota;c__Syntropharchaeia;o__ANME-1;f__ANME-1;g__QEXZ01;s__
ANME-1 Co_bin174	https://figshare.com/s/bee9fd40f45054e71e8b	Dong et al. 2020	61.62	4.25	37.5	375	1.90745	2.96394	59.7577	ANME-1a	Methanophagales	Methanophagaceae	gen. nov. 2		4	d__Archaea;p__Halobacteriota;c__Syntropharchaeia;o__ANME-1;f__ANME-1;g__QEXZ01;s__
ANME-1 S3_bin12	https://figshare.com/s/bee9fd40f45054e71e8b	Dong et al. 2020	85.95	1.63	0	189	2.56636	2.9372	56.0622	ANME-1a	Methanophagales	Methanophagaceae	gen. nov. 1		5	d__Archaea;p__Halobacteriota;c__Syntropharchaeia;o__ANME-1;f__ANME-1;g__;s__
ANME-1 GoMg2	GCA_013180585.1	Chadwick et al., 2022	79.21	3.92	37.5	251	2.19292	2.65996	56.3106	ANME-1a	Methanophagales	Methanophagaceae	gen. nov. 1		5	d__Archaea;p__Halobacteriota;c__Syntropharchaeia;o__ANME-1;f__ANME-1;g__;s__
ANME-1 CONS3730H04p2b1	GCA_013374505.1	Chadwick et al., 2022	76.47	1.63	50	369	2.57121	3.30757	51.2776	ANME-1a	Methanophagales	Methanophagaceae	gen. nov. 1		5	d__Archaea;p__Halobacteriota;c__Syntropharchaeia;o__ANME-1;f__ANME-1;g__;s__
ANME-1 Agg-C03	GCA_013374425.1	Chadwick et al., 2022	63.37	3.27	20	374	1.89514	2.8928	50.345	ANME-1a	Methanophagales	Methanophagaceae	gen. nov. 1		5	d__Archaea;p__Halobacteriota;c__Syntropharchaeia;o__ANME-1;f__ANME-1;g__QENH01;s__
ANME-1 CONS3730F07p2b1	GCA_013374555.1	Chadwick et al., 2022	74.44	6.05	10	380	2.75239	3.47377	50.3168	ANME-1a	Methanophagales	Methanophagaceae	gen. nov. 1		5	d__Archaea;p__Halobacteriota;c__Syntropharchaeia;o__ANME-1;f__ANME-1;g__;s__
ANME-1 CONS3730MDAH03UFb1	GCA_013374565.1	Chadwick et al., 2022	82.14	18.16	79.49	505	3.41969	3.4072	52.0582	ANME-1a	Methanophagales	Methanophagaceae	gen. nov. 1		5	d__Archaea;p__Halobacteriota;c__Syntropharchaeia;o__ANME-1;f__ANME-1;g__;s__
11719B_bin3_ANME1	GCA_026133965.1	This study	91.5	2.61	0	89	1.88644	2.00787	57.786	ANME-1a	Methanophagales	Methanophagaceae	gen. nov. 4		6	d__Archaea;p__Halobacteriota;c__Syntropharchaeia;o__ANME-1;f__ANME-1;g__G60ANME1;s__
12019_bin9_ANME1	GCA_026134005.1	This study	89.87	0.65	0	59	1.64601	1.81964	61.7093	ANME-1a	Methanophagales	Methanophagaceae	gen. nov. 4		6	d__Archaea;p__Halobacteriota;c__Syntropharchaeia;o__ANME-1;f__ANME-1;g__G60ANME1;s__
ANME-1 B48_G6	GCA_003661165.1	Dombrowski et al. 2018	75.5	1.96	50	256	1.20408	1.56355	60.0055	ANME-1a	Methanophagales	Methanophagaceae	gen. nov. 4		6	d__Archaea;p__Halobacteriota;c__Syntropharchaeia;o__ANME-1;f__ANME-1;g__G60ANME1;s__
FW4382_bin054	GCA_025966495.1	This study	95.33	13.08	0	81	2.15507	1.96495	62.4892	ANME-1a	Methanophagales	Methanophagaceae	gen. nov. 4		6	d__Archaea;p__Halobacteriota;c__Syntropharchaeia;o__ANME-1;f__ANME-1;g__G60ANME1;s__
FWG146_ANME1	GCA_025966475.1	This study	90.2	0.65	0	130	1.48331	1.63378	60.5804	ANME-1a	Methanophagales	Methanophagaceae	gen. nov. 4		6	d__Archaea;p__Halobacteriota;c__Syntropharchaeia;o__ANME-1;f__ANME-1;g__G60ANME1;s__
PB_MANV_001	GCA_021159465.1	Speth et al., 2022	91.18	1.31	0	268	1.89278	2.04868	62.6943	ANME-1a	Methanophagales	Methanophagaceae	gen. nov. 4		6	d__Archaea;p__Halobacteriota;c__Syntropharchaeia;o__ANME-1;f__ANME-1;g__G60ANME1;s__
PB_MANV_002	GCA_021159475.1	Speth et al., 2022	83.66	1.53	66.67	260	1.11884	1.3169	65.0537	ANME-1a	Methanophagales	Methanophagaceae	gen. nov. 4		6	d__Archaea;p__Halobacteriota;c__Syntropharchaeia;o__ANME-1;f__ANME-1;g__G60ANME1;s__
ANME-1 G60	GCA_003194435.1	Krukenberg et al. 2018	88.24	1.96	66.67	38	1.80585	2.00641	61.9543	ANME-1a	Methanophagales	Methanophagaceae	gen. nov. 4		6	d__Archaea;p__Halobacteriota;c__Syntropharchaeia;o__ANME-1;f__ANME-1;g__G60ANME1;s__G60ANME1 sp003194435
ANME-1 SA	mgm4536100.3	Lau et al. 2014	88.21	2.94	0	196	2.01102	2.21279	66.4368	ANME-1b	Methanophagales	Methanophagaceae	Methanoalium		7	d__Archaea;p__Halobacteriota;c__Syntropharchaeia;o__ANME-1;f__ANME-1;g__ANME-1-THS;s__
ANME-1 THS	GCA_004212135.1	Borrel et al. 2019	78.4	4.9	33.33	181	2.03025	2.46271	55.3295	ANME-1b	Methanophagales	Methanophagaceae	Methanoalium		7	d__Archaea;p__Halobacteriota;c__Syntropharchaeia;o__ANME-1;f__ANME-1;g__ANME-1-THS;s__ANME-1-THS sp004212135
ANME-1 SpSt-1198	GCA_011049045.1	Zhou et al. 2020	93.14	3.46	14.29	72	2.00379	2.07693	45.88	ANME-1b	Methanophagales	Methanophagaceae	Methanoalium		7	d__Archaea;p__Halobacteriota;c__Syntropharchaeia;o__ANME-1;f__ANME-1;g__ANME-1-THS;s__
ANME-1 LC	GCA_014061035.1	Yu, et al. 2018	87.99	1.96	40	152	1.07385	1.1965	46.7	ANME-1b	Methanophagales	Methanophagaceae	Methanoalium		7	d__Archaea;p__Halobacteriota;c__Syntropharchaeia;o__ANME-1;f__ANME-1;g__ANME-1-THS;s__
ANME-1 Co_bin222	https://figshare.com/s/bee9fd40f45054e71e8b	Dong et al. 2020	90.52	1.63	33.33	131	1.47086	1.59841	58.2556	ANME-1b	Methanophagales	Methanophagaceae	Methanoalium		7	d__Archaea;p__Halobacteriota;c__Syntropharchaeia;o__ANME-1;f__ANME-1;g__ANME-1-THS;s__
ANME-1 S6_bin16	https://figshare.com/s/bee9fd40f45054e71e8b	Dong et al. 2020	88.24	2.29	0	331	2.20733	2.44422	56.6218	ANME-1b	Methanophagales	Methanophagaceae	Methanoalium		7	d__Archaea;p__Halobacteriota;c__Syntropharchaeia;o__ANME-1;f__ANME-1;g__ANME-1-THS;s__
ANME-1 S7_bin35	https://figshare.com/s/bee9fd40f45054e71e8b	Dong et al. 2020	67.9	7.34	4.35	660	1.77249	2.41884	56.2344	ANME-1b	Methanophagales	Methanophagaceae	Methanoalium		7	d__Archaea;p__Halobacteriota;c__Syntropharchaeia;o__ANME-1;f__ANME-1;g__ANME-1-THS;s__
ANME-1 GoMg4	GCA_012979255.1	Chadwick et al., 2022	62.71	3.92	50	177	1.40115	2.14674	57.0193	ANME-1b	Methanophagales	Methanophagaceae			8	d__Archaea;p__Halobacteriota;c__Syntropharchaeia;o__ANME-1;f__ANME-1;g__QENH01;s__
ANME-1 WJOV01	GCA_009618475.1		59.84	0.65	0	165	1.09343	1.81538	42.79	ANME-1b	Methanophagales	Methanophagaceae			8	d__Archaea;p__Halobacteriota;c__Syntropharchaeia;o__ANME-1;f__ANME-1;g__QENH01;s__
ANME-1 CONS3730B06UFb1	GCA_003336485.1	Chadwick et al., 2022	91.01	3.27	0	201	3.18251	3.38253	50.6032	ANME-1b	Methanophagales	Methanophagaceae	Methanophaga		9	d__Archaea;p__Halobacteriota;c__Syntropharchaeia;o__ANME-1;f__ANME-1;g__QENH01;s__QENH01 sp003336485
ANME-1 AG-394-G06	GCA_009903405.1	Chadwick et al., 2022	63.48	0.65	0	119	1.5313	2.39657	54.8862	ANME-1b	Methanophagales	Methanophagaceae	Methanophaga		9	d__Archaea;p__Halobacteriota;c__Syntropharchaeia;o__ANME-1;f__ANME-1;g__QENH01;s__
ANME-1 AG-394-G21	GCA_009903435.1	Chadwick et al., 2022	65.42	0.98	0	101	1.86817	2.82768	55.1457	ANME-1b	Methanophagales	Methanophagaceae	Methanophaga		9	d__Archaea;p__Halobacteriota;c__Syntropharchaeia;o__ANME-1;f__ANME-1;g__QENH01;s__
ANME-1 ERB7	See Material and Methods in the article	Chadwick et al., 2022	70.48	126.43	91.57	175	5.86899		54.6411	ANME-1b	Methanophagales	Methanophagaceae	Methanophaga		9	d__Archaea;p__Halobacteriota;c__Syntropharchaeia;o__ANME-1;f__ANME-1;g__QENH01;s__
ANME-1 Meyerdierks	FP565147.1	Meyerdierks et al. 2010	82.19	20.77	82	1	3.39884	3.27643	55.0349	ANME-1b	Methanophagales	Methanophagaceae	Methanophaga		9	d__Archaea;p__Halobacteriota;c__Syntropharchaeia;o__ANME-1;f__ANME-1;g__QENH01;s__
ANME-1 S3_bin35	https://figshare.com/s/bee9fd40f45054e71e8b	Dong et al. 2020	87.07	2.61	0	256	2.40869	2.69418	51.3157	ANME-1b	Methanophagales	Methanophagaceae	Methanophaga		9	d__Archaea;p__Halobacteriota;c__Syntropharchaeia;o__ANME-1;f__ANME-1;g__QENH01;s__
ANME-1 S5_bin17	https://figshare.com/s/bee9fd40f45054e71e8b	Dong et al. 2020	90.33	2.61	0	241	2.80152	3.02048	51.7555	ANME-1b	Methanophagales	Methanophagaceae	Methanophaga		9	d__Archaea;p__Halobacteriota;c__Syntropharchaeia;o__ANME-1;f__ANME-1;g__QENH01;s__
ANME-1 GLR107	GCA_013139985.1		83.22	2.61	50	248	2.12519	2.48704	33.33	ANME-1b	Methanophagales	Methanophagaceae	Methanophaga		9	d__Archaea;p__Halobacteriota;c__Syntropharchaeia;o__ANME-1;f__ANME-1;g__QENH01;s__
ANME-1 GoMg3.2	GCA_013180565.1	Chadwick et al., 2022	80.59	4.93	60	426	2.72725	3.21726	51.0606	ANME-1b	Methanophagales	Methanophagaceae	Methanophaga		9	d__Archaea;p__Halobacteriota;c__Syntropharchaeia;o__ANME-1;f__ANME-1;g__QENH01;s__
ANME-1 UWMA-0191	GCA_012962515.1	Zhou et al. 2020	51.26	0.87	33.33	294	1.3415	2.59429	54.7027	ANME-1b	Methanophagales	Methanophagaceae	Methanoalium		9	d__Archaea;p__Halobacteriota;c__Syntropharchaeia;o__ANME-1;f__ANME-1;g__ANME-1-THS;s__
Alkanophagales B39_G2	GCA_003661185.1	Dombrowski et al. 2018	83.33	1.31	0	259	1.69064	2.00227	72.4864	Alkanophagales	Alkanophagales				Alkanophagales	d__Archaea;p__Halobacteriota;c__Syntropharchaeia;o__ANME-1;f__B39-G2;g__B39-G2;s__B39-G2 sp003661185
12019_bin3_Syntropho	GCA_026134025.1	This study	94.77	1.63	0	98	1.7582	1.82499	53.8057	Syntrophoarchaeum	Syntrophoarchaeales	Syntrophoarchaeaceae	Syntrophoarchaeum		Syntrophoarchaeum	d__Archaea;p__Halobacteriota;c__Syntropharchaeia;o__Syntropharchaeales;f__Syntropharchaeaceae;g__Syntropharchaeum_A;s__
Syntrophoarchaeales BOX1	GCA_001766825.1	Laso-Pérez et al. 2016	88.89	0.98	0	16	1.45696	1.623	65.4459	Syntrophoarchaeum	Syntrophoarchaeales	Syntrophoarchaeaceae	Syntrophoarchaeum	Syntrophoarchaeum butanivorans	Syntrophoarchaeum	d__Archaea;p__Halobacteriota;c__Syntropharchaeia;o__Syntropharchaeales;f__Syntropharchaeaceae;g__Syntropharchaeum;s__Syntropharchaeum butanivorans
Syntrophoarchaeales BOX2	GCA_001766815.1	Laso-Pérez et al. 2016	96.08	0.33	0	10	1.66608	1.72833	56.4417	Syntrophoarchaeum	Syntrophoarchaeales	Syntrophoarchaeaceae	Syntrophoarchaeum	Syntrophoarchaeum caldarius	Syntrophoarchaeum	d__Archaea;p__Halobacteriota;c__Syntropharchaeia;o__Syntropharchaeales;f__Syntropharchaeaceae;g__Syntropharchaeum_A;s__Syntropharchaeum_A caldarius
Syntrophoarchaeales HyVt-185	GCA_011042965.1	Zhou et al. 2020	82.63	2.29	25	318	1.26886	1.50043	63.7207	Syntrophoarchaeum	Syntrophoarchaeales	Syntrophoarchaeaceae	Syntrophoarchaeum	Syntrophoarchaeum butanivorans	Syntrophoarchaeum	d__Archaea;p__Halobacteriota;c__Syntropharchaeia;o__Syntropharchaeales;f__Syntropharchaeaceae;g__Syntropharchaeum;s__Syntropharchaeum butanivorans
Syntrophoarchaeales HyVt-386	GCA_011052865.1	Zhou et al. 2020	93.2	5.19	72.73	141	1.54407	1.57074	65.0462	Syntrophoarchaeum	Syntrophoarchaeales	Syntrophoarchaeaceae	Syntrophoarchaeum	Syntrophoarchaeum butanivorans	Syntrophoarchaeum	d__Archaea;p__Halobacteriota;c__Syntropharchaeia;o__Syntropharchaeales;f__Syntropharchaeaceae;g__Syntropharchaeum;s__Syntropharchaeum butanivorans
Syntrophoarchaeales WYZ-LMO15	GCA_003601555.1	Wang et al. 2019	93.14	2.29	0	129	1.39319	1.46155	65.2031	Syntrophoarchaeum	Syntrophoarchaeales	Syntrophoarchaeaceae	Syntrophoarchaeum	Syntrophoarchaeum butanivorans	Syntrophoarchaeum	d__Archaea;p__Halobacteriota;c__Syntropharchaeia;o__Syntropharchaeales;f__Syntropharchaeaceae;g__Syntropharchaeum;s__Syntropharchaeum butanivorans
Syntrophoarchaeum GoM_oil	GCA_902158755.1	Laso-Pérez et al. 2019	37.85	0	0	46	0.803504	2.12286	49.8725	Syntrophoarchaeum	Syntrophoarchaeales	Syntrophoarchaeaceae	Syntrophoarchaeum		Syntrophoarchaeum	d__Archaea;p__Halobacteriota;c__Syntropharchaeia;o__Syntropharchaeales;f__Syntropharchaeaceae;g__Syntropharchaeum_A;s__

## Sheet: Table 3
Supplemental Table 3. List of single copy genes used for the phylogenomic calculation of the ANME-1 tree (Figure 1)
Gene	COG model
Phenylalanyl_tRNA_synthetase_alpha_subunit	COG0016
Phenylalanyl_tRNA_synthetase_beta_subunit	COG0072
Ribosomal_L1	COG0081
Ribosomal_L10	COG0244
Ribosomal_L11	COG0080
Ribosomal_L14	COG0093
Ribosomal_L15e	COG0200
Ribosomal_L16	COG0197
Ribosomal_L18p	COG0256
Ribosomal_L2	COG0090
Ribosomal_L22	COG0091
Ribosomal_L24e	COG0198
Ribosomal_L3	COG0087
Ribosomal_L4	COG0088
Ribosomal_L5	COG0094
Ribosomal_L6	COG0097
Ribosomal_S10	COG0051
Ribosomal_S11	COG0100
Ribosomal_S12	COG0048
Ribosomal_S13	COG0099
Ribosomal_S15	COG0184
Ribosomal_S17	COG0186
Ribosomal_S19	COG0185
Ribosomal_S2	COG0052
Ribosomal_S3	COG0092
Ribosomal_S5	COG0098
Ribosomal_S7	COG0049
Ribosomal_S8	COG0096
Ribosomal_S9	COG0103
RNase_HII	COG0164
Signal_recognition_particle_GTPase	COG0541

## Sheet: Table 4
Supplemental Table 4. Estimated genome size (Mb) and predicted optimum growth temperature (°C) per ANME group (ANME-1c, ANME-1a, ANME-1b) and species.
Taxa: Species/Genus ID	Optimumt growth temperature (°C)	Estimated genome size (Mb)
ANME-1c	74.7148	1.69177
1	71.0792	1.80897
2	76.8962	1.62145
ANME-1a	61.6386	2.34566
3	69.7568	1.60031
4	64.1339	2.51523
5	52.7284	3.11308
6	61.5341	1.79522
ANME-1b	52.3946	2.45939
7	55.0655	2.05863
8	49.9046	1.98106
9	50.8705	2.87739
Alkanophagales	72.4864	2.00227
Syntrophoarchaeum	59.9337	1.69027

## Sheet: Table 5
Supplemental Table 5. List of proteins used to compare different genomic features in ANME-1
Pathway	Enzyme	Gene	Motif	Observation
Archaellum	Flagellin	FlaB/FlgA	K07325; COG1682
Archaellum	Membrane protein interacting with the chemotaxis system	FlaC	arCOG02396
Archaellum	Membrane protein interacting with the chemotaxis system	FlaDE	arCOG02396
Archaellum	Putative anchor protein	FlaF	K07329; COG3353
Archaellum	Unknown function, similar to FlaF	FlaG	K07330; COG3354
Archaellum	KaiC-like protein	FlaH	K07331; COG2874
Archaellum	ATPase	FlaI	K07332; COG0630; arCOG01817
Archaellum	Membrane protein	FlaJ	K07333
Archaellum	Prepilin peptidase	FlaK	K07991; COG4960; arCOG04960
Pili	Type IV pilus assembly protein, major pilin PilA	PilA_1	arCOG03926
Pili	Type IV pilus assembly protein, major pilin PilA	PilA_arch	K23255; COG3430
Pili	Type IV pilus assembly protein, major pilin PilA	PilA_2	COG2165; arCOG03926
Chemotaxis	Methyl-accepting_chemotaxis_protein	MCP	K03406; COG0840; arCOG02320
Chemotaxis	CheA	CheA	K03407; COG0643; arCOG04403
Chemotaxis	CheB	CheB	K03412; COG2201; arCOG02391
Chemotaxis	CheC	CheC	K03410; COG1776; arCOG02381
Chemotaxis	CheD	CheD	K03411; COG1871; arCOG02380
Chemotaxis	CheF	CheF	K09156; COG2469; arCOG02394
Chemotaxis	CheR	CheR	K00575; COG1352
Chemotaxis	CheW	CheW	K03408; COG0835; arCOG02395
Chemotaxis	CheY	CheY	K03414; COG0784; arCOG02382
CoM biosynthesis	(2R)-phospho-3-sulfolactate synthase subunit	comA	K08097; COG1809
CoM biosynthesis	2-phosphosulfolactate phosphatase	comB	K05979; COG2045
CoM biosynthesis	L-2-hydroxycarboxylate dehydrogenase	comC	COG2055
CoM biosynthesis	L-2-hydroxycarboxylate dehydrogenase	mdh	COG0039
CoM biosynthesis	Sulfopyruvate decarboxylase	comD	K06034
CoM biosynthesis	Sulfopyruvate decarboxylase	comE	K13039; COG0028	COG0028 is considered valid when it does not match with K24393 (from comDE)
CoM biosynthesis	Cysteate synthase	MA_3297	K15527; arCOG01434
CoM biosynthesis	Sulfopyruvate decarboxylase	comDE	K24393
CoM biosynthesis	CoM synthase	comF	COG1146; TIGR03287	Both motifs must be present
NiFe hydrogenase	Hydrogen maturation protease	hupD/hyaD/hycI	K03605; COG0680; arCOG04429
NiFe hydrogenase	Hydrogen maturation protease HycI	HycI	K08315; COG0680; arCOG04429
NiFe hydrogenase	Hydrogenase maturation factor HypA	HypA	K04651; COG0375; arCOG04426
NiFe hydrogenase	Hydrogenase_maturation_factor hypC	HypC	K04653; COG0298; arCOG04427
NiFe hydrogenase	Hydrogenase_maturation_factor hypD	HypD	K04654; COG0409; arCOG04428
NiFe hydrogenase	Hydrogenase_maturation_factor hypE	HypE	K04655; COG0309; arCOG00636
NiFe hydrogenase	Hydrogenase_maturation_factor_HypF_(carbamoyltransferase)	HypF	K04656; COG0068; arCOG01187
NiFe hydrogenase	NiFe small	Small subunit	TIGR00391
NiFe hydrogenase	NiFe large	Large subunit	TIGR03295
Nitrogen metabolism	Nitrogenase iron protein NifH	nifH	K02588; COG1348; arCOG00590
Nitrogen metabolism	Nitrogenase molybdenum-iron protein alpha chain	nifD	COG2710
Nitrogen metabolism	Nitrogen regulatory protein PII 1	nifI1	COG0347
Nitrogen metabolism	Nitrogen regulatory protein PII 2	nifI2	COG0347
Nitrogen metabolism	nitrogenase molybdenum-iron protein beta chain	nifK	K02591; arCOG00594
Nitrogen metabolism	Glutamine synthase	glnA	K01915; COG0174; arCOG01909
Sperdmidine formation	Pyruvoyl-dependent arginine decarboxylase	pdaD (speA)	K02626; COG1945
Sperdmidine formation	Agmanitase	speB	K01480; COG0010	Same motifs as arginase (arg)
Sperdmidine formation	S-adenosylmethionine decarboxylase	speD	K01611; COG1586; arCOG00279
Sperdmidine formation	Spermidine synthase	speE	K00797; COG0421; arCOG00050
MCR/ACR	Methyl coenzyme M reductase A	mcrA	K00399; COG4058; arCOG04857
MCR/ACR	Methyl coenzyme M reductase B	mcrB	K00401; COG4054; arCOG04860
MCR/ACR	Methyl coenzyme M reductase G	mcrG	K00402; COG4057; arCOG04858
MCR/ACR	Methyl coenzyme M reductase C	mcrC	K03421; COG4056; arCOG03225
MCR/ACR	Methyl coenzyme M reductase D	mcrD	K03422; COG4055; arCOG04859
Aminotransferase	Aminotransferase	Aminotransferase	COG0436
Arginine biosynthesis	Arginase	arg	COG0010	Same motifs as arginase (arg)
Arginine biosynthesis	Argininosuccinate synthase	argG	K01940; COG0137
Arginine biosynthesis	Argininosuccinate lyase	argH	K01755; COG0165; arCOG01748
Arginine biosynthesis	Carbamoyl-phosphate synthase (ammonia)	CPS1	COG0458; arCOG01594
Arginine biosynthesis	Carbamoyl-phosphate synthase (ammonia)	CPS1	COG0505; arCOG00064
Arginine biosynthesis	Ornithine carbamoyltransferase	OTC/argF/argI	COG0078;
L-cysteine metabolism (degradation?)	L-cysteine desulfidase	cdsB	COG3681; arCOG05065
Alanine biosynthesis	L-cysteine desulfurase/selenocysteine lyase	csdA	K11717; COG0520; arCOG00065
Proline biosynthesis	Glutamate-5-semialdehyde dehydorgenase	proA	K00147; COG0014; arCOG01253
Proline biosynthesis	Glutamate-5-kinase	proB	K00931; COG0263; arCOG00864
Proline biosynthesis	Pyrroline-5-carboxylate reductase	proC	K00286; COG0345; arCOG00455
Pyrimidine metabolism	Thymidylate synthase (FAD)	thyX	TIGR02170
Pyrimidine metabolism	Thymidylate synthase	thyA	TIGR03283

## Sheet: Table 6
Supplemental Table 6. List of protein sequences used to calculate the hydrogenase phylogenetic tree (Figure 3). Proteins obtainted from the HybDB database are indicated in the source column. For the rest, hydrogenase proteins were obtained after prediction of the large subunit motif (COG0374).
Gene/Accession number	Source
AAB25780.1_Betaproteobacteria_NiFe_Group_1d_Alcaligenes_hydrogenophilus	HydDB
AAP50523.1_Gammaproteobacteria_NiFe_Group_3d_Thiocapsa_roseopersicina	HydDB
ANME_SA_AHPKBBEH_02107
ANME_SA_AHPKBBEH_02444
GCA_020793565.1_c_000000000098_639
GCA_020793565.1_c_000000000223_1894
Co_bin222_01003
FW4382_bin035_02034
FW4382_bin044_00539
FW4382_bin126_00715
GCA_000007185.1_c_000000000001_1281
GCA_000007185.1_c_000000000001_1282
GCA_000007185.1_c_000000000001_183
GCA_000007185.1_c_000000000001_272
GCA_000007185.1_c_000000000001_493
GCA_000007185.1_c_000000000001_571
GCA_000007185.1_c_000000000001_978
GCA_000007345.1_c_000000000001_1171
GCA_000007345.1_c_000000000001_1176
GCA_000007345.1_c_000000000001_1537
GCA_000007345.1_c_000000000001_4589
GCA_000007345.1_c_000000000001_997
GCA_000145985.1_c_000000000001_1913
GCA_000235685.2_c_000000000024_191
GCA_000235685.2_c_000000000028_704
GCA_000235685.2_c_000000000031_1478
GCA_000235685.2_c_000000000032_1867
GCA_000258425.1_c_000000000001_1255
GCA_000258425.1_c_000000000001_993
GCA_000270325.1_c_000000000001_1063
GCA_000830275.1_c_000000000001_110
GCA_001273385.1_c_000000000028_502
GCA_001273385.1_c_000000000028_508
GCA_001399795.1_c_000000000022_1098
GCA_001399795.1_c_000000000022_1099
GCA_001399805.1_c_000000000002_56
GCA_001399805.1_c_000000000066_1807
GCA_001399805.1_c_000000000070_1896
GCA_001509375.1_c_000000000064_1239
GCA_001512965.1_c_000000000005_266
GCA_001512965.1_c_000000000024_880
GCA_001512965.1_c_000000000025_986
GCA_001512965.1_c_000000000059_1844
GCA_001515205.2_c_000000000026_501
GCA_001515205.2_c_000000000063_1318
GCA_001563305.1_c_000000000001_1272
GCA_001563305.1_c_000000000001_156
GCA_001587575.1_c_000000000002_202
GCA_001587575.1_c_000000000016_906
GCA_001587575.1_c_000000000029_1302
GCA_001587595.1_c_000000000003_325
GCA_001587595.1_c_000000000003_410
GCA_001587595.1_c_000000000018_1237
GCA_001587715.1_c_000000000007_320
GCA_001587715.1_c_000000000052_1253
GCA_001593865.1_c_000000000014_666
GCA_001593865.1_c_000000000035_1678
GCA_001593935.1_c_000000000010_273
GCA_001593935.1_c_000000000013_341
GCA_001593935.1_c_000000000017_492
GCA_001595945.1_c_000000000032_828
GCA_001595945.1_c_000000000044_994
GCA_001595945.1_c_000000000068_1539
GCA_001717015.1_c_000000000005_64
GCA_001717015.1_c_000000000047_614
GCA_001717015.1_c_000000000079_1195
GCA_001717015.1_c_000000000082_1261
GCA_001717025.1_c_000000000018_357
GCA_001717025.1_c_000000000021_395
GCA_001717025.1_c_000000000038_682
GCA_001717025.1_c_000000000044_783
GCA_001717025.1_c_000000000077_1326
GCA_001717035.1_c_000000000003_655
GCA_001717035.1_c_000000000003_715
GCA_001717035.1_c_000000000011_1507
GCA_001717035.1_c_000000000011_1576
GCA_001717035.1_c_000000000011_1594
GCA_001766815.1_c_000000000004_1435
GCA_001766825.1_c_000000000002_449
GCA_001766825.1_c_000000000002_552
GCA_001775955.1_c_000000000012_528
GCA_001775955.1_c_000000000016_720
GCA_001775995.1_c_000000000004_215
GCA_001775995.1_c_000000000006_300
GCA_001775995.1_c_000000000007_377
GCA_001775995.1_c_000000000013_793
GCA_001784635.1_c_000000000011_553
GCA_001871475.1_c_000000000015_1063
GCA_001871535.1_c_000000000087_886
GCA_001873845.1_c_000000000177_1053
GCA_001875425.1_c_000000000017_741
GCA_001914405.1_c_000000000001_1319
GCA_001914405.1_c_000000000001_457
GCA_001914405.1_c_000000000002_1619
GCA_001940665.1_c_000000000006_251
GCA_001940665.1_c_000000000007_1378
GCA_001940665.1_c_000000000007_1388
GCA_001940665.1_c_000000000007_765
GCA_001940755.1_c_000000000005_153
GCA_001940755.1_c_000000000020_512
GCA_002010045.1_c_000000000004_242
GCA_002010045.1_c_000000000008_411
GCA_002010045.1_c_000000000009_478
GCA_002010045.1_c_000000000079_1920
GCA_002010045.1_c_000000000085_1995
GCA_002010045.1_c_000000000101_2138
GCA_002010075.1_c_000000000001_43
GCA_002010075.1_c_000000000002_386
GCA_002010215.1_c_000000000002_315
GCA_002010215.1_c_000000000014_1392
GCA_002010215.1_c_000000000014_1400
GCA_002010215.1_c_000000000027_1861
GCA_002010305.1_c_000000000014_1596
GCA_002011035.1_c_000000000004_1289
GCA_002011035.1_c_000000000005_1520
GCA_002011075.1_c_000000000002_1144
GCA_002011075.1_c_000000000003_1667
GCA_002011125.1_c_000000000001_289
GCA_002011125.1_c_000000000005_1064
GCA_002011165.1_c_000000000001_121
GCA_002011165.1_c_000000000003_478
GCA_002011165.1_c_000000000005_747
GCA_002011165.1_c_000000000007_915
GCA_002011395.1_c_000000000002_19
GCA_002011395.1_c_000000000010_215
GCA_002011395.1_c_000000000058_814
GCA_002067795.1_c_000000000012_160
GCA_002254565.1_c_000000000009_231
GCA_002254825.2_c_000000000049_775
GCA_002255135.1_c_000000000090_1076
GCA_002490245.1_c_000000000011_245
GCA_002490245.1_c_000000000022_402
GCA_002495885.1_c_000000000030_827
GCA_002495885.1_c_000000000037_1046
GCA_002496385.1_c_000000000030_786
GCA_002496385.1_c_000000000030_789
GCA_002496385.1_c_000000000054_1452
GCA_002498525.1_c_000000000019_1313
GCA_002502965.1_c_000000000002_680
GCA_002502965.1_c_000000000003_776
GCA_002503985.1_c_000000000001_126
GCA_002503985.1_c_000000000006_1123
GCA_002505345.1_c_000000000002_184
GCA_002505345.1_c_000000000002_291
GCA_002505345.1_c_000000000008_784
GCA_002505405.1_c_000000000027_652
GCA_002506015.1_c_000000000167_1829
GCA_002506905.1_c_000000000007_938
GCA_002506905.1_c_000000000011_1265
GCA_002718995.2_c_000000000023_1047
GCA_002726865.1_c_000000000077_1711
GCA_002789635.1_c_000000000047_739
GCA_002825515.1_c_000000000013_416
GCA_002825515.1_c_000000000180_2631
GCA_002838935.1_c_000000000018_198
GCA_002838935.1_c_000000000093_764
GCA_002839545.1_c_000000000086_1373
GCA_002839545.1_c_000000000116_2002
GCA_002897955.1_c_000000000039_527
GCA_002897955.1_c_000000000059_872
GCA_002897955.1_c_000000000060_909
GCA_002898355.1_c_000000000003_361
GCA_002898395.1_c_000000000015_1394
GCA_002923215.1_c_000000000089_861
GCA_002923215.1_c_000000000137_1443
GCA_002926195.1_c_000000000086_718
GCA_003009755.1_c_000000000043_2433
GCA_003019535.1_c_000000000018_1600
GCA_003034855.1_c_000000000067_1068
GCA_003034855.1_c_000000000089_1301
GCA_003056265.1_c_000000000002_306
GCA_003056265.1_c_000000000002_84
GCA_003056265.1_c_000000000008_591
GCA_003056265.1_c_000000000012_933
GCA_003056265.1_c_000000000019_1832
GCA_003056285.1_c_000000000002_199
GCA_003056285.1_c_000000000019_887
GCA_003104905.1_c_000000000057_2826
GCA_003135935.1_c_000000000138_1614
GCA_003139855.1_c_000000000041_1162
GCA_003139855.1_c_000000000048_1320
GCA_003139855.1_c_000000000067_1928
GCA_003144275.1_c_000000000058_2124
GCA_003144275.1_c_000000000093_3326
GCA_003160755.1_c_000000000223_1317
GCA_003162615.1_c_000000000078_1116
GCA_003193925.1_c_000000000007_477
GCA_003344655.1_c_000000000088_947
GCA_003344655.1_c_000000000097_1019
GCA_003344655.1_c_000000000115_1262
GCA_003554965.1_c_000000000017_527
GCA_003554965.1_c_000000000017_536
GCA_003554965.1_c_000000000035_1117
GCA_003554965.1_c_000000000048_1394
GCA_003555005.1_c_000000000002_28
GCA_003555005.1_c_000000000004_77
GCA_003555025.1_c_000000000006_147
GCA_003555025.1_c_000000000007_280
GCA_003558335.1_c_000000000007_46
GCA_003558335.1_c_000000000116_1100
GCA_003601535.1_c_000000000159_1166
GCA_003601545_146
GCA_003601555.1_c_000000000064_757
GCA_003601775.1_c_000000000017_446
GCA_003601775.1_c_000000000025_722
GCA_003601795.1_c_000000000115_837
GCA_003602415.1_c_000000000001_18
GCA_003649565.1_c_000000000077_784
GCA_003650785.1_c_000000000058_903
GCA_003650785.1_c_000000000094_1137
GCA_003650785.1_c_000000000161_1427
GCA_003650865.1_c_000000000117_1058
GCA_003650925.1_c_000000000001_44
GCA_003650925.1_c_000000000011_1030
GCA_003650925.1_c_000000000022_1542
GCA_003650975.1_c_000000000001_23
GCA_003650975.1_c_000000000076_640
GCA_003650975.1_c_000000000162_1153
GCA_003660555.1_c_000000000001_32
GCA_003660555.1_c_000000000006_226
GCA_003660555.1_c_000000000064_978
GCA_003660605.1_c_000000000097_868
GCA_003660975.1_c_000000000001_202
GCA_003661185.1_c_000000000115_1252
GCA_003661185.1_c_000000000164_1542
GCA_003661195_780
GCA_003661265.1_c_000000000097_906
GCA_003661265.1_c_000000000285_1746
GCA_003661365.1_c_000000000004_136
GCA_003661365.1_c_000000000018_453
GCA_003661365.1_c_000000000018_466
GCA_003661365.1_c_000000000133_1585
GCA_003661365.1_c_000000000235_2037
GCA_003661385.1_c_000000000023_609
GCA_003661385.1_c_000000000174_1869
GCA_003661945.1_c_000000000064_666
GCA_003661945.1_c_000000000104_981
GCA_003662305.1_c_000000000002_59
GCA_003662305.1_c_000000000004_120
GCA_003662305.1_c_000000000008_190
GCA_003662305.1_c_000000000029_486
GCA_003662305.1_c_000000000044_633
GCA_003662305.1_c_000000000069_831
GCA_003662305.1_c_000000000101_1033
GCA_003662305.1_c_000000000140_1219
GCA_003662995.1_c_000000000012_682
GCA_003663355.1_c_000000000050_754
GCA_003663415.1_c_000000000056_733
GCA_004028775.1_c_000000000002_358
GCA_004028775.1_c_000000000006_872
GCA_004193545.1_c_000000000012_651
GCA_004195615.1_c_000000000040_1223
GCA_004211975.1_c_000000000139_1359
GCA_004212035.1_c_000000000002_61
GCA_004212095.1_c_000000000005_57
GCA_004212135.1_c_000000000089_1066
GCA_004212145.1_c_000000000004_292
GCA_004212145.1_c_000000000005_361
GCA_004212145.1_c_000000000009_521
GCA_004212155.1_c_000000000001_48
GCA_004212155.1_c_000000000022_1285
GCA_004212155.1_c_000000000024_1430
GCA_004347815.1_c_000000000024_141
GCA_004347815.1_c_000000000038_213
GCA_004347835.1_c_000000000322_1286
GCA_004347835.1_c_000000000340_1376
GCA_004347865.1_c_000000000185_1487
GCA_004347915.1_c_000000000001_37
GCA_004347915.1_c_000000000003_144
GCA_004347915.1_c_000000000012_463
GCA_004347915.1_c_000000000045_979
GCA_004347925.1_c_000000000181_899
GCA_004347925.1_c_000000000185_933
GCA_004347955.1_c_000000000001_60
GCA_004347955.1_c_000000000015_218
GCA_004347955.1_c_000000000017_259
GCA_004376295.1_c_000000000032_1507
GCA_004376295.1_c_000000000035_1529
GCA_004376645.1_c_000000000059_554
GCA_004376645.1_c_000000000092_767
GCA_004377185.1_c_000000000023_555
GCA_004377185.1_c_000000000030_904
GCA_004524445.1_c_000000000007_321
GCA_004524445.1_c_000000000016_707
GCA_004524445.1_c_000000000023_979
GCA_004524445.1_c_000000000024_1086
GCA_004524445.1_c_000000000064_2609
GCA_004524535.1_c_000000000051_822
GCA_004524535.1_c_000000000151_2832
GCA_005191415.1_c_000000000008_110
GCA_005191415.1_c_000000000165_1826
GCA_005191425.1_c_000000000043_544
GCA_005191425.1_c_000000000128_2118
GCA_005223125.1_c_000000000036_1971
GCA_005223125.1_c_000000000041_2512
GCA_005878985.1_c_000000000174_1942
GCA_005888735.1_c_000000000037_1087
GCA_005888745.1_c_000000000043_1541
GCA_006954405.1_c_000000000001_452
GCA_006954405.1_c_000000000001_505
GCA_006954425.1_c_000000000001_208
GCA_006954425.1_c_000000000001_75
GCA_006954425.1_c_000000000004_1781
GCA_011049045.1_01580
GCA_012962515_929
GCA_013329085.1_c_000000000116_1154
GCA_013329085.1_c_000000000138_1331
GCA_013329135.1_c_000000000088_841
GCA_013329135.1_c_000000000089_870
GCA_013329135.1_c_000000000181_1603
GCA_013331315.1_c_000000000159_1251
GCA_013331315.1_c_000000000197_1531
GCA_013331375.1_c_000000000086_872
GCA_013331375.1_c_000000000245_2114
GCA_014061035.1_00881
GCA_014061035.1_01022
GCA_900177045.1_c_000000000001_677
GCA_900248165.1_c_000000000001_534
GCA_905171695.1_c_000000000001_289
GCF_000007305.1_c_000000000001_1363
GCF_000007305.1_c_000000000001_1465
GCF_000007305.1_c_000000000001_1473
GCF_000007305.1_c_000000000001_918
GCF_000008665.1_c_000000000001_1414
GCF_000008665.1_c_000000000001_1422
GCF_000011205.1_c_000000000001_2454
GCF_000012545.1_c_000000000001_1307
GCF_000012545.1_c_000000000001_1447
GCF_000012545.1_c_000000000001_315
GCF_000013445.1_c_000000000001_1910
GCF_000013445.1_c_000000000001_2294
GCF_000013445.1_c_000000000001_2528
GCF_000013445.1_c_000000000001_2797
GCF_000015145.1_c_000000000001_1481
GCF_000015205.1_c_000000000001_214
GCF_000015205.1_c_000000000001_355
GCF_000015765.1_c_000000000001_1004
GCF_000015765.1_c_000000000001_15
GCF_000015765.1_c_000000000001_591
GCF_000015825.1_c_000000000001_1177
GCF_000015825.1_c_000000000001_2168
GCF_000015825.1_c_000000000001_353
GCF_000015825.1_c_000000000001_998
GCF_000019605.1_c_000000000001_1162
GCF_000019605.1_c_000000000001_330
GCF_000021965.1_c_000000000001_2695
GCF_000021965.1_c_000000000001_83
GCF_000025285.1_c_000000000001_1001
GCF_000025285.1_c_000000000001_1542
GCF_000025285.1_c_000000000001_1570
GCF_000025505.1_c_000000000001_1617
GCF_000025505.1_c_000000000001_1717
GCF_000025505.1_c_000000000001_835
GCF_000025505.1_c_000000000001_843
GCF_000025665.1_c_000000000001_378
GCF_000025665.1_c_000000000001_681
GCF_000025665.1_c_000000000001_83
GCF_000063445.1_c_000000000001_1184
GCF_000063445.1_c_000000000001_1943
GCF_000063445.1_c_000000000001_2172
GCF_000063445.1_c_000000000001_2256
GCF_000063445.1_c_000000000001_2264
GCF_000063445.1_c_000000000001_781
GCF_000063445.1_c_000000000001_786
GCF_000063445.1_c_000000000001_986
GCF_000091665.1_c_000000000001_1099
GCF_000091665.1_c_000000000001_1274
GCF_000091665.1_c_000000000001_30
GCF_000091665.1_c_000000000001_547
GCF_000091665.1_c_000000000001_778
GCF_000092465.1_c_000000000001_134
GCF_000145295.1_c_000000000001_1472
GCF_000145295.1_c_000000000001_1578
GCF_000145295.1_c_000000000001_1631
GCF_000145295.1_c_000000000001_780
GCF_000147875.1_c_000000000001_1063
GCF_000147875.1_c_000000000001_1216
GCF_000147875.1_c_000000000001_1600
GCF_000147875.1_c_000000000001_2751
GCF_000147875.1_c_000000000001_468
GCF_000147875.1_c_000000000001_595
GCF_000166095.1_c_000000000001_1039
GCF_000166095.1_c_000000000001_634
GCF_000166095.1_c_000000000001_736
GCF_000193375.1_c_000000000001_2107
GCF_000196655.1_c_000000000001_270
GCF_000217995.1_c_000000000001_910
GCF_000220175.1_c_000000000001_673
GCF_000223395.1_c_000000000001_274
GCF_000223395.1_c_000000000001_78
GCF_000230715.2_c_000000000001_2103
GCF_000230715.2_c_000000000001_2797
GCF_000243255.1_c_000000000001_1532
GCF_000243255.1_c_000000000001_1751
GCF_000243255.1_c_000000000001_353
GCF_000243255.1_c_000000000001_888
GCF_000243315.1_c_000000000010_466
GCF_000243315.1_c_000000000010_469
GCF_000243315.1_c_000000000010_490
GCF_000243315.1_c_000000000010_505
GCF_000243315.1_c_000000000019_2879
GCF_000251105.1_c_000000000001_1029
GCF_000251105.1_c_000000000001_111
GCF_000251105.1_c_000000000001_2186
GCF_000251105.1_c_000000000001_2548
GCF_000251105.1_c_000000000001_482
GCF_000251105.1_c_000000000001_494
GCF_000251105.1_c_000000000001_824
GCF_000264495.1_c_000000000001_1045
GCF_000264495.1_c_000000000001_1267
GCF_000264495.1_c_000000000001_605
GCF_000264495.1_c_000000000001_891
GCF_000264495.1_c_000000000001_997
GCF_000275865.1_c_000000000001_1616
GCF_000275865.1_c_000000000001_1778
GCF_000275865.1_c_000000000001_244
GCF_000275865.1_c_000000000001_959
GCF_000275865.1_c_000000000001_994
GCF_000300255.2_c_000000000001_194
GCF_000300255.2_c_000000000001_296
GCF_000308215.1_c_000000000004_196
GCF_000308215.1_c_000000000004_204
GCF_000308215.1_c_000000000014_1043
GCF_000308215.1_c_000000000023_2470
GCF_000308215.1_c_000000000024_2518
GCF_000327485.1_c_000000000001_142
GCF_000327485.1_c_000000000001_152
GCF_000327485.1_c_000000000001_2037
GCF_000327485.1_c_000000000001_2636
GCF_000328665.1_c_000000000001_1404
GCF_000376965.1_c_000000000047_872
GCF_000376965.1_c_000000000050_1066
GCF_000376965.1_c_000000000051_1102
GCF_000376965.1_c_000000000051_1105
GCF_000376965.1_c_000000000054_1402
GCF_000376965.1_c_000000000054_1500
GCF_000404225.1_c_000000000001_100
GCF_000404225.1_c_000000000001_1594
GCF_000404225.1_c_000000000001_188
GCF_000404225.1_c_000000000001_455
GCF_000513855.1_c_000000000001_1122
GCF_000513855.1_c_000000000001_1191
GCF_000513855.1_c_000000000001_480
GCF_000685155.1_c_000000000001_123
GCF_000685155.1_c_000000000004_1798
GCF_000685155.1_c_000000000007_2637
GCF_000698785.1_c_000000000001_674
GCF_000711215.1_c_000000000004_183
GCF_000711215.1_c_000000000005_495
GCF_000711215.1_c_000000000008_1320
GCF_000711905.1_c_000000000011_1259
GCF_000765475.1_c_000000000006_525
GCF_000765475.1_c_000000000006_923
GCF_000789255.1_c_000000000001_1688
GCF_000789255.1_c_000000000001_702
GCF_000789255.1_c_000000000001_706
GCF_000800805.1_c_000000000001_1018
GCF_000800805.1_c_000000000001_1221
GCF_000800805.1_c_000000000001_847
GCF_000813245.1_c_000000000001_1815
GCF_000813245.1_c_000000000001_363
GCF_000813245.1_c_000000000001_837
GCF_000816105.1_c_000000000001_1130
GCF_000816105.1_c_000000000001_1318
GCF_000816105.1_c_000000000001_1456
GCF_000816105.1_c_000000000001_624
GCF_000816105.1_c_000000000001_702
GCF_000816105.1_c_000000000001_819
GCF_000816105.1_c_000000000001_833
GCF_000966265.1_c_000000000006_382
GCF_000966265.1_c_000000000011_1084
GCF_000966265.1_c_000000000011_1105
GCF_000966265.1_c_000000000011_1120
GCF_000970045.1_c_000000000001_1065
GCF_000970045.1_c_000000000001_2720
GCF_000970045.1_c_000000000001_2724
GCF_000970045.1_c_000000000001_309
GCF_000970205.1_c_000000000001_1763
GCF_000970205.1_c_000000000001_2382
GCF_000970205.1_c_000000000001_246
GCF_000970205.1_c_000000000001_2551
GCF_000970205.1_c_000000000001_2564
GCF_000970205.1_c_000000000001_2697
GCF_000970205.1_c_000000000001_2703
GCF_001412615.1_c_000000000001_1329
GCF_001412615.1_c_000000000001_1556
GCF_001412615.1_c_000000000001_670
GCF_001481685.1_c_000000000001_57
GCF_001571385.1_c_000000000001_1088
GCF_001571385.1_c_000000000001_1390
GCF_001571385.1_c_000000000001_1611
GCF_001571385.1_c_000000000001_175
GCF_001571405.1_c_000000000003_153
GCF_001571405.1_c_000000000003_250
GCF_001571405.1_c_000000000006_866
GCF_001571405.1_c_000000000007_1532
GCF_001889405.1_c_000000000001_1129
GCF_002072215.1_c_000000000011_659
GCF_002072215.1_c_000000000023_1160
GCF_002072215.1_c_000000000033_1437
GCF_002072215.1_c_000000000036_1590
GCF_002153915.1_c_000000000003_587
GCF_002153915.1_c_000000000004_1437
GCF_002287215.1_c_000000000004_390
GCF_002287215.1_c_000000000012_799
GCF_002287215.1_c_000000000023_1052
GCF_002487355.1_c_000000000002_91
GCF_002487355.1_c_000000000079_3803
GCF_002945325.1_c_000000000001_1108
GCF_002945325.1_c_000000000001_1342
GCF_002945325.1_c_000000000001_1420
GCF_002945325.1_c_000000000001_1647
GCF_002945325.1_c_000000000001_172
GCF_002945325.1_c_000000000001_175
GCF_003173355.1_c_000000000009_512
GCF_003173355.1_c_000000000023_2632
GCF_003173355.1_c_000000000024_2859
GCF_003173355.1_c_000000000024_2962
GCF_003947435.1_c_000000000005_55
GCF_003947435.1_c_000000000066_1080
GCF_003947435.1_c_000000000070_1173
GCF_003947435.1_c_000000000080_1430
GCF_003947435.1_c_000000000114_2153
GCF_003947435.1_c_000000000137_2675
GCF_004363215.1_c_000000000001_22
GCF_004363215.1_c_000000000003_689
GCF_900079115.1_c_000000000001_1020
GCF_900079115.1_c_000000000001_1236
GCF_900079115.1_c_000000000001_1243
GCF_900079115.1_c_000000000001_1245
GCF_900079115.1_c_000000000001_1249
GCF_900095295.1_c_000000000001_1233
GCF_900095295.1_c_000000000001_1567
GCF_900095295.1_c_000000000001_1956
GCF_900095295.1_c_000000000001_2091
GCF_900095295.1_c_000000000001_2171
GCF_900095295.1_c_000000000001_986
GCF_900112205.1_c_000000000010_760
GCF_900114835.1_c_000000000007_103
GCF_900114835.1_c_000000000007_879
GCF_900114835.1_c_000000000016_2424
GCF_900196725.1_c_000000000020_452
GCF_900196725.1_c_000000000163_2605
IMG_117213_c_000000000001_171
IMG_182899_c_000000000061_994
IMG_182901_c_000000000001_104
IMG_182901_c_000000000003_405
IMG_182902_c_000000000006_567
IMG_182902_c_000000000011_843
IMG_182903_c_000000000003_182
IMG_182904_c_000000000001_207
IMG_182904_c_000000000002_713
IMG_182904_c_000000000005_1291
IMG_182905_c_000000000013_757
IMG_182905_c_000000000022_1056
IMG_182905_c_000000000029_1234
IMG_182906_c_000000000011_578
IMG_182906_c_000000000016_730
IMG_182907_c_000000000002_233
IMG_182907_c_000000000007_629
IMG_182908_c_000000000002_749
IMG_182908_c_000000000002_805
IMG_182908_c_000000000003_1131
IMG_182908_c_000000000004_1245
IMG_182910_c_000000000001_176
IMG_182910_c_000000000006_1133
NA091.008_bin1_ANME1_33_ELBPDGAG_00451
S6_bin16_00892
S7_bin35_00196
WP_000038050.1_Epsilonproteobacteria_NiFe_Group_1b_Helicobacter_pylori	HydDB
WP_000083081.1_Gammaproteobacteria_NiFe_Group_1c_Shigella_flexneri	HydDB
WP_000107372.1_Gammaproteobacteria_NiFe_Group_1d_Shigella_boydii	HydDB
WP_001102284.1_Gammaproteobacteria_NiFe_Group_4a_Shigella_boydii	HydDB
WP_002435491.1_Gammaproteobacteria_NiFe_Group_1c_Escherichia_hermannii	HydDB
WP_002436255.1_Gammaproteobacteria_NiFe_Group_4a_Escherichia_hermannii	HydDB
WP_002445316.1_Gammaproteobacteria_NiFe_Group_4a_Shimwellia_blattae	HydDB
WP_002706872.1_Gammaproteobacteria_NiFe_Group_1d_Thiothrix_nivea	HydDB
WP_002706876.1_Gammaproteobacteria_NiFe_Group_2b_Thiothrix_nivea	HydDB
WP_002708355.1_Gammaproteobacteria_NiFe_Group_3b_Thiothrix_nivea	HydDB
WP_002869087.1_Epsilonproteobacteria_NiFe_Group_1b_Campylobacter_jejuni	HydDB
WP_003330153.1_Firmicutes_NiFe_Group_1d_Bacillus_azotoformans	HydDB
WP_003611589.1_Alphaproteobacteria_NiFe_Group_3b_Methylosinus_trichosporium	HydDB
WP_003801347.1_Actinobacteria_NiFe_Group_1h_Arthrobacter_globiformis	HydDB
WP_003888964.1_Actinobacteria_NiFe_Group_2a_Mycobacterium_phlei	HydDB
WP_003895383.1_Actinobacteria_NiFe_Group_3b_Mycobacterium_smegmatis	HydDB
WP_003925668.1_Actinobacteria_NiFe_Group_2a_Mycobacterium_thermoresistibile	HydDB
WP_003938391.1_Actinobacteria_NiFe_Group_3b_Rhodococcus_ruber	HydDB
WP_003957662.1_Actinobacteria_NiFe_Group_1h_Streptomyces_clavuligerus	HydDB
WP_003988175.1_Actinobacteria_NiFe_Group_1h_Streptomyces_viridochromogenes	HydDB
WP_004029354.1_Euryarchaeota_NiFe_Group_3a_Methanobacterium_formicicum	HydDB
WP_004032005.1_Euryarchaeota_NiFe_Group_3c_Methanobacterium_formicicum	HydDB
WP_004068373.1_Euryarchaeota_NiFe_Group_4b_Thermococcus_litoralis	HydDB
WP_004094701.1_Firmicutes_NiFe_Group_4f_Acetonema_longum	HydDB
WP_004174406.1_Betaproteobacteria_NiFe_Group_3d_Nitrosospira_sp._APG3	HydDB
WP_004274639.1_Alphaproteobacteria_NiFe_Group_2b_Azospirillum_amazonense	HydDB
WP_004322153.1_Betaproteobacteria_NiFe_Group_3d_Thauera_aminoaromatica	HydDB
WP_004378930.1_Betaproteobacteria_NiFe_Group_1c_Thauera_phenylacetica	HydDB
WP_004388743.1_Gammaproteobacteria_NiFe_Group_4a_Yersinia_kristensenii	HydDB
WP_004512544.1_Deltaproteobacteria_NiFe_Group_3d_Geobacter_metallireducens	HydDB
WP_004589824.1_Euryarchaeota_NiFe_Group_3c_Methanocaldococcus_villosus	HydDB
WP_004590220.1_Euryarchaeota_NiFe_Group_4i_Methanocaldococcus_villosus	HydDB
WP_004696380.1_Firmicutes_NiFe_Group_1d_Veillonella_parvula	HydDB
WP_004711883.1_Gammaproteobacteria_NiFe_Group_1c_Yersinia_frederiksenii	HydDB
WP_004720656.1_Gammaproteobacteria_NiFe_Group_4a_Yersinia_ruckeri	HydDB
WP_004921512.1_Actinobacteria_NiFe_Group_1h_Streptomyces_griseoflavus	HydDB
WP_005028143.1_Gammaproteobacteria_NiFe_Group_1d_Shigella_dysenteriae	HydDB
WP_005188096.1_Gammaproteobacteria_NiFe_Group_1c_Yersinia_intermedia	HydDB
WP_005210163.1_Firmicutes_NiFe_Group_4g_Clostridium_celatum	HydDB
WP_005315165.1_Gammaproteobacteria_NiFe_Group_4a_Aeromonas_salmonicida	HydDB
WP_005454024.1_Actinobacteria_NiFe_Group_1h_Saccharomonospora_cyanea	HydDB
WP_005461984.1_Actinobacteria_NiFe_Group_1h_Saccharomonospora_glauca	HydDB
WP_005514364.1_Actinobacteria_NiFe_Group_3b_Rhodococcus_equi	HydDB
WP_005638557.1_Gammaproteobacteria_NiFe_Group_1c_Haemophilus_haemolyticus	HydDB
WP_005643376.1_Bacteroidetes_NiFe_Group_1d_Parabacteroides_merdae	HydDB
WP_005661842.1_Synergistetes_NiFe_Group_3d_Dethiosulfovibrio_peptidovorans	HydDB
WP_005764546.1_Gammaproteobacteria_NiFe_Group_4a_Pasteurella_dagmatis	HydDB
WP_005871901.1_Epsilonproteobacteria_NiFe_Group_4a_Campylobacter_gracilis	HydDB
WP_006192752.1__Firmicutes_NiFe_Group_1d_Selenomonas_sputigena	HydDB
WP_006305436.1_Firmicutes_NiFe_Group_1d_Centipeda_periodontii	HydDB
WP_006323220.1_Firmicutes_NiFe_Group_4f_Anoxybacillus_flavithermus	HydDB
WP_006331106.1_Actinobacteria_NiFe_Group_3b_Gordonia_rhizosphera	HydDB
WP_006334825.1_Actinobacteria_NiFe_Group_1h_Gordonia_rhizosphera	HydDB
WP_006361856.1_Actinobacteria_NiFe_Group_1i_Slackia_exigua	HydDB
WP_006366269.1_Chlorobi_NiFe_Group_3b_Chlorobium_ferrooxidans	HydDB
WP_006512117.1_Cyanobacteria_NiFe_Group_3d_Xenococcus_sp._PCC_7305	HydDB
WP_006512920.1_Cyanobacteria_NiFe_Group_3d_Leptolyngbya_sp._PCC_7375	HydDB
WP_006544185.1_Actinobacteria_NiFe_Group_1f_Frankia_sp._EUN1f	HydDB
WP_006562473.1_Chloroflexi_NiFe_Group_3d_Oscillochloris_trichoides	HydDB
WP_006594684.1_Actinobacteria_NiFe_Group_2a_Kineosphaera_limosa	HydDB
WP_006696448.1_Firmicutes_NiFe_Group_1d_Selenomonas_noxia	HydDB
WP_006786088.1_Gammaproteobacteria_NiFe_Group_1e_Thiorhodospira_sibirica	HydDB
WP_006814426.1_Gammaproteobacteria_NiFe_Group_4a_Providencia_rustigianii	HydDB
WP_006871434.1_Gammaproteobacteria_NiFe_Group_3b_Legionella_drancourtii	HydDB
WP_007021942.1_Gammaproteobacteria_NiFe_Group_3b_Neptuniibacter_caesariensis	HydDB
WP_007033070.1_Actinobacteria_NiFe_Group_3b_Amycolatopsis_decaplanina	HydDB
WP_007043614.1_Euryarchaeota_NiFe_Group_3c_Methanotorris_formicicus	HydDB
WP_007168195.1_Actinobacteria_NiFe_Group_3b_Mycobacterium_parascrofulaceum	HydDB
WP_007171456.1_Actinobacteria_NiFe_Group_1h_Mycobacterium_parascrofulaceum	HydDB
WP_007190983.1_Gammaproteobacteria_NiFe_Group_1d_Thiocapsa_marina	HydDB
WP_007288048.1_Firmicutes_NiFe_Group_1a_Thermosinus_carboxydivorans	HydDB
WP_007308441.1_Cyanobacteria_NiFe_Group_2a_Crocosphaera_watsonii	HydDB
WP_007370513.1_Gammaproteobacteria_NiFe_Group_4a_Kosakonia_radicincitans	HydDB
WP_007412921.1_Verrucomicrobia_NiFe_Group_1h_Pedosphaera_parvula	HydDB
WP_007469705.1_Gammaproteobacteria_NiFe_Group_4a_Photobacterium_sp._AK15	HydDB
WP_007473987.1_Epsilonproteobacteria_NiFe_Group_2d_Caminibacter_mediatlanticus	HydDB
WP_007653239.1_Bacteroidetes_NiFe_Group_1d_Parabacteroides_goldsteinii	HydDB
WP_007780611.1_Firmicutes_NiFe_Group_4f_Desulfosporosinus_youngiae	HydDB
WP_007796497.1_Alphaproteobacteria_NiFe_Group_2b_Pelagibaca_bermudensis	HydDB
WP_007796504.1_Alphaproteobacteria_NiFe_Group_1d_Pelagibaca_bermudensis	HydDB
WP_008030254.1_Alphaproteobacteria_NiFe_Group_1e_Rhodobacter_sp._SW2	HydDB
WP_008053057.1_Cyanobacteria_NiFe_Group_3d_Arthrospira_sp._PCC_8005	HydDB
WP_008068222.1_Alphaproteobacteria_NiFe_Group_2b_Novosphingobium_nitrogenifigens	HydDB
WP_008068262.1_Alphaproteobacteria_NiFe_Group_1d_Novosphingobium_nitrogenifigens	HydDB
WP_008083483.1_Euryarchaeota_NiFe_Group_4d_Aciduliprofundum_boonei	HydDB
WP_008085116.1_Euryarchaeota_NiFe_Group_3b_Aciduliprofundum_boonei	HydDB
WP_008193041.1_Alphaproteobacteria_NiFe_Group_3d_Labrenzia_alexandrii	HydDB
WP_008286766.1_Aquificae_NiFe_Group_3b_Hydrogenivirga_sp._128-5-R1-1	HydDB
WP_008287448.1_Aquificae_NiFe_Group_1e_Hydrogenivirga_sp._128-5-R1-1	HydDB
WP_008340210.1_Epsilonproteobacteria_NiFe_Group_4e_Sulfurimonas_gotlandica	HydDB
WP_008384313.1_Alphaproteobacteria_NiFe_Group_4a_Rhodovulum_sp._PH10	HydDB
WP_008386856.1_Alphaproteobacteria_NiFe_Group_2b_Rhodovulum_sp._PH10	HydDB
WP_008474746.1_Chloroflexi_NiFe_Group_1h_Nitrolancea_hollandica	HydDB
WP_008499575.1_Gammaproteobacteria_NiFe_Group_4a_Enterobacter_sp._SST3	HydDB
WP_008515176.1_Firmicutes_NiFe_Group_3b_Dethiobacter_alkaliphilus	HydDB
WP_008526412.1_Euryarchaeota_NiFe_Group_3d_Halorhabdus_tiamatea	HydDB
WP_008526674.1_Euryarchaeota_NiFe_Group_3b_Halorhabdus_tiamatea	HydDB
WP_008622301.1_Alphaproteobacteria_NiFe_Group_2b_Magnetospirillum_sp._SO-1	HydDB
WP_008862337.1_Bacteroidetes_NiFe_Group_1d_Barnesiella_intestinihominis	HydDB
WP_008870928.1_Deltaproteobacteria_NiFe_Group_3c_Desulfonatronospira_thiodismutans	HydDB
WP_008912486.1_Gammaproteobacteria_NiFe_Group_4a_Providencia_burhodogranariea	HydDB
WP_008916675.1_Gammaproteobacteria_NiFe_Group_1c_Providencia_sneebia	HydDB
WP_008987220.1_Gammaproteobacteria_NiFe_Group_1b_Photobacterium_leiognathi	HydDB
WP_009059758.1_Verrucomicrobia_NiFe_Group_1d_Methylacidiphilum_fumariolicum	HydDB
WP_009061231.1_Verrucomicrobia_NiFe_Group_1h_Methylacidiphilum_fumariolicum	HydDB
WP_009061764.1_Verrucomicrobia_NiFe_Group_3b_Methylacidiphilum_fumariolicum	HydDB
WP_009077692.1_Actinobacteria_NiFe_Group_1i_Slackia_sp._CM382	HydDB
WP_009094014.1_Planctomycetes_NiFe_Group_3b_Rhodopirellula_sp._SWK7	HydDB
WP_009142078.1_Actinobacteria_NiFe_Group_4e_Collinsella_tanakaei	HydDB
WP_009200281.1_Synergistetes_NiFe_Group_3d_Anaerobaculum_hydrogeniformans	HydDB
WP_009200527.1_Synergistetes_NiFe_Group_4d_Anaerobaculum_hydrogeniformans	HydDB
WP_009206448.1_Betaproteobacteria_NiFe_Group_1c_Sulfuricella_denitrificans	HydDB
WP_009304598.1_Actinobacteria_NiFe_Group_1i_Eggerthella_lenta	HydDB
WP_009341606.1_Cyanobacteria_NiFe_Group_3d_Raphidiopsis_brookii	HydDB
WP_009378513.1_Deltaproteobacteria_NiFe_Group_1d_Bilophila_sp._4_1_30	HydDB
WP_009380431.1_Deltaproteobacteria_NiFe_Group_1a_Bilophila_sp._4_1_30	HydDB
WP_009380705.1_Deltaproteobacteria_NiFe_Group_1b_Bilophila_sp._4_1_30	HydDB
WP_009505608.1_Alphaproteobacteria_NiFe_Group_1d_Citreicella_sp._357	HydDB
WP_009540200.1_Alphaproteobacteria_NiFe_Group_1d_Caenispirillum_salinarum	HydDB
WP_009619272.1_Firmicutes_NiFe_Group_4f_Desulfosporosinus_sp._OT	HydDB
WP_009739903.1_Actinobacteria_NiFe_Group_2a_Frankia_sp._QA3	HydDB
WP_010076234.1_Firmicutes_NiFe_Group_1a_Clostridium_cellulovorans	HydDB
WP_010479563.1_Euryarchaeota_NiFe_Group_4d_Thermococcus_zilligii	HydDB
WP_010479591.1_Euryarchaeota_NiFe_Group_3b_Thermococcus_zilligii	HydDB
WP_010563027.1_Gammaproteobacteria_NiFe_Group_1d_Pseudomonas_extremaustralis	HydDB
WP_010585297.1_Planctomycetes_NiFe_Group_3b_Schlesneria_paludicola	HydDB
WP_010587703.1_Planctomycetes_NiFe_Group_1h_Schlesneria_paludicola	HydDB
WP_010631937.1_Firmicutes_NiFe_Group_1d_Sporolactobacillus_vineae	HydDB
WP_010867842.1_Euryarchaeota_NiFe_Group_4d_Pyrococcus_abyssi	HydDB
WP_010868591.1_Euryarchaeota_NiFe_Group_4b_Pyrococcus_abyssi	HydDB
WP_010870018.1_Euryarchaeota_NiFe_Group_4h_Methanocaldococcus_jannaschii	HydDB
WP_010876758.1_Euryarchaeota_NiFe_Group_3c_Methanothermobacter_thermoautotrophicus	HydDB
WP_010876862.1_Euryarchaeota_NiFe_Group_4i_Methanothermobacter_thermautotrophicus	HydDB
WP_010880393.1_Aquificae_NiFe_Group_1d_Aquifex_aeolicus	HydDB
WP_010933552.1_Chlorobi_NiFe_Group_3b_Chlorobaculum_tepidum	HydDB
WP_010936390.1_Chloroflexi_NiFe_Group_3c_Dehalococcoides_mccartyi	HydDB
WP_010936594.1_Chloroflexi_NiFe_Group_4e_Dehalococcoides_mccartyi	HydDB
WP_010937737.1_Deltaproteobacteria_NiFe_Group_4e_Desulfovibrio_vulgaris	HydDB
WP_011018638.1_Euryarchaeota_NiFe_Group_3c_Methanopyrus_kandleri	HydDB
WP_011021012.1_Euryarchaeota_NiFe_Group_3a_Methanosarcina_acetivorans	HydDB
WP_011034107.1_Euryarchaeota_NiFe_Group_1k_Methanosarcina_mazei	HydDB
WP_011034237.1_Euryarchaeota_NiFe_Group_1k_Methanosarcina_mazei	HydDB
WP_011089681.1_Alphaproteobacteria_NiFe_Group_2b_Bradyrhizobium_diazoefficiens	HydDB
WP_011139497.1_Epsilonproteobacteria_NiFe_Group_1b_Wolinella_succinogenes	HydDB
WP_011153927.1_Betaproteobacteria_NiFe_Group_1d_Ralstonia_eutropha	HydDB
WP_011153987.1_Betaproteobacteria_NiFe_Group_1h_Ralstonia_eutropha	HydDB
WP_011154013.1_Betaproteobacteria_NiFe_Group_3d_Ralstonia_eutropha	HydDB
WP_011171326.1_Euryarchaeota_NiFe_Group_3a_Methanococcus_maripaludis	HydDB
WP_011251041.1_Euryarchaeota_NiFe_Group_4d_Thermococcus_kodakarensis	HydDB
WP_011305486.1_Euryarchaeota_NiFe_Group_3a_Methanosarcina_barkeri	HydDB
WP_011311775.1_Betaproteobacteria_NiFe_Group_3b_Thiobacillus_denitrificans	HydDB
WP_011344452.1_Firmicutes_NiFe_Group_1a_Carboxydothermus_hydrogenoformans	HydDB
WP_011371454.1_Gammaproteobacteria_NiFe_Group_1b_Thiomicrospira_crunogena	HydDB
WP_011373066.1_Epsilonproteobacteria_NiFe_Group_2d_Sulfurimonas_denitrificans	HydDB
WP_011384056.1_Alphaproteobacteria_NiFe_Group_1c_Magnetospirillum_magneticum	HydDB
WP_011388069.1_Alphaproteobacteria_NiFe_Group_4b_Rhodospirillum_rubrum	HydDB
WP_011416040.1_Deltaproteobacteria_NiFe_Group_3b_Syntrophus_aciditrophicus	HydDB
WP_011419537.1_Deltaproteobacteria_NiFe_Group_1c_Anaeromyxobacter_dehalogenans	HydDB
WP_011438850.1_Actinobacteria_NiFe_Group_3b_Frankia_sp._CcI3	HydDB
WP_011493687.1_Betaproteobacteria_NiFe_Group_3d_Burkholderia_xenovorans	HydDB
WP_011525039.1_Acidobacteria_NiFe_Group_1c_Koribacter_versatilis	HydDB
WP_011526524.1_Deltaproteobacteria_NiFe_Group_1d_Lawsonia_intracellularis	HydDB
WP_011536525.1_Alphaproteobacteria_NiFe_Group_2a_Sphingopyxis_alaskensis	HydDB
WP_011577655.1_Epsilonproteobacteria_NiFe_Group_1b_Helicobacter_acinonychis	HydDB
WP_011593368.1_Actinobacteria_NiFe_Group_3b_Rhodococcus_jostii	HydDB
WP_011596968.1_Actinobacteria_NiFe_Group_1h_Rhodococcus_jostii	HydDB
WP_011603554.1_Actinobacteria_NiFe_Group_1h_Frankia_alni	HydDB
WP_011637560.1_Gammaproteobacteria_NiFe_Group_1b_Shewanella_frigidimarina	HydDB
WP_011686721.1_Acidobacteria_NiFe_Group_3d_Solibacter_usitatus	HydDB
WP_011688202.1_Acidobacteria_NiFe_Group_1h_Solibacter_usitatus	HydDB
WP_011698648.1_Deltaproteobacteria_NiFe_Group_3c_Syntrophobacter_fumaroxidans	HydDB
WP_011699072.1_Deltaproteobacteria_NiFe_Group_3c_Syntrophobacter_fumaroxidans	HydDB
WP_011699561.1_Deltaproteobacteria_NiFe_Group_3d_Syntrophobacter_fumaroxidans	HydDB
WP_011699790.1_Deltaproteobacteria_NiFe_Group_1b_Syntrophobacter_fumaroxidans	HydDB
WP_011700738.1_Deltaproteobacteria_NiFe_Group_3c_Syntrophobacter_fumaroxidans	HydDB
WP_011714112.1_Alphaproteobacteria_NiFe_Group_2b_Magnetococcus_marinus	HydDB
WP_011714122.1_Alphaproteobacteria_NiFe_Group_1c_Magnetococcus_marinus	HydDB
WP_011719855.1_Actinobacteria_NiFe_Group_3b_Acidothermus_cellulolyticus	HydDB
WP_011737331.1_Deltaproteobacteria_NiFe_Group_4g_Pelobacter_propionicus	HydDB
WP_011749363.1_Alphaproteobacteria_NiFe_Group_2b_Paracoccus_denitrificans	HydDB
WP_011751858.1_Crenarchaeota_NiFe_Group_4a_Thermofilum_pendens	HydDB
WP_011752262.1_Crenarchaeota_NiFe_Group_1g_Thermofilum_pendens	HydDB
WP_011752735.1_Crenarchaeota_NiFe_Group_4g_Thermofilum_pendens	HydDB
WP_011767530.1_Betaproteobacteria_NiFe_Group_2b_Azoarcus_sp._BH72	HydDB
WP_011769610.1_Gammaproteobacteria_NiFe_Group_3d_Psychromonas_ingrahamii	HydDB
WP_011839350.1_Crenarchaeota_NiFe_Group_4b_Staphylothermus_marinus	HydDB
WP_011880080.1_Betaproteobacteria_NiFe_Group_2b_Burkholderia_vietnamiensis	HydDB
WP_011900768.1_Crenarchaeota_NiFe_Group_1g_Pyrobaculum_arsenaticum	HydDB
WP_011957045.1_Chloroflexi_NiFe_Group_1f_Roseiflexus_sp._RS-1	HydDB
WP_011972821.1_Euryarchaeota_NiFe_Group_3c_Methanococcus_aeolicus	HydDB
WP_011973755.1_Euryarchaeota_NiFe_Group_3a_Methanococcus_aeolicus	HydDB
WP_011996000.1_Alphaproteobacteria_NiFe_Group_2b_Xanthobacter_autotrophicus	HydDB
WP_012020882.1_Crenarchaeota_NiFe_Group_2e_Metallosphaera_sedula	HydDB
WP_012025884.1_Bacteroidetes_NiFe_Group_1d_Flavobacterium_johnsoniae	HydDB
WP_012065828.1_Euryarchaeota_NiFe_Group_3c_Methanococcus_vannielii	HydDB
WP_012082337.1_Epsilonproteobacteria_NiFe_Group_1b_Nitratiruptor_sp._SB155-2	HydDB
WP_012098324.1_Deltaproteobacteria_NiFe_Group_1c_Anaeromyxobacter_sp._Fw109-5	HydDB
WP_012099129.1_Deltaproteobacteria_NiFe_Group_3c_Anaeromyxobacter_sp._Fw109-5	HydDB
WP_012114202.1_Alphaproteobacteria_NiFe_Group_1d_Xanthobacter_autotrophicus	HydDB
WP_012121625.1_Chloroflexi_NiFe_Group_1f_Roseiflexus_castenholzii	HydDB
WP_012123507.1_Crenarchaeota_NiFe_Group_1g_Ignicoccus_hospitalis	HydDB
WP_012135127.1_Gammaproteobacteria_NiFe_Group_1c_Citrobacter_koseri	HydDB
WP_012167698.1_Cyanobacteria_NiFe_Group_3d_Acaryochloris_marina	HydDB
WP_012169130.1_Alphaproteobacteria_NiFe_Group_1d_Azorhizobium_caulinodans	HydDB
WP_012193964.1_Euryarchaeota_NiFe_Group_4h_Methanococcus_maripaludis	HydDB
WP_012309762.1_Korarchaeota_NiFe_Group_3c_Korarchaeum_cryptofilum	HydDB
WP_012346378.1_Betaproteobacteria_NiFe_Group_2c_Leptothrix_cholodnii	HydDB
WP_012346489.1_Betaproteobacteria_NiFe_Group_3d_Leptothrix_cholodnii	HydDB
WP_012349775.1_Crenarchaeota_NiFe_Group_1g_Thermoproteus_neutrophilus	HydDB
WP_012376920.1_Verrucomicrobia_NiFe_Group_4e_Opitutus_terrae	HydDB
WP_012384146.1_Alphaproteobacteria_NiFe_Group_2b_Beijerinckia_indica	HydDB
WP_012407177.1_Cyanobacteria_NiFe_Group_2a_Nostoc_punctiforme	HydDB
WP_012415297.1_Elusimicrobia_NiFe_Group_4g_Elusimicrobium_minutum	HydDB
WP_012463656.1_Verrucomicrobia_NiFe_Group_1d_Methylacidiphilum_infernorum	HydDB
WP_012470110.1_Deltaproteobacteria_NiFe_Group_1f_Geobacter_lovleyi	HydDB
WP_012501193.1_Chlorobi_NiFe_Group_1d_Chloroherpeton_thalassium	HydDB
WP_012501574.1_Chlorobi_NiFe_Group_3b_Chlorobaculum_parvum	HydDB
WP_012502532.1_Chlorobi_NiFe_Group_1d_Chlorobaculum_parvum	HydDB
WP_012506474.1_Chlorobi_NiFe_Group_3b_Prosthecochloris_aestuarii	HydDB
WP_012513102.1_Aquificae_NiFe_Group_1d_Hydrogenobaculum_sp._Y04AAS1	HydDB
WP_012514441.1_Aquificae_NiFe_Group_2d_Hydrogenobaculum_sp._Y04AAS1	HydDB
WP_012528247.1_Deltaproteobacteria_NiFe_Group_3c_Anaeromyxobacter_sp._K	HydDB
WP_012532312.1__Deltaproteobacteria_NiFe_Group_3d_Geobacter_bemidjiensis	HydDB
WP_012537694.1_Gammaproteobacteria_NiFe_Group_1e_Acidithiobacillus_ferrooxidans	HydDB
WP_012544964.1__Nitrospirae_NiFe_Group_3b_Thermodesulfovibrio_yellowstonii	HydDB
WP_012546172.1_Nitrospirae_NiFe_Group_1f_Thermodesulfovibrio_yellowstonii	HydDB
WP_012548375.1_Dictyoglomi_NiFe_Group_3d_Dictyoglomus_thermophilum	HydDB
WP_012571009.1_Euryarchaeota_NiFe_Group_3b_Thermococcus_onnurineus	HydDB
WP_012591738.1_Alphaproteobacteria_NiFe_Group_3d_Methylocella_silvestris	HydDB
WP_012592713.1__Alphaproteobacteria_NiFe_Group_2a_Methylocella_silvestris	HydDB
WP_012593478.1_Cyanobacteria_NiFe_Group_3d_Cyanothece_sp._PCC_8801	HydDB
WP_012606689.1_Gammaproteobacteria_NiFe_Group_3b_Acidithiobacillus_ferrooxidans	HydDB
WP_012615778.1_Chloroflexi_NiFe_Group_2a_Chloroflexus_aggregans	HydDB
WP_012637708.1_Gammaproteobacteria_NiFe_Group_3b_Thioalkalivibrio_sulfidiphilus	HydDB
WP_012663581.1_Epsilonproteobacteria_NiFe_Group_4e_Nautilia_profundicola	HydDB
WP_012674350.1_Aquificae_NiFe_Group_1b_Sulfurihydrogenibium_azorense	HydDB
WP_012675774.1_Aquificae_NiFe_Group_1b_Persephonella_marina	HydDB
WP_012676609.1_Aquificae_NiFe_Group_3b_Persephonella_marina	HydDB
WP_012681902.1_Gemmatimonadetes_NiFe_Group_2a_Gemmatimonas_aurantiaca	HydDB
WP_012691719.1_Actinobacteria_NiFe_Group_1h_Rhodococcus_opacus	HydDB
WP_012796301.1_Actinobacteria_NiFe_Group_1h_Saccharomonospora_viridis	HydDB
WP_012802521.1_Actinobacteria_NiFe_Group_4a_Cryptobacterium_curtum	HydDB
WP_012813797.1_Bacteroidetes_NiFe_Group_1h_Robiginitalea_biformata	HydDB
WP_012891383.1_Actinobacteria_NiFe_Group_3b_Streptosporangium_roseum	HydDB
WP_012899230.1_Euryarchaeota_NiFe_Group_4e_Methanocella_paludicola	HydDB
WP_012901198.1_Euryarchaeota_NiFe_Group_3a_Methanocella_paludicola	HydDB
WP_012901516.1_Euryarchaeota_NiFe_Group_3c_Methanocella_paludicola	HydDB
WP_012901677.1_Euryarchaeota_NiFe_Group_1k_Methanocella_paludicola	HydDB
WP_012934014.1_Actinobacteria_NiFe_Group_1h_Conexibacter_woesei	HydDB
WP_012956799.1_Euryarchaeota_NiFe_Group_4i_Methanobrevibacter_ruminantium	HydDB
WP_012962745.1_Aquificae_NiFe_Group_1e_Hydrogenobacter_thermophilus	HydDB
WP_012963643.1_Aquificae_NiFe_Group_2d_Hydrogenobacter_thermophilus	HydDB
WP_012981217.1_Euryarchaeota_NiFe_Group_4i_Methanocaldococcus_sp._FS406-22	HydDB
WP_012992443.1_Aquificae_NiFe_Group_2a_Thermocrinis_albus	HydDB
WP_012992449.1_Aquificae_NiFe_Group_2d_Thermocrinis_albus	HydDB
WP_012998941.1_Actinobacteria_NiFe_Group_3b_Streptomyces_scabiei	HydDB
WP_013011747.1_Deferribacteres_NiFe_Group_1f_Denitrovibrio_acetiphilus	HydDB
WP_013076467.1_Firmicutes_NiFe_Group_2a_Kyrpidia_tusciae	HydDB
WP_013174572.1_Firmicutes_NiFe_Group_1a_Syntrophothermus_lipocalidus	HydDB
WP_013180376.1_Euryarchaeota_NiFe_Group_3a_Methanococcus_voltae	HydDB
WP_013217520.1_Chloroflexi_NiFe_Group_1a_Dehalogenimonas_lykanthroporepellens	HydDB
WP_013225646.1_Actinobacteria_NiFe_Group_1h_Amycolatopsis_mediterranei	HydDB
WP_013258222.1_Deltaproteobacteria_NiFe_Group_1b_Desulfarculus_baarsii	HydDB
WP_013337401.1_Crenarchaeota_NiFe_Group_1g_Vulcanisaeta_distributa	HydDB
WP_013400781.1_Firmicutes_NiFe_Group_4a_Geobacillus_sp._Y4.1MC1	HydDB
WP_013418645.1_Alphaproteobacteria_NiFe_Group_1d_Rhodomicrobium_vannielii	HydDB
WP_013432390.1_Firmicutes_NiFe_Group_4e_Caldicellulosiruptor_kristjanssonii	HydDB
WP_013450229.1_Deferribacteres_NiFe_Group_1f_Calditerrivibrio_nitroreducens	HydDB
WP_013467760.1_Euryarchaeota_NiFe_Group_4d_Thermococcus_barophilus	HydDB
WP_013505701.1_Chrysiogenetes_NiFe_Group_1b_Desulfurispirillum_indicum	HydDB
WP_013506608.1_Chrysiogenetes_NiFe_Group_3d_Desulfurispirillum_indicum	HydDB
WP_013553042.1_Epsilonproteobacteria_NiFe_Group_2d_Nitratifractor_salsuginis	HydDB
WP_013559391.1_Chloroflexi_NiFe_Group_3d_Anaerolinea_thermophila	HydDB
WP_013560598.1_Chloroflexi_NiFe_Group_4g_Anaerolinea_thermophila	HydDB
WP_013637988.1_Aquificae_NiFe_Group_3c_Desulfurobacterium_thermolithotrophum	HydDB
WP_013638061.1_Aquificae_NiFe_Group_3a_Desulfurobacterium_thermolithotrophum	HydDB
WP_013638341.1_Aquificae_NiFe_Group_4e_Desulfurobacterium_thermolithotrophum	HydDB
WP_013644241.1_Euryarchaeota_NiFe_Group_3c_Methanobacterium_lacus	HydDB
WP_013644869.1_Euryarchaeota_NiFe_Group_4h_Methanobacterium_lacus	HydDB
WP_013678342.1_Actinobacteria_NiFe_Group_2a_Pseudonocardia_dioxanivorans	HydDB
WP_013682101.1_Deltaproteobacteria_NiFe_Group_1b_Hippea_maritima	HydDB
WP_013684228.1_Euryarchaeota_NiFe_Group_3c_Archaeoglobus_veneficus	HydDB
WP_013755279.1_Gammaproteobacteria_NiFe_Group_1e_Glaciecola_sp._4H-3-7+YE-5	HydDB
WP_013756665.1_Firmicutes_NiFe_Group_3c_Thermodesulfobium_narugense	HydDB
WP_013786935.1_Firmicutes_NiFe_Group_4e_Thermoanaerobacterium_xylanolyticum	HydDB
WP_013799074.1_Euryarchaeota_NiFe_Group_3c_Methanotorris_igneus	HydDB
WP_013806771.1_Actinobacteria_NiFe_Group_1h_Amycolicicoccus_subflavus	HydDB
WP_013809561.1_Firmicutes_NiFe_Group_4c_Desulfotomaculum_carboxydivorans	HydDB
WP_013826770.1_Euryarchaeota_NiFe_Group_3a_Methanobacterium_paludis	HydDB
WP_013866214.1_Euryarchaeota_NiFe_Group_4i_Methanothermococcus_okinawensis	HydDB
WP_013866362.1__Euryarchaeota_NiFe_Group_3c_Methanothermococcus_okinawensis	HydDB
WP_013867209.1_Euryarchaeota_NiFe_Group_4h_Methanothermococcus_okinawensis	HydDB
WP_013876883.1_Firmicutes_NiFe_Group_4a_Geobacillus_thermoglucosidasius	HydDB
WP_013885747.1_Deferribacteres_NiFe_Group_1a_Flexistipes_sinusarabici	HydDB
WP_013886108.1_Deferribacteres_NiFe_Group_1c_Flexistipes_sinusarabici	HydDB
WP_013905579.1_Euryarchaeota_NiFe_Group_3b_Pyrococcus_yayanosii	HydDB
WP_013905833.1_Euryarchaeota_NiFe_Group_3a_Pyrococcus_yayanosii	HydDB
WP_013909681.1_Thermodesulfobacteria_NiFe_Group_1c_Thermodesulfobacterium_geofontis	HydDB
WP_013921615.1_Bacteroidetes_NiFe_Group_2a_Runella_slithyformis	HydDB
WP_013923702.1_Gammaproteobacteria_NiFe_Group_3b_Francisella_sp._TX077308	HydDB
WP_013979629.1_Actinobacteria_NiFe_Group_3b_Eggerthella_sp._YY7918	HydDB
WP_014012057.1_Euryarchaeota_NiFe_Group_3a_Thermococcus_sp._4557	HydDB
WP_014012582.1_Euryarchaeota_NiFe_Group_3b_Thermococcus_sp._4557	HydDB
WP_014062054.1_Firmicutes_NiFe_Group_4e_Thermoanaerobacter_wiegelii	HydDB
WP_014064532.1_Gammaproteobacteria_NiFe_Group_1c_Haemophilus_parainfluenzae	HydDB
WP_014065500.1_Gammaproteobacteria_NiFe_Group_4a_Haemophilus_parainfluenzae	HydDB
WP_014116604.1_Firmicutes_NiFe_Group_1a_Oscillibacter_valericigenes	HydDB
WP_014238042.1_Betaproteobacteria_NiFe_Group_3d_Azospira_oryzae	HydDB
WP_014292817.1_Gammaproteobacteria_NiFe_Group_3b_Oceanimonas_sp._GK1	HydDB
WP_014450582.1_Nitrospirae_NiFe_Group_1d_Leptospirillum_ferrooxidans	HydDB
WP_014468937.1_Epsilonproteobacteria_NiFe_Group_1b_Arcobacter_butzleri	HydDB
WP_014511332.1_Deinococcus-Thermus_NiFe_Group_2a_Thermus_thermophilus	HydDB
WP_014512387.1_Crenarchaeota_NiFe_Group_1h_Sulfolobus_islandicus	HydDB
WP_014639275.1_Gammaproteobacteria_NiFe_Group_4a_Escherichia_coli	HydDB
WP_014677317.1_Actinobacteria_NiFe_Group_3b_Streptomyces_hygroscopicus	HydDB
WP_014767907.1_Crenarchaeota_NiFe_Group_4b_Desulfurococcus_fermentans	HydDB
WP_014770116.1_Epsilonproteobacteria_NiFe_Group_4a_Sulfurospirillum_barnesii	HydDB
WP_014777800.1_Gammaproteobacteria_NiFe_Group_1e_Thiocystis_violascens	HydDB
WP_014779996.1_Gammaproteobacteria_NiFe_Group_1d_Thiocystis_violascens	HydDB
WP_014780162.1_Gammaproteobacteria_NiFe_Group_1c_Thiocystis_violascens	HydDB
WP_014788486.1_Euryarchaeota_NiFe_Group_3b_Thermococcus_sp._CL1	HydDB
WP_014788989.1_Euryarchaeota_NiFe_Group_3a_Thermococcus_sp._CL1	HydDB
WP_014794600.1_Firmicutes_NiFe_Group_1d_Desulfitobacterium_dehalogenans	HydDB
WP_014808238.1_Deltaproteobacteria_NiFe_Group_3d_Desulfomonile_tiedjei	HydDB
WP_014825623.1_Firmicutes_NiFe_Group_1a_Desulfosporosinus_acidiphilus	HydDB
WP_014826810.1_Firmicutes_NiFe_Group_1d_Desulfosporosinus_acidiphilus	HydDB
WP_014867151.1_Euryarchaeota_NiFe_Group_4h_Methanoculleus_bourgensis	HydDB
WP_014867277.1_Euryarchaeota_NiFe_Group_3a_Methanoculleus_bourgensis	HydDB
WP_014867732.1_Euryarchaeota_NiFe_Group_3c_Methanoculleus_bourgensis	HydDB
WP_014891818.1_Alphaproteobacteria_NiFe_Group_2b_Methylocystis_sp._SC2	HydDB
WP_014892893.1_Alphaproteobacteria_NiFe_Group_1h_Methylocystis_sp._SC2	HydDB
WP_015079360.1_Cyanobacteria_NiFe_Group_2a_Anabaena_sp._90	HydDB
WP_015110900.1_Cyanobacteria_NiFe_Group_3d_Cyanobium_gracile	HydDB
WP_015122102.1_Cyanobacteria_NiFe_Group_2a_Rivularia_sp._PCC_7116	HydDB
WP_015138057.1_Cyanobacteria_NiFe_Group_3d_Nostoc_sp._PCC_7524	HydDB
WP_015227029.1_Cyanobacteria_NiFe_Group_3d_Halothece_sp._PCC_7418	HydDB
WP_015247797.1_Planctomycetes_NiFe_Group_1h_Singulisphaera_acidiphila	HydDB
WP_015258842.1_Gammaproteobacteria_NiFe_Group_1e_Thioalkalivibrio_nitratireducens	HydDB
WP_015262308.1_Firmicutes_NiFe_Group_1a_Desulfitobacterium_dichloroeliminans	HydDB
WP_015279763.1__Gammaproteobacteria_NiFe_Group_1e_Thioflavicoccus_mobilis	HydDB
WP_015282154.1_Gammaproteobacteria_NiFe_Group_4e_Thioflavicoccus_mobilis	HydDB
WP_015370028.1_Gammaproteobacteria_NiFe_Group_4a_Enterobacter_aerogenes	HydDB
WP_015403419.1_Deltaproteobacteria_NiFe_Group_1c_Desulfocapsa_sulfexigens	HydDB
WP_015407385.1_Chloroflexi_NiFe_Group_1a_Dehalococcoides_mccartyi	HydDB
WP_015414692.1_Deltaproteobacteria_NiFe_Group_1b_Desulfovibrio_piezophilus	HydDB
WP_015414775.1_Deltaproteobacteria_NiFe_Group_4e_Desulfovibrio_piezophilus	HydDB
WP_015415315.1_Deltaproteobacteria_NiFe_Group_1b_Desulfovibrio_piezophilus	HydDB
WP_015437386.1_Betaproteobacteria_NiFe_Group_1c_Azoarcus_sp._KH32C	HydDB
WP_015536221.1_Firmicutes_NiFe_Group_4e_Eubacterium_cylindroides	HydDB
WP_015591799.1_Euryarchaeota_NiFe_Group_1j_Archaeoglobus_sulfaticallidus	HydDB
WP_015617925.1_Firmicutes_NiFe_Group_3c_Desulfotomaculum_gibsoniae	HydDB
WP_015662841.1_Actinobacteria_NiFe_Group_3b_Streptomyces_davawensis	HydDB
WP_015668917.1_Alphaproteobacteria_NiFe_Group_1d_Bradyrhizobium_oligotrophicum	HydDB
WP_015720170.1_Deltaproteobacteria_NiFe_Group_4e_Geobacter_sp._M18	HydDB
WP_015720565.1_Deltaproteobacteria_NiFe_Group_3b_Geobacter_sp._M18	HydDB
WP_015721386.1_Deltaproteobacteria_NiFe_Group_1c_Geobacter_sp._M18	HydDB
WP_015724758.1_Deltaproteobacteria_NiFe_Group_3d_Desulfobulbus_propionicus	HydDB
WP_015739219.1_Firmicutes_NiFe_Group_1a_Ammonifex_degensii	HydDB
WP_015739967.1_Firmicutes_NiFe_Group_3c_Ammonifex_degensii	HydDB
WP_015741042.1_Gammaproteobacteria_NiFe_Group_4a_Cronobacter_turicensis	HydDB
WP_015760489.1_Actinobacteria_NiFe_Group_3b_Eggerthella_lenta	HydDB
WP_015765571.1_Betaproteobacteria_NiFe_Group_3d_Accumulibacter_phosphatis	HydDB
WP_015774148.1_Deltaproteobacteria_NiFe_Group_1a_Desulfomicrobium_baculatum	HydDB
WP_015789964.1_Euryarchaeota_NiFe_Group_4g_Halorhabdus_utahensis	HydDB
WP_015790329.1_Euryarchaeota_NiFe_Group_3b_Halorhabdus_utahensis	HydDB
WP_015790819.1_Euryarchaeota_NiFe_Group_3c_Methanocaldococcus_fervens	HydDB
WP_015790909.1_Euryarchaeota_NiFe_Group_4h_Methanocaldococcus_fervens	HydDB
WP_015791787.1_Euryarchaeota_NiFe_Group_3a_Methanocaldococcus_fervens	HydDB
WP_015837532.1_Deltaproteobacteria_NiFe_Group_3b_Geobacter_sp._M21	HydDB
WP_015848571.1_Euryarchaeota_NiFe_Group_3b_Thermococcus_sibiricus	HydDB
WP_015857865.1_Euryarchaeota_NiFe_Group_4b_Thermococcus_gammatolerans	HydDB
WP_015871932.1_Gammaproteobacteria_NiFe_Group_1c_Edwardsiella_ictaluri	HydDB
WP_015898101.1_Acidobacteria_NiFe_Group_1f_Acidobacterium_capsulatum	HydDB
WP_015902767.1_Epsilonproteobacteria_NiFe_Group_4c_Nautilia_profundicola	HydDB
WP_016206881.1_Firmicutes_NiFe_Group_1a_Clostridium_sartagoforme	HydDB
WP_016308760.1_Actinobacteria_NiFe_Group_4e_Enterorhabdus_caecimuris	HydDB
WP_016310471.1_Actinobacteria_NiFe_Group_4a_Enterorhabdus_caecimuris	HydDB
WP_016389591.1_Gammaproteobacteria_NiFe_Group_3d_Cycloclasticus_sp._PY97M	HydDB
WP_016422186.1_Actinobacteria_NiFe_Group_1f_Corynebacterium_sp._HFH0082	HydDB
WP_016514321.1_Cyanobacteria_NiFe_Group_3d_Microcystis_aeruginosa	HydDB
WP_016538796.1_Gammaproteobacteria_NiFe_Group_4a_Cedecea_davisae	HydDB
WP_016729728.1_Crenarchaeota_NiFe_Group_2e_Sulfolobus_islandicus	HydDB
WP_016920676.1_Alphaproteobacteria_NiFe_Group_1h_Methylocystis_parvus	HydDB
WP_016941064.1_Gammaproteobacteria_NiFe_Group_1c_Dickeya_zeae	HydDB
WP_016952407.1_Cyanobacteria_NiFe_Group_3d_Anabaena_sp._PCC_7108	HydDB
WP_017290644.1_Cyanobacteria_NiFe_Group_3b_Leptolyngbya_boryana	HydDB
WP_017324543.1_Cyanobacteria_NiFe_Group_3d_Synechococcus_sp._PCC_7336	HydDB
WP_017366017.1_Gammaproteobacteria_NiFe_Group_1d_Methylococcus_capsulatus	HydDB
WP_017611790.1_Actinobacteria_NiFe_Group_1h_Nocardiopsis_salina	HydDB
WP_017715405.1_Cyanobacteria_NiFe_Group_3d_Oscillatoria_sp._PCC_10802	HydDB
WP_017716714.1_Cyanobacteria_NiFe_Group_2a_Oscillatoria_sp._PCC_10802	HydDB
WP_017781337.1_Gammaproteobacteria_NiFe_Group_4a_Aeromonas_hydrophila	HydDB
WP_017841795.1_Gammaproteobacteria_NiFe_Group_2c_Methylomicrobium_buryatense	HydDB
WP_017890430.1_Atribacteria_NiFe_Group_3b_Caldatribacterium_californiense	HydDB
WP_018077111.1_Betaproteobacteria_NiFe_Group_1e_Thiobacillus_denitrificans	HydDB
WP_018160400.1_Actinobacteria_NiFe_Group_3b_Smaragdicoccus_niigatensis	HydDB
WP_018266919.1_Alphaproteobacteria_NiFe_Group_1d_Methylosinus_sp._LW4	HydDB
WP_018300187.1_Gammaproteobacteria_NiFe_Group_3b_Fangia_hongkongensis	HydDB
WP_018407885.1_Alphaproteobacteria_NiFe_Group_3b_Methylocystis_rosea	HydDB
WP_018412518.1_Betaproteobacteria_NiFe_Group_2b_Methyloversatilis_sp._NVD	HydDB
WP_018606884.1_Betaproteobacteria_NiFe_Group_4c_Uliginosibacterium_gangwonense	HydDB
WP_018702624.1_Firmicutes_NiFe_Group_4f_Anaeromusa_acidaminophila	HydDB
WP_018904285.1_Betaproteobacteria_NiFe_Group_2b_Variovorax_paradoxus	HydDB
WP_018962513.1_Firmicutes_NiFe_Group_4e_Coprothermobacter_platensis	HydDB
WP_018992236.1_Betaproteobacteria_NiFe_Group_3d_Azoarcus_toluclasticus	HydDB
WP_019241710.1_Firmicutes_NiFe_Group_1d_Bacillus_massilioanorexius	HydDB
WP_019262575.1_Euryarchaeota_NiFe_Group_3c_Methanobrevibacter_smithii	HydDB
WP_019264891.1_Euryarchaeota_NiFe_Group_3c_Methanobrevibacter_smithii	HydDB
WP_019509061.1_Cyanobacteria_NiFe_Group_3d_Pleurocapsa_sp._PCC_7319	HydDB
WP_019642787.1_Gammaproteobacteria_NiFe_Group_2b_Thioalkalivibrio_sp._ALSr1	HydDB
WP_019865813.1_Gammaproteobacteria_NiFe_Group_1d_Methylovulum_miyakonense	HydDB
WP_020124082.1_Actinobacteria_NiFe_Group_1h_Streptomyces_canus	HydDB
WP_020158180.1_Gammaproteobacteria_NiFe_Group_3d_Methylobacter_marinus	HydDB
WP_020176873.1_Alphaproteobacteria_NiFe_Group_2a_Methyloferula_stellata	HydDB
WP_020274692.1_Actinobacteria_NiFe_Group_1h_Streptomyces_afghaniensis	HydDB
WP_020374232.1_Firmicutes_NiFe_Group_1b_Sulfobacillus_thermosulfidooxidans	HydDB
WP_020375837.1_Firmicutes_NiFe_Group_1h_Sulfobacillus_thermosulfidooxidans	HydDB
WP_020394857.1_Gammaproteobacteria_NiFe_Group_1d_Thiothrix_disciformis	HydDB
WP_020394871.1_Gammaproteobacteria_NiFe_Group_2b_Thiothrix_disciformis	HydDB
WP_020410523.1_Gammaproteobacteria_NiFe_Group_3d_Hahella_ganghwensis	HydDB
WP_020460947.1_Actinobacteria_NiFe_Group_1f_Frankia_sp._EAN1pec	HydDB
WP_020482704.1_Gammaproteobacteria_NiFe_Group_3d_Methylomonas_sp._MK1	HydDB
WP_020489980.1_Firmicutes_NiFe_Group_1f_Dehalobacter_sp._FTH1	HydDB
WP_020500148.1_Actinobacteria_NiFe_Group_1h_Sciscionella_marina	HydDB
WP_020503142.1_Gammaproteobacteria_NiFe_Group_2b_Lamprocystis_purpurea	HydDB
WP_020505780.1_Gammaproteobacteria_NiFe_Group_4b_Lamprocystis_purpurea	HydDB
WP_020647929.1_Gammaproteobacteria_NiFe_Group_1d_Solimonas_variicoloris	HydDB
WP_020680743.1_Gammaproteobacteria_NiFe_Group_3b_Marinobacterium_rhizophilum	HydDB
WP_020728307.1_Actinobacteria_NiFe_Group_1h_Mycobacterium_marinum	HydDB
WP_020823195.1_Actinobacteria_NiFe_Group_1h_Mycobacterium_yongonense	HydDB
WP_020881764.1_Deltaproteobacteria_NiFe_Group_4c_Desulfovibrio_sp._X2	HydDB
WP_020883834.1_Gammaproteobacteria_NiFe_Group_4a_Enterobacter_cloacae	HydDB
WP_020923409.1_Alphaproteobacteria_NiFe_Group_1d_Rhizobium_etli	HydDB
WP_020953630.1_Euryarchaeota_NiFe_Group_3b_Thermococcus_litoralis	HydDB
WP_021019734.1_Gammaproteobacteria_NiFe_Group_4a_Vibrio_gazogenes	HydDB
WP_021091366.1_Epsilonproteobacteria_NiFe_Group_1b_Campylobacter_concisus	HydDB
WP_021230237.1_Gammaproteobacteria_NiFe_Group_1c_Aeromonas_veronii	HydDB
WP_021287226.1_Epsilonproteobacteria_NiFe_Group_3d_Sulfurimonas_sp._AST-10	HydDB
WP_021522685.1_Gammaproteobacteria_NiFe_Group_1d_Escherichia_coli	HydDB
WP_021597135.1_Actinobacteria_NiFe_Group_1h_Actinomadura_madurae	HydDB
WP_021718870.1_Firmicutes_NiFe_Group_4f_Phascolarctobacterium_sp._CAG_207	HydDB
WP_021758533.1_Deltaproteobacteria_NiFe_Group_4e_Desulfovibrio_gigas	HydDB
WP_021760964.1_Deltaproteobacteria_NiFe_Group_1b_Desulfovibrio_gigas	HydDB
WP_021804850.1_Gammaproteobacteria_NiFe_Group_4a_Serratia_fonticola	HydDB
WP_022379409.1_Actinobacteria_NiFe_Group_1i_Cryptobacterium_sp._CAG_338	HydDB
WP_022397361.1_Verrucomicrobia_NiFe_Group_1f_Akkermansia_sp._CAG_344	HydDB
WP_022661459.1_Deltaproteobacteria_NiFe_Group_4e_Desulfovibrio_longus	HydDB
WP_022664892.1_Deltaproteobacteria_NiFe_Group_1a_Desulfospira_joergensenii	HydDB
WP_022668938.1_Deltaproteobacteria_NiFe_Group_3c_Desulfospira_joergensenii	HydDB
WP_022718972.1_Alphaproteobacteria_NiFe_Group_1d_Rhizobium_mongolense	HydDB
WP_022723662.1_Alphaproteobacteria_NiFe_Group_2b_Rhodopseudomonas_sp._B29	HydDB
WP_022739883.1_Actinobacteria_NiFe_Group_4e_Adlercreutzia_equolifaciens	HydDB
WP_022790212.1_Firmicutes_NiFe_Group_4e_Streptococcus_pleomorphus	HydDB
WP_022846122.1_Aquificae_NiFe_Group_1c_Desulfurobacterium_sp._TC5-1	HydDB
WP_022846160.1_Aquificae_NiFe_Group_3a_Desulfurobacterium_sp._TC5-1	HydDB
WP_022853555.1_Thermodesulfobacteria_NiFe_Group_3c_Thermodesulfatator_atlanticus	HydDB
WP_022856172.1_Thermodesulfobacteria_NiFe_Group_4g_Thermodesulfobacterium_thermophilum	HydDB
WP_022981892.1_Betaproteobacteria_NiFe_Group_1d_Ideonella_sp._B508-1	HydDB
WP_023067990.1_Cyanobacteria_NiFe_Group_3d_Lyngbya_aestuarii	HydDB
WP_023069054.1_Cyanobacteria_NiFe_Group_2a_Lyngbya_aestuarii	HydDB
WP_023267287.1_Gammaproteobacteria_NiFe_Group_1b_Shewanella_decolorationis	HydDB
WP_023365427.1_Actinobacteria_NiFe_Group_3b_Mycobacterium_kansasii	HydDB
WP_023403981.1_Gammaproteobacteria_NiFe_Group_1b_Vibrio_halioticoli	HydDB
WP_023457248.1_Alphaproteobacteria_NiFe_Group_1d_Asticcacaulis_sp._AC466	HydDB
WP_023580917.1_Gammaproteobacteria_NiFe_Group_1c_Proteus_hauseri	HydDB
WP_023846630.1_Euryarchaeota_NiFe_Group_1k_Methanolobus_tindarius	HydDB
WP_023949825.1_Epsilonproteobacteria_NiFe_Group_1b_Helicobacter_fennelliae	HydDB
WP_023992259.1_Euryarchaeota_NiFe_Group_4h_Methanobacterium_sp._MB1	HydDB
WP_023992909.1_Euryarchaeota_NiFe_Group_4i_Methanobacterium_sp._MB1	HydDB
WP_024080410.1_Alphaproteobacteria_NiFe_Group_2b_Magnetospirillum_gryphiswaldense	HydDB
WP_024334199.1_Deltaproteobacteria_NiFe_Group_2c_Desulfotignum_balticum	HydDB
WP_024346172.1_Firmicutes_NiFe_Group_4e_Clostridium_methoxybenzovorans	HydDB
WP_024346501.1_Firmicutes_NiFe_Group_1a_Clostridium_methoxybenzovorans	HydDB
WP_024762404.1_Gammaproteobacteria_NiFe_Group_1d_Pseudomonas_nitroreducens	HydDB
WP_024789021.1_Epsilonproteobacteria_NiFe_Group_1b_Lebetimonas_sp._JH292	HydDB
WP_024789181.1_Epsilonproteobacteria_NiFe_Group_4e_Lebetimonas_sp._JH292	HydDB
WP_024807859.1_Verrucomicrobia_NiFe_Group_3b_Verrucomicrobiae_bacterium_LP2A	HydDB
WP_024821984.1_Synergistetes_NiFe_Group_4d_Aminobacterium_mobile	HydDB
WP_024954007.1_Epsilonproteobacteria_NiFe_Group_1b_Sulfurospirillum_arcachonense	HydDB
WP_024955559.1_Epsilonproteobacteria_NiFe_Group_4a_Sulfurospirillum_arcachonense	HydDB
WP_025205213.1_Firmicutes_NiFe_Group_1a_Dehalobacter_restrictus	HydDB
WP_025219113.1_Firmicutes_NiFe_Group_1a_Lysinibacillus_sp._GY32	HydDB
WP_025280829.1_Gammaproteobacteria_NiFe_Group_3b_Halorhodospira_halochloris	HydDB
WP_025344446.1_Epsilonproteobacteria_NiFe_Group_4c_Sulfurospirillum_multivorans	HydDB
WP_025357598.1_Actinobacteria_NiFe_Group_3b_Kutzneria_albida	HydDB
WP_025697751.1_Firmicutes_NiFe_Group_1a_Paenibacillus_forsythiae	HydDB
WP_025825897.1_Alphaproteobacteria_NiFe_Group_1d_Acetobacter_okinawensis	HydDB
WP_026092924.1_Cyanobacteria_NiFe_Group_2a_Calothrix_sp._PCC_7103	HydDB
WP_026167551.1_Deltaproteobacteria_NiFe_Group_3c_Desulfovibrio_oxyclinae	HydDB
WP_026214329.1_Actinobacteria_NiFe_Group_3b_Nonomuraea_coxensis	HydDB
WP_026436975.1_Betaproteobacteria_NiFe_Group_1d_Acidovorax_sp._JHL-9	HydDB
WP_026486855.1_Firmicutes_NiFe_Group_4e_Caldanaerobius_polysaccharolyticus	HydDB
WP_026651247.1_Firmicutes_NiFe_Group_4e_Butyrivibrio_proteoclasticus	HydDB
WP_026685892.1_Betaproteobacteria_NiFe_Group_1d_Azovibrio_restrictus	HydDB
WP_026731079.1_Cyanobacteria_NiFe_Group_2a_Fischerella_sp._PCC_9605	HydDB
WP_026735631.1_Cyanobacteria_NiFe_Group_3d_Fischerella_sp._PCC_9605	HydDB
WP_026790609.1_Alphaproteobacteria_NiFe_Group_4c_Pleomorphomonas_oryzae	HydDB
WP_026840074.1_Deltaproteobacteria_NiFe_Group_1f_Geobacter_bremensis	HydDB
WP_026842872.1_Deltaproteobacteria_NiFe_Group_4c_Geobacter_bremensis	HydDB
WP_027185047.1_Deltaproteobacteria_NiFe_Group_1a_Desulfovibrio_inopinatus	HydDB
WP_027191193.1_Deltaproteobacteria_NiFe_Group_4c_Desulfovibrio_putealis	HydDB
WP_027366709.1_Deltaproteobacteria_NiFe_Group_3b_Desulfovibrio_africanus	HydDB
WP_027371047.1_Deltaproteobacteria_NiFe_Group_3c_Desulfovermiculus_halophilus	HydDB
WP_027399701.1_Firmicutes_NiFe_Group_4e_Anaerovorax_odorimutans	HydDB
WP_027404530.1_Cyanobacteria_NiFe_Group_3d_Aphanizomenon_flos-aquae	HydDB
WP_027417151.1_Firmicutes_NiFe_Group_2a_Aneurinibacillus_terranovensis	HydDB
WP_027431522.1_Firmicutes_NiFe_Group_4e_Lachnospira_multipara	HydDB
WP_027457230.1_Betaproteobacteria_NiFe_Group_2b_Dechloromonas_agitata	HydDB
WP_027624751.1_Firmicutes_NiFe_Group_4g_Clostridium_lundense	HydDB
WP_027709971.1_Gammaproteobacteria_NiFe_Group_3b_Zooshikella_ganghwensis	HydDB
WP_027716793.1_Deltaproteobacteria_NiFe_Group_3b_Desulfuromonas_sp._TF	HydDB
WP_027853880.1_Gammaproteobacteria_NiFe_Group_1d_Marinobacterium_litorale	HydDB
WP_027854268.1_Gammaproteobacteria_NiFe_Group_2b_Marinobacterium_litorale	HydDB
WP_027854910.1_Gammaproteobacteria_NiFe_Group_3b_Marinobacterium_litorale	HydDB
WP_027937761.1_Firmicutes_NiFe_Group_1d_Anaeroarcus_burkinensis	HydDB
WP_028027114.1_Actinobacteria_NiFe_Group_3b_Enterorhabdus_mucosicola	HydDB
WP_028062027.1_Actinobacteria_NiFe_Group_1h_Solirubrobacter_soli	HydDB
WP_028088931.1_Cyanobacteria_NiFe_Group_3d_Dolichospermum_circinale	HydDB
WP_028112273.1_Gammaproteobacteria_NiFe_Group_4c_Ferrimonas_kyonanensis	HydDB
WP_028241974.1_Firmicutes_NiFe_Group_4e_Pseudobutyrivibrio_ruminis	HydDB
WP_028293252.1_Gammaproteobacteria_NiFe_Group_2b_Oceanobacter_kriegii	HydDB
WP_028302021.1_Gammaproteobacteria_NiFe_Group_1d_Oceanospirillum_beijerinckii	HydDB
WP_028317309.1_Deltaproteobacteria_NiFe_Group_3d_Desulfobulbus_elongatus	HydDB
WP_028318776.1_Deltaproteobacteria_NiFe_Group_3c_Desulfobulbus_elongatus	HydDB
WP_028320012.1_Deltaproteobacteria_NiFe_Group_1b_Desulfobacterium_anilini	HydDB
WP_028379943.1_Gammaproteobacteria_NiFe_Group_3b_Legionella_cherrii	HydDB
WP_028383773.1_Gammaproteobacteria_NiFe_Group_3b_Legionella_moravica	HydDB
WP_028451288.1_Betaproteobacteria_NiFe_Group_4b_Chitinilyticum_aquatile	HydDB
WP_028451929.1_Betaproteobacteria_NiFe_Group_3d_Chitinilyticum_aquatile	HydDB
WP_028457902.1_Chloroflexi_NiFe_Group_3d_Chloroflexus_sp._Y-396-1	HydDB
WP_028536385.1_Betaproteobacteria_NiFe_Group_4a_Paludibacterium_yongneupense	HydDB
WP_028552966.1_Firmicutes_NiFe_Group_1d_Paenibacillus_sp._UNC451MF	HydDB
WP_028572004.1_Deltaproteobacteria_NiFe_Group_4e_Desulfonatronum_lacustre	HydDB
WP_028572157.1_Deltaproteobacteria_NiFe_Group_1b_Desulfonatronum_lacustre	HydDB
WP_028574551.1_Deltaproteobacteria_NiFe_Group_3c_Desulfonatronovibrio_hydrogenovorans	HydDB
WP_028580885.1_Deltaproteobacteria_NiFe_Group_3c_Desulfobulbus_japonicus	HydDB
WP_028583859.1_Deltaproteobacteria_NiFe_Group_3c_Desulfobulbus_mediterraneus	HydDB
WP_028584585.1_Deltaproteobacteria_NiFe_Group_2c_Desulfobulbus_mediterraneus	HydDB
WP_028585846.1_Deltaproteobacteria_NiFe_Group_3d_Desulfobulbus_mediterraneus	HydDB
WP_028587759.1_Deltaproteobacteria_NiFe_Group_4e_Desulfocurvus_vexinensis	HydDB
WP_028774221.1_Gammaproteobacteria_NiFe_Group_1b_Shewanella_waksmanii	HydDB
WP_028784867.1_Firmicutes_NiFe_Group_1a_Thalassobacillus_devorans	HydDB
WP_028841464.1_Thermodesulfobacteria_NiFe_Group_4g_Thermodesulfobacterium_hveragerdense	HydDB
WP_028842337.1_Nitrospirae_NiFe_Group_3b_Thermodesulfovibrio_islandicus	HydDB
WP_028842781.1_Nitrospirae_NiFe_Group_4b_Thermodesulfovibrio_islandicus	HydDB
WP_028845048.1_Nitrospirae_NiFe_Group_4b_Thermodesulfovibrio_thiophilus	HydDB
WP_028845527.1_Nitrospirae_NiFe_Group_1f_Thermodesulfovibrio_thiophilus	HydDB
WP_028894885.1_Deltaproteobacteria_NiFe_Group_3c_Syntrophorhabdus_aromaticivorans	HydDB
WP_028931752.1_Actinobacteria_NiFe_Group_2a_Pseudonocardia_asaccharolytica	HydDB
WP_028993698.1_Betaproteobacteria_NiFe_Group_2a_Azonexus_hydrophilus	HydDB
WP_028993715.1_Betaproteobacteria_NiFe_Group_1d_Azonexus_hydrophilus	HydDB
WP_028999751.1_Betaproteobacteria_NiFe_Group_1d_Azohydromonas_australica	HydDB
WP_028999766.1_Betaproteobacteria_NiFe_Group_2b_Azohydromonas_australica	HydDB
WP_029009221.1_Alphaproteobacteria_NiFe_Group_4g_Azospirillum_halopraeferens	HydDB
WP_029133296.1_Gammaproteobacteria_NiFe_Group_3d_Sedimenticola_selenatireducens	HydDB
WP_029459118.1_Deltaproteobacteria_NiFe_Group_1b_Desulfovibrio_alcoholivorans	HydDB
WP_029915222.1_Deltaproteobacteria_NiFe_Group_3b_Pelobacter_seleniigenes	HydDB

## Sheet: Table 7
sn	assembly_id	assembly_name	original_filename	Mbyte	dborigin
1	PAA001	GuaymasIMG01	3300013103.a.fna	2826.95	IMG
5	PAA005	GuaymasIMG05	3300014913.a.fna	1541.31	IMG
6	PAA006	GuaymasIMG06	3300014914.a.fna	1531.84	IMG
9	PAA009	GuaymasIMG09	3300014911.a.fna	1221.26	IMG
11	PAA011	GuaymasIMG11	3300014887.a.fna	924.4	IMG
12	PAA012	GuaymasIMG12	3300014886.a.fna	672.781	IMG
14	PAA014	GuaymasIMG14	3300003332.a.fna	389.262	IMG
15	PAA015	GuaymasIMG15	3300005265.a.fna	299.376	IMG
17	PAA017	GuaymasIMG17	3300005099.a.fna	234.919	IMG
18	PAA018	GuaymasIMG18	3300005098.a.fna	202.793	IMG

## Sheet: Table 8
sn	Genome	Host	Order	Family	Genus	VC	VC Status	Size	VC Subcluster	VC Subcluster Size	Quality	Adj P-value	Topology Confidence Score	Genera in VC	Families in VC	Orders in VC	Genus Confidence Score
0	Acholeplasma~virus~L2	0	Unassigned	Plasmaviridae	Plasmavirus		Singleton
1	Acholeplasma~virus~MV-L51	0	Tubulavirales	Inoviridae	Plectrovirus		Singleton
0	Achromobacter~phage~83-24	0	Caudovirales	Siphoviridae	Jwxvirus	0_0	Clustered	2	VC_0_0	2	0.1845	0.952275	0.1757	1	1	1	1
1	Achromobacter~phage~JWAlpha	0	Caudovirales	Podoviridae	Jwalphavirus	7_0	Clustered	20	VC_7_0	20	0.5788	1	0.5788	7	1	1	0.8421
2	Achromobacter~phage~JWF	0	Caudovirales	Siphoviridae	Unassigned	16_0	Clustered	2	VC_16_0	2	1	1	1	2	1	1	1
3	Achromobacter~phage~JWX	0	Caudovirales	Siphoviridae	Jwxvirus	0_0	Clustered	2	VC_0_0	2	0.1845	0.952275	0.1757	1	1	1	1
4	Achromobacter~phage~phiAxp-1	0	Caudovirales	Siphoviridae	Unassigned	1_0	Clustered	12	VC_1_0	12	0.7018	1	0.7018	5	1	1	1
5	Achromobacter~phage~phiAxp-2	0	Caudovirales	Siphoviridae	Unassigned	19_0	Clustered	5	VC_19_0	5	0.0919	0.960668	0.0883	3	1	1	1
6	Achromobacter~phage~phiAxp-3	0	Caudovirales	Podoviridae	Jwalphavirus	7_0	Clustered	20	VC_7_0	20	0.5788	1	0.5788	7	1	1	0.8421
7	Acidianus~bottle-shaped~virus	0	Unassigned	Ampullaviridae	Ampullavirus	22_0	Clustered	3	VC_22_0	3	1	1	1	1	1	1	1
8	Acidianus~bottle-shaped~virus~2	0	Unassigned	Ampullaviridae	Ampullavirus	22_0	Clustered	3	VC_22_0	3	1	1	1	1	1	1	1
9	Acidianus~bottle-shaped~virus~3	0	Unassigned	Ampullaviridae	Ampullavirus	22_0	Clustered	3	VC_22_0	3	1	1	1	1	1	1	1
12	Acidianus~filamentous~virus~1	0	Ligamenvirales	Lipothrixviridae	Gammalipothrixvirus		Outlier
10	Acidianus~filamentous~virus~2	0	Ligamenvirales	Lipothrixviridae	Deltalipothrixvirus	25_0	Clustered	2	VC_25_0	2	0.3961	0.926603	0.367	1	1	1	1
11	Acidianus~filamentous~virus~3	0	Ligamenvirales	Lipothrixviridae	Betalipothrixvirus	24_0	Clustered	6	VC_24_0	6	0.9342	0.999998	0.9342	1	1	1	1
12	Acidianus~filamentous~virus~6	0	Ligamenvirales	Lipothrixviridae	Betalipothrixvirus	24_0	Clustered	6	VC_24_0	6	0.9342	0.999998	0.9342	1	1	1	1
13	Acidianus~filamentous~virus~7	0	Ligamenvirales	Lipothrixviridae	Betalipothrixvirus	24_0	Clustered	6	VC_24_0	6	0.9342	0.999998	0.9342	1	1	1	1
14	Acidianus~filamentous~virus~8	0	Ligamenvirales	Lipothrixviridae	Betalipothrixvirus	24_0	Clustered	6	VC_24_0	6	0.9342	0.999998	0.9342	1	1	1	1
15	Acidianus~filamentous~virus~9	0	Ligamenvirales	Lipothrixviridae	Betalipothrixvirus	24_0	Clustered	6	VC_24_0	6	0.9342	0.999998	0.9342	1	1	1	1
19	Acidianus~rod-shaped~virus~1	0	Ligamenvirales	Rudiviridae	Rudivirus		Outlier
20	Acidianus~rod-shaped~virus~2	0	Ligamenvirales	Rudiviridae	Rudivirus		Outlier
16	Acidianus~spindle-shaped~virus~1	0	Unassigned	Fuselloviridae	Betafusellovirus	27_0	Clustered	9	VC_27_0	9	0.9078	0.999998	0.9078	2	1	1	1
22	Acidianus~tailed~spindle~virus	0	Unassigned	Bicaudaviridae	Unassigned		Outlier
23	Acidianus~two-tailed~virus	0	Unassigned	Bicaudaviridae	Bicaudavirus		Outlier
24	Acidovorax~phage~ACP17	0	Caudovirales	Myoviridae	Busanvirus		Outlier
17	Acinetobacter~phage~AB1	0	Caudovirales	Myoviridae	Ap22virus	35_0	Clustered	9	VC_35_0	9	0.8569	1	0.8569	2	1	1	1
18	Acinetobacter~phage~AB3	0	Caudovirales	Podoviridae	Fri1virus	37_0	Clustered	23	VC_37_0	23	1	1	1	4	2	1	1
21	Acinetobacter~phage~AbKT21phiIII	0	Caudovirales	Autographiviridae	Friunavirus	37_0	Clustered	23	VC_37_0	23	1	1	1	4	2	1	1
24	Acinetobacter~phage~Abp1	0	Caudovirales	Podoviridae	Fri1virus	37_0	Clustered	23	VC_37_0	23	1	1	1	4	2	1	1
22	Acinetobacter~phage~AbP2	0	Caudovirales	Myoviridae	Obolenskvirus	35_0	Clustered	9	VC_35_0	9	0.8569	1	0.8569	2	1	1	1
23	Acinetobacter~phage~AbTZA1	0	Caudovirales	Myoviridae	Unassigned	38_0	Clustered	10	VC_38_0	10	0.2441	1	0.2441	1	1	1	0.9111
25	Acinetobacter~phage~Ac42	0	Caudovirales	Myoviridae	Unassigned	38_4	Clustered/Singleton	1	VC_38_4	1	0	1	0	1	1	1	1
26	Acinetobacter~phage~Acj61	0	Caudovirales	Myoviridae	Unassigned	38_1	Clustered/Singleton	1	VC_38_1	1	0	1	0	1	1	1	1
27	Acinetobacter~phage~Acj9	0	Caudovirales	Myoviridae	Unassigned	38_2	Clustered/Singleton	1	VC_38_2	1	0	1	0	1	1	1	1
19	Acinetobacter~phage~AM101	0	Caudovirales	Myoviridae	Unassigned	38_0	Clustered	10	VC_38_0	10	0.2441	1	0.2441	1	1	1	0.9111
28	Acinetobacter~phage~AP205	0	Levivirales	Leviviridae	Unassigned		Outlier
20	Acinetobacter~phage~AP22	0	Caudovirales	Myoviridae	Ap22virus	35_0	Clustered	9	VC_35_0	9	0.8569	1	0.8569	2	1	1	1
28	Acinetobacter~phage~Fri1	0	Caudovirales	Podoviridae	Fri1virus	37_0	Clustered	23	VC_37_0	23	1	1	1	4	2	1	1
29	Acinetobacter~phage~IME-AB2	0	Caudovirales	Myoviridae	Ap22virus	35_0	Clustered	9	VC_35_0	9	0.8569	1	0.8569	2	1	1	1
30	Acinetobacter~phage~IME200	0	Caudovirales	Podoviridae	Fri1virus	37_0	Clustered	23	VC_37_0	23	1	1	1	4	2	1	1
31	Acinetobacter~phage~IMEAB3	0	Caudovirales	Siphoviridae	Lokivirus	1_0	Clustered	12	VC_1_0	12	0.7018	1	0.7018	5	1	1	1
32	Acinetobacter~phage~KARL-1	0	Caudovirales	Myoviridae	Unassigned	38_0	Clustered	10	VC_38_0	10	0.2441	1	0.2441	1	1	1	0.9111
34	Acinetobacter~phage~Loki	0	Caudovirales	Siphoviridae	Lokivirus	1_0	Clustered	12	VC_1_0	12	0.7018	1	0.7018	5	1	1	1
33	Acinetobacter~phage~LZ35	0	Caudovirales	Myoviridae	Obolenskvirus	35_0	Clustered	9	VC_35_0	9	0.8569	1	0.8569	2	1	1	1
35	Acinetobacter~phage~Petty	0	Caudovirales	Autographiviridae	Pettyvirus	37_0	Clustered	23	VC_37_0	23	1	1	1	4	2	1	1
45	Acinetobacter~phage~phiAB1	0	Caudovirales	Podoviridae	Fri1virus	37_0	Clustered	23	VC_37_0	23	1	1	1	4	2	1	1
46	Acinetobacter~phage~phiAB6	0	Caudovirales	Autographiviridae	Friunavirus	37_0	Clustered	23	VC_37_0	23	1	1	1	4	2	1	1
58	Acinetobacter~phage~phiAC-1	0	Caudovirales	Myoviridae	Unassigned		Outlier
45	Acinetobacter~phage~Presley	0	Caudovirales	Podoviridae	Unassigned		Outlier
36	Acinetobacter~phage~SH-Ab~15519	0	Caudovirales	Autographiviridae	Friunavirus	37_0	Clustered	23	VC_37_0	23	1	1	1	4	2	1	1
47	Acinetobacter~phage~vB_AbaM_Acibel004	0	Caudovirales	Myoviridae	Saclayvirus	50_1	Clustered/Singleton	1	VC_50_1	1	0	1	0	1	1	1	1
48	Acinetobacter~phage~vB_AbaM_B09_Aci01-1	0	Caudovirales	Myoviridae	Saclayvirus	50_0	Clustered	4	VC_50_0	4	0.5797	0.999981	0.5797	1	1	1	1
49	Acinetobacter~phage~vB_AbaM_B09_Aci02-2	0	Caudovirales	Myoviridae	Saclayvirus	50_0	Clustered	4	VC_50_0	4	0.5797	0.999981	0.5797	1	1	1	1
50	Acinetobacter~phage~vB_AbaM_B09_Aci05	0	Caudovirales	Myoviridae	Saclayvirus	50_0	Clustered	4	VC_50_0	4	0.5797	0.999981	0.5797	1	1	1	1
63	Acinetobacter~phage~vB_AbaM_ME3	0	Caudovirales	Myoviridae	Metrivirus		Singleton
52	Acinetobacter~phage~vB_AbaM_phiAbaA1	0	Caudovirales	Myoviridae	Saclayvirus	50_0	Clustered	4	VC_50_0	4	0.5797	0.999981	0.5797	1	1	1	1
51	Acinetobacter~phage~vB_AbaM_PhT2	0	Caudovirales	Myoviridae	Unassigned	38_0	Clustered	10	VC_38_0	10	0.2441	1	0.2441	1	1	1	0.9111
53	Acinetobacter~phage~vB_AbaP_46-62_Aci07	0	Caudovirales	Autographiviridae	Friunavirus	37_0	Clustered	23	VC_37_0	23	1	1	1	4	2	1	1
56	Acinetobacter~phage~vB_AbaP_Acibel007	0	Caudovirales	Autographiviridae	Daemvirus	37_0	Clustered	23	VC_37_0	23	1	1	1	4	2	1	1
57	Acinetobacter~phage~vB_AbaP_Apostate	0	Caudovirales	Myoviridae	Unassigned	38_0	Clustered	10	VC_38_0	10	0.2441	1	0.2441	1	1	1	0.9111
54	Acinetobacter~phage~vB_AbaP_AS11	0	Caudovirales	Autographiviridae	Friunavirus	37_0	Clustered	23	VC_37_0	23	1	1	1	4	2	1	1
55	Acinetobacter~phage~vB_AbaP_AS12	0	Caudovirales	Autographiviridae	Friunavirus	37_0	Clustered	23	VC_37_0	23	1	1	1	4	2	1	1
58	Acinetobacter~phage~vB_AbaP_B09_Aci08	0	Caudovirales	Autographiviridae	Friunavirus	37_0	Clustered	23	VC_37_0	23	1	1	1	4	2	1	1
59	Acinetobacter~phage~vB_AbaP_B1	0	Caudovirales	Autographiviridae	Friunavirus	37_0	Clustered	23	VC_37_0	23	1	1	1	4	2	1	1
60	Acinetobacter~phage~vB_AbaP_B3	0	Caudovirales	Autographiviridae	Friunavirus	37_0	Clustered	23	VC_37_0	23	1	1	1	4	2	1	1
61	Acinetobacter~phage~vB_AbaP_B5	0	Caudovirales	Autographiviridae	Friunavirus	37_0	Clustered	23	VC_37_0	23	1	1	1	4	2	1	1
62	Acinetobacter~phage~vB_AbaP_Berthold	0	Caudovirales	Myoviridae	Unassigned	38_0	Clustered	10	VC_38_0	10	0.2441	1	0.2441	1	1	1	0.9111
63	Acinetobacter~phage~vB_AbaP_D2	0	Caudovirales	Autographiviridae	Friunavirus	37_0	Clustered	23	VC_37_0	23	1	1	1	4	2	1	1
64	Acinetobacter~phage~vB_AbaP_Kimel	0	Caudovirales	Myoviridae	Unassigned	38_0	Clustered	10	VC_38_0	10	0.2441	1	0.2441	1	1	1	0.9111
65	Acinetobacter~phage~vB_AbaP_Konradin	0	Caudovirales	Myoviridae	Unassigned	38_0	Clustered	10	VC_38_0	10	0.2441	1	0.2441	1	1	1	0.9111
66	Acinetobacter~phage~vB_AbaP_Lazarus	0	Caudovirales	Myoviridae	Unassigned	38_0	Clustered	10	VC_38_0	10	0.2441	1	0.2441	1	1	1	0.9111
67	Acinetobacter~phage~vB_AbaP_PD-6A3	0	Caudovirales	Podoviridae	Fri1virus	37_0	Clustered	23	VC_37_0	23	1	1	1	4	2	1	1
68	Acinetobacter~phage~vB_AbaP_PD-AB9	0	Caudovirales	Podoviridae	Fri1virus	37_0	Clustered	23	VC_37_0	23	1	1	1	4	2	1	1
69	Acinetobacter~phage~vB_AbaS_TRS1	0	Caudovirales	Siphoviridae	Vieuvirus	48_0	Clustered	3	VC_48_0	3	0.8704	0.981556	0.8544	1	1	1	1
70	Acinetobacter~phage~vB_ApiM_fHyAci03	0	Caudovirales	Myoviridae	Unassigned	38_0	Clustered	10	VC_38_0	10	0.2441	1	0.2441	1	1	1	0.9111
71	Acinetobacter~phage~vB_ApiP_P1	0	Caudovirales	Autographiviridae	Friunavirus	37_0	Clustered	23	VC_37_0	23	1	1	1	4	2	1	1
72	Acinetobacter~phage~vB_ApiP_P2	0	Caudovirales	Autographiviridae	Friunavirus	37_0	Clustered	23	VC_37_0	23	1	1	1	4	2	1	1
37	Acinetobacter~phage~WCHABP1	0	Caudovirales	Myoviridae	Obolenskvirus	35_0	Clustered	9	VC_35_0	9	0.8569	1	0.8569	2	1	1	1
38	Acinetobacter~phage~WCHABP12	0	Caudovirales	Myoviridae	Obolenskvirus	35_0	Clustered	9	VC_35_0	9	0.8569	1	0.8569	2	1	1	1
39	Acinetobacter~phage~WCHABP5	0	Caudovirales	Autographiviridae	Friunavirus	37_0	Clustered	23	VC_37_0	23	1	1	1	4	2	1	1
40	Acinetobacter~phage~YMC-13-01-C62	0	Caudovirales	Myoviridae	Ap22virus	35_0	Clustered	9	VC_35_0	9	0.8569	1	0.8569	2	1	1	1
41	Acinetobacter~phage~YMC/09/02/B1251	0	Caudovirales	Siphoviridae	Vieuvirus	48_0	Clustered	3	VC_48_0	3	0.8704	0.981556	0.8544	1	1	1	1
42	Acinetobacter~phage~YMC11/11/R3177	0	Caudovirales	Siphoviridae	Vieuvirus	48_0	Clustered	3	VC_48_0	3	0.8704	0.981556	0.8544	1	1	1	1
43	Acinetobacter~phage~YMC11/12/R2315	0	Caudovirales	Myoviridae	Obolenskvirus	35_0	Clustered	9	VC_35_0	9	0.8569	1	0.8569	2	1	1	1
54	Acinetobacter~phage~YMC13/03/R2096	0	Caudovirales	Myoviridae	Unassigned		Outlier
44	Acinetobacter~phage~ZZ1	0	Caudovirales	Myoviridae	Unassigned	38_3	Clustered/Singleton	1	VC_38_3	1	0	1	0	1	1	1	1
73	Acinetobacter~virus~133	0	Caudovirales	Myoviridae	Unassigned	38_5	Clustered/Singleton	1	VC_38_5	1	0	1	0	1	1	1	1
87	Actinomyces~virus~Av1	0	Caudovirales	Podoviridae	Unassigned		Outlier
88	Actinoplanes~phage~phiAsp2	0	Caudovirales	Siphoviridae	Unassigned		Outlier
74	Aeribacillus~phage~AP45	0	Caudovirales	Myoviridae	Unassigned	61_0	Clustered/Singleton	1	VC_61_0	1	0	1	0	1	1	1	1
77	Aeromonas~phage~2_L372X	0	Caudovirales	Myoviridae	Unassigned	68_0	Clustered	3	VC_68_0	3	0.2124	0.99804	0.2119	1	1	1	0.6667
75	Aeromonas~phage~2-L372D	0	Caudovirales	Myoviridae	Unassigned	68_0	Clustered	3	VC_68_0	3	0.2124	0.99804	0.2119	1	1	1	0.6667
76	Aeromonas~phage~25AhydR2PP	0	Caudovirales	Autographiviridae	Aerosvirus	77_0	Clustered	14	VC_77_0	14	0.6347	1	0.6347	8	1	1	1
78	Aeromonas~phage~4_4572	0	Caudovirales	Podoviridae	Unassigned	83_0	Clustered	4	VC_83_0	4	0.4967	0.999979	0.4967	1	1	1	1
79	Aeromonas~phage~4_L372D	0	Caudovirales	Myoviridae	Unassigned	68_0	Clustered	3	VC_68_0	3	0.2124	0.99804	0.2119	1	1	1	0.6667
80	Aeromonas~phage~4_L372XY	0	Caudovirales	Myoviridae	Unassigned	68_1	Clustered/Singleton	1	VC_68_1	1	0	1	0	1	1	1	1
82	Aeromonas~phage~Aes012	0	Caudovirales	Myoviridae	Secunda5virus	39_1	Clustered	5	VC_39_1	5	0.0975	1	0.0975	2	1	1	1
83	Aeromonas~phage~Aes508	0	Caudovirales	Myoviridae	Secunda5virus	39_1	Clustered	5	VC_39_1	5	0.0975	1	0.0975	2	1	1	1
84	Aeromonas~phage~Ahp1	0	Caudovirales	Autographiviridae	Ahphunavirus	77_0	Clustered	14	VC_77_0	14	0.6347	1	0.6347	8	1	1	1
101	Aeromonas~phage~AhSzq-1	0	Caudovirales	Demerecviridae	Shenzhenvirus		Overlap (VC_90/VC_93)
102	Aeromonas~phage~AhSzw-1	0	Caudovirales	Demerecviridae	Shenzhenvirus		Overlap (VC_90/VC_93)
81	Aeromonas~phage~AS-gz	0	Caudovirales	Myoviridae	Tulanevirus	39_1	Clustered	5	VC_39_1	5	0.0975	1	0.0975	2	1	1	1
97	Aeromonas~phage~AS-sw	0	Caudovirales	Myoviridae	Unassigned		Overlap (VC_41/VC_42)
98	Aeromonas~phage~AS-zj	0	Caudovirales	Myoviridae	Unassigned		Overlap (VC_41/VC_42)
104	Aeromonas~phage~CC2	0	Caudovirales	Myoviridae	Unassigned		Overlap (VC_41/VC_42)
85	Aeromonas~phage~CF7	0	Caudovirales	Autographiviridae	Ahphunavirus	77_0	Clustered	14	VC_77_0	14	0.6347	1	0.6347	8	1	1	1
87	Aeromonas~phage~LAh_6	0	Caudovirales	Podoviridae	Unassigned	83_0	Clustered	4	VC_83_0	4	0.4967	0.999979	0.4967	1	1	1	1
88	Aeromonas~phage~LAh_8	0	Caudovirales	Podoviridae	Unassigned	83_0	Clustered	4	VC_83_0	4	0.4967	0.999979	0.4967	1	1	1	1
86	Aeromonas~phage~LAh9	0	Caudovirales	Podoviridae	Unassigned	83_0	Clustered	4	VC_83_0	4	0.4967	0.999979	0.4967	1	1	1	1
91	Aeromonas~phage~pAh6-C	0	Caudovirales	Chaseviridae	Pahsextavirus	96_0	Clustered	3	VC_96_0	3	0.2327	0.997498	0.2321	2	1	1	1
113	Aeromonas~phage~phiA8-29	0	Caudovirales	Ackermannviridae	Unassigned		Outlier
93	Aeromonas~phage~phiAS4	0	Caudovirales	Myoviridae	Secunda5virus	39_1	Clustered	5	VC_39_1	5	0.0975	1	0.0975	2	1	1	1
94	Aeromonas~phage~phiAS5	0	Caudovirales	Myoviridae	Unassigned	41_0	Clustered	3	VC_41_0	3	0.0731	0.99857	0.073	1	1	1	1
95	Aeromonas~phage~phiAS7	0	Caudovirales	Autographiviridae	Aerosvirus	77_0	Clustered	14	VC_77_0	14	0.6347	1	0.6347	8	1	1	1
92	Aeromonas~phage~pIS4-A	0	Caudovirales	Siphoviridae	Pis4avirus	98_0	Clustered	5	VC_98_0	5	0.5913	1	0.5913	3	1	1	1
89	Aeromonas~phage~PX29	0	Caudovirales	Myoviridae	Unassigned	41_0	Clustered	3	VC_41_0	3	0.0731	0.99857	0.073	1	1	1	1
117	Aeromonas~phage~vB_AsaM-56	0	Caudovirales	Myoviridae	Popoffvirus		Outlier
90	Aeromonas~phage~ZPAH7	0	Caudovirales	Autographiviridae	Aerosvirus	77_0	Clustered	14	VC_77_0	14	0.6347	1	0.6347	8	1	1	1
96	Aeromonas~virus~25	0	Caudovirales	Myoviridae	Secunda5virus	39_1	Clustered	5	VC_39_1	5	0.0975	1	0.0975	2	1	1	1
97	Aeromonas~virus~31	0	Caudovirales	Myoviridae	Secunda5virus	39_0	Clustered	2	VC_39_0	2	0.0229	0.949638	0.0218	2	1	1	1
98	Aeromonas~virus~44RR2	0	Caudovirales	Myoviridae	Biquartavirus	39_0	Clustered	2	VC_39_0	2	0.0229	0.949638	0.0218	2	1	1	1
121	Aeromonas~virus~65	0	Caudovirales	Myoviridae	Unassigned		Overlap (VC_41/VC_42)
99	Aeromonas~virus~Aeh1	0	Caudovirales	Myoviridae	Unassigned	41_0	Clustered	3	VC_41_0	3	0.0731	0.99857	0.073	1	1	1	1
100	Aeromonas~virus~phiO18P	0	Caudovirales	Myoviridae	Hp1virus	105_0	Clustered	14	VC_105_0	14	0.9104	1	0.9104	8	1	1	1
124	Aeropyrum~coil-shaped~virus	0	Unassigned	Spiraviridae	Alphaspiravirus		Singleton
125	Aeropyrum~globular~virus~1	0	Unassigned	Unassigned	Unassigned		Singleton
126	Aeropyrum~pernix~bacilliform~virus~1	0	Unassigned	Clavaviridae	Clavavirus		Singleton
127	Aeropyrum~pernix~ovoid~virus~1	0	Unassigned	Guttaviridae	Betaguttavirus		Singleton
128	Aeropyrum~pernix~spindle-shaped~virus~1	0	Unassigned	Unassigned	Unassigned		Singleton
101	Aggregatibacter~phage~S1249	0	Caudovirales	Myoviridae	Unassigned	108_0	Clustered	2	VC_108_0	2	0.4214	0.946168	0.3987	1	1	1	1
102	Agrobacterium~phage~7-7-1	0	Caudovirales	Myoviridae	Schmittlotzvirus	109_0	Clustered	3	VC_109_0	3	0.1581	0.981408	0.1551	3	2	1	1
103	Agrobacterium~phage~Atu_ph02	0	Caudovirales	Autographiviridae	Atuphduovirus	81_0	Clustered	2	VC_81_0	2	0.2315	0.953513	0.2207	1	1	1	1
104	Agrobacterium~phage~Atu_ph03	0	Caudovirales	Autographiviridae	Atuphduovirus	81_0	Clustered	2	VC_81_0	2	0.2315	0.953513	0.2207	1	1	1	1
133	Agrobacterium~phage~Atu_ph07	0	Caudovirales	Myoviridae	Polybotosvirus		Outlier
134	Alphaproteobacteria~virus~phiJl001	0	Caudovirales	Siphoviridae	Yuavirus		Outlier
135	Alteromonas~phage~vB_AcoS-R7M	0	Unassigned	Unassigned	Unassigned		Outlier
136	Alteromonas~phage~vB_AmaP_AD45-P1	0	Caudovirales	Podoviridae	Unassigned		Outlier
137	Alteromonas~phage~vB_AmeM_PT11-V22	0	Caudovirales	Myoviridae	Unassigned		Outlier
138	Alteromonas~virus~vB_AspP-H4/4	0	Caudovirales	Autographiviridae	Foturvirus		Outlier
139	Anabaena~phage~A-4L	0	Caudovirales	Podoviridae	Unassigned		Outlier
140	Anoxybacillus~phage~A403	0	Caudovirales	Siphoviridae	Unassigned		Outlier
105	Aquamicrobium~phage~P14	0	Caudovirales	Autographiviridae	Aqualcavirus	78_0	Clustered	19	VC_78_0	19	0.4241	1	0.4241	14	1	1	1
106	Archaeal~BJ1~virus	2	Caudovirales	Siphoviridae	Unassigned	124_0	Clustered	2	VC_124_0	2	0.5339	0.855578	0.4568	1	2	2	1
143	Arthrobacter~phage~Abba	0	Caudovirales	Myoviridae	Unassigned		Outlier
107	Arthrobacter~phage~Abidatro	0	Caudovirales	Siphoviridae	Galaxyvirus	128_0	Clustered	6	VC_128_0	6	0.7862	1	0.7862	3	1	1	1
108	Arthrobacter~phage~Adat	0	Caudovirales	Podoviridae	Jasminevirus	137_0	Clustered	2	VC_137_0	2	1	1	1	1	1	1	1
109	Arthrobacter~phage~Amigo	0	Caudovirales	Siphoviridae	Amigovirus	138_0	Clustered	2	VC_138_0	2	0.747	0.922636	0.6892	1	1	1	1
110	Arthrobacter~phage~Andrew	0	Caudovirales	Siphoviridae	Andrewvirus	128_0	Clustered	6	VC_128_0	6	0.7862	1	0.7862	3	1	1	1
111	Arthrobacter~phage~Anjali	0	Caudovirales	Podoviridae	Unassigned	55_0	Clustered	2	VC_55_0	2	0.6984	0.89848	0.6275	1	1	1	1
112	Arthrobacter~phage~BarretLemon	0	Caudovirales	Myoviridae	Marthavirus	125_0	Clustered	9	VC_125_0	9	0.6872	1	0.6872	1	1	1	1
113	Arthrobacter~phage~Beans	0	Caudovirales	Myoviridae	Marthavirus	125_0	Clustered	9	VC_125_0	9	0.6872	1	0.6872	1	1	1	1
114	Arthrobacter~phage~Bennie	0	Caudovirales	Siphoviridae	Korravirus	129_0	Clustered	9	VC_129_0	9	0.8558	1	0.8558	1	1	1	1
115	Arthrobacter~phage~Brent	0	Caudovirales	Myoviridae	Marthavirus	125_0	Clustered	9	VC_125_0	9	0.6872	1	0.6872	1	1	1	1
116	Arthrobacter~phage~Bridgette	0	Caudovirales	Siphoviridae	Bridgettevirus	142_0	Clustered	5	VC_142_0	5	0.9823	0.99986	0.9822	1	1	1	1
154	Arthrobacter~phage~CaptnMurica	0	Caudovirales	Siphoviridae	Gordonvirus		Overlap (VC_145/VC_146/VC_147)
155	Arthrobacter~phage~Circum	0	Caudovirales	Siphoviridae	Mudcatvirus		Overlap (VC_144/VC_146/VC_147)
117	Arthrobacter~phage~Colucci	0	Caudovirales	Myoviridae	Radnorvirus	126_0	Clustered	6	VC_126_0	6	0.6112	1	0.6112	2	1	1	1
118	Arthrobacter~phage~Constance	0	Caudovirales	Siphoviridae	Bridgettevirus	142_0	Clustered	5	VC_142_0	5	0.9823	0.99986	0.9822	1	1	1	1
119	Arthrobacter~phage~Coral	0	Caudovirales	Siphoviridae	Coralvirus	128_0	Clustered	6	VC_128_0	6	0.7862	1	0.7862	3	1	1	1
159	Arthrobacter~phage~Decurro	0	Caudovirales	Siphoviridae	Decurrovirus		Outlier
120	Arthrobacter~phage~DrManhattan	0	Caudovirales	Siphoviridae	Manhattanvirus	141_0	Clustered	4	VC_141_0	4	0.5916	0.999976	0.5916	4	1	1	1
121	Arthrobacter~phage~DrRobert	0	Caudovirales	Siphoviridae	Korravirus	129_0	Clustered	9	VC_129_0	9	0.8558	1	0.8558	1	1	1	1
122	Arthrobacter~phage~DrYang	0	Caudovirales	Myoviridae	Radnorvirus	126_0	Clustered	6	VC_126_0	6	0.6112	1	0.6112	2	1	1	1
123	Arthrobacter~phage~Eileen	0	Caudovirales	Siphoviridae	Bridgettevirus	142_0	Clustered	5	VC_142_0	5	0.9823	0.99986	0.9822	1	1	1	1
124	Arthrobacter~phage~Galaxy	0	Caudovirales	Siphoviridae	Galaxyvirus	128_0	Clustered	6	VC_128_0	6	0.7862	1	0.7862	3	1	1	1
125	Arthrobacter~phage~Glenn	0	Caudovirales	Siphoviridae	Korravirus	129_0	Clustered	9	VC_129_0	9	0.8558	1	0.8558	1	1	1	1
166	Arthrobacter~phage~Gordon	0	Caudovirales	Siphoviridae	Gordonvirus		Overlap (VC_145/VC_146/VC_147)
126	Arthrobacter~phage~HunterDalle	0	Caudovirales	Siphoviridae	Korravirus	129_0	Clustered	9	VC_129_0	9	0.8558	1	0.8558	1	1	1	1
127	Arthrobacter~phage~Jasmine	0	Caudovirales	Podoviridae	Jasminevirus	137_0	Clustered	2	VC_137_0	2	1	1	1	1	1	1	1
128	Arthrobacter~phage~Jawnski	0	Caudovirales	Myoviridae	Marthavirus	125_0	Clustered	9	VC_125_0	9	0.6872	1	0.6872	1	1	1	1
129	Arthrobacter~phage~Joann	0	Caudovirales	Siphoviridae	Korravirus	129_0	Clustered	9	VC_129_0	9	0.8558	1	0.8558	1	1	1	1
130	Arthrobacter~phage~Judy	0	Caudovirales	Siphoviridae	Bridgettevirus	142_0	Clustered	5	VC_142_0	5	0.9823	0.99986	0.9822	1	1	1	1
131	Arthrobacter~phage~KBurrousTX	0	Caudovirales	Myoviridae	Radnorvirus	126_0	Clustered	6	VC_126_0	6	0.6112	1	0.6112	2	1	1	1
132	Arthrobacter~phage~KellEzio	0	Caudovirales	Siphoviridae	Kelleziovirus	152_0	Clustered	2	VC_152_0	2	1	1	1	1	1	1	1
133	Arthrobacter~phage~Kepler	0	Caudovirales	Siphoviridae	Coralvirus	128_0	Clustered	6	VC_128_0	6	0.7862	1	0.7862	3	1	1	1
134	Arthrobacter~phage~Kitkat	0	Caudovirales	Siphoviridae	Kelleziovirus	152_0	Clustered	2	VC_152_0	2	1	1	1	1	1	1	1
135	Arthrobacter~phage~Korra	0	Caudovirales	Siphoviridae	Korravirus	129_0	Clustered	9	VC_129_0	9	0.8558	1	0.8558	1	1	1	1
136	Arthrobacter~phage~Kuleana	0	Caudovirales	Siphoviridae	Coralvirus	128_0	Clustered	6	VC_128_0	6	0.7862	1	0.7862	3	1	1	1
178	Arthrobacter~phage~Laroye	0	Caudovirales	Siphoviridae	Laroyevirus		Outlier
137	Arthrobacter~phage~Liebe	0	Caudovirales	Siphoviridae	Liebevirus	141_0	Clustered	4	VC_141_0	4	0.5916	0.999976	0.5916	4	1	1	1
138	Arthrobacter~phage~Lymara	0	Caudovirales	Myoviridae	Radnorvirus	126_0	Clustered	6	VC_126_0	6	0.6112	1	0.6112	2	1	1	1
139	Arthrobacter~phage~Maja	0	Caudovirales	Siphoviridae	Majavirus	130_0	Clustered	2	VC_130_0	2	0.0922	0.937339	0.0864	2	1	1	1
140	Arthrobacter~phage~Martha	0	Caudovirales	Myoviridae	Marthavirus	125_0	Clustered	9	VC_125_0	9	0.6872	1	0.6872	1	1	1	1
141	Arthrobacter~phage~Mendel	0	Caudovirales	Podoviridae	Unassigned	55_0	Clustered	2	VC_55_0	2	0.6984	0.89848	0.6275	1	1	1	1
142	Arthrobacter~phage~Molivia	0	Caudovirales	Siphoviridae	Amigovirus	138_0	Clustered	2	VC_138_0	2	0.747	0.922636	0.6892	1	1	1	1
185	Arthrobacter~phage~Mudcat	0	Caudovirales	Siphoviridae	Mudcatvirus		Overlap (VC_144/VC_146/VC_147)
143	Arthrobacter~phage~Mufasa8	0	Caudovirales	Siphoviridae	Unassigned	127_0	Clustered	2	VC_127_0	2	0.7125	0.936544	0.6673	2	1	1	1
144	Arthrobacter~phage~Peas	0	Caudovirales	Siphoviridae	Bridgettevirus	142_0	Clustered	5	VC_142_0	5	0.9823	0.99986	0.9822	1	1	1	1
145	Arthrobacter~phage~Piccoletto	0	Caudovirales	Myoviridae	Marthavirus	125_0	Clustered	9	VC_125_0	9	0.6872	1	0.6872	1	1	1	1
146	Arthrobacter~phage~Preamble	0	Caudovirales	Siphoviridae	Korravirus	129_0	Clustered	9	VC_129_0	9	0.8558	1	0.8558	1	1	1	1
147	Arthrobacter~phage~PrincessTrina	0	Caudovirales	Myoviridae	Arv1virus	126_0	Clustered	6	VC_126_0	6	0.6112	1	0.6112	2	1	1	1
148	Arthrobacter~phage~Pumancara	0	Caudovirales	Siphoviridae	Korravirus	129_0	Clustered	9	VC_129_0	9	0.8558	1	0.8558	1	1	1	1
149	Arthrobacter~phage~Shade	0	Caudovirales	Myoviridae	Marthavirus	125_0	Clustered	9	VC_125_0	9	0.6872	1	0.6872	1	1	1	1
150	Arthrobacter~phage~Sonali	0	Caudovirales	Siphoviridae	Sonalivirus	127_0	Clustered	2	VC_127_0	2	0.7125	0.936544	0.6673	2	1	1	1
151	Arthrobacter~phage~Sonny	0	Caudovirales	Myoviridae	Marthavirus	125_0	Clustered	9	VC_125_0	9	0.6872	1	0.6872	1	1	1	1
195	Arthrobacter~phage~Tank	0	Caudovirales	Siphoviridae	Tankvirus		Outlier
152	Arthrobacter~phage~TripleJ	0	Caudovirales	Siphoviridae	Unassigned	139_0	Clustered	2	VC_139_0	2	0.1531	0.949608	0.1454	2	1	1	1
156	Arthrobacter~phage~vB_ArS-ArV2	0	Caudovirales	Siphoviridae	Unassigned	130_0	Clustered	2	VC_130_0	2	0.0922	0.937339	0.0864	2	1	1	1
157	Arthrobacter~phage~vB_ArtM-ArV1	0	Caudovirales	Myoviridae	Arv1virus	126_0	Clustered	6	VC_126_0	6	0.6112	1	0.6112	2	1	1	1
197	Arthrobacter~phage~Vibaki	0	Caudovirales	Myoviridae	Unassigned		Outlier
153	Arthrobacter~phage~Wayne	0	Caudovirales	Siphoviridae	Korravirus	129_0	Clustered	9	VC_129_0	9	0.8558	1	0.8558	1	1	1	1
154	Arthrobacter~phage~Yang	0	Caudovirales	Siphoviridae	Yangvirus	141_0	Clustered	4	VC_141_0	4	0.5916	0.999976	0.5916	4	1	1	1
155	Arthrobacter~phage~Zartrosa	0	Caudovirales	Myoviridae	Marthavirus	125_0	Clustered	9	VC_125_0	9	0.6872	1	0.6872	1	1	1	1
203	Aurantimonas~phage~AmM-1	0	Caudovirales	Myoviridae	Unassigned		Outlier
204	Azospirillum~phage~Cd	0	Caudovirales	Siphoviridae	Unassigned		Singleton
158	Bacillus~phage~0305phi8-36	0	Caudovirales	Myoviridae	Unassigned	159_0	Clustered/Singleton	1	VC_159_0	1	0	1	0	1	1	1	1
159	Bacillus~phage~AR9	0	Caudovirales	Myoviridae	Unassigned	160_0	Clustered	2	VC_160_0	2	0.726	0.729854	0.5299	1	1	1	1
160	Bacillus~phage~Aurora	0	Caudovirales	Podoviridae	Unassigned	161_0	Clustered	4	VC_161_0	4	0.658	0.999895	0.658	1	1	1	1
208	Bacillus~phage~AvesoBmore	0	Caudovirales	Myoviridae	B4virus		Overlap (VC_164/VC_165)
209	Bacillus~phage~B4	0	Caudovirales	Myoviridae	B4virus		Overlap (VC_164/VC_165)
210	Bacillus~phage~B5S	0	Caudovirales	Myoviridae	B4virus		Overlap (VC_164/VC_165)
168	Bacillus~phage~BalMu-1	0	Caudovirales	Myoviridae	Unassigned	182_0	Clustered	2	VC_182_0	2	0.0477	0.872879	0.0416	2	1	1	1
169	Bacillus~phage~Bam35c	0	Kalamavirales	Tectiviridae	Betatectivirus	184_0	Clustered	4	VC_184_0	4	1	1	1	1	1	1	1
221	Bacillus~phage~Bastille	0	Caudovirales	Myoviridae	Bastillevirus		Overlap (VC_164/VC_165)
161	Bacillus~phage~BCD7	0	Caudovirales	Myoviridae	Unassigned	169_0	Clustered	2	VC_169_0	2	0.6609	0.814453	0.5382	1	1	1	1
222	Bacillus~phage~BceA1	0	Caudovirales	Siphoviridae	Unassigned		Overlap (VC_63/VC_186)
212	Bacillus~phage~BCJA1c	0	Caudovirales	Siphoviridae	Unassigned		Outlier
170	Bacillus~phage~Bcp1	0	Caudovirales	Myoviridae	Bc431virus	163_6	Clustered	4	VC_163_6	4	0.0795	0.999973	0.0795	1	1	1	0.8333
162	Bacillus~phage~BCP78	0	Caudovirales	Myoviridae	Tsarbombavirus	163_0	Clustered	3	VC_163_0	3	0.0517	0.998473	0.0516	1	1	1	1
163	Bacillus~phage~BCP8-2	0	Caudovirales	Myoviridae	Bc431virus	163_5	Clustered	2	VC_163_5	2	0.0255	0.944637	0.0241	1	1	1	1
164	Bacillus~phage~BCU4	0	Caudovirales	Myoviridae	Tsarbombavirus	163_0	Clustered	3	VC_163_0	3	0.0517	0.998473	0.0516	1	1	1	1
171	Bacillus~phage~Belinda	0	Caudovirales	Herelleviridae	Wphvirus	164_0	Clustered	12	VC_164_0	12	0.3151	1	0.3151	1	2	1	1
225	Bacillus~phage~BigBertha	0	Caudovirales	Myoviridae	B4virus		Overlap (VC_164/VC_165)
172	Bacillus~phage~Bobb	0	Caudovirales	Myoviridae	Agatevirus	163_7	Clustered	3	VC_163_7	3	0.066	0.998268	0.0658	1	1	1	1
173	Bacillus~phage~Bp8p-C	0	Caudovirales	Myoviridae	Agatevirus	163_7	Clustered	3	VC_163_7	3	0.066	0.998268	0.0658	1	1	1	1
174	Bacillus~phage~Bp8p-T	0	Caudovirales	Myoviridae	Agatevirus	163_7	Clustered	3	VC_163_7	3	0.066	0.998268	0.0658	1	1	1	1
165	Bacillus~phage~BPS10C	0	Caudovirales	Herelleviridae	Wphvirus	164_1	Clustered	4	VC_164_1	4	0.0703	0.999195	0.0702	1	2	1	1
166	Bacillus~phage~BPS13	0	Caudovirales	Myoviridae	Wphvirus	164_1	Clustered	4	VC_164_1	4	0.0703	0.999195	0.0702	1	2	1	1
167	Bacillus~phage~BSP38	0	Caudovirales	Herelleviridae	Nitunavirus	163_4	Clustered	2	VC_163_4	2	0.0294	0.952456	0.028	1	1	1	1
229	Bacillus~phage~BtCS33	0	Caudovirales	Siphoviridae	Unassigned		Overlap (VC_186/VC_187)
230	Bacillus~phage~CAM003	0	Caudovirales	Myoviridae	Bastillevirus		Overlap (VC_164/VC_165)
175	Bacillus~phage~CampHawk	0	Caudovirales	Myoviridae	Spo1virus	165_0	Clustered	2	VC_165_0	2	0.2389	0.9545	0.228	1	1	1	1
176	Bacillus~phage~Carmen17	0	Caudovirales	Siphoviridae	Unassigned	193_0	Clustered	2	VC_193_0	2	0.2487	0.953217	0.2371	1	1	1	1
177	Bacillus~phage~Claudi	0	Caudovirales	Podoviridae	Unassigned	161_0	Clustered	4	VC_161_0	4	0.658	0.999895	0.658	1	1	1	1
231	Bacillus~phage~CP-51	0	Caudovirales	Myoviridae	Cp51virus		Overlap (VC_166/VC_193)
237	Bacillus~phage~Deep-Purple	0	Caudovirales	Siphoviridae	Unassigned		Outlier
179	Bacillus~phage~Deep~Blue	0	Caudovirales	Myoviridae	Bc431virus	163_6	Clustered	4	VC_163_6	4	0.0795	0.999973	0.0795	1	1	1	0.8333
178	Bacillus~phage~DIGNKC	0	Caudovirales	Herelleviridae	Wphvirus	164_0	Clustered	12	VC_164_0	12	0.3151	1	0.3151	1	2	1	1
180	Bacillus~phage~DirtyBetty	0	Caudovirales	Herelleviridae	Wphvirus	164_0	Clustered	12	VC_164_0	12	0.3151	1	0.3151	1	2	1	1
181	Bacillus~phage~Eldridge	0	Caudovirales	Herelleviridae	Unassigned	163_9	Clustered/Singleton	1	VC_163_9	1	0	1	0	1	1	1	1
240	Bacillus~phage~Evoli	0	Caudovirales	Herelleviridae	Bastillevirus		Overlap (VC_164/VC_165)
182	Bacillus~phage~Eyuki	0	Caudovirales	Myoviridae	Wphvirus	164_0	Clustered	12	VC_164_0	12	0.3151	1	0.3151	1	2	1	1
183	Bacillus~phage~Fah	0	Caudovirales	Siphoviridae	Wbetavirus	186_0	Clustered	3	VC_186_0	3	0.351	0.998182	0.3503	1	1	1	1
185	Bacillus~phage~Gamma	0	Caudovirales	Siphoviridae	Wbetavirus	186_0	Clustered	3	VC_186_0	3	0.351	0.998182	0.3503	1	1	1	1
184	Bacillus~phage~GIL16c	0	Kalamavirales	Tectiviridae	Betatectivirus	184_0	Clustered	4	VC_184_0	4	1	1	1	1	1	1	1
186	Bacillus~phage~Grass	0	Caudovirales	Myoviridae	Nit1virus	163_3	Clustered	2	VC_163_3	2	0.0308	0.952052	0.0293	1	1	1	1
187	Bacillus~phage~Hakuna	0	Caudovirales	Myoviridae	Wphvirus	164_0	Clustered	12	VC_164_0	12	0.3151	1	0.3151	1	2	1	1
247	Bacillus~phage~Hoody~T	0	Caudovirales	Herelleviridae	Bastillevirus		Overlap (VC_164/VC_165)
188	Bacillus~phage~JBP901	0	Caudovirales	Myoviridae	Bc431virus	163_5	Clustered	2	VC_163_5	2	0.0255	0.944637	0.0241	1	1	1	1
249	Bacillus~phage~JL	0	Caudovirales	Myoviridae	Cp51virus		Overlap (VC_166/VC_193)
189	Bacillus~phage~Kida	0	Caudovirales	Herelleviridae	Wphvirus	164_0	Clustered	12	VC_164_0	12	0.3151	1	0.3151	1	2	1	1
191	Bacillus~phage~Mater	0	Caudovirales	Herelleviridae	Unassigned	163_11	Clustered/Singleton	1	VC_163_11	1	0	1	0	1	1	1	1
192	Bacillus~phage~Megatron	0	Caudovirales	Myoviridae	Wphvirus	164_0	Clustered	12	VC_164_0	12	0.3151	1	0.3151	1	2	1	1
190	Bacillus~phage~MG-B1	0	Caudovirales	Podoviridae	Unassigned	161_0	Clustered	4	VC_161_0	4	0.658	0.999895	0.658	1	1	1	1
193	Bacillus~phage~Mgbh1	0	Caudovirales	Siphoviridae	Magadivirus	201_0	Clustered	2	VC_201_0	2	0.4475	0.918772	0.4111	2	1	1	1
194	Bacillus~phage~Moonbeam	0	Caudovirales	Herelleviridae	Unassigned	163_10	Clustered/Singleton	1	VC_163_10	1	0	1	0	1	1	1	1
195	Bacillus~phage~Nemo	0	Caudovirales	Herelleviridae	Wphvirus	164_0	Clustered	12	VC_164_0	12	0.3151	1	0.3151	1	2	1	1
196	Bacillus~phage~Nigalana	0	Caudovirales	Herelleviridae	Wphvirus	164_0	Clustered	12	VC_164_0	12	0.3151	1	0.3151	1	2	1	1
197	Bacillus~phage~NotTheCreek	0	Caudovirales	Herelleviridae	Wphvirus	164_0	Clustered	12	VC_164_0	12	0.3151	1	0.3151	1	2	1	1
200	Bacillus~phage~Page	0	Caudovirales	Podoviridae	Pagevirus	63_0	Clustered	6	VC_63_0	6	0.9791	0.999999	0.9791	1	1	1	1
201	Bacillus~phage~Palmer	0	Caudovirales	Podoviridae	Pagevirus	63_0	Clustered	6	VC_63_0	6	0.9791	0.999999	0.9791	1	1	1	1
202	Bacillus~phage~Pascal	0	Caudovirales	Podoviridae	Pagevirus	63_0	Clustered	6	VC_63_0	6	0.9791	0.999999	0.9791	1	1	1	1
203	Bacillus~phage~Pavlov	0	Caudovirales	Podoviridae	Pagevirus	63_0	Clustered	6	VC_63_0	6	0.9791	0.999999	0.9791	1	1	1	1
198	Bacillus~phage~PBC1	0	Caudovirales	Siphoviridae	Unassigned	193_0	Clustered	2	VC_193_0	2	0.2487	0.953217	0.2371	1	1	1	1
204	Bacillus~phage~PfEFR-4	0	Caudovirales	Siphoviridae	Unassigned	187_0	Clustered	3	VC_187_0	3	0.2514	0.998446	0.251	1	1	1	1
205	Bacillus~phage~PfEFR-5	0	Caudovirales	Siphoviridae	Unassigned	187_0	Clustered	3	VC_187_0	3	0.2514	0.998446	0.251	1	1	1	1
294	Bacillus~phage~phBC6A51	0	Caudovirales	Siphoviridae	Unassigned		Overlap (VC_182/VC_183)
295	Bacillus~phage~phBC6A52	0	Caudovirales	Siphoviridae	Unassigned		Outlier
297	Bacillus~phage~phi105	0	Caudovirales	Siphoviridae	Unassigned		Outlier
298	Bacillus~phage~phi4B1	0	Caudovirales	Siphoviridae	Unassigned		Outlier
299	Bacillus~phage~phi4J1	0	Caudovirales	Siphoviridae	Unassigned		Overlap (VC_63/VC_186)
223	Bacillus~phage~phiAGATE	0	Caudovirales	Myoviridae	Agatevirus	163_8	Clustered/Singleton	1	VC_163_8	1	0	1	0	1	1	1	1
301	Bacillus~phage~phiCM3	0	Caudovirales	Siphoviridae	Unassigned		Overlap (VC_186/VC_187)
224	Bacillus~phage~phiNIT1	0	Caudovirales	Myoviridae	Nit1virus	163_3	Clustered	2	VC_163_3	2	0.0308	0.952052	0.0293	1	1	1	1
296	Bacillus~phage~phIS3501	0	Caudovirales	Siphoviridae	Unassigned		Overlap (VC_186/VC_187)
267	Bacillus~phage~Phrodo	0	Caudovirales	Herelleviridae	Bequatrovirus		Overlap (VC_164/VC_165)
199	Bacillus~phage~PM1	0	Caudovirales	Siphoviridae	Saundersvirus	204_0	Clustered	3	VC_204_0	3	0.2607	0.969037	0.2526	3	1	1	0.6667
206	Bacillus~phage~Pony	0	Caudovirales	Podoviridae	Pagevirus	63_0	Clustered	6	VC_63_0	6	0.9791	0.999999	0.9791	1	1	1	1
207	Bacillus~phage~Pookie	0	Caudovirales	Podoviridae	Pagevirus	63_0	Clustered	6	VC_63_0	6	0.9791	0.999999	0.9791	1	1	1	1
270	Bacillus~phage~Riley	0	Caudovirales	Myoviridae	B4virus		Overlap (VC_164/VC_165)
209	Bacillus~phage~SageFayge	0	Caudovirales	Herelleviridae	Wphvirus	164_0	Clustered	12	VC_164_0	12	0.3151	1	0.3151	1	2	1	1
210	Bacillus~phage~SalinJah	0	Caudovirales	Herelleviridae	Wphvirus	164_1	Clustered	4	VC_164_1	4	0.0703	0.999195	0.0702	1	2	1	1
278	Bacillus~phage~Shanette	0	Caudovirales	Myoviridae	Cp51virus		Overlap (VC_166/VC_193)
211	Bacillus~phage~Shbh1	0	Caudovirales	Myoviridae	Shalavirus	163_2	Clustered/Singleton	1	VC_163_2	1	0	1	0	1	1	1	1
208	Bacillus~phage~SIOphi	0	Caudovirales	Herelleviridae	Unassigned	163_1	Clustered/Singleton	1	VC_163_1	1	0	1	0	1	1	1	1
212	Bacillus~phage~Slash	0	Caudovirales	Siphoviridae	Slashvirus	210_0	Clustered	4	VC_210_0	4	0.9946	0.995943	0.9905	1	1	1	1
272	Bacillus~phage~SP-10	0	Caudovirales	Herelleviridae	Unassigned		Outlier
273	Bacillus~phage~SP-15	0	Caudovirales	Myoviridae	Thornevirus		Overlap (VC_160/VC_209)
274	Bacillus~phage~SPG24	0	Caudovirales	Myoviridae	Nit1virus		Outlier
281	Bacillus~phage~Spock	0	Caudovirales	Myoviridae	B4virus		Overlap (VC_164/VC_165)
275	Bacillus~phage~SPP1	0	Caudovirales	Siphoviridae	Unassigned		Outlier
213	Bacillus~phage~Stahl	0	Caudovirales	Siphoviridae	Slashvirus	210_0	Clustered	4	VC_210_0	4	0.9946	0.995943	0.9905	1	1	1	1
214	Bacillus~phage~Staley	0	Caudovirales	Siphoviridae	Slashvirus	210_0	Clustered	4	VC_210_0	4	0.9946	0.995943	0.9905	1	1	1	1
215	Bacillus~phage~Stills	0	Caudovirales	Siphoviridae	Slashvirus	210_0	Clustered	4	VC_210_0	4	0.9946	0.995943	0.9905	1	1	1	1
216	Bacillus~phage~Stitch	0	Caudovirales	Podoviridae	Unassigned	161_0	Clustered	4	VC_161_0	4	0.658	0.999895	0.658	1	1	1	1
217	Bacillus~phage~TP21-L	0	Caudovirales	Siphoviridae	Tp21virus	188_0	Clustered	2	VC_188_0	2	0.7552	0.879217	0.664	1	1	1	1
287	Bacillus~phage~Troll	0	Caudovirales	Myoviridae	B4virus		Overlap (VC_164/VC_165)
218	Bacillus~phage~TsarBomba	0	Caudovirales	Myoviridae	Tsarbombavirus	163_0	Clustered	3	VC_163_0	3	0.0517	0.998473	0.0516	1	1	1	1
225	Bacillus~phage~vB_BanS-Tsamsa	0	Caudovirales	Siphoviridae	Unassigned	166_5	Clustered/Singleton	1	VC_166_5	1	0	1	0	1	1	1	1
304	Bacillus~phage~vB_BboS-125	0	Caudovirales	Myoviridae	Unassigned		Overlap (VC_182/VC_183)
226	Bacillus~phage~vB_BceM_Bc431v3	0	Caudovirales	Myoviridae	Bc431virus	163_6	Clustered	4	VC_163_6	4	0.0795	0.999973	0.0795	1	1	1	0.8333
227	Bacillus~phage~vB_BceS-MY192	0	Caudovirales	Siphoviridae	Unassigned	187_0	Clustered	3	VC_187_0	3	0.2514	0.998446	0.251	1	1	1	1
307	Bacillus~phage~vB_BhaS-171	0	Caudovirales	Siphoviridae	Unassigned		Outlier
228	Bacillus~phage~vB_BmeM-Goe8	0	Caudovirales	Herelleviridae	Unassigned	163_12	Clustered/Singleton	1	VC_163_12	1	0	1	0	1	1	1	1
229	Bacillus~phage~vB_BsuM-Goe3	0	Caudovirales	Herelleviridae	Nitunavirus	163_4	Clustered	2	VC_163_4	2	0.0294	0.952456	0.028	1	1	1	1
230	Bacillus~phage~vB_BtS_B83	0	Caudovirales	Siphoviridae	Unassigned	189_0	Clustered	2	VC_189_0	2	0.5538	0.945231	0.5235	1	1	1	1
231	Bacillus~phage~vB_BtS_BMBtp14	0	Caudovirales	Siphoviridae	Unassigned	189_0	Clustered	2	VC_189_0	2	0.5538	0.945231	0.5235	1	1	1	1
312	Bacillus~phage~vB_BtS_BMBtp3	0	Caudovirales	Siphoviridae	Unassigned		Overlap (VC_63/VC_186)
219	Bacillus~phage~VMY22	0	Caudovirales	Podoviridae	Unassigned	57_0	Clustered	4	VC_57_0	4	0.3792	0.999164	0.3789	2	1	1	1
220	Bacillus~phage~W.Ph.	0	Caudovirales	Myoviridae	Wphvirus	164_1	Clustered	4	VC_164_1	4	0.0703	0.999195	0.0702	1	2	1	1
291	Bacillus~phage~Waukesha92	0	Caudovirales	Siphoviridae	Unassigned		Overlap (VC_63/VC_186)
221	Bacillus~phage~Wip1	0	Kalamavirales	Tectiviridae	Betatectivirus	184_0	Clustered	4	VC_184_0	4	1	1	1	1	1	1	1
222	Bacillus~phage~Zuko	0	Caudovirales	Herelleviridae	Wphvirus	164_0	Clustered	12	VC_164_0	12	0.3151	1	0.3151	1	2	1	1
232	Bacillus~virus~1	0	Caudovirales	Myoviridae	Svunavirus	123_0	Clustered	2	VC_123_0	2	0.4651	0.943089	0.4386	1	1	1	1
314	Bacillus~virus~250	0	Caudovirales	Siphoviridae	Cecivirus		Overlap (VC_171/VC_188/VC_194)
234	Bacillus~virus~Andromeda	0	Caudovirales	Siphoviridae	Andromedavirus	205_0	Clustered	8	VC_205_0	8	0.9996	0.988943	0.9886	1	1	1	1
233	Bacillus~virus~AP50	0	Kalamavirales	Tectiviridae	Betatectivirus	184_0	Clustered	4	VC_184_0	4	1	1	1	1	1	1	1
235	Bacillus~virus~B103	0	Caudovirales	Podoviridae	Phi29virus	57_0	Clustered	4	VC_57_0	4	0.3792	0.999164	0.3789	2	1	1	1
238	Bacillus~virus~Blastoid	0	Caudovirales	Siphoviridae	Andromedavirus	205_0	Clustered	8	VC_205_0	8	0.9996	0.988943	0.9886	1	1	1	1
236	Bacillus~virus~BM15	0	Caudovirales	Myoviridae	Bc431virus	163_6	Clustered	4	VC_163_6	4	0.0795	0.999973	0.0795	1	1	1	0.8333
237	Bacillus~virus~BMBtp2	0	Caudovirales	Siphoviridae	Tp21virus	188_0	Clustered	2	VC_188_0	2	0.7552	0.879217	0.664	1	1	1	1
239	Bacillus~virus~Curly	0	Caudovirales	Siphoviridae	Andromedavirus	205_0	Clustered	8	VC_205_0	8	0.9996	0.988943	0.9886	1	1	1	1
240	Bacillus~virus~Eoghan	0	Caudovirales	Siphoviridae	Andromedavirus	205_0	Clustered	8	VC_205_0	8	0.9996	0.988943	0.9886	1	1	1	1
241	Bacillus~virus~Finn	0	Caudovirales	Siphoviridae	Andromedavirus	205_0	Clustered	8	VC_205_0	8	0.9996	0.988943	0.9886	1	1	1	1
324	Bacillus~virus~G	0	Caudovirales	Myoviridae	Unassigned		Overlap (VC_160/VC_209)
242	Bacillus~virus~GA1	0	Caudovirales	Podoviridae	Phi29virus	57_0	Clustered	4	VC_57_0	4	0.3792	0.999164	0.3789	2	1	1	1
243	Bacillus~virus~Glittering	0	Caudovirales	Siphoviridae	Andromedavirus	205_0	Clustered	8	VC_205_0	8	0.9996	0.988943	0.9886	1	1	1	1
327	Bacillus~virus~IEBH	0	Caudovirales	Siphoviridae	Cecivirus		Overlap (VC_171/VC_188/VC_194)
244	Bacillus~virus~PBS1	0	Caudovirales	Myoviridae	Unassigned	160_0	Clustered	2	VC_160_0	2	0.726	0.729854	0.5299	1	1	1	1
250	Bacillus~virus~phi29	0	Caudovirales	Podoviridae	Phi29virus	57_0	Clustered	4	VC_57_0	4	0.3792	0.999164	0.3789	2	1	1	1
245	Bacillus~virus~Riggi	0	Caudovirales	Siphoviridae	Andromedavirus	205_0	Clustered	8	VC_205_0	8	0.9996	0.988943	0.9886	1	1	1	1
247	Bacillus~virus~SPbeta	0	Caudovirales	Siphoviridae	Spbetavirus	166_0	Clustered/Singleton	1	VC_166_0	1	0	1	0	1	1	1	1
246	Bacillus~virus~SPO1	0	Caudovirales	Myoviridae	Spo1virus	165_0	Clustered	2	VC_165_0	2	0.2389	0.9545	0.228	1	1	1	1
248	Bacillus~virus~Taylor	0	Caudovirales	Siphoviridae	Andromedavirus	205_0	Clustered	8	VC_205_0	8	0.9996	0.988943	0.9886	1	1	1	1
249	Bacillus~virus~Wbeta	0	Caudovirales	Siphoviridae	Wbetavirus	186_0	Clustered	3	VC_186_0	3	0.351	0.998182	0.3503	1	1	1	1
251	Bacteriophage~APSE-2	0	Caudovirales	Podoviridae	Unassigned	216_0	Clustered	2	VC_216_0	2	0.116	0.953343	0.1106	1	1	1	1
336	Bacteriophage~Lily	0	Caudovirales	Unassigned	Lilyvirus		Outlier
252	Bacteriophage~sp.	0	Unassigned	Unassigned	Unassigned	18_0	Clustered	20	VC_18_0	20	0.8601	1	0.8601	2	2	2	1
253	Bacteroides~phage~B124-14	0	Caudovirales	Siphoviridae	Unassigned	196_0	Clustered	2	VC_196_0	2	0.4135	0.945404	0.3909	1	1	1	1
254	Bacteroides~phage~B40-8	0	Caudovirales	Siphoviridae	Unassigned	196_0	Clustered	2	VC_196_0	2	0.4135	0.945404	0.3909	1	1	1	1
340	Bdellovibrio~phage~phi1402	0	Caudovirales	Myoviridae	Unassigned		Singleton
255	Bdellovibrio~phage~phi1422	0	Caudovirales	Myoviridae	Unassigned	107_0	Clustered	3	VC_107_0	3	0.1212	0.963929	0.1168	1	1	1	1
256	Bdellovibrio~phage~phiMH2K	0	Petitvirales	Microviridae	Bdellomicrovirus	223_0	Clustered	5	VC_223_0	5	0.7895	0.999912	0.7895	2	1	1	1
257	Bifidobacterium~phage~BadAargau2	0	Caudovirales	Podoviridae	Unassigned	56_0	Clustered	2	VC_56_0	2	0.6695	0.916009	0.6132	1	1	1	1
258	Bifidobacterium~phage~BadAztec1	0	Caudovirales	Podoviridae	Unassigned	56_0	Clustered	2	VC_56_0	2	0.6695	0.916009	0.6132	1	1	1	1
345	Bordetella~phage~vB_BbrM_PHB04	0	Caudovirales	Myoviridae	Phabquatrovirus		Outlier
259	Bordetella~virus~BPP1	0	Caudovirales	Podoviridae	Bpp1virus	227_0	Clustered	3	VC_227_0	3	0.1307	0.947812	0.1239	2	1	1	1
260	Brevibacillus~phage~Abouo	0	Caudovirales	Myoviridae	Abouovirus	228_0	Clustered	5	VC_228_0	5	0.7668	1	0.7668	2	1	1	1
261	Brevibacillus~phage~Davies	0	Caudovirales	Myoviridae	Abouovirus	228_0	Clustered	5	VC_228_0	5	0.7668	1	0.7668	2	1	1	1
262	Brevibacillus~phage~Jenst	0	Caudovirales	Siphoviridae	Jenstvirus	159_1	Clustered/Singleton	1	VC_159_1	1	0	1	0	1	1	1	1
263	Brevibacillus~phage~Jimmer1	0	Caudovirales	Myoviridae	Jimmervirus	228_0	Clustered	5	VC_228_0	5	0.7668	1	0.7668	2	1	1	1
264	Brevibacillus~phage~Jimmer2	0	Caudovirales	Myoviridae	Jimmervirus	228_0	Clustered	5	VC_228_0	5	0.7668	1	0.7668	2	1	1	1
265	Brevibacillus~phage~Osiris	0	Caudovirales	Myoviridae	Jimmervirus	228_0	Clustered	5	VC_228_0	5	0.7668	1	0.7668	2	1	1	1
266	Brevibacillus~phage~Sundance	0	Caudovirales	Siphoviridae	Unassigned	166_6	Clustered/Singleton	1	VC_166_6	1	0	1	0	1	1	1	1
267	Brevibacterium~phage~LuckyBarnes	0	Caudovirales	Siphoviridae	Luckybarnesvirus	139_0	Clustered	2	VC_139_0	2	0.1531	0.949608	0.1454	2	1	1	1
355	Brochothrix~phage~A9	0	Caudovirales	Herelleviridae	Unassigned		Outlier
356	Brochothrix~phage~BL3	0	Caudovirales	Siphoviridae	Unassigned		Outlier
357	Brochothrix~phage~NF5	0	Caudovirales	Siphoviridae	Unassigned		Outlier
268	Brucella~phage~BiPBO1	0	Caudovirales	Siphoviridae	Unassigned	234_0	Clustered	2	VC_234_0	2	0.8046	0.729854	0.5872	1	1	1	1
269	Brucella~phage~Pr	0	Caudovirales	Podoviridae	Prtbvirus	235_0	Clustered	2	VC_235_0	2	0.8322	0.933768	0.7771	1	1	1	1
270	Brucella~phage~Tb	0	Caudovirales	Podoviridae	Prtbvirus	235_0	Clustered	2	VC_235_0	2	0.8322	0.933768	0.7771	1	1	1	1
271	Burkholderia~phage~Bcep176	0	Caudovirales	Siphoviridae	Stanholtvirus	238_0	Clustered	5	VC_238_0	5	0.4681	1	0.4681	2	1	1	1
362	Burkholderia~phage~BcepB1A	0	Caudovirales	Myoviridae	Unassigned		Outlier
363	Burkholderia~phage~BcepGomr	0	Caudovirales	Siphoviridae	Unassigned		Outlier
272	Burkholderia~phage~BcepNazgul	0	Caudovirales	Siphoviridae	Nazgulvirus	19_0	Clustered	5	VC_19_0	5	0.0919	0.960668	0.0883	3	1	1	1
273	Burkholderia~phage~Bp-AMP1	0	Caudovirales	Autographiviridae	Ampunavirus	78_0	Clustered	19	VC_78_0	19	0.4241	1	0.4241	14	1	1	1
274	Burkholderia~phage~JG068	0	Caudovirales	Autographiviridae	Mguuvirus	78_0	Clustered	19	VC_78_0	19	0.4241	1	0.4241	14	1	1	1
275	Burkholderia~phage~KL3	0	Caudovirales	Myoviridae	Tigrvirus	106_0	Clustered	44	VC_106_0	44	0.8535	1	0.8535	14	1	1	1
368	Burkholderia~phage~KS10	0	Caudovirales	Myoviridae	Unassigned		Outlier
276	Burkholderia~phage~KS14	0	Caudovirales	Myoviridae	Kisquattuordecimvirus	106_0	Clustered	44	VC_106_0	44	0.8535	1	0.8535	14	1	1	1
277	Burkholderia~phage~KS5	0	Caudovirales	Myoviridae	Kisquinquevirus	106_0	Clustered	44	VC_106_0	44	0.8535	1	0.8535	14	1	1	1
278	Burkholderia~phage~KS9	0	Caudovirales	Siphoviridae	Stanholtvirus	238_0	Clustered	5	VC_238_0	5	0.4681	1	0.4681	2	1	1	1
373	Burkholderia~phage~phiE125	0	Caudovirales	Siphoviridae	E125virus		Singleton
279	Burkholderia~phage~ST79	0	Caudovirales	Myoviridae	Nampongvirus	106_0	Clustered	44	VC_106_0	44	0.8535	1	0.8535	14	1	1	1
280	Burkholderia~phage~vB_BceM_AP3	0	Caudovirales	Myoviridae	Peduovirus	106_0	Clustered	44	VC_106_0	44	0.8535	1	0.8535	14	1	1	1
281	Burkholderia~phage~vB_BceS_AH2	0	Caudovirales	Siphoviridae	Ahduovirus	19_0	Clustered	5	VC_19_0	5	0.0919	0.960668	0.0883	3	1	1	1
282	Burkholderia~phage~vB_BceS_KL1	0	Caudovirales	Siphoviridae	Septima3virus	1_0	Clustered	12	VC_1_0	12	0.7018	1	0.7018	5	1	1	1
377	Burkholderia~phage~vB_BmuP_KL4	0	Caudovirales	Podoviridae	Kelquatrovirus		Overlap (VC_216/VC_228)
283	Burkholderia~virus~Bcep1	0	Caudovirales	Myoviridae	Bcep78virus	36_0	Clustered	4	VC_36_0	4	0.7547	0.999558	0.7543	1	1	1	1
284	Burkholderia~virus~Bcep22	0	Caudovirales	Podoviridae	Bcep22virus	251_0	Clustered	4	VC_251_0	4	0.6417	0.999974	0.6417	1	1	1	1
285	Burkholderia~virus~Bcep43	0	Caudovirales	Myoviridae	Bcep78virus	36_0	Clustered	4	VC_36_0	4	0.7547	0.999558	0.7543	1	1	1	1
286	Burkholderia~virus~Bcep781	0	Caudovirales	Myoviridae	Bcep78virus	36_0	Clustered	4	VC_36_0	4	0.7547	0.999558	0.7543	1	1	1	1
382	Burkholderia~virus~BcepC6B	0	Caudovirales	Podoviridae	Bpp1virus		Overlap (VC_216/VC_228)
287	Burkholderia~virus~BcepF1	0	Caudovirales	Myoviridae	Pbunavirus	242_0	Clustered	6	VC_242_0	6	0.0831	0.759956	0.0632	4	1	1	0.9333
289	Burkholderia~virus~Bcepil02	0	Caudovirales	Podoviridae	Bcep22virus	251_0	Clustered	4	VC_251_0	4	0.6417	0.999974	0.6417	1	1	1	1
290	Burkholderia~virus~Bcepmigl	0	Caudovirales	Podoviridae	Bcep22virus	251_0	Clustered	4	VC_251_0	4	0.6417	0.999974	0.6417	1	1	1	1
384	Burkholderia~virus~BcepMu	0	Caudovirales	Myoviridae	Bcepmuvirus		Overlap (VC_246/VC_248)
288	Burkholderia~virus~BcepNY3	0	Caudovirales	Myoviridae	Bcep78virus	36_0	Clustered	4	VC_36_0	4	0.7547	0.999558	0.7543	1	1	1	1
291	Burkholderia~virus~DC1	0	Caudovirales	Podoviridae	Bcep22virus	251_0	Clustered	4	VC_251_0	4	0.6417	0.999974	0.6417	1	1	1	1
292	Burkholderia~virus~phi1026b	0	Caudovirales	Siphoviridae	E125virus	238_0	Clustered	5	VC_238_0	5	0.4681	1	0.4681	2	1	1	1
293	Burkholderia~virus~phi52237	0	Caudovirales	Myoviridae	P2virus	106_0	Clustered	44	VC_106_0	44	0.8535	1	0.8535	14	1	1	1
294	Burkholderia~virus~phi6442	0	Caudovirales	Siphoviridae	E125virus	238_0	Clustered	5	VC_238_0	5	0.4681	1	0.4681	2	1	1	1
295	Burkholderia~virus~phiE122	0	Caudovirales	Myoviridae	P2virus	106_0	Clustered	44	VC_106_0	44	0.8535	1	0.8535	14	1	1	1
296	Burkholderia~virus~phiE125	0	Caudovirales	Siphoviridae	E125virus	238_0	Clustered	5	VC_238_0	5	0.4681	1	0.4681	2	1	1	1
297	Burkholderia~virus~phiE202	0	Caudovirales	Myoviridae	P2virus	106_0	Clustered	44	VC_106_0	44	0.8535	1	0.8535	14	1	1	1
395	Burkholderia~virus~phiE255	0	Caudovirales	Myoviridae	Bcepmuvirus		Overlap (VC_246/VC_248)
396	Butyrivibrio~virus~Arawn	0	Caudovirales	Siphoviridae	Unassigned		Outlier
298	Campylobacter~phage~CP30A	0	Caudovirales	Myoviridae	Cp8virus	255_0	Clustered	6	VC_255_0	6	0.8504	1	0.8504	2	1	1	1
299	Campylobacter~phage~PC14	0	Caudovirales	Myoviridae	Fletchervirus	255_0	Clustered	6	VC_255_0	6	0.8504	1	0.8504	2	1	1	1
300	Campylobacter~phage~vB_CjeM_Los1	0	Caudovirales	Myoviridae	Fletchervirus	255_0	Clustered	6	VC_255_0	6	0.8504	1	0.8504	2	1	1	1
301	Campylobacter~virus~CP21	0	Caudovirales	Myoviridae	Cp220virus	256_0	Clustered	4	VC_256_0	4	0.6945	0.999901	0.6944	1	1	1	1
302	Campylobacter~virus~CP220	0	Caudovirales	Myoviridae	Cp220virus	256_0	Clustered	4	VC_256_0	4	0.6945	0.999901	0.6944	1	1	1	1
303	Campylobacter~virus~CP81	0	Caudovirales	Myoviridae	Cp8virus	255_0	Clustered	6	VC_255_0	6	0.8504	1	0.8504	2	1	1	1
305	Campylobacter~virus~CPt10	0	Caudovirales	Myoviridae	Cp220virus	256_0	Clustered	4	VC_256_0	4	0.6945	0.999901	0.6944	1	1	1	1
304	Campylobacter~virus~CPX	0	Caudovirales	Myoviridae	Cp8virus	255_0	Clustered	6	VC_255_0	6	0.8504	1	0.8504	2	1	1	1
306	Campylobacter~virus~IBB35	0	Caudovirales	Myoviridae	Cp220virus	256_0	Clustered	4	VC_256_0	4	0.6945	0.999901	0.6944	1	1	1	1
307	Campylobacter~virus~NCTC12673	0	Caudovirales	Myoviridae	Cp8virus	255_0	Clustered	6	VC_255_0	6	0.8504	1	0.8504	2	1	1	1
308	Caulobacter~phage~CcrBL10	0	Caudovirales	Siphoviridae	Poindextervirus	112_2	Clustered	2	VC_112_2	2	0.0823	0.827899	0.0681	2	1	1	1
309	Caulobacter~phage~CcrBL9	0	Caudovirales	Siphoviridae	Bertelyvirus	112_0	Clustered	2	VC_112_0	2	0.1763	0.941661	0.166	1	1	1	1
310	Caulobacter~phage~CcrColossus	0	Caudovirales	Siphoviridae	Colossusvirus	112_1	Clustered	2	VC_112_1	2	0.1286	0.941661	0.1211	1	1	1	1
311	Caulobacter~phage~CcrPW	0	Caudovirales	Siphoviridae	Colossusvirus	112_1	Clustered	2	VC_112_1	2	0.1286	0.941661	0.1211	1	1	1	1
312	Caulobacter~phage~CcrSC	0	Caudovirales	Siphoviridae	Bertelyvirus	112_0	Clustered	2	VC_112_0	2	0.1763	0.941661	0.166	1	1	1	1
412	Caulobacter~phage~Cr30	0	Caudovirales	Myoviridae	Unassigned		Outlier
313	Caulobacter~phage~Lullwater	0	Caudovirales	Autographiviridae	Lullwatervirus	78_0	Clustered	19	VC_78_0	19	0.4241	1	0.4241	14	1	1	1
314	Caulobacter~phage~Percy	0	Caudovirales	Autographiviridae	Percyvirus	78_0	Clustered	19	VC_78_0	19	0.4241	1	0.4241	14	1	1	1
316	Caulobacter~phage~phiCb5	0	Levivirales	Leviviridae	Unassigned	259_0	Clustered	2	VC_259_0	2	0.0769	0	0	1	1	1	1
415	Caulobacter~phage~Sansa	0	Caudovirales	Siphoviridae	Sansavirus		Singleton
315	Caulobacter~phage~Seuss	0	Caudovirales	Siphoviridae	Seussvirus	16_0	Clustered	2	VC_16_0	2	1	1	1	2	1	1	1
317	Caulobacter~virus~Karma	0	Caudovirales	Siphoviridae	Phicbkvirus	112_3	Clustered	4	VC_112_3	4	0.3001	0.998339	0.2996	1	1	1	1
318	Caulobacter~virus~Magneto	0	Caudovirales	Siphoviridae	Phicbkvirus	112_3	Clustered	4	VC_112_3	4	0.3001	0.998339	0.2996	1	1	1	1
321	Caulobacter~virus~phiCbK	0	Caudovirales	Siphoviridae	Phicbkvirus	112_3	Clustered	4	VC_112_3	4	0.3001	0.998339	0.2996	1	1	1	1
319	Caulobacter~virus~Rogue	0	Caudovirales	Siphoviridae	Phicbkvirus	112_2	Clustered	2	VC_112_2	2	0.0823	0.827899	0.0681	2	1	1	1
320	Caulobacter~virus~Swift	0	Caudovirales	Siphoviridae	Phicbkvirus	112_3	Clustered	4	VC_112_3	4	0.3001	0.998339	0.2996	1	1	1	1
322	Celeribacter~phage~P12053L	0	Caudovirales	Podoviridae	Unassigned	260_0	Clustered	4	VC_260_0	4	0.7767	0.999934	0.7766	1	1	1	1
323	Cellulophaga~phage~phi10:1	0	Caudovirales	Siphoviridae	Unassigned	263_0	Clustered	2	VC_263_0	2	0.3709	0.944058	0.3501	1	1	1	1
324	Cellulophaga~phage~phi12:1	0	Caudovirales	Siphoviridae	Cba181virus	265_0	Clustered	3	VC_265_0	3	0.8962	0.989354	0.8867	1	1	1	1
325	Cellulophaga~phage~phi12:2	0	Petitvirales	Microviridae	Unassigned	267_0	Clustered	2	VC_267_0	2	1	1	1	1	1	1	1
326	Cellulophaga~phage~phi12a:1	0	Petitvirales	Microviridae	Unassigned	267_0	Clustered	2	VC_267_0	2	1	1	1	1	1	1	1
327	Cellulophaga~phage~phi13:2	0	Caudovirales	Podoviridae	Unassigned	262_0	Clustered	4	VC_262_0	4	0.9112	0.999797	0.911	1	1	1	1
328	Cellulophaga~phage~phi14:2	0	Caudovirales	Podoviridae	Unassigned	268_0	Clustered	2	VC_268_0	2	0.0183	0.926603	0.0169	1	1	1	1
329	Cellulophaga~phage~phi17:1	0	Caudovirales	Siphoviridae	Cba181virus	265_0	Clustered	3	VC_265_0	3	0.8962	0.989354	0.8867	1	1	1	1
330	Cellulophaga~phage~phi17:2	0	Caudovirales	Podoviridae	Cba41virus	264_0	Clustered	2	VC_264_0	2	0.9117	0.918133	0.8371	1	1	1	1
331	Cellulophaga~phage~phi18:1	0	Caudovirales	Siphoviridae	Cba181virus	265_0	Clustered	3	VC_265_0	3	0.8962	0.989354	0.8867	1	1	1	1
332	Cellulophaga~phage~phi18:3	0	Caudovirales	Podoviridae	Unassigned	262_0	Clustered	4	VC_262_0	4	0.9112	0.999797	0.911	1	1	1	1
333	Cellulophaga~phage~phi19:1	0	Caudovirales	Siphoviridae	Unassigned	263_0	Clustered	2	VC_263_0	2	0.3709	0.944058	0.3501	1	1	1	1
334	Cellulophaga~phage~phi19:3	0	Caudovirales	Podoviridae	Unassigned	262_0	Clustered	4	VC_262_0	4	0.9112	0.999797	0.911	1	1	1	1
335	Cellulophaga~phage~phi38:1	0	Caudovirales	Podoviridae	Unassigned	268_0	Clustered	2	VC_268_0	2	0.0183	0.926603	0.0169	1	1	1	1
437	Cellulophaga~phage~phi39:1	0	Caudovirales	Siphoviridae	Unassigned		Singleton
337	Cellulophaga~phage~phi4:1	0	Caudovirales	Podoviridae	Cba41virus	264_0	Clustered	2	VC_264_0	2	0.9117	0.918133	0.8371	1	1	1	1
438	Cellulophaga~phage~phi46:1	0	Caudovirales	Siphoviridae	Unassigned		Singleton
336	Cellulophaga~phage~phi46:3	0	Caudovirales	Podoviridae	Unassigned	262_0	Clustered	4	VC_262_0	4	0.9112	0.999797	0.911	1	1	1	1
440	Cellulophaga~phage~phi48:2	0	Unassigned	Unassigned	Unassigned		Singleton
442	Cellulophaga~phage~phiSM	0	Caudovirales	Myoviridae	Unassigned		Outlier
443	Cellulophaga~phage~phiST	0	Caudovirales	Siphoviridae	Cbastvirus		Outlier
338	Chlamydia~phage~2	0	Petitvirales	Microviridae	Chlamydiamicrovirus	223_0	Clustered	5	VC_223_0	5	0.7895	0.999912	0.7895	2	1	1	1
339	Chlamydia~phage~4	0	Petitvirales	Microviridae	Chlamydiamicrovirus	223_0	Clustered	5	VC_223_0	5	0.7895	0.999912	0.7895	2	1	1	1
340	Chlamydia~phage~CPG1	0	Petitvirales	Microviridae	Chlamydiamicrovirus	223_0	Clustered	5	VC_223_0	5	0.7895	0.999912	0.7895	2	1	1	1
342	Chlamydia~virus~Chp1	0	Petitvirales	Microviridae	Chlamydiamicrovirus	224_0	Clustered	2	VC_224_0	2	0.1476	0.882618	0.1302	2	1	1	1
341	Chlamydia~virus~CPAR39	0	Petitvirales	Microviridae	Chlamydiamicrovirus	223_0	Clustered	5	VC_223_0	5	0.7895	0.999912	0.7895	2	1	1	1
343	Citrobacter~phage~CF1~DK-2017	0	Caudovirales	Drexlerviridae	Tlsvirus	272_1	Clustered	13	VC_272_1	13	0.2432	1	0.2432	3	2	1	0.9744
344	Citrobacter~phage~CF1~ERZ-2017	0	Caudovirales	Myoviridae	Moonvirus	42_8	Clustered	3	VC_42_8	3	0.0209	0.997638	0.0208	1	1	1	1
345	Citrobacter~phage~CR44b	0	Caudovirales	Autographiviridae	Kayfunavirus	275_0	Clustered	19	VC_275_0	19	0.6962	1	0.6962	3	1	1	1
346	Citrobacter~phage~CR8	0	Caudovirales	Autographiviridae	Caroctavirus	275_0	Clustered	19	VC_275_0	19	0.6962	1	0.6962	3	1	1	1
347	Citrobacter~phage~CVT22	0	Caudovirales	Podoviridae	Unassigned	87_0	Clustered	4	VC_87_0	4	0.5076	0.999969	0.5075	1	1	1	1
348	Citrobacter~phage~IME-CF2	0	Caudovirales	Myoviridae	Unassigned	43_1	Clustered	10	VC_43_1	10	0.2922	1	0.2922	1	1	1	1
349	Citrobacter~phage~Margaery	0	Caudovirales	Myoviridae	Unassigned	43_1	Clustered	10	VC_43_1	10	0.2922	1	0.2922	1	1	1	1
350	Citrobacter~phage~Merlin	0	Caudovirales	Myoviridae	Moonvirus	42_8	Clustered	3	VC_42_8	3	0.0209	0.997638	0.0208	1	1	1	1
351	Citrobacter~phage~Michonne	0	Caudovirales	Myoviridae	Mooglevirus	20_0	Clustered	25	VC_20_0	25	0.899	1	0.899	5	1	1	0.9933
352	Citrobacter~phage~Miller	0	Caudovirales	Myoviridae	Unassigned	43_1	Clustered	10	VC_43_1	10	0.2922	1	0.2922	1	1	1	1
353	Citrobacter~phage~Moogle	0	Caudovirales	Myoviridae	Mooglevirus	20_0	Clustered	25	VC_20_0	25	0.899	1	0.899	5	1	1	0.9933
354	Citrobacter~phage~Moon	0	Caudovirales	Myoviridae	Moonvirus	42_8	Clustered	3	VC_42_8	3	0.0209	0.997638	0.0208	1	1	1	1
355	Citrobacter~phage~Mordin	0	Caudovirales	Myoviridae	Mooglevirus	20_0	Clustered	25	VC_20_0	25	0.899	1	0.899	5	1	1	0.9933
361	Citrobacter~phage~phiCFP-1	0	Caudovirales	Autographiviridae	Teetrevirus	276_0	Clustered	59	VC_276_0	59	0.7627	1	0.7627	11	2	1	1
360	Citrobacter~phage~Sazh	0	Caudovirales	Drexlerviridae	Tlsvirus	272_1	Clustered	13	VC_272_1	13	0.2432	1	0.2432	3	2	1	0.9744
356	Citrobacter~phage~SH1	0	Caudovirales	Autographiviridae	Teetrevirus	276_0	Clustered	59	VC_276_0	59	0.7627	1	0.7627	11	2	1	1
357	Citrobacter~phage~SH2	0	Caudovirales	Autographiviridae	Teetrevirus	276_0	Clustered	59	VC_276_0	59	0.7627	1	0.7627	11	2	1	1
358	Citrobacter~phage~SH3	0	Caudovirales	Autographiviridae	Kayfunavirus	275_0	Clustered	19	VC_275_0	19	0.6962	1	0.6962	3	1	1	1
359	Citrobacter~phage~SH4	0	Caudovirales	Autographiviridae	Kayfunavirus	275_0	Clustered	19	VC_275_0	19	0.6962	1	0.6962	3	1	1	1
362	Citrobacter~phage~vB_CfrM_CfP1	0	Caudovirales	Myoviridae	Unassigned	43_1	Clustered	10	VC_43_1	10	0.2922	1	0.2922	1	1	1	1
363	Citrobacter~phage~vB_CroP_CrRp3	0	Caudovirales	Autographiviridae	Vectrevirus	285_0	Clustered	23	VC_285_0	23	0.7106	1	0.7106	7	2	1	1
364	Citrobacter~virus~Stevie	0	Caudovirales	Siphoviridae	Tlsvirus	272_1	Clustered	13	VC_272_1	13	0.2432	1	0.2432	3	2	1	0.9744
365	Clavibacter~phage~CMP1	0	Caudovirales	Siphoviridae	Cimpunavirus	140_0	Clustered	3	VC_140_0	3	0.5693	0.991885	0.5647	3	1	1	1
366	Clavibacter~phage~CN1A	0	Caudovirales	Siphoviridae	Cinunavirus	140_0	Clustered	3	VC_140_0	3	0.5693	0.991885	0.5647	3	1	1	1
372	Clostridium~phage~c-st	0	Caudovirales	Siphoviridae	Unassigned	166_2	Clustered/Singleton	1	VC_166_2	1	0	1	0	1	1	1	1
367	Clostridium~phage~CDKM15	0	Caudovirales	Myoviridae	Lubbockvirus	183_1	Clustered	5	VC_183_1	5	0.3828	1	0.3828	2	1	1	1
368	Clostridium~phage~CDKM9	0	Caudovirales	Myoviridae	Lubbockvirus	183_1	Clustered	5	VC_183_1	5	0.3828	1	0.3828	2	1	1	1
369	Clostridium~phage~CDMH1	0	Caudovirales	Myoviridae	Lubbockvirus	183_2	Clustered	4	VC_183_2	4	0.2771	0.999979	0.2771	2	1	1	1
476	Clostridium~phage~CPD2	0	Caudovirales	Podoviridae	Unassigned		Overlap (VC_289/VC_290)
477	Clostridium~phage~CPS1	0	Caudovirales	Podoviridae	Unassigned		Overlap (VC_289/VC_290)
370	Clostridium~phage~CPS2	0	Caudovirales	Podoviridae	Unassigned	289_0	Clustered	4	VC_289_0	4	0.5853	0.999898	0.5852	1	1	1	1
479	Clostridium~phage~CpV1	0	Caudovirales	Podoviridae	Unassigned		Overlap (VC_289/VC_290)
482	Clostridium~phage~phi24R	0	Caudovirales	Podoviridae	Unassigned		Overlap (VC_289/VC_290)
373	Clostridium~phage~phi3626	0	Caudovirales	Siphoviridae	Unassigned	191_0	Clustered	3	VC_191_0	3	0.2542	0.986945	0.2509	1	1	1	1
374	Clostridium~phage~phi8074-B1	0	Caudovirales	Siphoviridae	Unassigned	168_0	Clustered	3	VC_168_0	3	0.4749	0.99118	0.4707	1	1	1	1
375	Clostridium~phage~phiCD111	0	Caudovirales	Siphoviridae	Unassigned	254_0	Clustered	3	VC_254_0	3	0.5219	0.997451	0.5206	1	1	1	1
376	Clostridium~phage~phiCD146	0	Caudovirales	Siphoviridae	Unassigned	254_0	Clustered	3	VC_254_0	3	0.5219	0.997451	0.5206	1	1	1	1
377	Clostridium~phage~phiCD211	0	Caudovirales	Siphoviridae	Unassigned	166_3	Clustered/Singleton	1	VC_166_3	1	0	1	0	1	1	1	1
378	Clostridium~phage~phiCD38-2	0	Caudovirales	Siphoviridae	Unassigned	254_0	Clustered	3	VC_254_0	3	0.5219	0.997451	0.5206	1	1	1	1
379	Clostridium~phage~phiCD481-1	0	Caudovirales	Myoviridae	Unassigned	287_0	Clustered	6	VC_287_0	6	0.6136	1	0.6136	1	1	1	1
380	Clostridium~phage~phiCD505	0	Caudovirales	Myoviridae	Lubbockvirus	183_1	Clustered	5	VC_183_1	5	0.3828	1	0.3828	2	1	1	1
381	Clostridium~phage~phiCD506	0	Caudovirales	Myoviridae	Unassigned	287_0	Clustered	6	VC_287_0	6	0.6136	1	0.6136	1	1	1	1
492	Clostridium~phage~phiCD6356	0	Caudovirales	Siphoviridae	Unassigned		Outlier
382	Clostridium~phage~phiCDHM11	0	Caudovirales	Myoviridae	Unassigned	287_0	Clustered	6	VC_287_0	6	0.6136	1	0.6136	1	1	1	1
383	Clostridium~phage~phiCDHM13	0	Caudovirales	Myoviridae	Unassigned	287_0	Clustered	6	VC_287_0	6	0.6136	1	0.6136	1	1	1	1
384	Clostridium~phage~phiCDHM14	0	Caudovirales	Myoviridae	Unassigned	287_0	Clustered	6	VC_287_0	6	0.6136	1	0.6136	1	1	1	1
385	Clostridium~phage~phiCDHM19	0	Caudovirales	Myoviridae	Lubbockvirus	183_0	Clustered	2	VC_183_0	2	0.095	0.950934	0.0903	2	1	1	1
386	Clostridium~phage~phiCP13O	0	Caudovirales	Siphoviridae	Unassigned	290_0	Clustered	4	VC_290_0	4	1	1	1	1	1	1	1
387	Clostridium~phage~phiCP26F	0	Caudovirales	Siphoviridae	Unassigned	290_0	Clustered	4	VC_290_0	4	1	1	1	1	1	1	1
388	Clostridium~phage~phiCP34O	0	Caudovirales	Siphoviridae	Unassigned	290_0	Clustered	4	VC_290_0	4	1	1	1	1	1	1	1
389	Clostridium~phage~phiCP39-O	0	Caudovirales	Siphoviridae	Unassigned	290_0	Clustered	4	VC_290_0	4	1	1	1	1	1	1	1
390	Clostridium~phage~phiCP7R	0	Caudovirales	Podoviridae	Unassigned	289_0	Clustered	4	VC_289_0	4	0.5853	0.999898	0.5852	1	1	1	1
391	Clostridium~phage~phiCPV4	0	Caudovirales	Podoviridae	Unassigned	289_0	Clustered	4	VC_289_0	4	0.5853	0.999898	0.5852	1	1	1	1
392	Clostridium~phage~phiCT19406A	0	Caudovirales	Siphoviridae	Unassigned	194_0	Clustered	2	VC_194_0	2	0.4355	0.941042	0.4098	1	1	1	1
393	Clostridium~phage~phiCT19406B	0	Caudovirales	Myoviridae	Unassigned	64_0	Clustered	3	VC_64_0	3	0.408	0.998005	0.4072	1	1	1	1
505	Clostridium~phage~phiCT19406C	0	Caudovirales	Siphoviridae	Unassigned		Outlier
506	Clostridium~phage~phiCT453A	0	Caudovirales	Myoviridae	Unassigned		Outlier
394	Clostridium~phage~phiCT453B	0	Caudovirales	Myoviridae	Unassigned	64_0	Clustered	3	VC_64_0	3	0.408	0.998005	0.4072	1	1	1	1
508	Clostridium~phage~phiCT9441A	0	Caudovirales	Myoviridae	Unassigned		Outlier
395	Clostridium~phage~phiCTC2A	0	Caudovirales	Siphoviridae	Unassigned	194_0	Clustered	2	VC_194_0	2	0.4355	0.941042	0.4098	1	1	1	1
396	Clostridium~phage~phiCTC2B	0	Caudovirales	Myoviridae	Unassigned	64_0	Clustered	3	VC_64_0	3	0.408	0.998005	0.4072	1	1	1	1
397	Clostridium~phage~phiCTP1	0	Caudovirales	Siphoviridae	Unassigned	168_0	Clustered	3	VC_168_0	3	0.4749	0.99118	0.4707	1	1	1	1
398	Clostridium~phage~phiMMP01	0	Caudovirales	Myoviridae	Lubbockvirus	183_2	Clustered	4	VC_183_2	4	0.2771	0.999979	0.2771	2	1	1	1
399	Clostridium~phage~phiMMP02	0	Caudovirales	Myoviridae	Lubbockvirus	183_1	Clustered	5	VC_183_1	5	0.3828	1	0.3828	2	1	1	1
400	Clostridium~phage~phiMMP03	0	Caudovirales	Myoviridae	Lubbockvirus	183_2	Clustered	4	VC_183_2	4	0.2771	0.999979	0.2771	2	1	1	1
401	Clostridium~phage~phiMMP04	0	Caudovirales	Myoviridae	Unassigned	287_0	Clustered	6	VC_287_0	6	0.6136	1	0.6136	1	1	1	1
371	Clostridium~phage~PhiS63	0	Caudovirales	Siphoviridae	Unassigned	191_0	Clustered	3	VC_191_0	3	0.2542	0.986945	0.2509	1	1	1	1
402	Clostridium~phage~phiSM101	0	Caudovirales	Siphoviridae	Unassigned	191_0	Clustered	3	VC_191_0	3	0.2542	0.986945	0.2509	1	1	1	1
403	Clostridium~phage~phiZP2	0	Caudovirales	Podoviridae	Unassigned	289_0	Clustered	4	VC_289_0	4	0.5853	0.999898	0.5852	1	1	1	1
518	Clostridium~phage~susfortuna	0	Caudovirales	Podoviridae	Unassigned		Outlier
519	Clostridium~phage~vB_CpeS-CP51	0	Caudovirales	Siphoviridae	Unassigned		Outlier
404	Clostridium~virus~phiC2	0	Caudovirales	Myoviridae	Cd119virus	183_2	Clustered	4	VC_183_2	4	0.2771	0.999979	0.2771	2	1	1	1
405	Clostridium~virus~phiCD119	0	Caudovirales	Myoviridae	Cd119virus	183_0	Clustered	2	VC_183_0	2	0.095	0.950934	0.0903	2	1	1	1
406	Clostridium~virus~phiCD27	0	Caudovirales	Myoviridae	Cd119virus	183_1	Clustered	5	VC_183_1	5	0.3828	1	0.3828	2	1	1	1
523	Colwellia~phage~9A	0	Caudovirales	Siphoviridae	Franklinbayvirus		Singleton
407	Corynebacterium~phage~Adelaide	0	Caudovirales	Siphoviridae	Unassigned	195_0	Clustered	6	VC_195_0	6	0.7343	1	0.7343	2	1	1	1
408	Corynebacterium~phage~BFK20	0	Caudovirales	Siphoviridae	Sasvirus	153_0	Clustered	3	VC_153_0	3	0.6124	0.997488	0.6108	2	1	1	1
409	Corynebacterium~phage~C3PO	0	Caudovirales	Siphoviridae	Ceetrepovirus	296_0	Clustered	3	VC_296_0	3	0.6589	0.995531	0.656	1	1	1	1
410	Corynebacterium~phage~Darwin	0	Caudovirales	Siphoviridae	Ceetrepovirus	296_0	Clustered	3	VC_296_0	3	0.6589	0.995531	0.656	1	1	1	1
411	Corynebacterium~phage~Dina	0	Caudovirales	Siphoviridae	Unassigned	195_0	Clustered	6	VC_195_0	6	0.7343	1	0.7343	2	1	1	1
529	Corynebacterium~phage~Juicebox	0	Caudovirales	Siphoviridae	Juiceboxvirus		Overlap (VC_292/VC_394)
412	Corynebacterium~phage~Lederberg	0	Caudovirales	Siphoviridae	Unassigned	195_0	Clustered	6	VC_195_0	6	0.7343	1	0.7343	2	1	1	1
531	Corynebacterium~phage~P1201	0	Caudovirales	Siphoviridae	Chunghsingvirus		Outlier
417	Corynebacterium~phage~phi673	0	Caudovirales	Siphoviridae	Ikedavirus	153_0	Clustered	3	VC_153_0	3	0.6124	0.997488	0.6108	2	1	1	1
418	Corynebacterium~phage~phi674	0	Caudovirales	Siphoviridae	Ikedavirus	153_0	Clustered	3	VC_153_0	3	0.6124	0.997488	0.6108	2	1	1	1
532	Corynebacterium~phage~Poushou	0	Caudovirales	Siphoviridae	Poushouvirus		Overlap (VC_292/VC_394)
413	Corynebacterium~phage~SamW	0	Caudovirales	Siphoviridae	Samwavirus	195_0	Clustered	6	VC_195_0	6	0.7343	1	0.7343	2	1	1	1
414	Corynebacterium~phage~StAB	0	Caudovirales	Siphoviridae	Unassigned	195_0	Clustered	6	VC_195_0	6	0.7343	1	0.7343	2	1	1	1
415	Corynebacterium~phage~Stiles	0	Caudovirales	Siphoviridae	Unassigned	195_0	Clustered	6	VC_195_0	6	0.7343	1	0.7343	2	1	1	1
416	Corynebacterium~phage~Zion	0	Caudovirales	Siphoviridae	Ceetrepovirus	296_0	Clustered	3	VC_296_0	3	0.6589	0.995531	0.656	1	1	1	1
539	Croceibacter~phage~P2559S	0	Caudovirales	Siphoviridae	Unassigned		Outlier
540	Croceibacter~phage~P2559Y	0	Caudovirales	Siphoviridae	Unassigned		Outlier
541	Cronobacter~phage~CR3	0	Caudovirales	Myoviridae	Cr3virus		Overlap (VC_70/VC_71)
419	Cronobacter~phage~CR5	0	Caudovirales	Myoviridae	Derbicusvirus	300_0	Clustered	4	VC_300_0	4	0.1455	0.999981	0.1455	1	1	1	1
543	Cronobacter~phage~CR8	0	Caudovirales	Myoviridae	Cr3virus		Overlap (VC_70/VC_71)
544	Cronobacter~phage~CR9	0	Caudovirales	Myoviridae	Cr3virus		Overlap (VC_70/VC_71)
420	Cronobacter~phage~CS01	0	Caudovirales	Drexlerviridae	Unassigned	272_0	Clustered	22	VC_272_0	22	0.3771	1	0.3771	7	2	1	0.8745
421	Cronobacter~phage~Dev-CD-23823	0	Caudovirales	Autographiviridae	Cronosvirus	77_0	Clustered	14	VC_77_0	14	0.6347	1	0.6347	8	1	1	1
422	Cronobacter~phage~Dev2	0	Caudovirales	Autographiviridae	Kayfunavirus	275_0	Clustered	19	VC_275_0	19	0.6962	1	0.6962	3	1	1	1
548	Cronobacter~phage~ENT39118	0	Caudovirales	Siphoviridae	Unassigned		Outlier
549	Cronobacter~phage~ENT47670	0	Caudovirales	Siphoviridae	Unassigned		Outlier
423	Cronobacter~phage~ESSI-2	0	Caudovirales	Myoviridae	Seongnamvirus	105_0	Clustered	14	VC_105_0	14	0.9104	1	0.9104	8	1	1	1
424	Cronobacter~phage~GW1	0	Caudovirales	Autographiviridae	Kayfunavirus	275_0	Clustered	19	VC_275_0	19	0.6962	1	0.6962	3	1	1	1
552	Cronobacter~phage~PBES~02	0	Caudovirales	Myoviridae	Cr3virus		Overlap (VC_70/VC_71)
554	Cronobacter~phage~phiES15	0	Caudovirales	Siphoviridae	Unassigned		Outlier
553	Cronobacter~phage~S13	0	Caudovirales	Myoviridae	Unassigned		Outlier
425	Cronobacter~phage~vB_CsaM_GAP161	0	Caudovirales	Myoviridae	Unassigned	43_1	Clustered	10	VC_43_1	10	0.2922	1	0.2922	1	1	1	1
426	Cronobacter~phage~vB_CsaM_GAP31	0	Caudovirales	Myoviridae	Se1virus	70_3	Clustered	2	VC_70_3	2	0.031	0.921267	0.0285	1	1	1	1
427	Cronobacter~phage~vB_CsaM_GAP32	0	Caudovirales	Myoviridae	Mimasvirus	110_0	Clustered/Singleton	1	VC_110_0	1	0	1	0	1	1	1	1
428	Cronobacter~phage~vB_CsaM_leB	0	Caudovirales	Myoviridae	Unassigned	43_1	Clustered	10	VC_43_1	10	0.2922	1	0.2922	1	1	1	1
429	Cronobacter~phage~vB_CsaM_leE	0	Caudovirales	Myoviridae	Unassigned	43_1	Clustered	10	VC_43_1	10	0.2922	1	0.2922	1	1	1	1
430	Cronobacter~phage~vB_CsaP_009	0	Caudovirales	Podoviridae	Unassigned	84_0	Clustered	2	VC_84_0	2	0.1666	0.952255	0.1586	1	1	1	1
431	Cronobacter~phage~vB_CsaP_GAP52	0	Caudovirales	Podoviridae	Unassigned	84_1	Clustered	2	VC_84_1	2	0.0807	0.953092	0.0769	1	1	1	1
432	Cronobacter~phage~vB_CskP_GAP227	0	Caudovirales	Autographiviridae	Cronosvirus	77_0	Clustered	14	VC_77_0	14	0.6347	1	0.6347	8	1	1	1
433	Cronobacter~virus~Esp2949-1	0	Caudovirales	Siphoviridae	Unassigned	272_0	Clustered	22	VC_272_0	22	0.3771	1	0.3771	7	2	1	0.8745
434	Curvibacter~phage~P26059B	0	Caudovirales	Autographiviridae	Kalppathivirus	78_0	Clustered	19	VC_78_0	19	0.4241	1	0.4241	14	1	1	1
435	Cyanophage~9515-10a	0	Caudovirales	Autographiviridae	Tangaroavirus	309_0	Clustered	20	VC_309_0	20	0.8736	1	0.8736	16	2	1	1
436	Cyanophage~KBS-P-1A	0	Caudovirales	Autographiviridae	Unassigned	309_0	Clustered	20	VC_309_0	20	0.8736	1	0.8736	16	2	1	1
567	Cyanophage~KBS-S-2A	0	Caudovirales	Siphoviridae	Unassigned		Outlier
437	Cyanophage~MED4-117	0	Caudovirales	Siphoviridae	Unassigned	311_0	Clustered	2	VC_311_0	2	0.7802	0.729854	0.5694	1	1	1	1
438	Cyanophage~NATL1A-7	0	Caudovirales	Autographiviridae	Cheungvirus	309_0	Clustered	20	VC_309_0	20	0.8736	1	0.8736	16	2	1	1
439	Cyanophage~NATL2A-133	0	Caudovirales	Autographiviridae	Tangaroavirus	309_0	Clustered	20	VC_309_0	20	0.8736	1	0.8736	16	2	1	1
440	Cyanophage~P-RSM1	0	Caudovirales	Myoviridae	Unassigned	32_9	Clustered	2	VC_32_9	2	0.0139	0.938441	0.0131	1	1	1	1
441	Cyanophage~P-RSM6	0	Caudovirales	Myoviridae	Libanvirus	32_11	Clustered/Singleton	1	VC_32_11	1	0	1	0	1	1	1	1
442	Cyanophage~P-SSP2	0	Caudovirales	Autographiviridae	Tritonvirus	309_0	Clustered	20	VC_309_0	20	0.8736	1	0.8736	16	2	1	1
443	Cyanophage~P-TIM40	0	Caudovirales	Myoviridae	Libanvirus	32_22	Clustered/Singleton	1	VC_32_22	1	0	1	0	1	1	1	1
444	Cyanophage~PP	0	Caudovirales	Podoviridae	Unassigned	116_0	Clustered	2	VC_116_0	2	0.566	0.868224	0.4914	1	1	1	1
576	Cyanophage~PSS2	0	Caudovirales	Siphoviridae	Unassigned		Overlap (VC_314/VC_315)
445	Cyanophage~S-RIM12	0	Caudovirales	Myoviridae	Brizovirus	32_4	Clustered	3	VC_32_4	3	0.0268	0.990979	0.0266	2	1	1	1
446	Cyanophage~S-RIM32	0	Caudovirales	Myoviridae	Unassigned	32_19	Clustered/Singleton	1	VC_32_19	1	0	1	0	1	1	1	1
447	Cyanophage~S-RIM44	0	Caudovirales	Myoviridae	Vellamovirus	32_18	Clustered	2	VC_32_18	2	0.0171	0.931654	0.016	1	1	1	1
448	Cyanophage~S-RIM50	0	Caudovirales	Myoviridae	Neptunevirus	32_35	Clustered	3	VC_32_35	3	0.0256	0.988008	0.0253	1	1	1	1
449	Cyanophage~S-TIM4	0	Caudovirales	Myoviridae	Thaumasvirus	32_7	Clustered	2	VC_32_7	2	0.0136	0.934039	0.0127	1	1	1	1
450	Cyanophage~S-TIM5	0	Caudovirales	Myoviridae	Aurunvirus	314_0	Clustered/Singleton	1	VC_314_0	1	0	1	0	1	1	1	1
451	Cyanophage~SS120-1	0	Caudovirales	Autographiviridae	Banchanvirus	309_0	Clustered	20	VC_309_0	20	0.8736	1	0.8736	16	2	1	1
452	Cyanophage~Syn30	0	Caudovirales	Myoviridae	Leucotheavirus	32_31	Clustered	2	VC_32_31	2	0.0128	0.900249	0.0115	1	1	1	1
585	Deep-sea~thermophilic~phage~D6E	0	Caudovirales	Myoviridae	Unassigned		Overlap (VC_62/VC_66)
586	Delftia~phage~IME-DE1	0	Caudovirales	Autographiviridae	Piedvirus		Overlap (VC_278/VC_284)
587	Delftia~phage~PhiW-14	0	Caudovirales	Myoviridae	Ionavirus		Outlier
453	Delftia~phage~RG-2014	0	Caudovirales	Podoviridae	Jwalphavirus	7_0	Clustered	20	VC_7_0	20	0.5788	1	0.5788	7	1	1	0.8421
454	Dickeya~phage~BF25/12	0	Caudovirales	Autographiviridae	Stompvirus	80_0	Clustered	16	VC_80_0	16	0.7436	1	0.7436	4	1	1	1
590	Dickeya~phage~Dagda	0	Caudovirales	Autographiviridae	Aarhusvirus		Overlap (VC_279/VC_280)
591	Dickeya~phage~Katbat	0	Caudovirales	Autographiviridae	Aarhusvirus		Overlap (VC_279/VC_280)
592	Dickeya~phage~Luksen	0	Caudovirales	Autographiviridae	Aarhusvirus		Overlap (VC_279/VC_280)
593	Dickeya~phage~Mysterion	0	Caudovirales	Autographiviridae	Aarhusvirus		Overlap (VC_279/VC_280)
455	Dickeya~phage~Ninurta	0	Caudovirales	Autographiviridae	Ningirsuvirus	279_0	Clustered	2	VC_279_0	2	0.025	0.957248	0.024	2	1	1	1
456	Dickeya~phage~RC-2014	0	Caudovirales	Ackermannviridae	Limestonevirus	33_2	Clustered	7	VC_33_2	7	0.0561	0.987748	0.0554	3	1	1	1
457	Dickeya~phage~vB_DsoM_AD1	0	Caudovirales	Myoviridae	Alexandravirus	319_1	Clustered	3	VC_319_1	3	0.2226	0.987345	0.2198	2	1	1	1
458	Dickeya~phage~vB_DsoM_JA11	0	Caudovirales	Myoviridae	Salmondvirus	319_0	Clustered	2	VC_319_0	2	0.1031	0.933768	0.0963	1	1	1	1
459	Dickeya~phage~vB_DsoM_JA29	0	Caudovirales	Myoviridae	Salmondvirus	319_0	Clustered	2	VC_319_0	2	0.1031	0.933768	0.0963	1	1	1	1
460	Dickeya~phage~vB_DsoP_JA10	0	Caudovirales	Autographiviridae	Teseptimavirus	279_0	Clustered	2	VC_279_0	2	0.025	0.957248	0.024	2	1	1	1
461	Dickeya~virus~Limestone	0	Caudovirales	Ackermannviridae	Limestonevirus	33_2	Clustered	7	VC_33_2	7	0.0561	0.987748	0.0554	3	1	1	1
462	Dinoroseobacter~phage~DFL12phi1	0	Caudovirales	Podoviridae	Dfl12virus	10_0	Clustered	9	VC_10_0	9	0.4601	1	0.4601	2	1	1	1
463	Dinoroseobacter~phage~DS-1410Ws-06	0	Caudovirales	Podoviridae	Baltimorevirus	10_0	Clustered	9	VC_10_0	9	0.4601	1	0.4601	2	1	1	1
603	Dinoroseobacter~phage~vB_DshS-R5C	0	Caudovirales	Siphoviridae	Nanhaivirus		Outlier
468	Edwardsiella~phage~eiAU	0	Caudovirales	Siphoviridae	Eiauvirus	307_0	Clustered	2	VC_307_0	2	0.1123	0.954539	0.1072	1	1	1	1
469	Edwardsiella~phage~eiAU-183	0	Caudovirales	Siphoviridae	Eiauvirus	307_0	Clustered	2	VC_307_0	2	0.1123	0.954539	0.1072	1	1	1	1
604	Edwardsiella~phage~GF-2	0	Caudovirales	Myoviridae	Gofduovirus		Outlier
464	Edwardsiella~phage~KF-1	0	Caudovirales	Podoviridae	Kf1virus	322_0	Clustered	3	VC_322_0	3	1	1	1	2	1	1	1
465	Edwardsiella~phage~MSW-3	0	Caudovirales	Myoviridae	Msw3virus	102_0	Clustered	8	VC_102_0	8	0.8559	1	0.8559	4	1	1	0.8929
466	Edwardsiella~phage~PEi20	0	Caudovirales	Myoviridae	Unassigned	42_3	Clustered	2	VC_42_3	2	0.0104	0.939657	0.0098	1	1	1	1
467	Edwardsiella~phage~PEi21	0	Caudovirales	Myoviridae	Msw3virus	102_0	Clustered	8	VC_102_0	8	0.8559	1	0.8559	4	1	1	0.8929
470	Edwardsiella~virus~pEt-SU	0	Caudovirales	Myoviridae	Unassigned	299_0	Clustered	2	VC_299_0	2	0.1023	0.953085	0.0975	1	1	1	1
471	Eggerthella~phage~PMBT5	0	Caudovirales	Siphoviridae	Lentavirus	172_0	Clustered	2	VC_172_0	2	0.0818	0.896402	0.0734	2	1	1	1
472	Enterobacter~phage~Arya	0	Caudovirales	Myoviridae	Jilinvirus	99_0	Clustered	5	VC_99_0	5	0.3768	1	0.3768	2	1	1	1
473	Enterobacter~phage~CC31	0	Caudovirales	Myoviridae	Cc31virus	42_9	Clustered	2	VC_42_9	2	0.0102	0.949039	0.0097	1	1	1	1
474	Enterobacter~phage~E-2	0	Caudovirales	Autographiviridae	Teetrevirus	276_0	Clustered	59	VC_276_0	59	0.7627	1	0.7627	11	2	1	1
475	Enterobacter~phage~E-3	0	Caudovirales	Autographiviridae	Teetrevirus	276_0	Clustered	59	VC_276_0	59	0.7627	1	0.7627	11	2	1	1
476	Enterobacter~phage~Ec_L1	0	Caudovirales	Drexlerviridae	Eclunavirus	272_0	Clustered	22	VC_272_0	22	0.3771	1	0.3771	7	2	1	0.8745
617	Enterobacter~phage~EcP1	0	Caudovirales	Podoviridae	Unassigned		Outlier
477	Enterobacter~phage~Enc34	0	Caudovirales	Siphoviridae	Chivirus	18_0	Clustered	20	VC_18_0	20	0.8601	1	0.8601	2	2	2	1
478	Enterobacter~phage~EspM4VN	0	Caudovirales	Ackermannviridae	Agtrevirus	33_2	Clustered	7	VC_33_2	7	0.0561	0.987748	0.0554	3	1	1	1
479	Enterobacter~phage~PG7	0	Caudovirales	Myoviridae	Cc31virus	42_9	Clustered	2	VC_42_9	2	0.0102	0.949039	0.0097	1	1	1	1
481	Enterobacter~phage~phiEap-1	0	Caudovirales	Autographiviridae	Eapunavirus	280_0	Clustered	23	VC_280_0	23	0.7328	1	0.7328	3	2	1	1
482	Enterobacter~phage~phiEap-2	0	Caudovirales	Siphoviridae	Cornellvirus	104_0	Clustered	24	VC_104_0	24	0.8485	1	0.8485	5	1	1	1
483	Enterobacter~phage~phiEap-3	0	Caudovirales	Myoviridae	Kp15virus	43_0	Clustered	6	VC_43_0	6	0.1427	1	0.1427	2	1	1	1
484	Enterobacter~phage~phiKDA1	0	Caudovirales	Autographiviridae	Koutsourovirus	315_0	Clustered	21	VC_315_0	21	0.7307	1	0.7307	3	2	1	1
485	Enterobacter~phage~phiT5282H	0	Caudovirales	Myoviridae	Peduovirus	106_0	Clustered	44	VC_106_0	44	0.8535	1	0.8535	14	1	1	1
480	Enterobacter~phage~Tyrion	0	Caudovirales	Podoviridae	Uetakevirus	225_0	Clustered	5	VC_225_0	5	0.6721	1	0.6721	2	1	1	1
486	Enterobacter~phage~vB_EclM_CIP9	0	Caudovirales	Myoviridae	Unassigned	42_3	Clustered	2	VC_42_3	2	0.0104	0.939657	0.0098	1	1	1	1
487	Enterobacter~virus~F20	0	Caudovirales	Siphoviridae	Kp36virus	273_0	Clustered	18	VC_273_0	18	0.525	1	0.525	2	2	1	1
488	Enterobacteria~phage~13a	0	Caudovirales	Autographiviridae	Teseptimavirus	276_0	Clustered	59	VC_276_0	59	0.7627	1	0.7627	11	2	1	1
489	Enterobacteria~phage~285P	0	Caudovirales	Autographiviridae	Teseptimavirus	276_0	Clustered	59	VC_276_0	59	0.7627	1	0.7627	11	2	1	1
490	Enterobacteria~phage~9g	0	Caudovirales	Siphoviridae	Nonagvirus	3_1	Clustered	6	VC_3_1	6	0.4625	1	0.4625	2	1	1	1
491	Enterobacteria~phage~BA14	0	Caudovirales	Autographiviridae	Berlinvirus	276_0	Clustered	59	VC_276_0	59	0.7627	1	0.7627	11	2	1	1
634	Enterobacteria~phage~BP-4795	0	Caudovirales	Siphoviridae	Unassigned		Outlier
492	Enterobacteria~phage~Bp7	0	Caudovirales	Myoviridae	Js98virus	42_1	Clustered	8	VC_42_1	8	0.0691	1	0.0691	2	1	1	0.9643
493	Enterobacteria~phage~C-1~INW-2012	0	Levivirales	Leviviridae	Levivirus	258_0	Clustered	4	VC_258_0	4	0.6549	0.999997	0.6549	1	1	1	1
679	Enterobacteria~phage~cdtI	0	Caudovirales	Siphoviridae	Unassigned		Overlap (VC_104/VC_240/VC_254/VC_307)
637	Enterobacteria~phage~DT571/2	0	Caudovirales	Demerecviridae	Tequintavirus		Overlap (VC_91/VC_92)
494	Enterobacteria~phage~EcoDS1	0	Caudovirales	Autographiviridae	Teseptimavirus	275_0	Clustered	19	VC_275_0	19	0.6962	1	0.6962	3	1	1	1
638	Enterobacteria~phage~ES18	0	Caudovirales	Siphoviridae	Unassigned		Outlier
526	Enterobacteria~phage~fd	0	Tubulavirales	Inoviridae	Inovirus	330_0	Clustered	3	VC_330_0	3	0.6865	0.963901	0.6617	2	1	1	1
527	Enterobacteria~phage~fiAA91-ss	0	Caudovirales	Myoviridae	Peduovirus	106_0	Clustered	44	VC_106_0	44	0.8535	1	0.8535	14	1	1	1
495	Enterobacteria~phage~GEC-3S	0	Caudovirales	Myoviridae	Krischvirus	44_0	Clustered	5	VC_44_0	5	0.1241	1	0.1241	2	1	1	1
499	Enterobacteria~phage~Hgal1	0	Levivirales	Leviviridae	Levivirus	258_0	Clustered	4	VC_258_0	4	0.6549	0.999997	0.6549	1	1	1	1
496	Enterobacteria~phage~HK106	0	Caudovirales	Siphoviridae	Hk97virus	233_0	Clustered	13	VC_233_0	13	0.4091	1	0.4091	2	1	1	1
497	Enterobacteria~phage~HK140	0	Caudovirales	Siphoviridae	Hendrixvirus	233_0	Clustered	13	VC_233_0	13	0.4091	1	0.4091	2	1	1	1
643	Enterobacteria~phage~HK225	0	Caudovirales	Siphoviridae	Unassigned		Overlap (VC_240/VC_254/VC_307)
498	Enterobacteria~phage~HK620	0	Caudovirales	Podoviridae	Lederbergvirus	217_0	Clustered	19	VC_217_0	19	0.56	1	0.56	2	1	1	0.8655
646	Enterobacteria~phage~ID18~sensu~lato	0	Petitvirales	Microviridae	G4microvirus		Overlap (VC_328/VC_329)
503	Enterobacteria~phage~If1	0	Tubulavirales	Inoviridae	Infulavirus	330_0	Clustered	3	VC_330_0	3	0.6865	0.963901	0.6617	2	1	1	1
651	Enterobacteria~phage~Ike	0	Tubulavirales	Inoviridae	Lineavirus		Overlap (VC_330/VC_331)
502	Enterobacteria~phage~IME_EC2	0	Caudovirales	Siphoviridae	Murrayvirus	218_0	Clustered	6	VC_218_0	6	0.6827	1	0.6827	4	2	1	1
500	Enterobacteria~phage~IME08	0	Caudovirales	Myoviridae	Js98virus	42_1	Clustered	8	VC_42_1	8	0.0691	1	0.0691	2	1	1	0.9643
501	Enterobacteria~phage~IME10	0	Caudovirales	Podoviridae	Lederbergvirus	217_0	Clustered	19	VC_217_0	19	0.56	1	0.56	2	1	1	0.8655
652	Enterobacteria~phage~J8-65	0	Caudovirales	Autographiviridae	Unassigned		Overlap (VC_80/VC_317)
504	Enterobacteria~phage~JenK1	0	Caudovirales	Siphoviridae	Nonagvirus	3_1	Clustered	6	VC_3_1	6	0.4625	1	0.4625	2	1	1	1
505	Enterobacteria~phage~JenP1	0	Caudovirales	Siphoviridae	Nonagvirus	3_1	Clustered	6	VC_3_1	6	0.4625	1	0.4625	2	1	1	1
506	Enterobacteria~phage~JenP2	0	Caudovirales	Siphoviridae	Nonagvirus	3_1	Clustered	6	VC_3_1	6	0.4625	1	0.4625	2	1	1	1
507	Enterobacteria~phage~K1F	0	Caudovirales	Autographiviridae	Teseptimavirus	275_0	Clustered	19	VC_275_0	19	0.6962	1	0.6962	3	1	1	1
508	Enterobacteria~phage~M	0	Levivirales	Leviviridae	Levivirus	258_0	Clustered	4	VC_258_0	4	0.6549	0.999997	0.6549	1	1	1	1
682	Enterobacteria~phage~mEp043~c-1	0	Caudovirales	Siphoviridae	Unassigned		Overlap (VC_234/VC_254)
528	Enterobacteria~phage~mEp235	0	Caudovirales	Siphoviridae	Hendrixvirus	233_0	Clustered	13	VC_233_0	13	0.4091	1	0.4091	2	1	1	1
684	Enterobacteria~phage~mEp237	0	Caudovirales	Siphoviridae	Unassigned		Overlap (VC_240/VC_254/VC_307)
685	Enterobacteria~phage~mEp460	0	Caudovirales	Siphoviridae	Unassigned		Overlap (VC_104/VC_240/VC_254/VC_307)
658	Enterobacteria~phage~MS2	0	Levivirales	Leviviridae	Levivirus		Overlap (VC_259/VC_260)
659	Enterobacteria~phage~P4	0	Caudovirales	Unassigned	Unassigned		Singleton
509	Enterobacteria~phage~P88	0	Caudovirales	Myoviridae	Peduovirus	106_0	Clustered	44	VC_106_0	44	0.8535	1	0.8535	14	1	1	1
686	Enterobacteria~phage~phi80	0	Caudovirales	Siphoviridae	Unassigned		Overlap (VC_240/VC_254/VC_307)
529	Enterobacteria~phage~phi92	0	Caudovirales	Myoviridae	Unassigned	71_1	Clustered/Singleton	1	VC_71_1	1	0	1	0	1	1	1	1
530	Enterobacteria~phage~phiEcoM-GJ1	0	Caudovirales	Chaseviridae	Carltongylesvirus	95_0	Clustered	11	VC_95_0	11	0.8501	1	0.8501	5	2	1	1
689	Enterobacteria~phage~phiJLA23	0	Caudovirales	Drexlerviridae	Rogunavirus		Overlap (VC_102/VC_273)
531	Enterobacteria~phage~phiP27	0	Caudovirales	Myoviridae	Unassigned	220_0	Clustered	6	VC_220_0	6	0.6068	1	0.6068	1	1	1	1
510	Enterobacteria~phage~PR4	0	Kalamavirales	Tectiviridae	Alphatectivirus	332_0	Clustered	2	VC_332_0	2	0.9093	0.76025	0.6913	1	1	1	1
511	Enterobacteria~phage~PRD1	0	Kalamavirales	Tectiviridae	Alphatectivirus	332_0	Clustered	2	VC_332_0	2	0.9093	0.76025	0.6913	1	1	1	1
512	Enterobacteria~phage~RB27	0	Caudovirales	Myoviridae	Tequatrovirus	42_6	Clustered	32	VC_42_6	32	0.363	1	0.363	3	1	1	0.996
513	Enterobacteria~phage~RB51	0	Caudovirales	Myoviridae	Tequatrovirus	42_6	Clustered	32	VC_42_6	32	0.363	1	0.363	3	1	1	0.996
514	Enterobacteria~phage~RB68	0	Caudovirales	Myoviridae	Tequatrovirus	42_6	Clustered	32	VC_42_6	32	0.363	1	0.363	3	1	1	0.996
517	Enterobacteria~phage~Sf101	0	Caudovirales	Podoviridae	Lederbergvirus	217_0	Clustered	19	VC_217_0	19	0.56	1	0.56	2	1	1	0.8655
669	Enterobacteria~phage~SfI	0	Caudovirales	Myoviridae	Unassigned		Outlier
518	Enterobacteria~phage~SfV	0	Caudovirales	Myoviridae	Unassigned	220_0	Clustered	6	VC_220_0	6	0.6068	1	0.6068	1	1	1	1
515	Enterobacteria~phage~SP	0	Levivirales	Leviviridae	Allolevivirus	46_0	Clustered	3	VC_46_0	3	0.835	0.976573	0.8154	1	1	1	1
516	Enterobacteria~phage~ST104	0	Caudovirales	Podoviridae	Lederbergvirus	217_0	Clustered	19	VC_217_0	19	0.56	1	0.56	2	1	1	0.8655
519	Enterobacteria~phage~T3	0	Caudovirales	Autographiviridae	Teetrevirus	276_0	Clustered	59	VC_276_0	59	0.7627	1	0.7627	11	2	1	1
520	Enterobacteria~phage~T7M	0	Caudovirales	Autographiviridae	Teetrevirus	276_0	Clustered	59	VC_276_0	59	0.7627	1	0.7627	11	2	1	1
521	Enterobacteria~phage~UAB_Phi20	0	Caudovirales	Podoviridae	Lederbergvirus	217_0	Clustered	19	VC_217_0	19	0.56	1	0.56	2	1	1	0.8655
522	Enterobacteria~phage~UAB_Phi78	0	Caudovirales	Autographiviridae	Zindervirus	285_0	Clustered	23	VC_285_0	23	0.7106	1	0.7106	7	2	1	1
532	Enterobacteria~phage~vB_EcoP_ACG-C91	0	Caudovirales	Autographiviridae	Zindervirus	285_0	Clustered	23	VC_285_0	23	0.7106	1	0.7106	7	2	1	1
533	Enterobacteria~phage~vB_EcoP_IME390	0	Caudovirales	Autographiviridae	Teseptimavirus	276_0	Clustered	59	VC_276_0	59	0.7627	1	0.7627	11	2	1	1
534	Enterobacteria~phage~vB_EcoS_IME18	0	Caudovirales	Drexlerviridae	Tunavirus	272_0	Clustered	22	VC_272_0	22	0.3771	1	0.3771	7	2	1	0.8745
535	Enterobacteria~phage~vB_EcoS_IME347	0	Caudovirales	Drexlerviridae	Unassigned	272_0	Clustered	22	VC_272_0	22	0.3771	1	0.3771	7	2	1	0.8745
536	Enterobacteria~phage~vB_EcoS_NBD2	0	Caudovirales	Drexlerviridae	Eclunavirus	272_0	Clustered	22	VC_272_0	22	0.3771	1	0.3771	7	2	1	0.8745
696	Enterobacteria~phage~vB_EcoS_Rogue1	0	Caudovirales	Siphoviridae	Rogue1virus		Overlap (VC_102/VC_273)
523	Enterobacteria~phage~VT2-Sakai	0	Caudovirales	Podoviridae	Traversvirus	240_1	Clustered	14	VC_240_1	14	0.5667	1	0.5667	5	1	1	0.8901
524	Enterobacteria~phage~VT2phi_272	0	Caudovirales	Podoviridae	Oslovirus	240_1	Clustered	14	VC_240_1	14	0.5667	1	0.5667	5	1	1	0.8901
525	Enterobacteria~phage~WA13~sensu~lato	0	Petitvirales	Microviridae	Alphatrevirus	327_0	Clustered	11	VC_327_0	11	0.6935	1	0.6935	2	1	1	1
678	Enterobacteria~phage~YYZ-2008	0	Caudovirales	Siphoviridae	Unassigned		Outlier
697	Enterobacterial~phage~mEp213	0	Caudovirales	Siphoviridae	Unassigned		Overlap (VC_234/VC_254)
698	Enterobacterial~phage~mEp390	0	Caudovirales	Siphoviridae	Unassigned		Outlier
537	Enterobacteriaphage~UAB_Phi87	0	Caudovirales	Myoviridae	Felixo1virus	20_0	Clustered	25	VC_20_0	25	0.899	1	0.899	5	1	1	0.9933
538	Enterococcus~phage~AUEF3	0	Caudovirales	Siphoviridae	Efquatrovirus	333_0	Clustered	16	VC_333_0	16	0.8919	1	0.8919	2	1	1	1
539	Enterococcus~phage~BC611	0	Caudovirales	Siphoviridae	Sap6virus	202_0	Clustered	6	VC_202_0	6	0.8767	1	0.8767	2	1	1	1
541	Enterococcus~phage~Ec-ZZ2	0	Caudovirales	Siphoviridae	Efquatrovirus	333_0	Clustered	16	VC_333_0	16	0.8919	1	0.8919	2	1	1	1
702	Enterococcus~phage~ECP3	0	Caudovirales	Herelleviridae	Kochikohdavirus		Overlap (VC_168/VC_181)
703	Enterococcus~phage~EF24C	0	Caudovirales	Herelleviridae	Kochikohdavirus		Overlap (VC_168/VC_181)
704	Enterococcus~phage~EF62phi	0	Caudovirales	Podoviridae	Unassigned		Singleton
542	Enterococcus~phage~EfaCPT1	0	Caudovirales	Siphoviridae	Efquatrovirus	333_0	Clustered	16	VC_333_0	16	0.8919	1	0.8919	2	1	1	1
705	Enterococcus~phage~EFAP-1	0	Caudovirales	Siphoviridae	Unassigned		Outlier
540	Enterococcus~phage~EFC-1	0	Caudovirales	Siphoviridae	Unassigned	118_0	Clustered/Singleton	1	VC_118_0	1	0	1	0	1	1	1	1
707	Enterococcus~phage~EFDG1	0	Caudovirales	Herelleviridae	Schiekvirus		Overlap (VC_168/VC_181)
708	Enterococcus~phage~EFLK1	0	Caudovirales	Herelleviridae	Kochikohdavirus		Overlap (VC_168/VC_181)
709	Enterococcus~phage~EFP01	0	Caudovirales	Herelleviridae	Schiekvirus		Overlap (VC_168/VC_181)
710	Enterococcus~phage~EFRM31	0	Caudovirales	Siphoviridae	Unassigned		Outlier
712	Enterococcus~phage~EfV12-phi1	0	Caudovirales	Herelleviridae	Schiekvirus		Overlap (VC_168/VC_181)
547	Enterococcus~phage~IME_EF3	0	Caudovirales	Siphoviridae	Efquatrovirus	333_0	Clustered	16	VC_333_0	16	0.8919	1	0.8919	2	1	1	1
543	Enterococcus~phage~IME-EF4	0	Caudovirales	Siphoviridae	Efquatrovirus	333_0	Clustered	16	VC_333_0	16	0.8919	1	0.8919	2	1	1	1
544	Enterococcus~phage~IME-EFm1	0	Caudovirales	Siphoviridae	Unassigned	333_0	Clustered	16	VC_333_0	16	0.8919	1	0.8919	2	1	1	1
545	Enterococcus~phage~IME-EFm5	0	Caudovirales	Siphoviridae	Unassigned	333_0	Clustered	16	VC_333_0	16	0.8919	1	0.8919	2	1	1	1
546	Enterococcus~phage~IMEEF1	0	Caudovirales	Siphoviridae	Sap6virus	202_0	Clustered	6	VC_202_0	6	0.8767	1	0.8767	2	1	1	1
548	Enterococcus~phage~LY0322	0	Caudovirales	Siphoviridae	Efquatrovirus	333_0	Clustered	16	VC_333_0	16	0.8919	1	0.8919	2	1	1	1
725	Enterococcus~phage~phiEf11	0	Caudovirales	Siphoviridae	Unassigned		Overlap (VC_119/VC_123)
724	Enterococcus~phage~phiEF24C-P2	0	Caudovirales	Herelleviridae	Kochikohdavirus		Singleton
553	Enterococcus~phage~phiFL1A	0	Caudovirales	Siphoviridae	Phifelvirus	231_0	Clustered	3	VC_231_0	3	0.4734	0.997284	0.4721	1	1	1	1
554	Enterococcus~phage~phiFL2A	0	Caudovirales	Siphoviridae	Phifelvirus	231_0	Clustered	3	VC_231_0	3	0.4734	0.997284	0.4721	1	1	1	1
555	Enterococcus~phage~phiFL3A	0	Caudovirales	Siphoviridae	Phifelvirus	231_0	Clustered	3	VC_231_0	3	0.4734	0.997284	0.4721	1	1	1	1
729	Enterococcus~phage~phiFL4A	0	Caudovirales	Siphoviridae	Unassigned		Outlier
556	Enterococcus~phage~phiSHEF2	0	Caudovirales	Siphoviridae	Efquatrovirus	333_0	Clustered	16	VC_333_0	16	0.8919	1	0.8919	2	1	1	1
557	Enterococcus~phage~phiSHEF4	0	Caudovirales	Siphoviridae	Efquatrovirus	333_0	Clustered	16	VC_333_0	16	0.8919	1	0.8919	2	1	1	1
558	Enterococcus~phage~phiSHEF5	0	Caudovirales	Siphoviridae	Efquatrovirus	333_0	Clustered	16	VC_333_0	16	0.8919	1	0.8919	2	1	1	1
549	Enterococcus~phage~PMBT2	0	Caudovirales	Siphoviridae	Efquatrovirus	333_0	Clustered	16	VC_333_0	16	0.8919	1	0.8919	2	1	1	1
550	Enterococcus~phage~SANTOR1	0	Caudovirales	Siphoviridae	Efquatrovirus	333_0	Clustered	16	VC_333_0	16	0.8919	1	0.8919	2	1	1	1
551	Enterococcus~phage~SAP6	0	Caudovirales	Siphoviridae	Sap6virus	202_0	Clustered	6	VC_202_0	6	0.8767	1	0.8767	2	1	1	1
739	Enterococcus~phage~vB_Efae230P-4	0	Caudovirales	Podoviridae	Unassigned		Overlap (VC_338/VC_339)
733	Enterococcus~phage~vB_EfaP_IME195	0	Caudovirales	Podoviridae	Unassigned		Overlap (VC_338/VC_339)
559	Enterococcus~phage~vB_EfaS_AL2	0	Caudovirales	Siphoviridae	Efquatrovirus	333_0	Clustered	16	VC_333_0	16	0.8919	1	0.8919	2	1	1	1
560	Enterococcus~phage~vB_EfaS_AL3	0	Caudovirales	Siphoviridae	Efquatrovirus	333_0	Clustered	16	VC_333_0	16	0.8919	1	0.8919	2	1	1	1
561	Enterococcus~phage~vB_EfaS_IME196	0	Caudovirales	Siphoviridae	Efquatrovirus	333_0	Clustered	16	VC_333_0	16	0.8919	1	0.8919	2	1	1	1
737	Enterococcus~phage~vB_EfaS_IME197	0	Caudovirales	Siphoviridae	Unassigned		Overlap (VC_119/VC_123)
562	Enterococcus~phage~vB_EfaS_IME198	0	Caudovirales	Siphoviridae	Saphexavirus	202_0	Clustered	6	VC_202_0	6	0.8767	1	0.8767	2	1	1	1
552	Enterococcus~phage~VD13	0	Caudovirales	Siphoviridae	Sap6virus	202_0	Clustered	6	VC_202_0	6	0.8767	1	0.8767	2	1	1	1
563	Erwinia~amylovora~phage~Era103	0	Caudovirales	Podoviridae	Sp6virus	285_0	Clustered	23	VC_285_0	23	0.7106	1	0.7106	7	2	1	1
564	Erwinia~phage~Derbicus	0	Caudovirales	Myoviridae	Derbicusvirus	300_0	Clustered	4	VC_300_0	4	0.1455	0.999981	0.1455	1	1	1	1
566	Erwinia~phage~Ea35-70	0	Caudovirales	Myoviridae	Agrican357virus	301_0	Clustered	6	VC_301_0	6	0.4493	1	0.4493	2	1	1	1
567	Erwinia~phage~Ea9-2	0	Caudovirales	Podoviridae	Ea92virus	7_0	Clustered	20	VC_7_0	20	0.5788	1	0.5788	7	1	1	0.8421
565	Erwinia~phage~ENT90	0	Caudovirales	Myoviridae	Entnonagintavirus	106_0	Clustered	44	VC_106_0	44	0.8535	1	0.8535	14	1	1	1
568	Erwinia~phage~EtG	0	Caudovirales	Myoviridae	Eganvirus	106_0	Clustered	44	VC_106_0	44	0.8535	1	0.8535	14	1	1	1
570	Erwinia~phage~Faunus	0	Caudovirales	Chaseviridae	Faunusvirus	95_0	Clustered	11	VC_95_0	11	0.8501	1	0.8501	5	2	1	1
569	Erwinia~phage~FE44	0	Caudovirales	Autographiviridae	Berlinvirus	276_0	Clustered	59	VC_276_0	59	0.7627	1	0.7627	11	2	1	1
571	Erwinia~phage~Hena1	0	Caudovirales	Myoviridae	Unassigned	70_0	Clustered	2	VC_70_0	2	0.0339	0.95453	0.0323	1	1	1	1
572	Erwinia~phage~Machina	0	Caudovirales	Myoviridae	Machinavirus	300_3	Clustered	2	VC_300_3	2	0.0418	0.907581	0.0379	1	1	1	1
574	Erwinia~phage~pEp_SNUABM_01	0	Caudovirales	Myoviridae	Unassigned	70_0	Clustered	2	VC_70_0	2	0.0339	0.95453	0.0323	1	1	1	1
750	Erwinia~phage~PEp14	0	Caudovirales	Podoviridae	Unassigned		Outlier
575	Erwinia~phage~phiEa100	0	Caudovirales	Autographiviridae	Eracentumvirus	285_0	Clustered	23	VC_285_0	23	0.7106	1	0.7106	7	2	1	1
576	Erwinia~phage~phiEa104	0	Caudovirales	Myoviridae	Ea214virus	114_0	Clustered	3	VC_114_0	3	0.0898	0.99825	0.0896	1	1	1	1
577	Erwinia~phage~phiEa21-4	0	Caudovirales	Myoviridae	Ea214virus	114_0	Clustered	3	VC_114_0	3	0.0898	0.99825	0.0896	1	1	1	1
578	Erwinia~phage~phiEa2809	0	Caudovirales	Ackermannviridae	Unassigned	33_4	Clustered	2	VC_33_4	2	0.0103	0.955807	0.0098	1	1	1	1
751	Erwinia~phage~PhiEaH1	0	Caudovirales	Myoviridae	Iapetusvirus		Overlap (VC_303/VC_304)
579	Erwinia~phage~phiEaH2	0	Caudovirales	Myoviridae	Eah2virus	300_2	Clustered	3	VC_300_2	3	0.088	0.991277	0.0873	2	1	1	1
580	Erwinia~phage~phiEaP-8	0	Caudovirales	Podoviridae	Johnsonvirus	7_0	Clustered	20	VC_7_0	20	0.5788	1	0.5788	7	1	1	0.8421
581	Erwinia~phage~phiEt88	0	Caudovirales	Myoviridae	Unassigned	325_0	Clustered	2	VC_325_0	2	0.0936	0.829076	0.0776	1	1	1	1
582	Erwinia~phage~vB_Eam-MM7	0	Caudovirales	Myoviridae	Ea214virus	114_0	Clustered	3	VC_114_0	3	0.0898	0.99825	0.0896	1	1	1	1
585	Erwinia~phage~vB_EamM_Alexandra	0	Caudovirales	Myoviridae	Alexandravirus	319_1	Clustered	3	VC_319_1	3	0.2226	0.987345	0.2198	2	1	1	1
586	Erwinia~phage~vB_EamM_Asesino	0	Caudovirales	Myoviridae	Eah2virus	300_2	Clustered	3	VC_300_2	3	0.088	0.991277	0.0873	2	1	1	1
587	Erwinia~phage~vB_EamM_Caitlin	0	Caudovirales	Myoviridae	Machinavirus	300_4	Clustered	2	VC_300_4	2	0.0419	0.905563	0.0379	1	1	1	1
588	Erwinia~phage~vB_EamM_ChrisDB	0	Caudovirales	Myoviridae	Machinavirus	300_4	Clustered	2	VC_300_4	2	0.0419	0.905563	0.0379	1	1	1	1
589	Erwinia~phage~vB_EamM_Deimos-Minion	0	Caudovirales	Myoviridae	Agrican357virus	301_0	Clustered	6	VC_301_0	6	0.4493	1	0.4493	2	1	1	1
590	Erwinia~phage~vB_EamM_Desertfox	0	Caudovirales	Myoviridae	Agricanvirus	301_0	Clustered	6	VC_301_0	6	0.4493	1	0.4493	2	1	1	1
591	Erwinia~phage~vB_EamM_EarlPhillipIV	0	Caudovirales	Myoviridae	Derbicusvirus	300_0	Clustered	4	VC_300_0	4	0.1455	0.999981	0.1455	1	1	1	1
592	Erwinia~phage~vB_EamM_Huxley	0	Caudovirales	Myoviridae	Machinavirus	300_3	Clustered	2	VC_300_3	2	0.0418	0.907581	0.0379	1	1	1	1
593	Erwinia~phage~vB_EamM_Kwan	0	Caudovirales	Myoviridae	Unassigned	300_1	Clustered	2	VC_300_1	2	0.0427	0.903388	0.0385	2	1	1	1
594	Erwinia~phage~vB_EamM_Phobos	0	Caudovirales	Myoviridae	Derbicusvirus	300_0	Clustered	4	VC_300_0	4	0.1455	0.999981	0.1455	1	1	1	1
595	Erwinia~phage~vB_EamM_RAY	0	Caudovirales	Myoviridae	Agrican357virus	301_0	Clustered	6	VC_301_0	6	0.4493	1	0.4493	2	1	1	1
596	Erwinia~phage~vB_EamM_RisingSun	0	Caudovirales	Myoviridae	Risingsunvirus	299_1	Clustered	2	VC_299_1	2	0.0561	0.953858	0.0536	2	1	1	1
597	Erwinia~phage~vB_EamM_Simmy50	0	Caudovirales	Myoviridae	Agrican357virus	301_0	Clustered	6	VC_301_0	6	0.4493	1	0.4493	2	1	1	1
598	Erwinia~phage~vB_EamM_Special~G	0	Caudovirales	Myoviridae	Agrican357virus	301_0	Clustered	6	VC_301_0	6	0.4493	1	0.4493	2	1	1	1
599	Erwinia~phage~vB_EamM_Y3	0	Caudovirales	Myoviridae	Sasquatchvirus	319_1	Clustered	3	VC_319_1	3	0.2226	0.987345	0.2198	2	1	1	1
600	Erwinia~phage~vB_EamM_Yoloswag	0	Caudovirales	Myoviridae	Yoloswagvirus	319_2	Clustered/Singleton	1	VC_319_2	1	0	1	0	1	1	1	1
583	Erwinia~phage~vB_EamM-Bue1	0	Caudovirales	Ackermannviridae	Unassigned	33_4	Clustered	2	VC_33_4	2	0.0103	0.955807	0.0098	1	1	1	1
584	Erwinia~phage~vB_EamM-Y2	0	Caudovirales	Chaseviridae	Loessnervirus	95_0	Clustered	11	VC_95_0	11	0.8501	1	0.8501	5	2	1	1
603	Erwinia~phage~vB_EamP_Frozen	0	Caudovirales	Podoviridae	Ea92virus	7_0	Clustered	20	VC_7_0	20	0.5788	1	0.5788	7	1	1	0.8421
601	Erwinia~phage~vB_EamP-L1	0	Caudovirales	Autographiviridae	Elunavirus	276_0	Clustered	59	VC_276_0	59	0.7627	1	0.7627	11	2	1	1
602	Erwinia~phage~vB_EamP-S2	0	Caudovirales	Autographiviridae	Eracentumvirus	285_0	Clustered	23	VC_285_0	23	0.7106	1	0.7106	7	2	1	1
782	Erwinia~phage~vB_EamP-S6	0	Caudovirales	Podoviridae	Unassigned		Outlier
784	Erwinia~phage~vB_EhrS_49	0	Caudovirales	Siphoviridae	Feofaniavirus		Outlier
785	Erwinia~phage~vB_EhrS_59	0	Caudovirales	Siphoviridae	Feofaniavirus		Outlier
573	Erwinia~phage~Wellington	0	Caudovirales	Myoviridae	Wellingtonvirus	300_1	Clustered	2	VC_300_1	2	0.0427	0.903388	0.0385	2	1	1	1
786	Erysipelothrix~phage~SE-1	0	Caudovirales	Siphoviridae	Unassigned		Outlier
605	Escherichia~coli~O157~typing~phage~3	0	Caudovirales	Myoviridae	Mosigvirus	42_0	Clustered	9	VC_42_0	9	0.0683	1	0.0683	2	1	1	1
606	Escherichia~coli~O157~typing~phage~6	0	Caudovirales	Myoviridae	Mosigvirus	42_0	Clustered	9	VC_42_0	9	0.0683	1	0.0683	2	1	1	1
607	Escherichia~phage~121Q	0	Caudovirales	Myoviridae	Asteriusvirus	110_4	Clustered	2	VC_110_4	2	0.0926	0.920072	0.0852	1	1	1	1
608	Escherichia~phage~172-1	0	Caudovirales	Podoviridae	Phieco32virus	85_0	Clustered	6	VC_85_0	6	0.6771	1	0.6771	1	1	1	1
609	Escherichia~phage~186	0	Caudovirales	Myoviridae	P2virus	106_0	Clustered	44	VC_106_0	44	0.8535	1	0.8535	14	1	1	1
610	Escherichia~phage~4MG	0	Caudovirales	Myoviridae	Se1virus	70_3	Clustered	2	VC_70_3	2	0.031	0.921267	0.0285	1	1	1	1
611	Escherichia~phage~64795_ec1	0	Caudovirales	Autographiviridae	Teseptimavirus	276_0	Clustered	59	VC_276_0	59	0.7627	1	0.7627	11	2	1	1
612	Escherichia~phage~933W	0	Caudovirales	Podoviridae	Nona33virus	240_1	Clustered	14	VC_240_1	14	0.5667	1	0.5667	5	1	1	0.8901
613	Escherichia~phage~ADB-2	0	Caudovirales	Siphoviridae	T1virus	272_0	Clustered	22	VC_272_0	22	0.3771	1	0.3771	7	2	1	0.8745
724	Escherichia~phage~alpha3	0	Petitvirales	Microviridae	Alpha3microvirus	327_0	Clustered	11	VC_327_0	11	0.6935	1	0.6935	2	1	1	1
614	Escherichia~phage~APCEc01	0	Caudovirales	Myoviridae	Mosigvirus	42_0	Clustered	9	VC_42_0	9	0.0683	1	0.0683	2	1	1	1
798	Escherichia~phage~APCEc03	0	Caudovirales	Demerecviridae	Tequintavirus		Overlap (VC_91/VC_92)
799	Escherichia~phage~APECc02	0	Caudovirales	Myoviridae	Vequintavirus		Overlap (VC_71/VC_73)
615	Escherichia~phage~AR1	0	Caudovirales	Myoviridae	T4virus	42_6	Clustered	32	VC_42_6	32	0.363	1	0.363	3	1	1	0.996
616	Escherichia~phage~Av-05	0	Caudovirales	Myoviridae	Avunavirus	70_4	Clustered/Singleton	1	VC_70_4	1	0	1	0	1	1	1	1
617	Escherichia~phage~Bp4	0	Caudovirales	Podoviridae	G7cvirus	7_0	Clustered	20	VC_7_0	20	0.5788	1	0.5788	7	1	1	0.8421
803	Escherichia~phage~C119	0	Caudovirales	Siphoviridae	Rogue1virus		Overlap (VC_102/VC_273)
618	Escherichia~phage~C130_2	0	Caudovirales	Podoviridae	Giessenvirus	218_0	Clustered	6	VC_218_0	6	0.6827	1	0.6827	4	2	1	1
619	Escherichia~phage~C5	0	Caudovirales	Autographiviridae	Teseptimavirus	276_0	Clustered	59	VC_276_0	59	0.7627	1	0.7627	11	2	1	1
620	Escherichia~phage~CAjan	0	Caudovirales	Siphoviridae	Seuratvirus	3_0	Clustered	3	VC_3_0	3	0.2372	0.998194	0.2368	1	1	1	1
621	Escherichia~phage~CICC~80001	0	Caudovirales	Autographiviridae	Teseptimavirus	276_0	Clustered	59	VC_276_0	59	0.7627	1	0.7627	11	2	1	1
622	Escherichia~phage~D108	0	Caudovirales	Myoviridae	Muvirus	246_0	Clustered	3	VC_246_0	3	0.5481	0.998248	0.5472	1	1	1	1
809	Escherichia~phage~DE3	0	Caudovirales	Siphoviridae	Lambdavirus		Overlap (VC_254/VC_307)
810	Escherichia~phage~DTL	0	Caudovirales	Drexlerviridae	Loudonvirus		Overlap (VC_102/VC_273)
933	Escherichia~phage~e4/1c	0	Caudovirales	Siphoviridae	Rogue1virus		Overlap (VC_102/VC_273)
637	Escherichia~phage~Ebrios	0	Caudovirales	Autographiviridae	Teseptimavirus	276_0	Clustered	59	VC_276_0	59	0.7627	1	0.7627	11	2	1	1
623	Escherichia~phage~EC1-UPM	0	Caudovirales	Podoviridae	G7cvirus	7_0	Clustered	20	VC_7_0	20	0.5788	1	0.5788	7	1	1	0.8421
624	Escherichia~phage~EC6	0	Caudovirales	Myoviridae	Felixo1virus	20_0	Clustered	25	VC_20_0	25	0.899	1	0.899	5	1	1	0.9933
625	Escherichia~phage~EC6098	0	Petitvirales	Microviridae	Unassigned	224_0	Clustered	2	VC_224_0	2	0.1476	0.882618	0.1302	2	1	1	1
626	Escherichia~phage~ECA2	0	Caudovirales	Autographiviridae	Teetrevirus	276_0	Clustered	59	VC_276_0	59	0.7627	1	0.7627	11	2	1	1
627	Escherichia~phage~ECBP1	0	Caudovirales	Podoviridae	G7cvirus	7_0	Clustered	20	VC_7_0	20	0.5788	1	0.5788	7	1	1	0.8421
628	Escherichia~phage~ECBP2	0	Caudovirales	Podoviridae	Phieco32virus	85_0	Clustered	6	VC_85_0	6	0.6771	1	0.6771	1	1	1	1
817	Escherichia~phage~ECBP5	0	Caudovirales	Autographiviridae	Gajwadongvirus		Overlap (VC_286/VC_287)
629	Escherichia~phage~ECD7	0	Caudovirales	Myoviridae	Krischvirus	44_0	Clustered	5	VC_44_0	5	0.1241	1	0.1241	2	1	1	1
819	Escherichia~phage~ECML-117	0	Caudovirales	Myoviridae	Wifcevirus		Overlap (VC_243/VC_244)
630	Escherichia~phage~ECML-134	0	Caudovirales	Myoviridae	T4virus	42_6	Clustered	32	VC_42_6	32	0.363	1	0.363	3	1	1	0.996
631	Escherichia~phage~ECML-4	0	Caudovirales	Ackermannviridae	Vi1virus	33_1	Clustered	37	VC_33_1	37	0.4665	1	0.4665	3	1	1	1
638	Escherichia~phage~Eco_BIFF	0	Caudovirales	Drexlerviridae	Tunavirus	272_0	Clustered	22	VC_272_0	22	0.3771	1	0.3771	7	2	1	0.8745
632	Escherichia~phage~EG1	0	Caudovirales	Autographiviridae	Teseptimavirus	276_0	Clustered	59	VC_276_0	59	0.7627	1	0.7627	11	2	1	1
633	Escherichia~phage~EK99P-1	0	Caudovirales	Siphoviridae	Hk578virus	308_0	Clustered	10	VC_308_0	10	0.6693	1	0.6693	2	1	1	1
639	Escherichia~phage~Envy	0	Caudovirales	Siphoviridae	Dhillonvirus	308_0	Clustered	10	VC_308_0	10	0.6693	1	0.6693	2	1	1	1
634	Escherichia~phage~EP75	0	Caudovirales	Ackermannviridae	Kuttervirus	33_1	Clustered	37	VC_33_1	37	0.4665	1	0.4665	3	1	1	1
635	Escherichia~phage~ESCO13	0	Caudovirales	Myoviridae	Phapecoctavirus	71_0	Clustered	5	VC_71_0	5	0.3722	1	0.3722	1	1	1	1
636	Escherichia~phage~ESCO5	0	Caudovirales	Myoviridae	Phapecoctavirus	71_0	Clustered	5	VC_71_0	5	0.3722	1	0.3722	1	1	1	1
640	Escherichia~phage~FEC14	0	Caudovirales	Ackermannviridae	Kuttervirus	33_1	Clustered	37	VC_33_1	37	0.4665	1	0.4665	3	1	1	1
831	Escherichia~phage~FEC19	0	Caudovirales	Myoviridae	Wifcevirus		Overlap (VC_243/VC_244)
832	Escherichia~phage~FFH2	0	Caudovirales	Myoviridae	V5virus		Overlap (VC_71/VC_73)
725	Escherichia~phage~flopper	0	Caudovirales	Chaseviridae	Carltongylesvirus	95_0	Clustered	11	VC_95_0	11	0.8501	1	0.8501	5	2	1	1
935	Escherichia~phage~fp01	0	Caudovirales	Demerecviridae	Tequintavirus		Overlap (VC_91/VC_92)
833	Escherichia~phage~FV3	0	Caudovirales	Myoviridae	V5virus		Overlap (VC_71/VC_73)
834	Escherichia~phage~G4	0	Petitvirales	Microviridae	G4microvirus		Overlap (VC_328/VC_329)
641	Escherichia~phage~Gluttony	0	Caudovirales	Siphoviridae	Dhillonvirus	308_0	Clustered	10	VC_308_0	10	0.6693	1	0.6693	2	1	1	1
836	Escherichia~phage~Gostya9	0	Caudovirales	Demerecviridae	Tequintavirus		Overlap (VC_91/VC_92)
642	Escherichia~phage~HK446	0	Caudovirales	Siphoviridae	Hk97virus	233_0	Clustered	13	VC_233_0	13	0.4091	1	0.4091	2	1	1	1
643	Escherichia~phage~HK542	0	Caudovirales	Siphoviridae	Hk97virus	233_0	Clustered	13	VC_233_0	13	0.4091	1	0.4091	2	1	1	1
644	Escherichia~phage~HK544	0	Caudovirales	Siphoviridae	Hk97virus	233_0	Clustered	13	VC_233_0	13	0.4091	1	0.4091	2	1	1	1
645	Escherichia~phage~HK578	0	Caudovirales	Siphoviridae	Hk578virus	308_0	Clustered	10	VC_308_0	10	0.6693	1	0.6693	2	1	1	1
841	Escherichia~phage~HK629	0	Caudovirales	Siphoviridae	Lambdavirus		Overlap (VC_254/VC_307)
842	Escherichia~phage~HK630	0	Caudovirales	Siphoviridae	Lambdavirus		Overlap (VC_254/VC_307)
646	Escherichia~phage~HK633	0	Caudovirales	Siphoviridae	Hk97virus	233_0	Clustered	13	VC_233_0	13	0.4091	1	0.4091	2	1	1	1
844	Escherichia~phage~HK639	0	Caudovirales	Siphoviridae	Unassigned		Outlier
647	Escherichia~phage~HK75	0	Caudovirales	Siphoviridae	Hk97virus	233_0	Clustered	13	VC_233_0	13	0.4091	1	0.4091	2	1	1	1
846	Escherichia~phage~HX01	0	Caudovirales	Myoviridae	Rb69virus		Outlier
648	Escherichia~phage~HY01	0	Caudovirales	Myoviridae	T4virus	42_6	Clustered	32	VC_42_6	32	0.363	1	0.363	3	1	1	0.996
649	Escherichia~phage~HY02	0	Caudovirales	Myoviridae	Felixo1virus	20_0	Clustered	25	VC_20_0	25	0.899	1	0.899	5	1	1	0.9933
650	Escherichia~phage~HY03	0	Caudovirales	Myoviridae	Tequatrovirus	42_6	Clustered	32	VC_42_6	32	0.363	1	0.363	3	1	1	0.996
651	Escherichia~phage~HZ2R8	0	Caudovirales	Autographiviridae	Teseptimavirus	276_0	Clustered	59	VC_276_0	59	0.7627	1	0.7627	11	2	1	1
652	Escherichia~phage~HZP2	0	Caudovirales	Autographiviridae	Teseptimavirus	276_0	Clustered	59	VC_276_0	59	0.7627	1	0.7627	11	2	1	1
852	Escherichia~phage~ID2~Moscow/ID/2001	0	Petitvirales	Microviridae	G4microvirus		Overlap (VC_328/VC_329)
653	Escherichia~phage~ID21	0	Petitvirales	Microviridae	Alpha3microvirus	327_0	Clustered	11	VC_327_0	11	0.6935	1	0.6935	2	1	1	1
654	Escherichia~phage~ID32	0	Petitvirales	Microviridae	Alpha3microvirus	327_0	Clustered	11	VC_327_0	11	0.6935	1	0.6935	2	1	1	1
855	Escherichia~phage~ID52	0	Petitvirales	Microviridae	G4microvirus		Overlap (VC_328/VC_329)
655	Escherichia~phage~ID62	0	Petitvirales	Microviridae	Alpha3microvirus	327_0	Clustered	11	VC_327_0	11	0.6935	1	0.6935	2	1	1	1
726	Escherichia~phage~ime09	0	Caudovirales	Myoviridae	T4virus	42_6	Clustered	32	VC_42_6	32	0.363	1	0.363	3	1	1	0.996
656	Escherichia~phage~IME11	0	Caudovirales	Podoviridae	G7cvirus	7_0	Clustered	20	VC_7_0	20	0.5788	1	0.5788	7	1	1	0.8421
657	Escherichia~phage~IMM-002	0	Caudovirales	Autographiviridae	Kayfunavirus	275_0	Clustered	19	VC_275_0	19	0.6962	1	0.6962	3	1	1	1
859	Escherichia~phage~JES2013	0	Caudovirales	Myoviridae	V5virus		Overlap (VC_71/VC_73)
658	Escherichia~phage~JH2	0	Caudovirales	Myoviridae	Felixo1virus	20_0	Clustered	25	VC_20_0	25	0.899	1	0.899	5	1	1	0.9933
659	Escherichia~phage~JMPW1	0	Caudovirales	Siphoviridae	T1virus	272_0	Clustered	22	VC_272_0	22	0.3771	1	0.3771	7	2	1	0.8745
660	Escherichia~phage~JMPW2	0	Caudovirales	Siphoviridae	T1virus	272_0	Clustered	22	VC_272_0	22	0.3771	1	0.3771	7	2	1	0.8745
661	Escherichia~phage~JS10	0	Caudovirales	Myoviridae	Js98virus	42_1	Clustered	8	VC_42_1	8	0.0691	1	0.0691	2	1	1	0.9643
662	Escherichia~phage~JS98	0	Caudovirales	Myoviridae	Js98virus	42_1	Clustered	8	VC_42_1	8	0.0691	1	0.0691	2	1	1	0.9643
663	Escherichia~phage~JSE	0	Caudovirales	Myoviridae	Rb49virus	44_0	Clustered	5	VC_44_0	5	0.1241	1	0.1241	2	1	1	1
664	Escherichia~phage~K1-dep(1)	0	Caudovirales	Siphoviridae	K1gvirus	104_0	Clustered	24	VC_104_0	24	0.8485	1	0.8485	5	1	1	1
665	Escherichia~phage~K1-dep(4)	0	Caudovirales	Siphoviridae	K1gvirus	104_0	Clustered	24	VC_104_0	24	0.8485	1	0.8485	5	1	1	1
666	Escherichia~phage~K1-ind(2)	0	Caudovirales	Siphoviridae	K1gvirus	104_0	Clustered	24	VC_104_0	24	0.8485	1	0.8485	5	1	1	1
667	Escherichia~phage~K1ind1	0	Caudovirales	Siphoviridae	K1gvirus	104_0	Clustered	24	VC_104_0	24	0.8485	1	0.8485	5	1	1	1
668	Escherichia~phage~K30	0	Caudovirales	Podoviridae	Kp32virus	280_0	Clustered	23	VC_280_0	23	0.7328	1	0.7328	3	2	1	1
669	Escherichia~phage~KBNP1711	0	Caudovirales	Podoviridae	Phieco32virus	85_0	Clustered	6	VC_85_0	6	0.6771	1	0.6771	1	1	1	1
876	Escherichia~phage~Lidtsur	0	Caudovirales	Autographiviridae	Bonnellvirus		Overlap (VC_80/VC_317)
670	Escherichia~phage~LL11	0	Caudovirales	Autographiviridae	Vectrevirus	285_0	Clustered	23	VC_285_0	23	0.7106	1	0.7106	7	2	1	1
671	Escherichia~phage~LL2	0	Caudovirales	Autographiviridae	Teetrevirus	276_0	Clustered	59	VC_276_0	59	0.7627	1	0.7627	11	2	1	1
672	Escherichia~phage~LL5	0	Caudovirales	Drexlerviridae	Tlsvirus	272_1	Clustered	13	VC_272_1	13	0.2432	1	0.2432	3	2	1	0.9744
673	Escherichia~phage~LM33_P1	0	Caudovirales	Autographiviridae	Kayfunavirus	275_0	Clustered	19	VC_275_0	19	0.6962	1	0.6962	3	1	1	1
674	Escherichia~phage~Lw1	0	Caudovirales	Myoviridae	Unassigned	43_1	Clustered	10	VC_43_1	10	0.2922	1	0.2922	1	1	1	1
676	Escherichia~phage~Mangalitsa	0	Caudovirales	Chaseviridae	Carltongylesvirus	95_0	Clustered	11	VC_95_0	11	0.8501	1	0.8501	5	2	1	1
727	Escherichia~phage~mEp234	0	Caudovirales	Siphoviridae	Hk97virus	233_0	Clustered	13	VC_233_0	13	0.4091	1	0.4091	2	1	1	1
728	Escherichia~phage~mEpX1	0	Caudovirales	Siphoviridae	Hk97virus	233_0	Clustered	13	VC_233_0	13	0.4091	1	0.4091	2	1	1	1
729	Escherichia~phage~mEpX2	0	Caudovirales	Siphoviridae	Hk97virus	233_0	Clustered	13	VC_233_0	13	0.4091	1	0.4091	2	1	1	1
677	Escherichia~phage~Min27	0	Caudovirales	Podoviridae	Nona33virus	240_1	Clustered	14	VC_240_1	14	0.5667	1	0.5667	5	1	1	0.8901
678	Escherichia~phage~Minorna	0	Caudovirales	Autographiviridae	Drulisvirus	315_0	Clustered	21	VC_315_0	21	0.7307	1	0.7307	3	2	1	1
679	Escherichia~phage~Mu	0	Caudovirales	Myoviridae	Muvirus	246_0	Clustered	3	VC_246_0	3	0.5481	0.998248	0.5472	1	1	1	1
883	Escherichia~phage~Murica	0	Caudovirales	Myoviridae	Vequintavirus		Overlap (VC_71/VC_73)
675	Escherichia~phage~MX01	0	Caudovirales	Myoviridae	Dhakavirus	42_1	Clustered	8	VC_42_1	8	0.0691	1	0.0691	2	1	1	0.9643
680	Escherichia~phage~N30	0	Caudovirales	Autographiviridae	Teseptimavirus	276_0	Clustered	59	VC_276_0	59	0.7627	1	0.7627	11	2	1	1
681	Escherichia~phage~NC28	0	Petitvirales	Microviridae	Alpha3microvirus	327_0	Clustered	11	VC_327_0	11	0.6935	1	0.6935	2	1	1	1
682	Escherichia~phage~NC29	0	Petitvirales	Microviridae	Alpha3microvirus	327_0	Clustered	11	VC_327_0	11	0.6935	1	0.6935	2	1	1	1
683	Escherichia~phage~NC35	0	Petitvirales	Microviridae	Alpha3microvirus	327_0	Clustered	11	VC_327_0	11	0.6935	1	0.6935	2	1	1	1
684	Escherichia~phage~NJ01	0	Caudovirales	Podoviridae	Phieco32virus	85_0	Clustered	6	VC_85_0	6	0.6771	1	0.6771	1	1	1	1
889	Escherichia~phage~OSYSP	0	Caudovirales	Demerecviridae	Tequintavirus		Overlap (VC_91/VC_92)
685	Escherichia~phage~P13374	0	Caudovirales	Podoviridae	Oslovirus	240_1	Clustered	14	VC_240_1	14	0.5667	1	0.5667	5	1	1	0.8901
686	Escherichia~phage~P483	0	Caudovirales	Autographiviridae	Berlinvirus	276_0	Clustered	59	VC_276_0	59	0.7627	1	0.7627	11	2	1	1
687	Escherichia~phage~P694	0	Caudovirales	Autographiviridae	Berlinvirus	276_0	Clustered	59	VC_276_0	59	0.7627	1	0.7627	11	2	1	1
688	Escherichia~phage~PA2	0	Caudovirales	Podoviridae	Tl2011virus	240_1	Clustered	14	VC_240_1	14	0.5667	1	0.5667	5	1	1	0.8901
689	Escherichia~phage~PA28	0	Caudovirales	Podoviridae	Nona33virus	240_1	Clustered	14	VC_240_1	14	0.5667	1	0.5667	5	1	1	0.8901
690	Escherichia~phage~PBECO4	0	Caudovirales	Myoviridae	Asteriusvirus	110_4	Clustered	2	VC_110_4	2	0.0926	0.920072	0.0852	1	1	1	1
691	Escherichia~phage~PE3-1	0	Caudovirales	Autographiviridae	Kayfunavirus	275_0	Clustered	19	VC_275_0	19	0.6962	1	0.6962	3	1	1	1
692	Escherichia~phage~PGT2	0	Caudovirales	Autographiviridae	Ermolevavirus	78_0	Clustered	19	VC_78_0	19	0.4241	1	0.4241	14	1	1	1
730	Escherichia~phage~phAPEC8	0	Caudovirales	Myoviridae	Phapecoctavirus	71_0	Clustered	5	VC_71_0	5	0.3722	1	0.3722	1	1	1	1
693	Escherichia~phage~PhaxI	0	Caudovirales	Ackermannviridae	Cba120virus	33_1	Clustered	37	VC_33_1	37	0.4665	1	0.4665	3	1	1	1
694	Escherichia~phage~Phi1	0	Caudovirales	Myoviridae	Rb49virus	44_0	Clustered	5	VC_44_0	5	0.1241	1	0.1241	2	1	1	1
731	Escherichia~phage~phi191	0	Caudovirales	Podoviridae	Tl2011virus	240_1	Clustered	14	VC_240_1	14	0.5667	1	0.5667	5	1	1	0.8901
732	Escherichia~phage~phiK	0	Petitvirales	Microviridae	Alpha3microvirus	327_0	Clustered	11	VC_327_0	11	0.6935	1	0.6935	2	1	1	1
733	Escherichia~phage~phiKT	0	Caudovirales	Autographiviridae	Ermolevavirus	78_0	Clustered	19	VC_78_0	19	0.4241	1	0.4241	14	1	1	1
944	Escherichia~phage~phiLLS	0	Caudovirales	Demerecviridae	Tequintavirus		Overlap (VC_91/VC_92)
734	Escherichia~phage~phiV10	0	Caudovirales	Podoviridae	Epsilon15virus	225_0	Clustered	5	VC_225_0	5	0.6721	1	0.6721	2	1	1	1
695	Escherichia~phage~Pollock	0	Caudovirales	Podoviridae	Sp58virus	11_0	Clustered	5	VC_11_0	5	0.2538	1	0.2538	2	1	1	1
735	Escherichia~phage~pro147	0	Caudovirales	Myoviridae	Peduovirus	106_0	Clustered	44	VC_106_0	44	0.8535	1	0.8535	14	1	1	1
736	Escherichia~phage~pro483	0	Caudovirales	Myoviridae	Peduovirus	106_0	Clustered	44	VC_106_0	44	0.8535	1	0.8535	14	1	1	1
696	Escherichia~phage~QL01	0	Caudovirales	Myoviridae	Js98virus	42_1	Clustered	8	VC_42_1	8	0.0691	1	0.0691	2	1	1	0.9643
697	Escherichia~phage~RB3	0	Caudovirales	Myoviridae	T4virus	42_6	Clustered	32	VC_42_6	32	0.363	1	0.363	3	1	1	0.996
698	Escherichia~phage~RB49	0	Caudovirales	Myoviridae	Rb49virus	44_0	Clustered	5	VC_44_0	5	0.1241	1	0.1241	2	1	1	1
699	Escherichia~phage~RB69	0	Caudovirales	Myoviridae	Rb69virus	42_0	Clustered	9	VC_42_0	9	0.0683	1	0.0683	2	1	1	1
700	Escherichia~phage~RCS47	0	Caudovirales	Myoviridae	Punavirus	341_0	Clustered	3	VC_341_0	3	0.9968	0.814453	0.8118	2	1	1	1
737	Escherichia~phage~saus132	0	Caudovirales	Demerecviridae	Epseptimavirus	91_0	Clustered	32	VC_91_0	32	0.5379	1	0.5379	2	2	1	0.996
708	Escherichia~phage~Seurat	0	Caudovirales	Siphoviridae	Seuratvirus	3_0	Clustered	3	VC_3_0	3	0.2372	0.998194	0.2368	1	1	1	1
709	Escherichia~phage~Skarpretter	0	Caudovirales	Podoviridae	Skarprettervirus	218_0	Clustered	6	VC_218_0	6	0.6827	1	0.6827	4	2	1	1
738	Escherichia~phage~slur01	0	Caudovirales	Siphoviridae	Seuratvirus	3_0	Clustered	3	VC_3_0	3	0.2372	0.998194	0.2368	1	1	1	1
739	Escherichia~phage~slur02	0	Caudovirales	Myoviridae	Tequatrovirus	42_6	Clustered	32	VC_42_6	32	0.363	1	0.363	3	1	1	0.996
740	Escherichia~phage~slur03	0	Caudovirales	Myoviridae	Tequatrovirus	42_6	Clustered	32	VC_42_6	32	0.363	1	0.363	3	1	1	0.996
741	Escherichia~phage~slur04	0	Caudovirales	Myoviridae	Tequatrovirus	42_6	Clustered	32	VC_42_6	32	0.363	1	0.363	3	1	1	0.996
742	Escherichia~phage~slur05	0	Caudovirales	Siphoviridae	Dhillonvirus	308_0	Clustered	10	VC_308_0	10	0.6693	1	0.6693	2	1	1	1
743	Escherichia~phage~slur07	0	Caudovirales	Myoviridae	Tequatrovirus	42_6	Clustered	32	VC_42_6	32	0.363	1	0.363	3	1	1	0.996
955	Escherichia~phage~slur09	0	Caudovirales	Siphoviridae	T5virus		Overlap (VC_91/VC_92)
744	Escherichia~phage~slur14	0	Caudovirales	Myoviridae	Tequatrovirus	42_6	Clustered	32	VC_42_6	32	0.363	1	0.363	3	1	1	0.996
957	Escherichia~phage~slur16	0	Caudovirales	Myoviridae	Vequintavirus		Overlap (VC_71/VC_73)
710	Escherichia~phage~Sortsne	0	Caudovirales	Podoviridae	Sortsnevirus	218_0	Clustered	6	VC_218_0	6	0.6827	1	0.6827	4	2	1	1
906	Escherichia~phage~SP15	0	Caudovirales	Demerecviridae	Tequintavirus		Overlap (VC_91/VC_92)
701	Escherichia~phage~SRT7	0	Caudovirales	Autographiviridae	Foetvirus	276_0	Clustered	59	VC_276_0	59	0.7627	1	0.7627	11	2	1	1
702	Escherichia~phage~SRT8	0	Caudovirales	Drexlerviridae	Sertoctavirus	272_0	Clustered	22	VC_272_0	22	0.3771	1	0.3771	7	2	1	0.8745
711	Escherichia~phage~St-1	0	Petitvirales	Microviridae	Alpha3microvirus	327_0	Clustered	11	VC_327_0	11	0.6935	1	0.6935	2	1	1	1
703	Escherichia~phage~ST0	0	Caudovirales	Myoviridae	Mosigvirus	42_0	Clustered	9	VC_42_0	9	0.0683	1	0.0683	2	1	1	1
704	Escherichia~phage~ST31	0	Caudovirales	Autographiviridae	Kayfunavirus	275_0	Clustered	19	VC_275_0	19	0.6962	1	0.6962	3	1	1	1
705	Escherichia~phage~ST32	0	Caudovirales	Chaseviridae	Carltongylesvirus	95_0	Clustered	11	VC_95_0	11	0.8501	1	0.8501	5	2	1	1
712	Escherichia~phage~Stx2~II	0	Caudovirales	Podoviridae	Nona33virus	240_0	Clustered	2	VC_240_0	2	0.0675	0.955168	0.0645	2	1	1	1
706	Escherichia~phage~SUSP1	0	Caudovirales	Myoviridae	Suspvirus	20_0	Clustered	25	VC_20_0	25	0.899	1	0.899	5	1	1	0.9933
707	Escherichia~phage~SUSP2	0	Caudovirales	Myoviridae	Suspvirus	20_0	Clustered	25	VC_20_0	25	0.899	1	0.899	5	1	1	0.9933
713	Escherichia~phage~T7	0	Caudovirales	Podoviridae	T7virus	276_0	Clustered	59	VC_276_0	59	0.7627	1	0.7627	11	2	1	1
714	Escherichia~phage~TL-2011b	0	Caudovirales	Podoviridae	Uetakevirus	225_0	Clustered	5	VC_225_0	5	0.6721	1	0.6721	2	1	1	1
715	Escherichia~phage~TL-2011c	0	Caudovirales	Podoviridae	Tl2011virus	240_1	Clustered	14	VC_240_1	14	0.5667	1	0.5667	5	1	1	0.8901
716	Escherichia~phage~UFV-AREG1	0	Caudovirales	Myoviridae	Tequatrovirus	42_6	Clustered	32	VC_42_6	32	0.363	1	0.363	3	1	1	0.996
923	Escherichia~phage~V18	0	Caudovirales	Myoviridae	Vequintavirus		Overlap (VC_71/VC_73)
924	Escherichia~phage~V5	0	Caudovirales	Myoviridae	V5virus		Overlap (VC_71/VC_73)
1002	Escherichia~phage~vB_Eco_ACG-M12	0	Caudovirales	Siphoviridae	Rtpvirus		Overlap (VC_102/VC_273)
779	Escherichia~phage~vB_Eco_swan01	0	Caudovirales	Drexlerviridae	Warwickvirus	272_1	Clustered	13	VC_272_1	13	0.2432	1	0.2432	3	2	1	0.9744
749	Escherichia~phage~vB_EcoM_112	0	Caudovirales	Myoviridae	T4virus	42_6	Clustered	32	VC_42_6	32	0.363	1	0.363	3	1	1	0.996
750	Escherichia~phage~vB_EcoM_ACG-C40	0	Caudovirales	Myoviridae	T4virus	42_6	Clustered	32	VC_42_6	32	0.363	1	0.363	3	1	1	0.996
752	Escherichia~phage~vB_EcoM_Alf5	0	Caudovirales	Myoviridae	Felixounavirus	20_0	Clustered	25	VC_20_0	25	0.899	1	0.899	5	1	1	0.9933
751	Escherichia~phage~vB_EcoM_AYO145A	0	Caudovirales	Myoviridae	Felixo1virus	20_0	Clustered	25	VC_20_0	25	0.899	1	0.899	5	1	1	0.9933
753	Escherichia~phage~vB_EcoM_ECO1230-10	0	Caudovirales	Myoviridae	Cvm10virus	99_0	Clustered	5	VC_99_0	5	0.3768	1	0.3768	2	1	1	1
754	Escherichia~phage~vB_EcoM_ECOO78	0	Caudovirales	Myoviridae	Jilinvirus	99_0	Clustered	5	VC_99_0	5	0.3768	1	0.3768	2	1	1	1
755	Escherichia~phage~vB_EcoM_Goslar	0	Caudovirales	Myoviridae	Goslarvirus	303_1	Clustered/Singleton	1	VC_303_1	1	0	1	0	1	1	1	1
756	Escherichia~phage~vB_EcoM_JS09	0	Caudovirales	Myoviridae	Rb69virus	42_0	Clustered	9	VC_42_0	9	0.0683	1	0.0683	2	1	1	1
757	Escherichia~phage~vB_EcoM_KWBSE43-6	0	Caudovirales	Ackermannviridae	Taipeivirus	33_0	Clustered	8	VC_33_0	8	0.0659	0.996053	0.0657	1	1	1	0.9643
758	Escherichia~phage~vB_EcoM_PhAPEC2	0	Caudovirales	Myoviridae	Mosigvirus	42_0	Clustered	9	VC_42_0	9	0.0683	1	0.0683	2	1	1	1
759	Escherichia~phage~vB_EcoM_Schickermooser	0	Caudovirales	Myoviridae	Phapecoctavirus	71_0	Clustered	5	VC_71_0	5	0.3722	1	0.3722	1	1	1	1
760	Escherichia~phage~vB_EcoM_VR20	0	Caudovirales	Myoviridae	Sp18virus	42_13	Clustered	5	VC_42_13	5	0.0396	1	0.0396	1	1	1	1
761	Escherichia~phage~vB_EcoM_VR25	0	Caudovirales	Myoviridae	Sp18virus	42_13	Clustered	5	VC_42_13	5	0.0396	1	0.0396	1	1	1	1
762	Escherichia~phage~vB_EcoM_VR26	0	Caudovirales	Myoviridae	Sp18virus	42_13	Clustered	5	VC_42_13	5	0.0396	1	0.0396	1	1	1	1
763	Escherichia~phage~vB_EcoM_VR7	0	Caudovirales	Myoviridae	Sp18virus	42_13	Clustered	5	VC_42_13	5	0.0396	1	0.0396	1	1	1	1
977	Escherichia~phage~vB_EcoM_WFC	0	Caudovirales	Myoviridae	Wifcevirus		Overlap (VC_243/VC_244)
978	Escherichia~phage~vB_EcoM_WFH	0	Caudovirales	Myoviridae	Wifcevirus		Overlap (VC_243/VC_244)
745	Escherichia~phage~vB_EcoM-12474III	0	Caudovirales	Myoviridae	Peduovirus	106_0	Clustered	44	VC_106_0	44	0.8535	1	0.8535	14	1	1	1
748	Escherichia~phage~vB_EcoM-ep3	0	Caudovirales	Myoviridae	Cvm10virus	99_0	Clustered	5	VC_99_0	5	0.3768	1	0.3768	2	1	1	1
746	Escherichia~phage~vB_EcoM-UFV13	0	Caudovirales	Myoviridae	Tequatrovirus	42_6	Clustered	32	VC_42_6	32	0.363	1	0.363	3	1	1	0.996
747	Escherichia~phage~vB_EcoM-VpaE1	0	Caudovirales	Myoviridae	Felixo1virus	20_0	Clustered	25	VC_20_0	25	0.899	1	0.899	5	1	1	0.9933
780	Escherichia~phage~vb_EcoM-VR5	0	Caudovirales	Myoviridae	Js98virus	42_1	Clustered	8	VC_42_1	8	0.0691	1	0.0691	2	1	1	0.9643
765	Escherichia~phage~vB_EcoP_24B	0	Caudovirales	Podoviridae	Nona33virus	240_1	Clustered	14	VC_240_1	14	0.5667	1	0.5667	5	1	1	0.8901
766	Escherichia~phage~vB_EcoP_B	0	Caudovirales	Autographiviridae	Vectrevirus	285_0	Clustered	23	VC_285_0	23	0.7106	1	0.7106	7	2	1	1
767	Escherichia~phage~vB_EcoP_C	0	Caudovirales	Autographiviridae	Vectrevirus	285_0	Clustered	23	VC_285_0	23	0.7106	1	0.7106	7	2	1	1
768	Escherichia~phage~vB_EcoP_F	0	Caudovirales	Autographiviridae	Kayfunavirus	275_0	Clustered	19	VC_275_0	19	0.6962	1	0.6962	3	1	1	1
769	Escherichia~phage~vB_EcoP_G7C	0	Caudovirales	Podoviridae	G7cvirus	7_0	Clustered	20	VC_7_0	20	0.5788	1	0.5788	7	1	1	0.8421
770	Escherichia~phage~vB_EcoP_GA2A	0	Caudovirales	Autographiviridae	Kayfunavirus	275_0	Clustered	19	VC_275_0	19	0.6962	1	0.6962	3	1	1	1
771	Escherichia~phage~vB_EcoP_K	0	Caudovirales	Autographiviridae	Vectrevirus	285_0	Clustered	23	VC_285_0	23	0.7106	1	0.7106	7	2	1	1
772	Escherichia~phage~vB_EcoP_PhAPEC5	0	Caudovirales	Podoviridae	G7cvirus	7_0	Clustered	20	VC_7_0	20	0.5788	1	0.5788	7	1	1	0.8421
773	Escherichia~phage~vB_EcoP_PhAPEC7	0	Caudovirales	Podoviridae	G7cvirus	7_0	Clustered	20	VC_7_0	20	0.5788	1	0.5788	7	1	1	0.8421
987	Escherichia~phage~vB_EcoP_PTXU04	0	Caudovirales	Podoviridae	Xuquatrovirus		Outlier
774	Escherichia~phage~vB_EcoP_S523	0	Caudovirales	Autographiviridae	Berlinvirus	276_0	Clustered	59	VC_276_0	59	0.7627	1	0.7627	11	2	1	1
775	Escherichia~phage~vB_EcoP_SU10	0	Caudovirales	Podoviridae	Phieco32virus	85_0	Clustered	6	VC_85_0	6	0.6771	1	0.6771	1	1	1	1
764	Escherichia~phage~vB_EcoP-Ro45lw	0	Caudovirales	Autographiviridae	Kayfunavirus	275_0	Clustered	19	VC_275_0	19	0.6962	1	0.6962	3	1	1	1
994	Escherichia~phage~vB_EcoS_AHP42	0	Caudovirales	Siphoviridae	Rogue1virus		Overlap (VC_102/VC_273)
995	Escherichia~phage~vB_EcoS_AHS24	0	Caudovirales	Siphoviridae	Rogue1virus		Overlap (VC_102/VC_273)
996	Escherichia~phage~vB_EcoS_AKFV33	0	Caudovirales	Siphoviridae	T5virus		Overlap (VC_91/VC_92)
997	Escherichia~phage~vB_EcoS_AKS96	0	Caudovirales	Siphoviridae	Rogue1virus		Overlap (VC_102/VC_273)
1004	Escherichia~phage~vB_Ecos_CEB_EC3a	0	Caudovirales	Drexlerviridae	Guelphvirus		Overlap (VC_102/VC_273)
777	Escherichia~phage~vB_EcoS_ESCO41	0	Caudovirales	Drexlerviridae	Nouzillyvirus	272_0	Clustered	22	VC_272_0	22	0.3771	1	0.3771	7	2	1	0.8745
999	Escherichia~phage~vB_EcoS_FFH_1	0	Caudovirales	Siphoviridae	T5virus		Overlap (VC_91/VC_92)
1000	Escherichia~phage~vB_EcoS_HdH2	0	Caudovirales	Demerecviridae	Tequintavirus		Overlap (VC_91/VC_92)
778	Escherichia~phage~vB_EcoS_SH2	0	Caudovirales	Drexlerviridae	Tunavirus	272_0	Clustered	22	VC_272_0	22	0.3771	1	0.3771	7	2	1	0.8745
776	Escherichia~phage~vB_EcoS-95	0	Caudovirales	Drexlerviridae	Warwickvirus	272_1	Clustered	13	VC_272_1	13	0.2432	1	0.2432	3	2	1	0.9744
717	Escherichia~phage~VB_EcoS-Golestan	0	Caudovirales	Siphoviridae	Kagunavirus	104_0	Clustered	24	VC_104_0	24	0.8485	1	0.8485	5	1	1	1
993	Escherichia~phage~vB_EcoS-IME253	0	Caudovirales	Drexlerviridae	Rtpvirus		Overlap (VC_102/VC_273)
718	Escherichia~phage~WA45	0	Petitvirales	Microviridae	Alpha3microvirus	327_0	Clustered	11	VC_327_0	11	0.6935	1	0.6935	2	1	1	1
719	Escherichia~phage~WG01	0	Caudovirales	Myoviridae	Dhakavirus	42_1	Clustered	8	VC_42_1	8	0.0691	1	0.0691	2	1	1	0.9643
720	Escherichia~phage~Wphi	0	Caudovirales	Myoviridae	P2virus	106_0	Clustered	44	VC_106_0	44	0.8535	1	0.8535	14	1	1	1
781	Escherichia~phage~wV7	0	Caudovirales	Myoviridae	Tequatrovirus	42_6	Clustered	32	VC_42_6	32	0.363	1	0.363	3	1	1	0.996
782	Escherichia~phage~wV8	0	Caudovirales	Myoviridae	Felixo1virus	20_0	Clustered	25	VC_20_0	25	0.899	1	0.899	5	1	1	0.9933
721	Escherichia~phage~YD-2008.s	0	Caudovirales	Siphoviridae	Hk578virus	308_0	Clustered	10	VC_308_0	10	0.6693	1	0.6693	2	1	1	1
722	Escherichia~phage~YZ1	0	Caudovirales	Autographiviridae	Kayfunavirus	275_0	Clustered	19	VC_275_0	19	0.6962	1	0.6962	3	1	1	1
723	Escherichia~phage~ZG49	0	Caudovirales	Autographiviridae	Kayfunavirus	275_0	Clustered	19	VC_275_0	19	0.6962	1	0.6962	3	1	1	1
604	Escherichia~Stx1~converting~phage	0	Caudovirales	Podoviridae	Traversvirus	240_0	Clustered	2	VC_240_0	2	0.0675	0.955168	0.0645	2	1	1	1
783	Escherichia~typing~phage~1	0	Caudovirales	Myoviridae	Felixo1virus	20_0	Clustered	25	VC_20_0	25	0.899	1	0.899	5	1	1	0.9933
784	Escherichia~virus~AAPEc6	0	Caudovirales	Autographiviridae	Vectrevirus	285_0	Clustered	23	VC_285_0	23	0.7106	1	0.7106	7	2	1	1
1010	Escherichia~virus~BF23	0	Caudovirales	Siphoviridae	T5virus		Outlier
1011	Escherichia~virus~BZ13	0	Levivirales	Leviviridae	Levivirus		Overlap (VC_259/VC_260)
785	Escherichia~virus~CBA120	0	Caudovirales	Ackermannviridae	Cba120virus	33_1	Clustered	37	VC_33_1	37	0.4665	1	0.4665	3	1	1	1
1013	Escherichia~virus~DT57C	0	Caudovirales	Siphoviridae	T5virus		Overlap (VC_91/VC_92)
786	Escherichia~virus~EPS7	0	Caudovirales	Siphoviridae	T5virus	91_0	Clustered	32	VC_91_0	32	0.5379	1	0.5379	2	2	1	0.996
787	Escherichia~virus~FI	0	Levivirales	Leviviridae	Allolevivirus	46_0	Clustered	3	VC_46_0	3	0.835	0.976573	0.8154	1	1	1	1
788	Escherichia~virus~HK022	0	Caudovirales	Siphoviridae	Hk97virus	233_0	Clustered	13	VC_233_0	13	0.4091	1	0.4091	2	1	1	1
789	Escherichia~virus~HK97	0	Caudovirales	Siphoviridae	Hk97virus	233_0	Clustered	13	VC_233_0	13	0.4091	1	0.4091	2	1	1	1
790	Escherichia~virus~I22	0	Tubulavirales	Inoviridae	Lineavirus	329_0	Clustered/Singleton	1	VC_329_0	1	0	1	0	1	1	1	1
791	Escherichia~virus~JL1	0	Caudovirales	Siphoviridae	Hk578virus	308_0	Clustered	10	VC_308_0	10	0.6693	1	0.6693	2	1	1	1
792	Escherichia~virus~K1-5	0	Caudovirales	Podoviridae	Sp6virus	285_0	Clustered	23	VC_285_0	23	0.7106	1	0.7106	7	2	1	1
793	Escherichia~virus~K1E	0	Caudovirales	Podoviridae	Sp6virus	285_0	Clustered	23	VC_285_0	23	0.7106	1	0.7106	7	2	1	1
1022	Escherichia~virus~KP26	0	Caudovirales	Siphoviridae	Rogue1virus		Overlap (VC_102/VC_273)
1023	Escherichia~virus~Lambda	0	Caudovirales	Siphoviridae	Lambdavirus		Overlap (VC_254/VC_307)
794	Escherichia~virus~M13	0	Tubulavirales	Inoviridae	Inovirus	330_0	Clustered	3	VC_330_0	3	0.6865	0.963901	0.6617	2	1	1	1
809	Escherichia~virus~mutPK1A2	0	Caudovirales	Autographiviridae	Vectrevirus	285_0	Clustered	23	VC_285_0	23	0.7106	1	0.7106	7	2	1	1
1025	Escherichia~virus~N15	0	Caudovirales	Siphoviridae	N15virus		Overlap (VC_240/VC_254/VC_307)
795	Escherichia~virus~N4	0	Caudovirales	Podoviridae	N4virus	7_0	Clustered	20	VC_7_0	20	0.5788	1	0.5788	7	1	1	0.8421
796	Escherichia~virus~P1	0	Caudovirales	Myoviridae	P1virus	341_0	Clustered	3	VC_341_0	3	0.9968	0.814453	0.8118	2	1	1	1
797	Escherichia~virus~P2	0	Caudovirales	Myoviridae	P2virus	106_0	Clustered	44	VC_106_0	44	0.8535	1	0.8535	14	1	1	1
810	Escherichia~virus~phiEco32	0	Caudovirales	Podoviridae	Phieco32virus	85_0	Clustered	6	VC_85_0	6	0.6771	1	0.6771	1	1	1	1
1045	Escherichia~virus~phiX174	0	Petitvirales	Microviridae	Phix174microvirus		Overlap (VC_328/VC_329)
798	Escherichia~virus~Qbeta	0	Levivirales	Leviviridae	Allolevivirus	46_0	Clustered	3	VC_46_0	3	0.835	0.976573	0.8154	1	1	1	1
799	Escherichia~virus~RB14	0	Caudovirales	Myoviridae	T4virus	42_6	Clustered	32	VC_42_6	32	0.363	1	0.363	3	1	1	0.996
800	Escherichia~virus~RB16	0	Caudovirales	Myoviridae	Unassigned	43_1	Clustered	10	VC_43_1	10	0.2922	1	0.2922	1	1	1	1
801	Escherichia~virus~RB32	0	Caudovirales	Myoviridae	Unassigned	42_6	Clustered	32	VC_42_6	32	0.363	1	0.363	3	1	1	0.996
802	Escherichia~virus~RB43	0	Caudovirales	Myoviridae	Unassigned	43_1	Clustered	10	VC_43_1	10	0.2922	1	0.2922	1	1	1	1
1034	Escherichia~virus~Rtp	0	Caudovirales	Siphoviridae	Rtpvirus		Overlap (VC_102/VC_273)
803	Escherichia~virus~SSL2009a	0	Caudovirales	Siphoviridae	Hk578virus	308_0	Clustered	10	VC_308_0	10	0.6693	1	0.6693	2	1	1	1
804	Escherichia~virus~T1	0	Caudovirales	Siphoviridae	T1virus	272_0	Clustered	22	VC_272_0	22	0.3771	1	0.3771	7	2	1	0.8745
805	Escherichia~virus~T4	0	Caudovirales	Myoviridae	T4virus	42_6	Clustered	32	VC_42_6	32	0.363	1	0.363	3	1	1	0.996
1038	Escherichia~virus~T5	0	Caudovirales	Siphoviridae	T5virus		Overlap (VC_91/VC_92)
806	Escherichia~virus~TLS	0	Caudovirales	Siphoviridae	Tlsvirus	272_1	Clustered	13	VC_272_1	13	0.2432	1	0.2432	3	2	1	0.9744
808	Escherichia~virus~Vec13	0	Caudovirales	Autographiviridae	Kayfunavirus	275_0	Clustered	19	VC_275_0	19	0.6962	1	0.6962	3	1	1	1
807	Escherichia~virus~VEc3	0	Caudovirales	Autographiviridae	Vectrevirus	285_0	Clustered	23	VC_285_0	23	0.7106	1	0.7106	7	2	1	1
1041	Escherichia~virus~VEc33	0	Caudovirales	Demerecviridae	Tequintavirus		Overlap (VC_91/VC_92)
1195	Faecalibacterium~phage~FP_Brigit	0	Caudovirales	Myoviridae	Brigitvirus		Outlier
890	Faecalibacterium~phage~FP_Epona	0	Caudovirales	Myoviridae	Eponavirus	221_0	Clustered	5	VC_221_0	5	0.6592	0.647889	0.4271	5	1	1	1
891	Faecalibacterium~phage~FP_Lagaffe	0	Caudovirales	Myoviridae	Lagaffevirus	221_0	Clustered	5	VC_221_0	5	0.6592	0.647889	0.4271	5	1	1	1
892	Faecalibacterium~phage~FP_Lugh	0	Caudovirales	Siphoviridae	Lughvirus	172_0	Clustered	2	VC_172_0	2	0.0818	0.896402	0.0734	2	1	1	1
893	Faecalibacterium~phage~FP_Mushu	0	Caudovirales	Myoviridae	Mushuvirus	182_0	Clustered	2	VC_182_0	2	0.0477	0.872879	0.0416	2	1	1	1
896	Faecalibacterium~phage~FP_oengus	0	Caudovirales	Siphoviridae	Oengusvirus	145_0	Clustered/Singleton	1	VC_145_0	1	0	1	0	1	1	1	1
894	Faecalibacterium~phage~FP_Taranis	0	Caudovirales	Myoviridae	Taranisvirus	221_0	Clustered	5	VC_221_0	5	0.6592	0.647889	0.4271	5	1	1	1
895	Faecalibacterium~phage~FP_Toutatis	0	Caudovirales	Myoviridae	Toutatisvirus	221_0	Clustered	5	VC_221_0	5	0.6592	0.647889	0.4271	5	1	1	1
1203	Flavobacterium~phage~11b	0	Caudovirales	Siphoviridae	Unassigned		Outlier
897	Flavobacterium~phage~1H	0	Caudovirales	Siphoviridae	Unahavirus	384_0	Clustered	5	VC_384_0	5	0.987	0.999782	0.9868	1	1	1	1
898	Flavobacterium~phage~23T	0	Caudovirales	Siphoviridae	Unahavirus	384_0	Clustered	5	VC_384_0	5	0.987	0.999782	0.9868	1	1	1	1
899	Flavobacterium~phage~2A	0	Caudovirales	Siphoviridae	Unahavirus	384_0	Clustered	5	VC_384_0	5	0.987	0.999782	0.9868	1	1	1	1
900	Flavobacterium~phage~6H	0	Caudovirales	Siphoviridae	Unahavirus	384_0	Clustered	5	VC_384_0	5	0.987	0.999782	0.9868	1	1	1	1
901	Flavobacterium~phage~FCL-2	0	Caudovirales	Myoviridae	Ficleduovirus	271_0	Clustered	2	VC_271_0	2	0.6701	0.924992	0.6198	1	1	1	1
902	Flavobacterium~phage~FCV-1	0	Caudovirales	Myoviridae	Ficleduovirus	271_0	Clustered	2	VC_271_0	2	0.6701	0.924992	0.6198	1	1	1	1
1210	Flavobacterium~phage~FLiP	0	Unassigned	Finnlakeviridae	Finnlakevirus		Singleton
904	Flavobacterium~phage~Fpv1	0	Caudovirales	Podoviridae	Fipvunavirus	269_0	Clustered	5	VC_269_0	5	0.983	0.9987	0.9817	1	1	1	1
905	Flavobacterium~phage~Fpv10	0	Caudovirales	Siphoviridae	Unassigned	222_0	Clustered	6	VC_222_0	6	0.8401	1	0.8401	1	1	1	1
906	Flavobacterium~phage~Fpv11	0	Caudovirales	Siphoviridae	Unassigned	222_0	Clustered	6	VC_222_0	6	0.8401	1	0.8401	1	1	1	1
907	Flavobacterium~phage~Fpv2	0	Caudovirales	Podoviridae	Fipvunavirus	269_0	Clustered	5	VC_269_0	5	0.983	0.9987	0.9817	1	1	1	1
908	Flavobacterium~phage~Fpv20	0	Caudovirales	Podoviridae	Fipvunavirus	269_0	Clustered	5	VC_269_0	5	0.983	0.9987	0.9817	1	1	1	1
909	Flavobacterium~phage~Fpv3	0	Caudovirales	Podoviridae	Fipvunavirus	269_0	Clustered	5	VC_269_0	5	0.983	0.9987	0.9817	1	1	1	1
903	Flavobacterium~phage~FpV4	0	Caudovirales	Podoviridae	Fipvunavirus	269_0	Clustered	5	VC_269_0	5	0.983	0.9987	0.9817	1	1	1	1
910	Flavobacterium~phage~Fpv5	0	Caudovirales	Siphoviridae	Unassigned	222_0	Clustered	6	VC_222_0	6	0.8401	1	0.8401	1	1	1	1
911	Flavobacterium~phage~Fpv6	0	Caudovirales	Siphoviridae	Unassigned	222_0	Clustered	6	VC_222_0	6	0.8401	1	0.8401	1	1	1	1
912	Flavobacterium~phage~Fpv7	0	Caudovirales	Siphoviridae	Unassigned	222_0	Clustered	6	VC_222_0	6	0.8401	1	0.8401	1	1	1	1
913	Flavobacterium~phage~Fpv8	0	Caudovirales	Siphoviridae	Unassigned	222_0	Clustered	6	VC_222_0	6	0.8401	1	0.8401	1	1	1	1
914	Flavobacterium~phage~vB_FspM_lotta8-1	0	Caudovirales	Myoviridae	Unassigned	266_0	Clustered	2	VC_266_0	2	0.7458	0.918407	0.685	1	1	1	1
915	Flavobacterium~phage~vB_FspM_pippi8-1	0	Caudovirales	Myoviridae	Unassigned	266_0	Clustered	2	VC_266_0	2	0.7458	0.918407	0.685	1	1	1	1
916	Flavobacterium~phage~vB_FspS_filifjonk9-1	0	Caudovirales	Siphoviridae	Unassigned	270_0	Clustered	12	VC_270_0	12	0.9939	1	0.9939	1	1	1	1
917	Flavobacterium~phage~vB_FspS_hattifnatt9-1	0	Caudovirales	Siphoviridae	Unassigned	270_0	Clustered	12	VC_270_0	12	0.9939	1	0.9939	1	1	1	1
918	Flavobacterium~phage~vB_FspS_hemulen6-1	0	Caudovirales	Siphoviridae	Unassigned	270_0	Clustered	12	VC_270_0	12	0.9939	1	0.9939	1	1	1	1
919	Flavobacterium~phage~vB_FspS_laban6-1	0	Caudovirales	Siphoviridae	Unahavirus	384_0	Clustered	5	VC_384_0	5	0.987	0.999782	0.9868	1	1	1	1
920	Flavobacterium~phage~vB_FspS_lillamy9-1	0	Caudovirales	Siphoviridae	Unassigned	270_0	Clustered	12	VC_270_0	12	0.9939	1	0.9939	1	1	1	1
921	Flavobacterium~phage~vB_FspS_morran9-1	0	Caudovirales	Siphoviridae	Unassigned	270_0	Clustered	12	VC_270_0	12	0.9939	1	0.9939	1	1	1	1
922	Flavobacterium~phage~vB_FspS_mumin9-1	0	Caudovirales	Siphoviridae	Unassigned	270_0	Clustered	12	VC_270_0	12	0.9939	1	0.9939	1	1	1	1
923	Flavobacterium~phage~vB_FspS_mymlan6-1	0	Caudovirales	Siphoviridae	Unassigned	270_0	Clustered	12	VC_270_0	12	0.9939	1	0.9939	1	1	1	1
924	Flavobacterium~phage~vB_FspS_sniff9-1	0	Caudovirales	Siphoviridae	Unassigned	270_0	Clustered	12	VC_270_0	12	0.9939	1	0.9939	1	1	1	1
925	Flavobacterium~phage~vB_FspS_snork6-1	0	Caudovirales	Siphoviridae	Unassigned	270_0	Clustered	12	VC_270_0	12	0.9939	1	0.9939	1	1	1	1
926	Flavobacterium~phage~vB_FspS_snusmum6-1	0	Caudovirales	Siphoviridae	Unassigned	270_0	Clustered	12	VC_270_0	12	0.9939	1	0.9939	1	1	1	1
927	Flavobacterium~phage~vB_FspS_stinky9-1	0	Caudovirales	Siphoviridae	Unassigned	270_0	Clustered	12	VC_270_0	12	0.9939	1	0.9939	1	1	1	1
1236	Flavobacterium~phage~vB_FspS_tant8-1	0	Caudovirales	Siphoviridae	Unassigned		Outlier
928	Flavobacterium~phage~vB_FspS_tooticki6-1	0	Caudovirales	Siphoviridae	Unassigned	270_0	Clustered	12	VC_270_0	12	0.9939	1	0.9939	1	1	1	1
811	FWV0082	1	Unassigned	Unassigned	Unassigned	343_0	Clustered	9	VC_343_0	9	0.6647	1	0.6647	1	1	1	1
812	FWV0143	1	Unassigned	Unassigned	Unassigned	346_0	Clustered	3	VC_346_0	3	0.335	0.997916	0.3343	1	1	1	1
813	FWV0144	1	Unassigned	Unassigned	Unassigned	342_1	Clustered/Singleton	1	VC_342_1	1	0	1	0	1	1	1	1
814	FWV0146	1	Unassigned	Unassigned	Unassigned	357_0	Clustered	3	VC_357_0	3	0.3812	0.998086	0.3805	1	1	1	1
815	FWV0147	1	Unassigned	Unassigned	Unassigned	356_0	Clustered	4	VC_356_0	4	0.2993	0.999961	0.2993	1	1	1	1
1051	FWV0148	1	Unassigned	Unassigned	Unassigned		Overlap (VC_359/VC_362)
816	FWV0149	1	Unassigned	Unassigned	Unassigned	367_0	Clustered	10	VC_367_0	10	0.4976	1	0.4976	1	1	1	0.8444
817	FWV0150	1	Unassigned	Unassigned	Unassigned	343_0	Clustered	9	VC_343_0	9	0.6647	1	0.6647	1	1	1	1
818	FWV0151	1	Unassigned	Unassigned	Unassigned	357_0	Clustered	3	VC_357_0	3	0.3812	0.998086	0.3805	1	1	1	1
819	FWV0152	1	Unassigned	Unassigned	Unassigned	347_0	Clustered	2	VC_347_0	2	0.169	0.851865	0.144	1	1	1	1
820	FWV0153	1	Unassigned	Unassigned	Unassigned	346_0	Clustered	3	VC_346_0	3	0.335	0.997916	0.3343	1	1	1	1
821	FWV0155	1	Unassigned	Unassigned	Unassigned	357_0	Clustered	3	VC_357_0	3	0.3812	0.998086	0.3805	1	1	1	1
822	FWV0157	1	Unassigned	Unassigned	Unassigned	344_0	Clustered	4	VC_344_0	4	0.5815	0.995313	0.5788	1	1	1	1
823	FWV0158	1	Unassigned	Unassigned	Unassigned	349_0	Clustered	4	VC_349_0	4	0.3042	0.655422	0.1994	1	1	1	1
824	FWV0161	1	Unassigned	Unassigned	Unassigned	372_0	Clustered	3	VC_372_0	3	0.6941	0.992942	0.6892	1	1	1	1
825	FWV0162	1	Unassigned	Unassigned	Unassigned	346_0	Clustered	3	VC_346_0	3	0.335	0.997916	0.3343	1	1	1	1
1062	FWV0163	1	Unassigned	Unassigned	Unassigned		Overlap (VC_347/VC_349)
826	FWV0164	1	Unassigned	Unassigned	Unassigned	372_0	Clustered	3	VC_372_0	3	0.6941	0.992942	0.6892	1	1	1	1
827	FWV0165	1	Unassigned	Unassigned	Unassigned	353_0	Clustered	3	VC_353_0	3	0.5461	0.965876	0.5275	1	1	1	1
1065	FWV0166	1	Unassigned	Unassigned	Unassigned		Overlap (VC_347/VC_349)
828	FWV0167	1	Unassigned	Unassigned	Unassigned	343_0	Clustered	9	VC_343_0	9	0.6647	1	0.6647	1	1	1	1
829	FWV0168	1	Unassigned	Unassigned	Unassigned	359_0	Clustered	2	VC_359_0	2	0.3734	0.942564	0.3519	1	1	1	1
830	FWV0169	1	Unassigned	Unassigned	Unassigned	344_0	Clustered	4	VC_344_0	4	0.5815	0.995313	0.5788	1	1	1	1
831	FWV0170	1	Unassigned	Unassigned	Unassigned	343_0	Clustered	9	VC_343_0	9	0.6647	1	0.6647	1	1	1	1
1070	FWV0171	1	Unassigned	Unassigned	Unassigned		Outlier
832	FWV0172	1	Unassigned	Unassigned	Unassigned	373_0	Clustered	21	VC_373_0	21	0.8425	1	0.8425	1	1	1	0.9952
833	FWV0173	1	Unassigned	Unassigned	Unassigned	344_0	Clustered	4	VC_344_0	4	0.5815	0.995313	0.5788	1	1	1	1
1073	FWV0174	1	Unassigned	Unassigned	Unassigned		Outlier
1074	FWV0175	1	Unassigned	Unassigned	Unassigned		Outlier
834	FWV0176	1	Unassigned	Unassigned	Unassigned	371_0	Clustered	2	VC_371_0	2	0.9899	0.5	0.495	1	1	1	1
1076	FWV0177	1	Unassigned	Unassigned	Unassigned		Singleton
1077	FWV0179	1	Unassigned	Unassigned	Unassigned		Outlier
835	FWV0180	1	Unassigned	Unassigned	Unassigned	371_0	Clustered	2	VC_371_0	2	0.9899	0.5	0.495	1	1	1	1
836	FWV0181	1	Unassigned	Unassigned	Unassigned	373_0	Clustered	21	VC_373_0	21	0.8425	1	0.8425	1	1	1	0.9952
1080	FWV0183	1	Unassigned	Unassigned	Unassigned		Overlap (VC_357/VC_361)
837	FWV0184	1	Unassigned	Unassigned	Unassigned	343_0	Clustered	9	VC_343_0	9	0.6647	1	0.6647	1	1	1	1
1082	FWV0185	1	Unassigned	Unassigned	Unassigned		Outlier
838	FWV0186	1	Unassigned	Unassigned	Unassigned	365_0	Clustered	4	VC_365_0	4	0.4974	0.998947	0.4969	1	1	1	1
1084	FWV0187	1	Unassigned	Unassigned	Unassigned		Outlier
839	FWV0188	1	Unassigned	Unassigned	Unassigned	366_0	Clustered	2	VC_366_0	2	0.9313	0.814453	0.7585	1	1	1	1
1086	FWV0189	1	Unassigned	Unassigned	Unassigned		Outlier
840	FWV0190	1	Unassigned	Unassigned	Unassigned	367_0	Clustered	10	VC_367_0	10	0.4976	1	0.4976	1	1	1	0.8444
1088	FWV0191	1	Unassigned	Unassigned	Unassigned		Overlap (VC_359/VC_362)
841	FWV0192	1	Unassigned	Unassigned	Unassigned	368_0	Clustered	3	VC_368_0	3	0.2241	0.997048	0.2234	1	1	1	1
1090	FWV0193	1	Unassigned	Unassigned	Unassigned		Singleton
1091	FWV0194	1	Unassigned	Unassigned	Unassigned		Outlier
842	FWV0195	1	Unassigned	Unassigned	Unassigned	373_0	Clustered	21	VC_373_0	21	0.8425	1	0.8425	1	1	1	0.9952
843	FWV0196	1	Unassigned	Unassigned	Unassigned	375_0	Clustered	2	VC_375_0	2	1	1	1	1	1	1	1
844	FWV0197	1	Unassigned	Unassigned	Unassigned	356_0	Clustered	4	VC_356_0	4	0.2993	0.999961	0.2993	1	1	1	1
845	FWV0198	1	Unassigned	Unassigned	Unassigned	359_0	Clustered	2	VC_359_0	2	0.3734	0.942564	0.3519	1	1	1	1
846	FWV0199	1	Unassigned	Unassigned	Unassigned	362_0	Clustered	3	VC_362_0	3	0.8746	0.985907	0.8622	1	1	1	1
847	FWV0200	1	Unassigned	Unassigned	Unassigned	355_0	Clustered	2	VC_355_0	2	0.8138	0.814453	0.6628	1	1	1	1
1098	FWV0201	1	Unassigned	Unassigned	Unassigned		Outlier
1099	FWV0202	1	Unassigned	Unassigned	Unassigned		Overlap (VC_357/VC_361)
848	FWV0203	1	Unassigned	Unassigned	Unassigned	347_0	Clustered	2	VC_347_0	2	0.169	0.851865	0.144	1	1	1	1
849	FWV0204	1	Unassigned	Unassigned	Unassigned	376_0	Clustered	2	VC_376_0	2	1	1	1	1	1	1	1
850	FWV0205	1	Unassigned	Unassigned	Unassigned	363_0	Clustered	2	VC_363_0	2	0.136	0.756883	0.1029	1	1	1	1
1103	FWV0206	1	Unassigned	Unassigned	Unassigned		Singleton
1104	FWV0207	1	Unassigned	Unassigned	Unassigned		Outlier
1105	FWV0208	1	Unassigned	Unassigned	Unassigned		Outlier
1106	FWV0209	1	Unassigned	Unassigned	Unassigned		Outlier
1107	FWV0210	1	Unassigned	Unassigned	Unassigned		Outlier
851	FWV0211	1	Unassigned	Unassigned	Unassigned	377_0	Clustered	2	VC_377_0	2	0.3811	0.922636	0.3516	1	1	1	1
1109	FWV0212	1	Unassigned	Unassigned	Unassigned		Outlier
852	FWV0213	1	Unassigned	Unassigned	Unassigned	342_0	Clustered	3	VC_342_0	3	0.0479	0.598706	0.0287	1	1	1	1
1111	FWV0214	1	Unassigned	Unassigned	Unassigned		Singleton
853	FWV0215	1	Unassigned	Unassigned	Unassigned	370_0	Clustered	3	VC_370_0	3	0.7696	0.959319	0.7382	1	1	1	1
854	FWV0216	1	Unassigned	Unassigned	Unassigned	362_0	Clustered	3	VC_362_0	3	0.8746	0.985907	0.8622	1	1	1	1
1114	FWV0217	1	Unassigned	Unassigned	Unassigned		Overlap (VC_362/VC_365)
1115	FWV0218	1	Unassigned	Unassigned	Unassigned		Outlier
1116	FWV0219	1	Unassigned	Unassigned	Unassigned		Outlier
1117	FWV0220	1	Unassigned	Unassigned	Unassigned		Outlier
1118	FWV0221	1	Unassigned	Unassigned	Unassigned		Outlier
1119	FWV0222	1	Unassigned	Unassigned	Unassigned		Overlap (VC_343/VC_355)
1120	FWV0223	1	Unassigned	Unassigned	Unassigned		Overlap (VC_357/VC_361)
855	FWV0224	1	Unassigned	Unassigned	Unassigned	353_0	Clustered	3	VC_353_0	3	0.5461	0.965876	0.5275	1	1	1	1
1122	FWV0225	1	Unassigned	Unassigned	Unassigned		Outlier
1123	FWV0226	1	Unassigned	Unassigned	Unassigned		Outlier
1124	FWV0227	1	Unassigned	Unassigned	Unassigned		Singleton
1125	FWV0228	1	Unassigned	Unassigned	Unassigned		Outlier
1126	FWV0229	1	Unassigned	Unassigned	Unassigned		Outlier
1127	FWV0230	1	Unassigned	Unassigned	Unassigned		Outlier
856	FWV0231	1	Unassigned	Unassigned	Unassigned	365_0	Clustered	4	VC_365_0	4	0.4974	0.998947	0.4969	1	1	1	1
1129	FWV0232	1	Unassigned	Unassigned	Unassigned		Outlier
1130	FWV0233	1	Unassigned	Unassigned	Unassigned		Overlap (VC_379/VC_381)
1131	FWV0234	1	Unassigned	Unassigned	Unassigned		Overlap (VC_362/VC_365)
1132	FWV0235	1	Unassigned	Unassigned	Unassigned		Outlier
1133	FWV0236	1	Unassigned	Unassigned	Unassigned		Overlap (VC_379/VC_381)
1134	FWV0237	1	Unassigned	Unassigned	Unassigned		Outlier
857	FWV0238	1	Unassigned	Unassigned	Unassigned	381_0	Clustered	2	VC_381_0	2	1	1	1	1	1	1	1
1136	FWV0239	1	Unassigned	Unassigned	Unassigned		Overlap (VC_379/VC_381)
858	FWV0240	1	Unassigned	Unassigned	Unassigned	363_0	Clustered	2	VC_363_0	2	0.136	0.756883	0.1029	1	1	1	1
1138	FWV0241	1	Unassigned	Unassigned	Unassigned		Outlier
859	FWV0242	1	Unassigned	Unassigned	Unassigned	382_0	Clustered	2	VC_382_0	2	1	1	1	1	1	1	1
1140	FWV0243	1	Unassigned	Unassigned	Unassigned		Outlier
860	FWV0244	1	Unassigned	Unassigned	Unassigned	382_0	Clustered	2	VC_382_0	2	1	1	1	1	1	1	1
861	FWV0245	1	Unassigned	Unassigned	Unassigned	349_0	Clustered	4	VC_349_0	4	0.3042	0.655422	0.1994	1	1	1	1
862	FWV0246	1	Unassigned	Unassigned	Unassigned	344_0	Clustered	4	VC_344_0	4	0.5815	0.995313	0.5788	1	1	1	1
1144	FWV0247	1	Unassigned	Unassigned	Unassigned		Overlap (VC_362/VC_365)
863	FWV0248	1	Unassigned	Unassigned	Unassigned	349_0	Clustered	4	VC_349_0	4	0.3042	0.655422	0.1994	1	1	1	1
1146	FWV0249	1	Unassigned	Unassigned	Unassigned		Outlier
1147	FWV0250	1	Unassigned	Unassigned	Unassigned		Overlap (VC_359/VC_362)
864	FWV0251	1	Unassigned	Unassigned	Unassigned	373_0	Clustered	21	VC_373_0	21	0.8425	1	0.8425	1	1	1	0.9952
865	FWV0252	1	Unassigned	Unassigned	Unassigned	365_0	Clustered	4	VC_365_0	4	0.4974	0.998947	0.4969	1	1	1	1
1150	FWV0253	1	Unassigned	Unassigned	Unassigned		Overlap (VC_380/VC_384)
1151	FWV0254	1	Unassigned	Unassigned	Unassigned		Overlap (VC_357/VC_361)
1152	FWV0255	1	Unassigned	Unassigned	Unassigned		Outlier
1153	FWV0256	1	Unassigned	Unassigned	Unassigned		Outlier
1154	FWV0257	1	Unassigned	Unassigned	Unassigned		Overlap (VC_379/VC_381)
1155	FWV0258	1	Unassigned	Unassigned	Unassigned		Overlap (VC_379/VC_381)
1156	FWV0259	1	Unassigned	Unassigned	Unassigned		Outlier
1157	FWV0260	1	Unassigned	Unassigned	Unassigned		Outlier
866	FWV0261	1	Unassigned	Unassigned	Unassigned	379_0	Clustered	15	VC_379_0	15	0.6343	1	0.6343	1	1	1	1
867	FWV0262	1	Unassigned	Unassigned	Unassigned	379_0	Clustered	15	VC_379_0	15	0.6343	1	0.6343	1	1	1	1
868	FWV0263	1	Unassigned	Unassigned	Unassigned	379_0	Clustered	15	VC_379_0	15	0.6343	1	0.6343	1	1	1	1
869	FWV0264	1	Unassigned	Unassigned	Unassigned	381_0	Clustered	2	VC_381_0	2	1	1	1	1	1	1	1
870	FWV0265	1	Unassigned	Unassigned	Unassigned	379_0	Clustered	15	VC_379_0	15	0.6343	1	0.6343	1	1	1	1
1163	FWV0266	1	Unassigned	Unassigned	Unassigned		Overlap (VC_380/VC_381)
871	FWV0267	1	Unassigned	Unassigned	Unassigned	349_0	Clustered	4	VC_349_0	4	0.3042	0.655422	0.1994	1	1	1	1
1165	FWV0268	1	Unassigned	Unassigned	Unassigned		Overlap (VC_380/VC_384)
872	FWV0271	1	Unassigned	Unassigned	Unassigned	379_0	Clustered	15	VC_379_0	15	0.6343	1	0.6343	1	1	1	1
1167	FWV0272	1	Unassigned	Unassigned	Unassigned		Outlier
1168	FWV0273	1	Unassigned	Unassigned	Unassigned		Overlap (VC_380/VC_381)
873	FWV0274	1	Unassigned	Unassigned	Unassigned	379_0	Clustered	15	VC_379_0	15	0.6343	1	0.6343	1	1	1	1
874	FWV0275	1	Unassigned	Unassigned	Unassigned	379_0	Clustered	15	VC_379_0	15	0.6343	1	0.6343	1	1	1	1
1171	FWV0277	1	Unassigned	Unassigned	Unassigned		Outlier
875	FWV0278	1	Unassigned	Unassigned	Unassigned	379_0	Clustered	15	VC_379_0	15	0.6343	1	0.6343	1	1	1	1
1173	FWV0279	1	Unassigned	Unassigned	Unassigned		Outlier
876	FWV0280	1	Unassigned	Unassigned	Unassigned	342_0	Clustered	3	VC_342_0	3	0.0479	0.598706	0.0287	1	1	1	1
877	FWV0281	1	Unassigned	Unassigned	Unassigned	375_0	Clustered	2	VC_375_0	2	1	1	1	1	1	1	1
1176	FWV0282	1	Unassigned	Unassigned	Unassigned		Singleton
1177	FWV0283	1	Unassigned	Unassigned	Unassigned		Overlap (VC_380/VC_384)
1178	FWV0284	1	Unassigned	Unassigned	Unassigned		Overlap (VC_380/VC_381)
878	FWV0285	1	Unassigned	Unassigned	Unassigned	379_0	Clustered	15	VC_379_0	15	0.6343	1	0.6343	1	1	1	1
879	FWV0286	1	Unassigned	Unassigned	Unassigned	379_0	Clustered	15	VC_379_0	15	0.6343	1	0.6343	1	1	1	1
1181	FWV0287	1	Unassigned	Unassigned	Unassigned		Outlier
880	FWV0288	1	Unassigned	Unassigned	Unassigned	379_0	Clustered	15	VC_379_0	15	0.6343	1	0.6343	1	1	1	1
881	FWV0289	1	Unassigned	Unassigned	Unassigned	379_0	Clustered	15	VC_379_0	15	0.6343	1	0.6343	1	1	1	1
882	FWV0290	1	Unassigned	Unassigned	Unassigned	383_0	Clustered/Singleton	1	VC_383_0	1	0	1	0	1	1	1	1
883	FWV0291	1	Unassigned	Unassigned	Unassigned	379_0	Clustered	15	VC_379_0	15	0.6343	1	0.6343	1	1	1	1
1186	FWV0292	1	Unassigned	Unassigned	Unassigned		Overlap (VC_380/VC_384)
884	FWV0293	1	Unassigned	Unassigned	Unassigned	379_0	Clustered	15	VC_379_0	15	0.6343	1	0.6343	1	1	1	1
885	FWV0294	1	Unassigned	Unassigned	Unassigned	379_0	Clustered	15	VC_379_0	15	0.6343	1	0.6343	1	1	1	1
1189	FWV0295	1	Unassigned	Unassigned	Unassigned		Outlier
1190	FWV0296	1	Unassigned	Unassigned	Unassigned		Overlap (VC_343/VC_355)
886	FWV0297	1	Unassigned	Unassigned	Unassigned	362_0	Clustered	3	VC_362_0	3	0.8746	0.985907	0.8622	1	1	1	1
887	FWV0298	1	Unassigned	Unassigned	Unassigned	376_0	Clustered	2	VC_376_0	2	1	1	1	1	1	1	1
888	FWV0299	1	Unassigned	Unassigned	Unassigned	367_0	Clustered	10	VC_367_0	10	0.4976	1	0.4976	1	1	1	0.8444
889	FWV0300	1	Unassigned	Unassigned	Unassigned	372_0	Clustered	3	VC_372_0	3	0.6941	0.992942	0.6892	1	1	1	1
929	Geobacillus~phage~GBK2	0	Caudovirales	Siphoviridae	Unassigned	204_0	Clustered	3	VC_204_0	3	0.2607	0.969037	0.2526	3	1	1	0.6667
930	Geobacillus~phage~GBSV1	0	Caudovirales	Myoviridae	Svunavirus	123_0	Clustered	2	VC_123_0	2	0.4651	0.943089	0.4386	1	1	1	1
931	Geobacillus~phage~TP-84	0	Caudovirales	Siphoviridae	Tp84virus	204_0	Clustered	3	VC_204_0	3	0.2607	0.969037	0.2526	3	1	1	0.6667
1241	Geobacillus~virus~E2	0	Caudovirales	Siphoviridae	Unassigned		Overlap (VC_62/VC_66)
932	Geobacillus~virus~E3	0	Caudovirales	Siphoviridae	Unassigned	166_4	Clustered/Singleton	1	VC_166_4	1	0	1	0	1	1	1	1
1243	Gluconobacter~phage~GC1	0	Kalamavirales	Tectiviridae	Gammatectivirus		Outlier
933	Gordonia~phage~Adgers	0	Caudovirales	Siphoviridae	Montyvirus	386_1	Clustered	12	VC_386_1	12	0.547	1	0.547	2	1	1	1
934	Gordonia~phage~Apricot	0	Caudovirales	Siphoviridae	Apricotvirus	388_1	Clustered/Singleton	1	VC_388_1	1	0	1	0	1	1	1	1
935	Gordonia~phage~Asapag	0	Caudovirales	Siphoviridae	Getalongvirus	388_0	Clustered	6	VC_388_0	6	0.5243	1	0.5243	3	1	1	1
936	Gordonia~phage~Attis	0	Caudovirales	Siphoviridae	Attisvirus	389_0	Clustered	2	VC_389_0	2	0.1677	0.954563	0.1601	1	1	1	1
937	Gordonia~phage~Avazak	0	Caudovirales	Siphoviridae	Unassigned	146_0	Clustered	12	VC_146_0	12	0.6596	1	0.6596	2	1	1	0.8636
939	Gordonia~phage~Bachita	0	Caudovirales	Siphoviridae	Smoothievirus	397_0	Clustered	4	VC_397_0	4	0.3859	0.999866	0.3858	1	1	1	1
940	Gordonia~phage~Bantam	0	Caudovirales	Siphoviridae	Bantamvirus	396_0	Clustered	2	VC_396_0	2	0.2131	0.938654	0.2	2	1	1	1
941	Gordonia~phage~BaxterFox	0	Caudovirales	Siphoviridae	Baxtervirus	389_1	Clustered	5	VC_389_1	5	0.4025	1	0.4025	2	1	1	0.9
942	Gordonia~phage~Beaver	0	Caudovirales	Siphoviridae	Montyvirus	386_1	Clustered	12	VC_386_1	12	0.547	1	0.547	2	1	1	1
938	Gordonia~phage~BENtherdunthat	0	Caudovirales	Siphoviridae	Getalongvirus	388_0	Clustered	6	VC_388_0	6	0.5243	1	0.5243	3	1	1	1
943	Gordonia~phage~BetterKatz	0	Caudovirales	Siphoviridae	Betterkatzvirus	292_1	Clustered	2	VC_292_1	2	0.071	0.954602	0.0677	2	1	1	1
944	Gordonia~phage~BirksAndSocks	0	Caudovirales	Siphoviridae	Montyvirus	386_1	Clustered	12	VC_386_1	12	0.547	1	0.547	2	1	1	1
945	Gordonia~phage~Blueberry	0	Caudovirales	Siphoviridae	Unassigned	293_0	Clustered	8	VC_293_0	8	0.6935	1	0.6935	1	1	1	1
1257	Gordonia~phage~Bowser	0	Caudovirales	Siphoviridae	Bowservirus		Overlap (VC_293/VC_395)
946	Gordonia~phage~Brandonk123	0	Caudovirales	Siphoviridae	Vividuovirus	58_0	Clustered	5	VC_58_0	5	0.7905	0.999993	0.7905	2	1	1	1
1259	Gordonia~phage~BritBrat	0	Caudovirales	Siphoviridae	Britbratvirus		Outlier
947	Gordonia~phage~BrutonGaster	0	Caudovirales	Siphoviridae	Oneupvirus	397_1	Clustered	2	VC_397_1	2	0.1105	0.942564	0.1042	2	1	1	1
948	Gordonia~phage~CaptainKirk2	0	Caudovirales	Siphoviridae	Unassigned	293_0	Clustered	8	VC_293_0	8	0.6935	1	0.6935	1	1	1	1
949	Gordonia~phage~CarolAnn	0	Caudovirales	Siphoviridae	Unassigned	293_0	Clustered	8	VC_293_0	8	0.6935	1	0.6935	1	1	1	1
950	Gordonia~phage~Chelms	0	Caudovirales	Siphoviridae	Woesvirus	386_1	Clustered	12	VC_386_1	12	0.547	1	0.547	2	1	1	1
951	Gordonia~phage~Chikenjars	0	Caudovirales	Siphoviridae	Unassigned	146_0	Clustered	12	VC_146_0	12	0.6596	1	0.6596	2	1	1	0.8636
952	Gordonia~phage~ClubL	0	Caudovirales	Siphoviridae	Smoothievirus	397_0	Clustered	4	VC_397_0	4	0.3859	0.999866	0.3858	1	1	1	1
953	Gordonia~phage~Cozz	0	Caudovirales	Siphoviridae	Emalynvirus	390_0	Clustered	4	VC_390_0	4	0.6543	0.999957	0.6543	1	1	1	1
954	Gordonia~phage~Crocheter	0	Caudovirales	Siphoviridae	Unassigned	146_0	Clustered	12	VC_146_0	12	0.6596	1	0.6596	2	1	1	0.8636
955	Gordonia~phage~Cucurbita	0	Caudovirales	Siphoviridae	Smoothievirus	397_0	Clustered	4	VC_397_0	4	0.3859	0.999866	0.3858	1	1	1	1
956	Gordonia~phage~Daredevil	0	Caudovirales	Siphoviridae	Daredevilvirus	396_0	Clustered	2	VC_396_0	2	0.2131	0.938654	0.2	2	1	1	1
957	Gordonia~phage~Demosthenes	0	Caudovirales	Siphoviridae	Demosthenesvirus	386_0	Clustered	3	VC_386_0	3	0.1187	0.998177	0.1185	1	1	1	1
958	Gordonia~phage~Duffington	0	Caudovirales	Siphoviridae	Unassigned	146_0	Clustered	12	VC_146_0	12	0.6596	1	0.6596	2	1	1	0.8636
959	Gordonia~phage~Emalyn	0	Caudovirales	Siphoviridae	Emalynvirus	390_0	Clustered	4	VC_390_0	4	0.6543	0.999957	0.6543	1	1	1	1
1273	Gordonia~phage~Eyre	0	Caudovirales	Siphoviridae	Eyrevirus		Outlier
960	Gordonia~phage~Fairfaxidum	0	Caudovirales	Siphoviridae	Unassigned	293_0	Clustered	8	VC_293_0	8	0.6935	1	0.6935	1	1	1	1
961	Gordonia~phage~Flakey	0	Caudovirales	Siphoviridae	Montyvirus	386_1	Clustered	12	VC_386_1	12	0.547	1	0.547	2	1	1	1
962	Gordonia~phage~Fryberger	0	Caudovirales	Siphoviridae	Ronaldovirus	403_0	Clustered	2	VC_403_0	2	0.9528	0.913279	0.8702	1	1	1	1
1277	Gordonia~phage~GAL1	0	Caudovirales	Siphoviridae	Galunavirus		Outlier
973	Gordonia~phage~Getalong	0	Caudovirales	Siphoviridae	Getalongvirus	388_0	Clustered	6	VC_388_0	6	0.5243	1	0.5243	3	1	1	1
1292	Gordonia~phage~Ghobes	0	Caudovirales	Siphoviridae	Ghobesvirus		Outlier
974	Gordonia~phage~Gibbin	0	Caudovirales	Siphoviridae	Unassigned	405_0	Clustered	5	VC_405_0	5	0.4851	1	0.4851	1	1	1	1
1278	Gordonia~phage~GMA1	0	Caudovirales	Siphoviridae	Unassigned		Overlap (VC_132/VC_394)
963	Gordonia~phage~GMA3	0	Caudovirales	Siphoviridae	Gamtrevirus	387_0	Clustered	5	VC_387_0	5	0.3445	1	0.3445	3	1	1	1
1280	Gordonia~phage~GMA4	0	Caudovirales	Siphoviridae	Unassigned		Outlier
964	Gordonia~phage~GMA5	0	Caudovirales	Siphoviridae	Unassigned	148_0	Clustered	4	VC_148_0	4	0.7843	0.990672	0.7769	1	1	1	1
1282	Gordonia~phage~GMA6	0	Caudovirales	Myoviridae	Bendigovirus		Outlier
965	Gordonia~phage~GMA7	0	Caudovirales	Siphoviridae	Getseptimavirus	386_2	Clustered	2	VC_386_2	2	0.0531	0.952064	0.0506	1	1	1	1
975	Gordonia~phage~Gmala1	0	Caudovirales	Siphoviridae	Gordtnkvirus	387_0	Clustered	5	VC_387_0	5	0.3445	1	0.3445	3	1	1	1
1295	Gordonia~phage~GodonK	0	Caudovirales	Siphoviridae	Godonkavirus		Outlier
976	Gordonia~phage~GordDuk1	0	Caudovirales	Siphoviridae	Gordtnkvirus	387_0	Clustered	5	VC_387_0	5	0.3445	1	0.3445	3	1	1	1
977	Gordonia~phage~GordTnk2	0	Caudovirales	Siphoviridae	Gordtnkvirus	387_0	Clustered	5	VC_387_0	5	0.3445	1	0.3445	3	1	1	1
966	Gordonia~phage~GRU1	0	Caudovirales	Siphoviridae	Unassigned	297_0	Clustered	3	VC_297_0	3	0.6421	0.998092	0.6409	1	1	1	1
967	Gordonia~phage~GRU3	0	Caudovirales	Siphoviridae	Unassigned	148_0	Clustered	4	VC_148_0	4	0.7843	0.990672	0.7769	1	1	1	1
978	Gordonia~phage~Gsput1	0	Caudovirales	Siphoviridae	Gesputvirus	132_0	Clustered	3	VC_132_0	3	0.703	0.998009	0.7016	2	1	1	1
968	Gordonia~phage~GTE2	0	Caudovirales	Siphoviridae	Emalynvirus	390_0	Clustered	4	VC_390_0	4	0.6543	0.999957	0.6543	1	1	1	1
969	Gordonia~phage~GTE5	0	Caudovirales	Siphoviridae	Unassigned	297_0	Clustered	3	VC_297_0	3	0.6421	0.998092	0.6409	1	1	1	1
970	Gordonia~phage~GTE6	0	Caudovirales	Siphoviridae	Unassigned	58_0	Clustered	5	VC_58_0	5	0.7905	0.999993	0.7905	2	1	1	1
971	Gordonia~phage~GTE7	0	Caudovirales	Siphoviridae	Getseptimavirus	386_2	Clustered	2	VC_386_2	2	0.0531	0.952064	0.0506	1	1	1	1
972	Gordonia~phage~GTE8	0	Caudovirales	Siphoviridae	Unassigned	297_0	Clustered	3	VC_297_0	3	0.6421	0.998092	0.6409	1	1	1	1
979	Gordonia~phage~Guacamole	0	Caudovirales	Siphoviridae	Unassigned	293_0	Clustered	8	VC_293_0	8	0.6935	1	0.6935	1	1	1	1
980	Gordonia~phage~Gustav	0	Caudovirales	Siphoviridae	Gustavvirus	133_0	Clustered	3	VC_133_0	3	0.4143	0.998462	0.4137	2	1	1	1
1301	Gordonia~phage~Hedwig	0	Caudovirales	Siphoviridae	Hedwigvirus		Overlap (VC_293/VC_395)
981	Gordonia~phage~Horus	0	Caudovirales	Siphoviridae	Horusvirus	388_0	Clustered	6	VC_388_0	6	0.5243	1	0.5243	3	1	1	1
982	Gordonia~phage~Hotorobo	0	Caudovirales	Siphoviridae	Woesvirus	386_1	Clustered	12	VC_386_1	12	0.547	1	0.547	2	1	1	1
983	Gordonia~phage~Jellybones	0	Caudovirales	Siphoviridae	Montyvirus	386_1	Clustered	12	VC_386_1	12	0.547	1	0.547	2	1	1	1
984	Gordonia~phage~John316	0	Caudovirales	Siphoviridae	Montyvirus	386_1	Clustered	12	VC_386_1	12	0.547	1	0.547	2	1	1	1
1304	Gordonia~phage~JSwag	0	Caudovirales	Siphoviridae	Soupsvirus		Overlap (VC_402/VC_411)
985	Gordonia~phage~Jumbo	0	Caudovirales	Siphoviridae	Gorjumvirus	387_0	Clustered	5	VC_387_0	5	0.3445	1	0.3445	3	1	1	1
1308	Gordonia~phage~KatherineG	0	Caudovirales	Siphoviridae	Soupsvirus		Overlap (VC_402/VC_411)
986	Gordonia~phage~Katyusha	0	Caudovirales	Siphoviridae	Demosthenesvirus	386_0	Clustered	3	VC_386_0	3	0.1187	0.998177	0.1185	1	1	1	1
987	Gordonia~phage~Kenna	0	Caudovirales	Siphoviridae	Getalongvirus	388_0	Clustered	6	VC_388_0	6	0.5243	1	0.5243	3	1	1	1
988	Gordonia~phage~Kenosha	0	Caudovirales	Siphoviridae	Unassigned	146_0	Clustered	12	VC_146_0	12	0.6596	1	0.6596	2	1	1	0.8636
989	Gordonia~phage~Kita	0	Caudovirales	Siphoviridae	Nymphadoravirus	389_1	Clustered	5	VC_389_1	5	0.4025	1	0.4025	2	1	1	0.9
990	Gordonia~phage~Kvothe	0	Caudovirales	Siphoviridae	Demosthenesvirus	386_0	Clustered	3	VC_386_0	3	0.1187	0.998177	0.1185	1	1	1	1
991	Gordonia~phage~Lambo	0	Caudovirales	Siphoviridae	Unassigned	405_0	Clustered	5	VC_405_0	5	0.4851	1	0.4851	1	1	1	1
992	Gordonia~phage~Lennon	0	Caudovirales	Siphoviridae	Vividuovirus	58_0	Clustered	5	VC_58_0	5	0.7905	0.999993	0.7905	2	1	1	1
1316	Gordonia~phage~Lucky10	0	Caudovirales	Siphoviridae	Luckytenvirus		Outlier
993	Gordonia~phage~Mahdia	0	Caudovirales	Siphoviridae	Gustavvirus	133_0	Clustered	3	VC_133_0	3	0.4143	0.998462	0.4137	2	1	1	1
994	Gordonia~phage~McGonagall	0	Caudovirales	Siphoviridae	Unassigned	148_0	Clustered	4	VC_148_0	4	0.7843	0.990672	0.7769	1	1	1	1
995	Gordonia~phage~Monty	0	Caudovirales	Siphoviridae	Woesvirus	386_1	Clustered	12	VC_386_1	12	0.547	1	0.547	2	1	1	1
1320	Gordonia~phage~Nyceirae	0	Caudovirales	Siphoviridae	Nyceiraevirus		Outlier
996	Gordonia~phage~Nymphadora	0	Caudovirales	Siphoviridae	Nymphadoravirus	389_1	Clustered	5	VC_389_1	5	0.4025	1	0.4025	2	1	1	0.9
997	Gordonia~phage~Obliviate	0	Caudovirales	Siphoviridae	Unassigned	293_0	Clustered	8	VC_293_0	8	0.6935	1	0.6935	1	1	1	1
998	Gordonia~phage~OhMyWard	0	Caudovirales	Siphoviridae	Unassigned	146_0	Clustered	12	VC_146_0	12	0.6596	1	0.6596	2	1	1	0.8636
999	Gordonia~phage~OneUp	0	Caudovirales	Siphoviridae	Smoothievirus	397_1	Clustered	2	VC_397_1	2	0.1105	0.942564	0.1042	2	1	1	1
1325	Gordonia~phage~Orchid	0	Caudovirales	Siphoviridae	Orchidvirus		Outlier
1000	Gordonia~phage~Phinally	0	Caudovirales	Siphoviridae	Unassigned	58_0	Clustered	5	VC_58_0	5	0.7905	0.999993	0.7905	2	1	1	1
1001	Gordonia~phage~Phistory	0	Caudovirales	Siphoviridae	Phistoryvirus	388_0	Clustered	6	VC_388_0	6	0.5243	1	0.5243	3	1	1	1
1002	Gordonia~phage~Ranch	0	Caudovirales	Siphoviridae	Unassigned	405_0	Clustered	5	VC_405_0	5	0.4851	1	0.4851	1	1	1	1
1329	Gordonia~phage~Remus	0	Caudovirales	Siphoviridae	Soupsvirus		Overlap (VC_402/VC_411)
1003	Gordonia~phage~Rickmore	0	Caudovirales	Siphoviridae	Unassigned	146_0	Clustered	12	VC_146_0	12	0.6596	1	0.6596	2	1	1	0.8636
1004	Gordonia~phage~Ronaldo	0	Caudovirales	Siphoviridae	Ronaldovirus	403_0	Clustered	2	VC_403_0	2	0.9528	0.913279	0.8702	1	1	1	1
1332	Gordonia~phage~Rosalind	0	Caudovirales	Siphoviridae	Soupsvirus		Overlap (VC_402/VC_411)
1005	Gordonia~phage~Ruthy	0	Caudovirales	Siphoviridae	Ruthyvirus	292_1	Clustered	2	VC_292_1	2	0.071	0.954602	0.0677	2	1	1	1
1006	Gordonia~phage~Sadboi	0	Caudovirales	Siphoviridae	Unassigned	405_0	Clustered	5	VC_405_0	5	0.4851	1	0.4851	1	1	1	1
1335	Gordonia~phage~Schnabeltier	0	Caudovirales	Siphoviridae	Schnabeltiervirus		Overlap (VC_293/VC_395)
1007	Gordonia~phage~Secretariat	0	Caudovirales	Siphoviridae	Unassigned	146_0	Clustered	12	VC_146_0	12	0.6596	1	0.6596	2	1	1	0.8636
1008	Gordonia~phage~Smoothie	0	Caudovirales	Siphoviridae	Smoothievirus	397_0	Clustered	4	VC_397_0	4	0.3859	0.999866	0.3858	1	1	1	1
1009	Gordonia~phage~SoilAssassin	0	Caudovirales	Siphoviridae	Attisvirus	389_0	Clustered	2	VC_389_0	2	0.1677	0.954563	0.1601	1	1	1	1
1010	Gordonia~phage~Sombrero	0	Caudovirales	Siphoviridae	Montyvirus	386_1	Clustered	12	VC_386_1	12	0.547	1	0.547	2	1	1	1
1340	Gordonia~phage~Soups	0	Caudovirales	Siphoviridae	Soupsvirus		Overlap (VC_402/VC_411)
1011	Gordonia~phage~Sour	0	Caudovirales	Siphoviridae	Sourvirus	409_0	Clustered/Singleton	1	VC_409_0	1	0	1	0	1	1	1	1
1012	Gordonia~phage~Splinter	0	Caudovirales	Siphoviridae	Vendettavirus	132_0	Clustered	3	VC_132_0	3	0.703	0.998009	0.7016	2	1	1	1
1013	Gordonia~phage~SteveFrench	0	Caudovirales	Siphoviridae	Montyvirus	386_1	Clustered	12	VC_386_1	12	0.547	1	0.547	2	1	1	1
1344	Gordonia~phage~Strosahl	0	Caudovirales	Siphoviridae	Soupsvirus		Overlap (VC_402/VC_411)
1014	Gordonia~phage~Suzy	0	Caudovirales	Siphoviridae	Terapinvirus	406_0	Clustered	2	VC_406_0	2	0.1679	0.952255	0.1599	1	1	1	1
1015	Gordonia~phage~Tanis	0	Caudovirales	Siphoviridae	Unassigned	146_0	Clustered	12	VC_146_0	12	0.6596	1	0.6596	2	1	1	0.8636
1016	Gordonia~phage~Terapin	0	Caudovirales	Siphoviridae	Terapinvirus	406_0	Clustered	2	VC_406_0	2	0.1679	0.952255	0.1599	1	1	1	1
1017	Gordonia~phage~Trine	0	Caudovirales	Siphoviridae	Trinevirus	133_0	Clustered	3	VC_133_0	3	0.4143	0.998462	0.4137	2	1	1	1
1018	Gordonia~phage~Troje	0	Caudovirales	Siphoviridae	Emalynvirus	390_0	Clustered	4	VC_390_0	4	0.6543	0.999957	0.6543	1	1	1	1
1019	Gordonia~phage~Twister6	0	Caudovirales	Siphoviridae	Wizardvirus	59_0	Clustered	2	VC_59_0	2	0.3504	0.951092	0.3333	1	1	1	1
1020	Gordonia~phage~UmaThurman	0	Caudovirales	Siphoviridae	Unassigned	293_0	Clustered	8	VC_293_0	8	0.6935	1	0.6935	1	1	1	1
1021	Gordonia~phage~Untouchable	0	Caudovirales	Siphoviridae	Unassigned	146_0	Clustered	12	VC_146_0	12	0.6596	1	0.6596	2	1	1	0.8636
1022	Gordonia~phage~Utz	0	Caudovirales	Siphoviridae	Unassigned	293_0	Clustered	8	VC_293_0	8	0.6935	1	0.6935	1	1	1	1
1023	Gordonia~phage~Vendetta	0	Caudovirales	Siphoviridae	Vendettavirus	132_0	Clustered	3	VC_132_0	3	0.703	0.998009	0.7016	2	1	1	1
1024	Gordonia~phage~Vivi2	0	Caudovirales	Siphoviridae	Vividuovirus	58_0	Clustered	5	VC_58_0	5	0.7905	0.999993	0.7905	2	1	1	1
1356	Gordonia~phage~Waits	0	Caudovirales	Siphoviridae	Soupsvirus		Overlap (VC_402/VC_411)
1025	Gordonia~phage~Wizard	0	Caudovirales	Siphoviridae	Wizardvirus	59_0	Clustered	2	VC_59_0	2	0.3504	0.951092	0.3333	1	1	1	1
1026	Gordonia~phage~Woes	0	Caudovirales	Siphoviridae	Woesvirus	386_1	Clustered	12	VC_386_1	12	0.547	1	0.547	2	1	1	1
1027	Gordonia~phage~Yeezy	0	Caudovirales	Siphoviridae	Baxtervirus	389_1	Clustered	5	VC_389_1	5	0.4025	1	0.4025	2	1	1	0.9
1028	Gordonia~phage~Yikes	0	Caudovirales	Siphoviridae	Unassigned	405_0	Clustered	5	VC_405_0	5	0.4851	1	0.4851	1	1	1	1
1361	Gordonia~phage~Yvonnetastic	0	Caudovirales	Siphoviridae	Yvonnevirus		Outlier
1029	Gordonia~phage~Zirinka	0	Caudovirales	Siphoviridae	Nymphadoravirus	389_1	Clustered	5	VC_389_1	5	0.4025	1	0.4025	2	1	1	0.9
1047	Haemophilus~phage~Aaphi23	0	Caudovirales	Myoviridae	Unassigned	108_0	Clustered	2	VC_108_0	2	0.4214	0.946168	0.3987	1	1	1	1
1386	Haemophilus~phage~SuMu	0	Caudovirales	Myoviridae	Unassigned		Outlier
1048	Haemophilus~virus~HP1	0	Caudovirales	Myoviridae	Hp1virus	105_0	Clustered	14	VC_105_0	14	0.9104	1	0.9104	8	1	1	1
1049	Haemophilus~virus~HP2	0	Caudovirales	Myoviridae	Hp1virus	105_0	Clustered	14	VC_105_0	14	0.9104	1	0.9104	8	1	1	1
1030	HALO-MG550112.1	2	Unassigned	Unassigned	Unassigned	418_0	Clustered	3	VC_418_0	3	0.8776	0.990548	0.8693	1	1	1	1
1364	HALO-MH674343.1	2	Unassigned	Unassigned	Unassigned		Singleton
1031	HALO-MN901520.1	2	Unassigned	Unassigned	Unassigned	420_0	Clustered	8	VC_420_0	8	0.7655	1	0.7655	1	2	2	1
1032	HALO-MN901521.1	2	Unassigned	Unassigned	Unassigned	420_0	Clustered	8	VC_420_0	8	0.7655	1	0.7655	1	2	2	1
1033	HALO-MT152698.1	2	Unassigned	Unassigned	Unassigned	419_0	Clustered	2	VC_419_0	2	0.1719	0.773373	0.1329	1	1	1	1
1368	HALO-MT711370.1	2	Unassigned	Unassigned	Unassigned		Singleton
1369	HALO-MW344765.1	2	Unassigned	Unassigned	Unassigned		Outlier
1370	HALO-MZ171369.1	2	Unassigned	Unassigned	Unassigned		Outlier
1034	HALO-MZ334496.1	2	Unassigned	Unassigned	Unassigned	420_0	Clustered	8	VC_420_0	8	0.7655	1	0.7655	1	2	2	1
1035	HALO-MZ334501.1	2	Unassigned	Unassigned	Unassigned	420_0	Clustered	8	VC_420_0	8	0.7655	1	0.7655	1	2	2	1
1036	HALO-MZ334521.1	2	Unassigned	Unassigned	Unassigned	421_1	Clustered	2	VC_421_1	2	0.0615	0.943282	0.0581	1	1	1	1
1037	HALO-MZ334522.1	2	Unassigned	Unassigned	Unassigned	421_1	Clustered	2	VC_421_1	2	0.0615	0.943282	0.0581	1	1	1	1
1038	HALO-MZ334524.1	2	Unassigned	Unassigned	Unassigned	423_0	Clustered	2	VC_423_0	2	0.2606	0.879217	0.2291	1	1	1	1
1039	HALO-MZ334525.1	2	Unassigned	Unassigned	Unassigned	422_0	Clustered	2	VC_422_0	2	0.0778	0.945737	0.0736	1	1	1	1
1040	HALO-MZ334526.1	2	Unassigned	Unassigned	Unassigned	418_0	Clustered	3	VC_418_0	3	0.8776	0.990548	0.8693	1	1	1	1
1041	HALO-MZ334527.1	2	Unassigned	Unassigned	Unassigned	419_0	Clustered	2	VC_419_0	2	0.1719	0.773373	0.1329	1	1	1	1
1379	HALO-MZ334528.1	2	Unassigned	Unassigned	Unassigned		Outlier
1042	HALO-NC004927.2	2	Unassigned	Unassigned	Unassigned	420_0	Clustered	8	VC_420_0	8	0.7655	1	0.7655	1	2	2	1
1043	HALO-NC008695.1	2	Unassigned	Unassigned	Unassigned	124_0	Clustered	2	VC_124_0	2	0.5339	0.855578	0.4568	1	2	2	1
1044	HALO-NC021322.1	2	Unassigned	Unassigned	Unassigned	425_0	Clustered	2	VC_425_0	2	1	1	1	1	1	1	1
1045	HALO-NC052650.1	2	Unassigned	Unassigned	Unassigned	426_0	Clustered	3	VC_426_0	3	0.9911	0.925543	0.9173	2	2	2	1
1046	HALO-NC054953.1	2	Unassigned	Unassigned	Unassigned	426_0	Clustered	3	VC_426_0	3	0.9911	0.925543	0.9173	2	2	2	1
1050	Haloarcula~californiae~icosahedral~virus~1	2	Halopanivirales	Sphaerolipoviridae	Alphasphaerolipovirus	427_0	Clustered	4	VC_427_0	4	1	1	1	1	1	1	1
1051	Haloarcula~hispanica~icosahedral~virus~2	2	Halopanivirales	Sphaerolipoviridae	Alphasphaerolipovirus	427_0	Clustered	4	VC_427_0	4	1	1	1	1	1	1	1
1052	Haloarcula~hispanica~pleomorphic~virus~1	2	Haloruvirales	Pleolipoviridae	Alphapleolipovirus	428_0	Clustered	5	VC_428_0	5	1	1	1	1	1	1	1
1053	Haloarcula~hispanica~pleomorphic~virus~2	2	Haloruvirales	Pleolipoviridae	Alphapleolipovirus	428_0	Clustered	5	VC_428_0	5	1	1	1	1	1	1	1
1054	Haloarcula~hispanica~pleomorphic~virus~3	2	Haloruvirales	Pleolipoviridae	Betapleolipovirus	429_0	Clustered	2	VC_429_0	2	0.8088	0.729854	0.5903	1	1	1	1
1055	Haloarcula~hispanica~pleomorphic~virus~4	2	Haloruvirales	Pleolipoviridae	Betapleolipovirus	429_0	Clustered	2	VC_429_0	2	0.8088	0.729854	0.5903	1	1	1	1
1056	Haloarcula~hispanica~virus~PH1	2	Halopanivirales	Sphaerolipoviridae	Alphasphaerolipovirus	427_0	Clustered	4	VC_427_0	4	1	1	1	1	1	1	1
1057	Haloarcula~hispanica~virus~SH1	2	Halopanivirales	Sphaerolipoviridae	Alphasphaerolipovirus	427_0	Clustered	4	VC_427_0	4	1	1	1	1	1	1	1
1397	Halobacterium~phage~phiH	2	Caudovirales	Myoviridae	Myohalovirus		Singleton
1058	Halocynthia~phage~JM-2012	0	Caudovirales	Myoviridae	Unassigned	303_2	Clustered/Singleton	1	VC_303_2	1	0	1	0	1	1	1	1
1399	Halogeometricum~pleomorphic~virus~1	2	Haloruvirales	Pleolipoviridae	Betapleolipovirus		Outlier
1059	Halomonas~virus~HAP1	0	Caudovirales	Myoviridae	Hapunavirus	324_0	Clustered	2	VC_324_0	2	0.2642	0.937339	0.2476	1	1	1	1
1401	Halorubrum~phage~CGphi46	2	Unassigned	Unassigned	Unassigned		Outlier
1060	Halorubrum~phage~HF2	2	Caudovirales	Myoviridae	Unassigned	420_0	Clustered	8	VC_420_0	8	0.7655	1	0.7655	1	2	2	1
1061	Halorubrum~pleomorphic~virus~1	2	Haloruvirales	Pleolipoviridae	Alphapleolipovirus	428_0	Clustered	5	VC_428_0	5	1	1	1	1	1	1	1
1062	Halorubrum~pleomorphic~virus~10	2	Haloruvirales	Pleolipoviridae	Betapleolipovirus	430_0	Clustered	3	VC_430_0	3	0.7946	0.959572	0.7625	1	1	1	1
1063	Halorubrum~pleomorphic~virus~11	2	Haloruvirales	Pleolipoviridae	Betapleolipovirus	430_0	Clustered	3	VC_430_0	3	0.7946	0.959572	0.7625	1	1	1	1
1064	Halorubrum~pleomorphic~virus~12	2	Haloruvirales	Pleolipoviridae	Betapleolipovirus	430_0	Clustered	3	VC_430_0	3	0.7946	0.959572	0.7625	1	1	1	1
1065	Halorubrum~pleomorphic~virus~2	2	Haloruvirales	Pleolipoviridae	Alphapleolipovirus	428_0	Clustered	5	VC_428_0	5	1	1	1	1	1	1	1
1408	Halorubrum~pleomorphic~virus~3	2	Haloruvirales	Pleolipoviridae	Betapleolipovirus		Outlier
1066	Halorubrum~pleomorphic~virus~6	2	Haloruvirales	Pleolipoviridae	Alphapleolipovirus	428_0	Clustered	5	VC_428_0	5	1	1	1	1	1	1	1
1067	Halovirus~HCTV-1	2	Unassigned	Unassigned	Unassigned	423_0	Clustered	2	VC_423_0	2	0.2606	0.879217	0.2291	1	1	1	1
1068	Halovirus~HCTV-2	2	Unassigned	Unassigned	Unassigned	424_0	Clustered	2	VC_424_0	2	0.4383	0.89435	0.392	1	1	1	1
1069	Halovirus~HCTV-5	2	Unassigned	Unassigned	Unassigned	423_1	Clustered	2	VC_423_1	2	0.2363	0.945737	0.2235	1	1	1	1
1070	Halovirus~HGTV-1	2	Unassigned	Unassigned	Unassigned	422_0	Clustered	2	VC_422_0	2	0.0778	0.945737	0.0736	1	1	1	1
1071	Halovirus~HHTV-1	2	Unassigned	Unassigned	Unassigned	425_0	Clustered	2	VC_425_0	2	1	1	1	1	1	1	1
1072	Halovirus~HHTV-2	2	Unassigned	Unassigned	Unassigned	424_0	Clustered	2	VC_424_0	2	0.4383	0.89435	0.392	1	1	1	1
1073	Halovirus~HRTV-4	2	Unassigned	Unassigned	Unassigned	418_0	Clustered	3	VC_418_0	3	0.8776	0.990548	0.8693	1	1	1	1
1074	Halovirus~HRTV-5	2	Caudovirales	Myoviridae	Unassigned	420_0	Clustered	8	VC_420_0	8	0.7655	1	0.7655	1	2	2	1
1075	Halovirus~HRTV-7	2	Caudovirales	Myoviridae	Unassigned	421_0	Clustered	2	VC_421_0	2	0.1439	0.944617	0.1359	1	1	1	1
1076	Halovirus~HRTV-8	2	Caudovirales	Myoviridae	Unassigned	420_0	Clustered	8	VC_420_0	8	0.7655	1	0.7655	1	2	2	1
1420	Halovirus~HSTV-1	2	Unassigned	Unassigned	Unassigned		Outlier
1077	Halovirus~HSTV-2	2	Caudovirales	Myoviridae	Unassigned	421_0	Clustered	2	VC_421_0	2	0.1439	0.944617	0.1359	1	1	1	1
1078	Halovirus~HVTV-1	2	Unassigned	Unassigned	Unassigned	423_1	Clustered	2	VC_423_1	2	0.2363	0.945737	0.2235	1	1	1	1
1423	Halovirus~VNH-1	2	Unassigned	Unassigned	Unassigned		Singleton
1079	Hamiltonella~virus~APSE1	0	Caudovirales	Podoviridae	Unassigned	216_0	Clustered	2	VC_216_0	2	0.116	0.953343	0.1106	1	1	1	1
1080	Helicobacter~phage~1961P	0	Caudovirales	Podoviridae	Una961virus	431_0	Clustered	4	VC_431_0	4	1	1	1	2	1	1	1
1081	Helicobacter~phage~KHP30	0	Caudovirales	Podoviridae	Una961virus	431_0	Clustered	4	VC_431_0	4	1	1	1	2	1	1	1
1082	Helicobacter~phage~KHP40	0	Caudovirales	Podoviridae	Una961virus	431_0	Clustered	4	VC_431_0	4	1	1	1	2	1	1	1
1083	Helicobacter~phage~phiHP33	0	Caudovirales	Podoviridae	Schmidvirus	431_0	Clustered	4	VC_431_0	4	1	1	1	2	1	1	1
1429	His~1~virus	0	Unassigned	Halspiviridae	Salterprovirus		Singleton
1430	His2~virus	0	Haloruvirales	Pleolipoviridae	Gammapleolipovirus		Singleton
1431	Hydrogenobaculum~phage~1	0	Unassigned	Unassigned	Unassigned		Singleton
1432	Hyperthermophilic~Archaeal~Virus~1	0	Unassigned	Unassigned	Unassigned		Singleton
1433	Hyperthermophilic~Archaeal~Virus~2	0	Unassigned	Unassigned	Unassigned		Singleton
1520	Idiomarinaceae~phage~1N2-2	0	Caudovirales	Siphoviridae	Unassigned		Overlap (VC_98/VC_114)
1153	Idiomarinaceae~phage~Phi1M2-2	0	Caudovirales	Siphoviridae	Unassigned	97_0	Clustered	5	VC_97_0	5	0.2056	0.98438	0.2024	1	1	1	1
1084	IMGVR3contig0083622	1	Unassigned	Unassigned	Unassigned	369_0	Clustered	2	VC_369_0	2	0.1512	0.954713	0.1443	1	1	1	1
1085	IMGVR3contig0085501	1	Unassigned	Unassigned	Unassigned	370_0	Clustered	3	VC_370_0	3	0.7696	0.959319	0.7382	1	1	1	1
1086	IMGVR3contig0205673	1	Unassigned	Unassigned	Unassigned	366_0	Clustered	2	VC_366_0	2	0.9313	0.814453	0.7585	1	1	1	1
1087	IMGVR3contig0205693	1	Unassigned	Unassigned	Unassigned	352_0	Clustered	4	VC_352_0	4	0.5885	0.998696	0.5877	1	1	1	1
1088	IMGVR3contig0261157	1	Unassigned	Unassigned	Unassigned	352_0	Clustered	4	VC_352_0	4	0.5885	0.998696	0.5877	1	1	1	1
1089	IMGVR3contig0294735	1	Unassigned	Unassigned	Unassigned	367_0	Clustered	10	VC_367_0	10	0.4976	1	0.4976	1	1	1	0.8444
1090	IMGVR3contig0294848	1	Unassigned	Unassigned	Unassigned	355_0	Clustered	2	VC_355_0	2	0.8138	0.814453	0.6628	1	1	1	1
1091	IMGVR3contig0402031	1	Unassigned	Unassigned	Unassigned	432_0	Clustered	2	VC_432_0	2	1	1	1	1	1	1	1
1092	IMGVR3contig0402032	1	Unassigned	Unassigned	Unassigned	374_0	Clustered	5	VC_374_0	5	0.2686	0.998169	0.2681	1	1	1	1
1093	IMGVR3contig0402043	1	Unassigned	Unassigned	Unassigned	373_0	Clustered	21	VC_373_0	21	0.8425	1	0.8425	1	1	1	0.9952
1094	IMGVR3contig0402052	1	Unassigned	Unassigned	Unassigned	373_0	Clustered	21	VC_373_0	21	0.8425	1	0.8425	1	1	1	0.9952
1095	IMGVR3contig0402053	1	Unassigned	Unassigned	Unassigned	373_0	Clustered	21	VC_373_0	21	0.8425	1	0.8425	1	1	1	0.9952
1096	IMGVR3contig0402071	1	Unassigned	Unassigned	Unassigned	433_0	Clustered	2	VC_433_0	2	0.6924	0.729854	0.5053	1	1	1	1
1097	IMGVR3contig0402074	1	Unassigned	Unassigned	Unassigned	343_0	Clustered	9	VC_343_0	9	0.6647	1	0.6647	1	1	1	1
1098	IMGVR3contig0402111	1	Unassigned	Unassigned	Unassigned	373_0	Clustered	21	VC_373_0	21	0.8425	1	0.8425	1	1	1	0.9952
1449	IMGVR3contig0402117	1	Unassigned	Unassigned	Unassigned		Outlier
1099	IMGVR3contig0402122	1	Unassigned	Unassigned	Unassigned	374_0	Clustered	5	VC_374_0	5	0.2686	0.998169	0.2681	1	1	1	1
1100	IMGVR3contig0402123	1	Unassigned	Unassigned	Unassigned	373_0	Clustered	21	VC_373_0	21	0.8425	1	0.8425	1	1	1	0.9952
1101	IMGVR3contig0402124	1	Unassigned	Unassigned	Unassigned	373_0	Clustered	21	VC_373_0	21	0.8425	1	0.8425	1	1	1	0.9952
1453	IMGVR3contig0402126	1	Unassigned	Unassigned	Unassigned		Outlier
1102	IMGVR3contig0423980	1	Unassigned	Unassigned	Unassigned	377_0	Clustered	2	VC_377_0	2	0.3811	0.922636	0.3516	1	1	1	1
1455	IMGVR3contig0424037	1	Unassigned	Unassigned	Unassigned		Outlier
1103	IMGVR3contig0540423	1	Unassigned	Unassigned	Unassigned	432_0	Clustered	2	VC_432_0	2	1	1	1	1	1	1	1
1104	IMGVR3contig0540431	1	Unassigned	Unassigned	Unassigned	374_0	Clustered	5	VC_374_0	5	0.2686	0.998169	0.2681	1	1	1	1
1458	IMGVR3contig0540485	1	Unassigned	Unassigned	Unassigned		Outlier
1105	IMGVR3contig0540490	1	Unassigned	Unassigned	Unassigned	373_0	Clustered	21	VC_373_0	21	0.8425	1	0.8425	1	1	1	0.9952
1460	IMGVR3contig0540492	1	Unassigned	Unassigned	Unassigned		Overlap (VC_359/VC_362)
1106	IMGVR3contig0540589	1	Unassigned	Unassigned	Unassigned	369_0	Clustered	2	VC_369_0	2	0.1512	0.954713	0.1443	1	1	1	1
1107	IMGVR3contig0540616	1	Unassigned	Unassigned	Unassigned	433_0	Clustered	2	VC_433_0	2	0.6924	0.729854	0.5053	1	1	1	1
1108	IMGVR3contig0540617	1	Unassigned	Unassigned	Unassigned	365_0	Clustered	4	VC_365_0	4	0.4974	0.998947	0.4969	1	1	1	1
1109	IMGVR3contig0541108	1	Unassigned	Unassigned	Unassigned	373_0	Clustered	21	VC_373_0	21	0.8425	1	0.8425	1	1	1	0.9952
1110	IMGVR3contig0541109	1	Unassigned	Unassigned	Unassigned	374_0	Clustered	5	VC_374_0	5	0.2686	0.998169	0.2681	1	1	1	1
1111	IMGVR3contig0541112	1	Unassigned	Unassigned	Unassigned	368_0	Clustered	3	VC_368_0	3	0.2241	0.997048	0.2234	1	1	1	1
1112	IMGVR3contig0541137	1	Unassigned	Unassigned	Unassigned	373_0	Clustered	21	VC_373_0	21	0.8425	1	0.8425	1	1	1	0.9952
1113	IMGVR3contig0541155	1	Unassigned	Unassigned	Unassigned	368_0	Clustered	3	VC_368_0	3	0.2241	0.997048	0.2234	1	1	1	1
1114	IMGVR3contig0541161	1	Unassigned	Unassigned	Unassigned	345_0	Clustered	4	VC_345_0	4	0.8266	0.999769	0.8264	1	1	1	1
1115	IMGVR3contig0541168	1	Unassigned	Unassigned	Unassigned	373_0	Clustered	21	VC_373_0	21	0.8425	1	0.8425	1	1	1	0.9952
1471	IMGVR3contig0541202	1	Unassigned	Unassigned	Unassigned		Outlier
1116	IMGVR3contig0541223	1	Unassigned	Unassigned	Unassigned	373_0	Clustered	21	VC_373_0	21	0.8425	1	0.8425	1	1	1	0.9952
1117	IMGVR3contig0541229	1	Unassigned	Unassigned	Unassigned	342_0	Clustered	3	VC_342_0	3	0.0479	0.598706	0.0287	1	1	1	1
1118	IMGVR3contig0541242	1	Unassigned	Unassigned	Unassigned	356_0	Clustered	4	VC_356_0	4	0.2993	0.999961	0.2993	1	1	1	1
1119	IMGVR3contig0541244	1	Unassigned	Unassigned	Unassigned	367_0	Clustered	10	VC_367_0	10	0.4976	1	0.4976	1	1	1	0.8444
1120	IMGVR3contig0541249	1	Unassigned	Unassigned	Unassigned	345_0	Clustered	4	VC_345_0	4	0.8266	0.999769	0.8264	1	1	1	1
1477	IMGVR3contig0541255	1	Unassigned	Unassigned	Unassigned		Outlier
1478	IMGVR3contig0541260	1	Unassigned	Unassigned	Unassigned		Outlier
1121	IMGVR3contig0541291	1	Unassigned	Unassigned	Unassigned	434_0	Clustered	2	VC_434_0	2	1	1	1	1	1	1	1
1122	IMGVR3contig0541294	1	Unassigned	Unassigned	Unassigned	367_0	Clustered	10	VC_367_0	10	0.4976	1	0.4976	1	1	1	0.8444
1123	IMGVR3contig0541300	1	Unassigned	Unassigned	Unassigned	367_0	Clustered	10	VC_367_0	10	0.4976	1	0.4976	1	1	1	0.8444
1124	IMGVR3contig0541401	1	Unassigned	Unassigned	Unassigned	351_0	Clustered	4	VC_351_0	4	0.7739	0.999895	0.7738	1	1	1	1
1125	IMGVR3contig0541404	1	Unassigned	Unassigned	Unassigned	435_0	Clustered	2	VC_435_0	2	1	1	1	1	1	1	1
1484	IMGVR3contig0541413	1	Unassigned	Unassigned	Unassigned		Outlier
1126	IMGVR3contig0541446	1	Unassigned	Unassigned	Unassigned	373_0	Clustered	21	VC_373_0	21	0.8425	1	0.8425	1	1	1	0.9952
1127	IMGVR3contig0541464	1	Unassigned	Unassigned	Unassigned	370_0	Clustered	3	VC_370_0	3	0.7696	0.959319	0.7382	1	1	1	1
1128	IMGVR3contig0541467	1	Unassigned	Unassigned	Unassigned	373_0	Clustered	21	VC_373_0	21	0.8425	1	0.8425	1	1	1	0.9952
1129	IMGVR3contig0541478	1	Unassigned	Unassigned	Unassigned	345_0	Clustered	4	VC_345_0	4	0.8266	0.999769	0.8264	1	1	1	1
1130	IMGVR3contig0541590	1	Unassigned	Unassigned	Unassigned	353_0	Clustered	3	VC_353_0	3	0.5461	0.965876	0.5275	1	1	1	1
1490	IMGVR3contig0541592	1	Unassigned	Unassigned	Unassigned		Outlier
1131	IMGVR3contig0541628	1	Unassigned	Unassigned	Unassigned	373_0	Clustered	21	VC_373_0	21	0.8425	1	0.8425	1	1	1	0.9952
1132	IMGVR3contig0541630	1	Unassigned	Unassigned	Unassigned	351_0	Clustered	4	VC_351_0	4	0.7739	0.999895	0.7738	1	1	1	1
1133	IMGVR3contig0542584	1	Unassigned	Unassigned	Unassigned	373_0	Clustered	21	VC_373_0	21	0.8425	1	0.8425	1	1	1	0.9952
1134	IMGVR3contig0542590	1	Unassigned	Unassigned	Unassigned	373_0	Clustered	21	VC_373_0	21	0.8425	1	0.8425	1	1	1	0.9952
1135	IMGVR3contig0542594	1	Unassigned	Unassigned	Unassigned	373_0	Clustered	21	VC_373_0	21	0.8425	1	0.8425	1	1	1	0.9952
1136	IMGVR3contig0542596	1	Unassigned	Unassigned	Unassigned	374_0	Clustered	5	VC_374_0	5	0.2686	0.998169	0.2681	1	1	1	1
1137	IMGVR3contig0573778	1	Unassigned	Unassigned	Unassigned	367_0	Clustered	10	VC_367_0	10	0.4976	1	0.4976	1	1	1	0.8444
1138	IMGVR3contig0576191	1	Unassigned	Unassigned	Unassigned	345_0	Clustered	4	VC_345_0	4	0.8266	0.999769	0.8264	1	1	1	1
1139	IMGVR3contig0576201	1	Unassigned	Unassigned	Unassigned	434_0	Clustered	2	VC_434_0	2	1	1	1	1	1	1	1
1140	IMGVR3contig0577993	1	Unassigned	Unassigned	Unassigned	367_0	Clustered	10	VC_367_0	10	0.4976	1	0.4976	1	1	1	0.8444
1141	IMGVR3contig0577997	1	Unassigned	Unassigned	Unassigned	367_0	Clustered	10	VC_367_0	10	0.4976	1	0.4976	1	1	1	0.8444
1142	IMGVR3contig0578358	1	Unassigned	Unassigned	Unassigned	350_0	Clustered	2	VC_350_0	2	0.4834	0.940388	0.4545	1	1	1	1
1503	IMGVR3contig0578362	1	Unassigned	Unassigned	Unassigned		Outlier
1143	IMGVR3contig0725019	1	Unassigned	Unassigned	Unassigned	352_0	Clustered	4	VC_352_0	4	0.5885	0.998696	0.5877	1	1	1	1
1144	IMGVR3contig0725020	1	Unassigned	Unassigned	Unassigned	435_0	Clustered	2	VC_435_0	2	1	1	1	1	1	1	1
1145	IMGVR3contig0812283	1	Unassigned	Unassigned	Unassigned	343_0	Clustered	9	VC_343_0	9	0.6647	1	0.6647	1	1	1	1
1146	IMGVR3contig0813091	1	Unassigned	Unassigned	Unassigned	343_0	Clustered	9	VC_343_0	9	0.6647	1	0.6647	1	1	1	1
1147	IMGVR3contig0813120	1	Unassigned	Unassigned	Unassigned	343_0	Clustered	9	VC_343_0	9	0.6647	1	0.6647	1	1	1	1
1509	IMGVR3contig0813121	1	Unassigned	Unassigned	Unassigned		Outlier
1510	IMGVR3contig0813122	1	Unassigned	Unassigned	Unassigned		Outlier
1148	IMGVR3contig0813125	1	Unassigned	Unassigned	Unassigned	350_0	Clustered	2	VC_350_0	2	0.4834	0.940388	0.4545	1	1	1	1
1512	IMGVR3contig1009668	1	Unassigned	Unassigned	Unassigned		Outlier
1513	IMGVR3contig1323990	1	Unassigned	Unassigned	Unassigned		Singleton
1149	IMGVR3contig1324020	1	Unassigned	Unassigned	Unassigned	352_0	Clustered	4	VC_352_0	4	0.5885	0.998696	0.5877	1	1	1	1
1150	IMGVR3contig1324021	1	Unassigned	Unassigned	Unassigned	351_0	Clustered	4	VC_351_0	4	0.7739	0.999895	0.7738	1	1	1	1
1151	IMGVR3contig1324068	1	Unassigned	Unassigned	Unassigned	351_0	Clustered	4	VC_351_0	4	0.7739	0.999895	0.7738	1	1	1	1
1152	IMGVR3contig2078453	1	Unassigned	Unassigned	Unassigned	356_0	Clustered	4	VC_356_0	4	0.2993	0.999961	0.2993	1	1	1	1
1518	IMGVR3contig2078454	1	Unassigned	Unassigned	Unassigned		Outlier
1519	IMGVR3contig2078455	1	Unassigned	Unassigned	Unassigned		Outlier
1154	Iodobacter~phage~PhiPLPE	0	Caudovirales	Myoviridae	Iodovirus	102_0	Clustered	8	VC_102_0	8	0.8559	1	0.8559	4	1	1	0.8929
1155	Klebsiella~phage~1513	0	Caudovirales	Siphoviridae	Kp36virus	273_0	Clustered	18	VC_273_0	18	0.525	1	0.525	2	2	1	1
1156	Klebsiella~phage~2044-307w	0	Caudovirales	Autographiviridae	Przondovirus	280_0	Clustered	23	VC_280_0	23	0.7328	1	0.7328	3	2	1	1
1157	Klebsiella~phage~3~LV-2017	0	Caudovirales	Myoviridae	Peduovirus	106_0	Clustered	44	VC_106_0	44	0.8535	1	0.8535	14	1	1	1
1158	Klebsiella~phage~4~LV-2017	0	Caudovirales	Myoviridae	Peduovirus	106_0	Clustered	44	VC_106_0	44	0.8535	1	0.8535	14	1	1	1
1159	Klebsiella~phage~AltoGao	0	Caudovirales	Autographiviridae	Drulisvirus	315_0	Clustered	21	VC_315_0	21	0.7307	1	0.7307	3	2	1	1
1160	Klebsiella~phage~F19	0	Caudovirales	Podoviridae	Kp34virus	315_0	Clustered	21	VC_315_0	21	0.7307	1	0.7307	3	2	1	1
1161	Klebsiella~phage~GH-K3	0	Caudovirales	Drexlerviridae	Webervirus	273_0	Clustered	18	VC_273_0	18	0.525	1	0.525	2	2	1	1
1162	Klebsiella~phage~Henu1	0	Caudovirales	Autographiviridae	Przondovirus	280_0	Clustered	23	VC_280_0	23	0.7328	1	0.7328	3	2	1	1
1163	Klebsiella~phage~JD001	0	Caudovirales	Myoviridae	Jedunavirus	102_0	Clustered	8	VC_102_0	8	0.8559	1	0.8559	4	1	1	0.8929
1164	Klebsiella~phage~JD18	0	Caudovirales	Myoviridae	Jd18virus	42_10	Clustered	2	VC_42_10	2	0.0106	0.954814	0.0101	2	1	1	1
1165	Klebsiella~phage~K11	0	Caudovirales	Podoviridae	Kp32virus	280_0	Clustered	23	VC_280_0	23	0.7328	1	0.7328	3	2	1	1
1166	Klebsiella~phage~K5	0	Caudovirales	Podoviridae	Kp32virus	280_0	Clustered	23	VC_280_0	23	0.7328	1	0.7328	3	2	1	1
1167	Klebsiella~phage~K5-2	0	Caudovirales	Autographiviridae	Przondovirus	280_0	Clustered	23	VC_280_0	23	0.7328	1	0.7328	3	2	1	1
1168	Klebsiella~phage~K5-4	0	Caudovirales	Autographiviridae	Przondovirus	280_0	Clustered	23	VC_280_0	23	0.7328	1	0.7328	3	2	1	1
1537	Klebsiella~phage~K64-1	0	Caudovirales	Myoviridae	Alcyoneusvirus		Outlier
1169	Klebsiella~phage~KLPN1	0	Caudovirales	Siphoviridae	Kp36virus	273_0	Clustered	18	VC_273_0	18	0.525	1	0.525	2	2	1	1
1539	Klebsiella~phage~KN1-1	0	Caudovirales	Autographiviridae	Przondovirus		Outlier
1540	Klebsiella~phage~KN3-1	0	Caudovirales	Autographiviridae	Przondovirus		Outlier
1541	Klebsiella~phage~KN4-1	0	Caudovirales	Autographiviridae	Przondovirus		Outlier
1170	Klebsiella~phage~KOX1	0	Caudovirales	Drexlerviridae	Webervirus	273_0	Clustered	18	VC_273_0	18	0.525	1	0.525	2	2	1	1
1171	Klebsiella~phage~KP-Rio/2015	0	Caudovirales	Autographiviridae	Drulisvirus	315_0	Clustered	21	VC_315_0	21	0.7307	1	0.7307	3	2	1	1
1172	Klebsiella~phage~KP15	0	Caudovirales	Myoviridae	Kp15virus	43_0	Clustered	6	VC_43_0	6	0.1427	1	0.1427	2	1	1	1
1181	Klebsiella~phage~Kp2	0	Caudovirales	Podoviridae	Kp34virus	315_0	Clustered	21	VC_315_0	21	0.7307	1	0.7307	3	2	1	1
1173	Klebsiella~phage~KP27	0	Caudovirales	Myoviridae	Kp15virus	43_0	Clustered	6	VC_43_0	6	0.1427	1	0.1427	2	1	1	1
1174	Klebsiella~phage~KP32	0	Caudovirales	Podoviridae	Kp32virus	280_0	Clustered	23	VC_280_0	23	0.7328	1	0.7328	3	2	1	1
1175	Klebsiella~phage~KP34	0	Caudovirales	Podoviridae	Kp34virus	315_0	Clustered	21	VC_315_0	21	0.7307	1	0.7307	3	2	1	1
1176	Klebsiella~phage~KP36	0	Caudovirales	Siphoviridae	Kp36virus	273_0	Clustered	18	VC_273_0	18	0.525	1	0.525	2	2	1	1
1177	Klebsiella~phage~KP8	0	Caudovirales	Podoviridae	Gamaleyavirus	7_0	Clustered	20	VC_7_0	20	0.5788	1	0.5788	7	1	1	0.8421
1182	Klebsiella~phage~KpCHEMY26	0	Caudovirales	Podoviridae	Ithacavirus	11_0	Clustered	5	VC_11_0	5	0.2538	1	0.2538	2	1	1	1
1183	Klebsiella~phage~KpKT21phi1	0	Caudovirales	Drexlerviridae	Webervirus	273_0	Clustered	18	VC_273_0	18	0.525	1	0.525	2	2	1	1
1178	Klebsiella~phage~KPN~N137	0	Caudovirales	Siphoviridae	Unassigned	18_0	Clustered	20	VC_18_0	20	0.8601	1	0.8601	2	2	2	1
1179	Klebsiella~phage~KPN~N141	0	Caudovirales	Drexlerviridae	Webervirus	273_0	Clustered	18	VC_273_0	18	0.525	1	0.525	2	2	1	1
1217	Klebsiella~phage~kpssk3	0	Caudovirales	Autographiviridae	Przondovirus	280_0	Clustered	23	VC_280_0	23	0.7328	1	0.7328	3	2	1	1
1184	Klebsiella~phage~KpV41	0	Caudovirales	Podoviridae	Kp34virus	315_0	Clustered	21	VC_315_0	21	0.7307	1	0.7307	3	2	1	1
1185	Klebsiella~phage~KpV475	0	Caudovirales	Podoviridae	Kp34virus	315_0	Clustered	21	VC_315_0	21	0.7307	1	0.7307	3	2	1	1
1186	Klebsiella~phage~KpV71	0	Caudovirales	Podoviridae	Kp34virus	315_0	Clustered	21	VC_315_0	21	0.7307	1	0.7307	3	2	1	1
1180	Klebsiella~phage~KPV811	0	Caudovirales	Autographiviridae	Drulisvirus	315_0	Clustered	21	VC_315_0	21	0.7307	1	0.7307	3	2	1	1
1187	Klebsiella~phage~Magnus	0	Caudovirales	Ackermannviridae	Taipeivirus	33_0	Clustered	8	VC_33_0	8	0.0659	0.996053	0.0657	1	1	1	0.9643
1188	Klebsiella~phage~Marfa	0	Caudovirales	Myoviridae	Unassigned	42_2	Clustered	2	VC_42_2	2	0.0108	0.95385	0.0103	1	1	1	1
1189	Klebsiella~phage~Matisse	0	Caudovirales	Myoviridae	Kp15virus	43_0	Clustered	6	VC_43_0	6	0.1427	1	0.1427	2	1	1	1
1190	Klebsiella~phage~May	0	Caudovirales	Ackermannviridae	Taipeivirus	33_0	Clustered	8	VC_33_0	8	0.0659	0.996053	0.0657	1	1	1	0.9643
1191	Klebsiella~phage~Menlow	0	Caudovirales	Ackermannviridae	Taipeivirus	33_0	Clustered	8	VC_33_0	8	0.0659	0.996053	0.0657	1	1	1	0.9643
1192	Klebsiella~phage~MezzoGao	0	Caudovirales	Drexlerviridae	Webervirus	273_0	Clustered	18	VC_273_0	18	0.525	1	0.525	2	2	1	1
1193	Klebsiella~phage~Miro	0	Caudovirales	Myoviridae	Kp15virus	43_0	Clustered	6	VC_43_0	6	0.1427	1	0.1427	2	1	1	1
1218	Klebsiella~phage~myPSH1235	0	Caudovirales	Autographiviridae	Drulisvirus	315_0	Clustered	21	VC_315_0	21	0.7307	1	0.7307	3	2	1	1
1194	Klebsiella~phage~NJR15	0	Caudovirales	Drexlerviridae	Webervirus	273_0	Clustered	18	VC_273_0	18	0.525	1	0.525	2	2	1	1
1195	Klebsiella~phage~NJS1	0	Caudovirales	Drexlerviridae	Webervirus	273_0	Clustered	18	VC_273_0	18	0.525	1	0.525	2	2	1	1
1196	Klebsiella~phage~NJS2	0	Caudovirales	Drexlerviridae	Webervirus	273_0	Clustered	18	VC_273_0	18	0.525	1	0.525	2	2	1	1
1197	Klebsiella~phage~NTUH-K2044-K1-1	0	Caudovirales	Podoviridae	Kp34virus	315_0	Clustered	21	VC_315_0	21	0.7307	1	0.7307	3	2	1	1
1201	Klebsiella~phage~Pharr	0	Caudovirales	Autographiviridae	Przondovirus	280_0	Clustered	23	VC_280_0	23	0.7328	1	0.7328	3	2	1	1
1219	Klebsiella~phage~phiBO1E	0	Caudovirales	Autographiviridae	Drulisvirus	315_0	Clustered	21	VC_315_0	21	0.7307	1	0.7307	3	2	1	1
1220	Klebsiella~phage~phiKO2	0	Caudovirales	Siphoviridae	Unassigned	241_0	Clustered	2	VC_241_0	2	0.2139	0.941069	0.2012	1	1	1	1
1221	Klebsiella~phage~phiKpS2	0	Caudovirales	Autographiviridae	Drulisvirus	315_0	Clustered	21	VC_315_0	21	0.7307	1	0.7307	3	2	1	1
1198	Klebsiella~phage~PKO111	0	Caudovirales	Myoviridae	Jd18virus	42_11	Clustered/Singleton	1	VC_42_11	1	0	1	0	1	1	1	1
1199	Klebsiella~phage~PKP126	0	Caudovirales	Siphoviridae	Kp36virus	273_0	Clustered	18	VC_273_0	18	0.525	1	0.525	2	2	1	1
1200	Klebsiella~phage~PMBT1	0	Caudovirales	Myoviridae	Slopekvirus	43_0	Clustered	6	VC_43_0	6	0.1427	1	0.1427	2	1	1	1
1202	Klebsiella~phage~Pylas	0	Caudovirales	Podoviridae	Ithacavirus	11_0	Clustered	5	VC_11_0	5	0.2538	1	0.2538	2	1	1	1
1211	Klebsiella~phage~Seifer	0	Caudovirales	Siphoviridae	Unassigned	18_0	Clustered	20	VC_18_0	20	0.8601	1	0.8601	2	2	2	1
1203	Klebsiella~phage~SH-Kp~152410	0	Caudovirales	Autographiviridae	Przondovirus	280_0	Clustered	23	VC_280_0	23	0.7328	1	0.7328	3	2	1	1
1212	Klebsiella~phage~Soft	0	Caudovirales	Siphoviridae	Unassigned	18_0	Clustered	20	VC_18_0	20	0.8601	1	0.8601	2	2	2	1
1204	Klebsiella~phage~ST13-OXA48phi12.1	0	Caudovirales	Myoviridae	Peduovirus	106_0	Clustered	44	VC_106_0	44	0.8535	1	0.8535	14	1	1	1
1205	Klebsiella~phage~ST147-VIM1phi7.1	0	Caudovirales	Myoviridae	Peduovirus	106_0	Clustered	44	VC_106_0	44	0.8535	1	0.8535	14	1	1	1
1206	Klebsiella~phage~ST15-OXA48phi14.1	0	Caudovirales	Myoviridae	Peduovirus	106_0	Clustered	44	VC_106_0	44	0.8535	1	0.8535	14	1	1	1
1207	Klebsiella~phage~ST16-OXA48phi5.4	0	Caudovirales	Myoviridae	Peduovirus	106_0	Clustered	44	VC_106_0	44	0.8535	1	0.8535	14	1	1	1
1208	Klebsiella~phage~ST437-OXA245phi4.1	0	Caudovirales	Myoviridae	Peduovirus	106_0	Clustered	44	VC_106_0	44	0.8535	1	0.8535	14	1	1	1
1209	Klebsiella~phage~ST437-OXA245phi4.2	0	Caudovirales	Myoviridae	Peduovirus	106_0	Clustered	44	VC_106_0	44	0.8535	1	0.8535	14	1	1	1
1210	Klebsiella~phage~ST512-KPC3phi13.2	0	Caudovirales	Myoviridae	Peduovirus	106_0	Clustered	44	VC_106_0	44	0.8535	1	0.8535	14	1	1	1
1585	Klebsiella~phage~Sugarland	0	Caudovirales	Demerecviridae	Sugarlandvirus		Overlap (VC_92/VC_93)
1213	Klebsiella~phage~Sushi	0	Caudovirales	Siphoviridae	Kp36virus	273_0	Clustered	18	VC_273_0	18	0.525	1	0.525	2	2	1	1
1214	Klebsiella~phage~TAH8	0	Caudovirales	Drexlerviridae	Webervirus	273_0	Clustered	18	VC_273_0	18	0.525	1	0.525	2	2	1	1
1215	Klebsiella~phage~TSK1	0	Caudovirales	Drexlerviridae	Webervirus	273_0	Clustered	18	VC_273_0	18	0.525	1	0.525	2	2	1	1
1222	Klebsiella~phage~vB_KleM_RaK2	0	Caudovirales	Myoviridae	Alcyoneusvirus	110_5	Clustered/Singleton	1	VC_110_5	1	0	1	0	1	1	1	1
1223	Klebsiella~phage~vB_Kp1	0	Caudovirales	Podoviridae	Kp32virus	280_0	Clustered	23	VC_280_0	23	0.7328	1	0.7328	3	2	1	1
1244	Klebsiella~phage~vB_Kpn_F48	0	Caudovirales	Myoviridae	Unassigned	42_2	Clustered	2	VC_42_2	2	0.0108	0.95385	0.0103	1	1	1	1
1245	Klebsiella~phage~vB_Kpn_IME260	0	Caudovirales	Demerecviridae	Sugarlandvirus	92_1	Clustered/Singleton	1	VC_92_1	1	0	1	0	1	1	1	1
1224	Klebsiella~phage~vB_KpnM_BIS47	0	Caudovirales	Myoviridae	Unassigned	70_1	Clustered	5	VC_70_1	5	0.1417	0.999999	0.1417	1	1	1	1
1225	Klebsiella~phage~vB_KpnM_KB57	0	Caudovirales	Myoviridae	Unassigned	70_1	Clustered	5	VC_70_1	5	0.1417	0.999999	0.1417	1	1	1	1
1226	Klebsiella~phage~vB_KpnM_KpV477	0	Caudovirales	Myoviridae	Jiaodavirus	42_10	Clustered	2	VC_42_10	2	0.0106	0.954814	0.0101	2	1	1	1
1227	Klebsiella~phage~vB_KpnM_KpV52	0	Caudovirales	Myoviridae	Jedunavirus	102_0	Clustered	8	VC_102_0	8	0.8559	1	0.8559	4	1	1	0.8929
1228	Klebsiella~phage~vB_KpnM_KpV79	0	Caudovirales	Myoviridae	Jedunavirus	102_0	Clustered	8	VC_102_0	8	0.8559	1	0.8559	4	1	1	0.8929
1229	Klebsiella~phage~vB_KpnP_BIS33	0	Caudovirales	Autographiviridae	Przondovirus	280_0	Clustered	23	VC_280_0	23	0.7328	1	0.7328	3	2	1	1
1230	Klebsiella~phage~vB_KpnP_IL33	0	Caudovirales	Autographiviridae	Przondovirus	280_0	Clustered	23	VC_280_0	23	0.7328	1	0.7328	3	2	1	1
1231	Klebsiella~phage~vB_KpnP_IME205	0	Caudovirales	Autographiviridae	Przondovirus	280_0	Clustered	23	VC_280_0	23	0.7328	1	0.7328	3	2	1	1
1232	Klebsiella~phage~vB_KpnP_IME321	0	Caudovirales	Autographiviridae	Przondovirus	280_0	Clustered	23	VC_280_0	23	0.7328	1	0.7328	3	2	1	1
1233	Klebsiella~phage~vB_KpnP_KpV289	0	Caudovirales	Podoviridae	Kp32virus	280_0	Clustered	23	VC_280_0	23	0.7328	1	0.7328	3	2	1	1
1234	Klebsiella~phage~vB_KpnP_KpV48	0	Caudovirales	Autographiviridae	Drulisvirus	315_0	Clustered	21	VC_315_0	21	0.7307	1	0.7307	3	2	1	1
1235	Klebsiella~phage~vB_KpnP_KpV74	0	Caudovirales	Autographiviridae	Drulisvirus	315_0	Clustered	21	VC_315_0	21	0.7307	1	0.7307	3	2	1	1
1236	Klebsiella~phage~vB_KpnP_KpV763	0	Caudovirales	Autographiviridae	Przondovirus	280_0	Clustered	23	VC_280_0	23	0.7328	1	0.7328	3	2	1	1
1237	Klebsiella~phage~vB_KpnP_KpV766	0	Caudovirales	Autographiviridae	Przondovirus	280_0	Clustered	23	VC_280_0	23	0.7328	1	0.7328	3	2	1	1
1238	Klebsiella~phage~vB_KpnP_KpV767	0	Caudovirales	Autographiviridae	Przondovirus	280_0	Clustered	23	VC_280_0	23	0.7328	1	0.7328	3	2	1	1
1239	Klebsiella~phage~vB_KpnP_PRA33	0	Caudovirales	Autographiviridae	Przondovirus	280_0	Clustered	23	VC_280_0	23	0.7328	1	0.7328	3	2	1	1
1240	Klebsiella~phage~vB_KpnP_SU503	0	Caudovirales	Podoviridae	Kp34virus	315_0	Clustered	21	VC_315_0	21	0.7307	1	0.7307	3	2	1	1
1241	Klebsiella~phage~vB_KpnP_SU552A	0	Caudovirales	Podoviridae	Kp34virus	315_0	Clustered	21	VC_315_0	21	0.7307	1	0.7307	3	2	1	1
1242	Klebsiella~phage~vB_KpnS_IME279	0	Caudovirales	Podoviridae	Sortsnevirus	218_0	Clustered	6	VC_218_0	6	0.6827	1	0.6827	4	2	1	1
1243	Klebsiella~phage~vB_KpnS_KpV522	0	Caudovirales	Drexlerviridae	Webervirus	273_0	Clustered	18	VC_273_0	18	0.525	1	0.525	2	2	1	1
1216	Klebsiella~phage~ZCKP1	0	Caudovirales	Myoviridae	Phapecoctavirus	71_0	Clustered	5	VC_71_0	5	0.3722	1	0.3722	1	1	1	1
1246	Klebsiella~virus~0507KN21	0	Caudovirales	Ackermannviridae	Taipeivirus	33_0	Clustered	8	VC_33_0	8	0.0659	0.996053	0.0657	1	1	1	0.9643
1247	Klebsiella~virus~GML-KpCol1	0	Caudovirales	Drexlerviridae	Webervirus	273_0	Clustered	18	VC_273_0	18	0.525	1	0.525	2	2	1	1
1248	Klebsiella~virus~KP32	0	Caudovirales	Podoviridae	Kp32virus	280_0	Clustered	23	VC_280_0	23	0.7328	1	0.7328	3	2	1	1
1249	Klebsiella~virus~KpS8	0	Caudovirales	Myoviridae	Unassigned	70_1	Clustered	5	VC_70_1	5	0.1417	0.999999	0.1417	1	1	1	1
1250	Klebsiella~virus~UPM~2146	0	Caudovirales	Ackermannviridae	Taipeivirus	33_0	Clustered	8	VC_33_0	8	0.0659	0.996053	0.0657	1	1	1	0.9643
1251	Klebsiella~virus~vB_KpnM_KpS110	0	Caudovirales	Ackermannviridae	Taipeivirus	33_0	Clustered	8	VC_33_0	8	0.0659	0.996053	0.0657	1	1	1	0.9643
1252	Kluyvera~phage~Kvp1	0	Caudovirales	Podoviridae	T7virus	276_0	Clustered	59	VC_276_0	59	0.7627	1	0.7627	11	2	1	1
1253	Lactobacillus~phage~3-521	0	Caudovirales	Herelleviridae	Unassigned	178_2	Clustered/Singleton	1	VC_178_2	1	0	1	0	1	1	1	1
1254	Lactobacillus~phage~521B	0	Caudovirales	Herelleviridae	Unassigned	179_0	Clustered	2	VC_179_0	2	0.1459	0.954679	0.1392	1	1	1	1
1255	Lactobacillus~phage~A2	0	Caudovirales	Siphoviridae	Unassigned	334_0	Clustered	9	VC_334_0	9	0.4991	1	0.4991	1	1	1	0.8889
1256	Lactobacillus~phage~ATCC~8014-B2	0	Caudovirales	Siphoviridae	Douglaswolinvirus	436_1	Clustered	4	VC_436_1	4	0.3544	0.999971	0.3544	2	1	1	1
1258	Lactobacillus~phage~Bacchae	0	Caudovirales	Herelleviridae	Harbinvirus	178_0	Clustered	4	VC_178_0	4	0.3106	0.999983	0.3106	1	1	1	1
1257	Lactobacillus~phage~BH1	0	Caudovirales	Siphoviridae	Unassigned	334_0	Clustered	9	VC_334_0	9	0.4991	1	0.4991	1	1	1	0.8889
1259	Lactobacillus~phage~Bromius	0	Caudovirales	Herelleviridae	Harbinvirus	178_0	Clustered	4	VC_178_0	4	0.3106	0.999983	0.3106	1	1	1	1
1633	Lactobacillus~phage~CL1	0	Caudovirales	Siphoviridae	Unassigned		Overlap (VC_233/VC_335)
1634	Lactobacillus~phage~CL2	0	Caudovirales	Siphoviridae	Unassigned		Overlap (VC_233/VC_335)
1286	Lactobacillus~phage~iA2	0	Caudovirales	Siphoviridae	Unassigned	190_0	Clustered	2	VC_190_0	2	0.3167	0.939818	0.2976	1	1	1	1
1260	Lactobacillus~phage~Iacchus	0	Caudovirales	Herelleviridae	Harbinvirus	178_0	Clustered	4	VC_178_0	4	0.3106	0.999983	0.3106	1	1	1	1
1670	Lactobacillus~phage~iLp1308	0	Caudovirales	Siphoviridae	Unassigned		Overlap (VC_233/VC_335)
1671	Lactobacillus~phage~iLp84	0	Caudovirales	Siphoviridae	Unassigned		Overlap (VC_233/VC_335)
1261	Lactobacillus~phage~J-1	0	Caudovirales	Siphoviridae	Unassigned	334_0	Clustered	9	VC_334_0	9	0.4991	1	0.4991	1	1	1	0.8889
1262	Lactobacillus~phage~JCL1032	0	Caudovirales	Siphoviridae	Unassigned	171_0	Clustered/Singleton	1	VC_171_0	1	0	1	0	1	1	1	1
1263	Lactobacillus~phage~KC5a	0	Caudovirales	Myoviridae	Unassigned	229_0	Clustered	4	VC_229_0	4	0.7052	0.999963	0.7051	1	1	1	1
1643	Lactobacillus~phage~Lb	0	Caudovirales	Myoviridae	Heilongjiangvirus		Outlier
1639	Lactobacillus~phage~LBR48	0	Caudovirales	Myoviridae	Anamdongvirus		Overlap (VC_62/VC_67)
1266	Lactobacillus~phage~Lc-Nu	0	Caudovirales	Siphoviridae	Unassigned	334_0	Clustered	9	VC_334_0	9	0.4991	1	0.4991	1	1	1	0.8889
1267	Lactobacillus~phage~Ld17	0	Caudovirales	Siphoviridae	C5virus	340_0	Clustered	6	VC_340_0	6	0.9994	0.935839	0.9353	1	1	1	1
1268	Lactobacillus~phage~Ld25A	0	Caudovirales	Siphoviridae	C5virus	340_0	Clustered	6	VC_340_0	6	0.9994	0.935839	0.9353	1	1	1	1
1269	Lactobacillus~phage~Ld3	0	Caudovirales	Siphoviridae	C5virus	340_0	Clustered	6	VC_340_0	6	0.9994	0.935839	0.9353	1	1	1	1
1270	Lactobacillus~phage~Ldl1	0	Caudovirales	Siphoviridae	Lidleunavirus	440_0	Clustered	2	VC_440_0	2	0.2249	0.942513	0.2119	1	1	1	1
1271	Lactobacillus~phage~Lenus	0	Caudovirales	Siphoviridae	Lenusvirus	436_0	Clustered	3	VC_436_0	3	0.3004	0.997897	0.2998	1	1	1	1
1264	Lactobacillus~phage~LF1	0	Caudovirales	Siphoviridae	Unassigned	437_0	Clustered	2	VC_437_0	2	0.1361	0.942513	0.1283	1	1	1	1
1650	Lactobacillus~phage~LfeInf	0	Caudovirales	Herelleviridae	Unassigned		Outlier
1651	Lactobacillus~phage~LfeSau	0	Caudovirales	Siphoviridae	Unassigned		Outlier
1265	Lactobacillus~phage~LJ	0	Caudovirales	Siphoviridae	Unassigned	334_0	Clustered	9	VC_334_0	9	0.4991	1	0.4991	1	1	1	0.8889
1642	Lactobacillus~phage~LL-H	0	Caudovirales	Siphoviridae	Unassigned		Overlap (VC_172/VC_174)
1272	Lactobacillus~phage~Lpa804	0	Caudovirales	Herelleviridae	Harbinvirus	178_1	Clustered	3	VC_178_1	3	0.1271	0.99459	0.1264	2	2	1	1
1273	Lactobacillus~phage~LpeD	0	Caudovirales	Herelleviridae	Unassigned	178_1	Clustered	3	VC_178_1	3	0.1271	0.99459	0.1264	2	2	1	1
1274	Lactobacillus~phage~Lrm1	0	Caudovirales	Siphoviridae	Unassigned	334_0	Clustered	9	VC_334_0	9	0.4991	1	0.4991	1	1	1	0.8889
1655	Lactobacillus~phage~Lv-1	0	Caudovirales	Siphoviridae	Unassigned		Outlier
1275	Lactobacillus~phage~Maenad	0	Caudovirales	Siphoviridae	Maenadvirus	436_1	Clustered	4	VC_436_1	4	0.3544	0.999971	0.3544	2	1	1	1
1276	Lactobacillus~phage~Nyseid	0	Caudovirales	Siphoviridae	Lenusvirus	436_0	Clustered	3	VC_436_0	3	0.3004	0.997897	0.2998	1	1	1	1
1277	Lactobacillus~phage~P1	0	Caudovirales	Siphoviridae	Maenadvirus	436_1	Clustered	4	VC_436_1	4	0.3544	0.999971	0.3544	2	1	1	1
1287	Lactobacillus~phage~phi~jlb1	0	Caudovirales	Myoviridae	Unassigned	229_0	Clustered	4	VC_229_0	4	0.7052	0.999963	0.7051	1	1	1	1
1678	Lactobacillus~phage~phiadh	0	Caudovirales	Siphoviridae	Unassigned		Outlier
1288	Lactobacillus~phage~phiAQ113	0	Caudovirales	Myoviridae	Unassigned	229_0	Clustered	4	VC_229_0	4	0.7052	0.999963	0.7051	1	1	1	1
1289	Lactobacillus~phage~phiAT3	0	Caudovirales	Siphoviridae	Unassigned	334_0	Clustered	9	VC_334_0	9	0.4991	1	0.4991	1	1	1	0.8889
1679	Lactobacillus~phage~phig1e	0	Caudovirales	Siphoviridae	Unassigned		Outlier
1675	Lactobacillus~phage~phiJB	0	Caudovirales	Siphoviridae	Unassigned		Overlap (VC_172/VC_174)
1290	Lactobacillus~phage~phiLdb	0	Caudovirales	Siphoviridae	C5virus	340_0	Clustered	6	VC_340_0	6	0.9994	0.935839	0.9353	1	1	1	1
1291	Lactobacillus~phage~phiPYB5	0	Caudovirales	Siphoviridae	Unassigned	437_0	Clustered	2	VC_437_0	2	0.1361	0.942513	0.1283	1	1	1	1
1278	Lactobacillus~phage~PL-1	0	Caudovirales	Siphoviridae	Unassigned	334_0	Clustered	9	VC_334_0	9	0.4991	1	0.4991	1	1	1	0.8889
1279	Lactobacillus~phage~PLE2	0	Caudovirales	Siphoviridae	Unassigned	190_0	Clustered	2	VC_190_0	2	0.3167	0.939818	0.2976	1	1	1	1
1661	Lactobacillus~phage~PLE3	0	Caudovirales	Siphoviridae	Unassigned		Overlap (VC_233/VC_335)
1280	Lactobacillus~phage~SA-C12	0	Caudovirales	Siphoviridae	Lenusvirus	436_0	Clustered	3	VC_436_0	3	0.3004	0.997897	0.2998	1	1	1	1
1281	Lactobacillus~phage~SAC12B	0	Caudovirales	Herelleviridae	Unassigned	179_0	Clustered	2	VC_179_0	2	0.1459	0.954679	0.1392	1	1	1	1
1282	Lactobacillus~phage~Satyr	0	Caudovirales	Siphoviridae	Maenadvirus	436_1	Clustered	4	VC_436_1	4	0.3544	0.999971	0.3544	2	1	1	1
1283	Lactobacillus~phage~Semele	0	Caudovirales	Herelleviridae	Harbinvirus	178_0	Clustered	4	VC_178_0	4	0.3106	0.999983	0.3106	1	1	1	1
1666	Lactobacillus~phage~Sha1	0	Caudovirales	Siphoviridae	Unassigned		Outlier
1284	Lactobacillus~phage~T25	0	Caudovirales	Siphoviridae	Unassigned	334_0	Clustered	9	VC_334_0	9	0.4991	1	0.4991	1	1	1	0.8889
1285	Lactobacillus~phage~ViSo-2018a	0	Caudovirales	Siphoviridae	Lidleunavirus	440_0	Clustered	2	VC_440_0	2	0.2249	0.942513	0.2119	1	1	1	1
1292	Lactobacillus~prophage~Lj771	0	Caudovirales	Myoviridae	Unassigned	229_0	Clustered	4	VC_229_0	4	0.7052	0.999963	0.7051	1	1	1	1
1681	Lactobacillus~prophage~Lj928	0	Caudovirales	Siphoviridae	Unassigned		Outlier
1682	Lactobacillus~prophage~Lj965	0	Caudovirales	Siphoviridae	Unassigned		Outlier
1293	Lactobacillus~virus~ATCC8014	0	Caudovirales	Siphoviridae	Phijl1virus	335_0	Clustered	3	VC_335_0	3	0.85	0.99423	0.8451	1	1	1	1
1296	Lactobacillus~virus~c5	0	Caudovirales	Siphoviridae	C5virus	340_0	Clustered	6	VC_340_0	6	0.9994	0.935839	0.9353	1	1	1	1
1686	Lactobacillus~virus~Lb338-1	0	Caudovirales	Myoviridae	Unassigned		Outlier
1294	Lactobacillus~virus~LLKu	0	Caudovirales	Siphoviridae	C5virus	340_0	Clustered	6	VC_340_0	6	0.9994	0.935839	0.9353	1	1	1	1
1295	Lactobacillus~virus~LP65	0	Caudovirales	Myoviridae	Unassigned	178_1	Clustered	3	VC_178_1	3	0.1271	0.99459	0.1264	2	2	1	1
1297	Lactobacillus~virus~phiJL1	0	Caudovirales	Siphoviridae	Phijl1virus	335_0	Clustered	3	VC_335_0	3	0.85	0.99423	0.8451	1	1	1	1
1299	Lactococcus~lactis~phage~p272	0	Caudovirales	Siphoviridae	Skunavirus	442_0	Clustered	97	VC_442_0	97	1	0.998643	0.9986	2	1	1	1
1298	Lactococcus~lactis~phage~P475	0	Caudovirales	Siphoviridae	Skunavirus	442_0	Clustered	97	VC_442_0	97	1	0.998643	0.9986	2	1	1	1
1300	Lactococcus~phage~05601	0	Caudovirales	Siphoviridae	Skunavirus	442_0	Clustered	97	VC_442_0	97	1	0.998643	0.9986	2	1	1	1
1301	Lactococcus~phage~10W18	0	Caudovirales	Siphoviridae	Skunavirus	442_0	Clustered	97	VC_442_0	97	1	0.998643	0.9986	2	1	1	1
1302	Lactococcus~phage~1358	0	Caudovirales	Siphoviridae	Unassigned	197_0	Clustered	3	VC_197_0	3	0.4407	0.99628	0.4391	1	1	1	1
1303	Lactococcus~phage~13W11L	0	Caudovirales	Siphoviridae	Skunavirus	442_0	Clustered	97	VC_442_0	97	1	0.998643	0.9986	2	1	1	1
1304	Lactococcus~phage~16802	0	Caudovirales	Siphoviridae	Skunavirus	442_0	Clustered	97	VC_442_0	97	1	0.998643	0.9986	2	1	1	1
1305	Lactococcus~phage~16W23	0	Caudovirales	Siphoviridae	Skunavirus	442_0	Clustered	97	VC_442_0	97	1	0.998643	0.9986	2	1	1	1
1697	Lactococcus~phage~1706	0	Caudovirales	Siphoviridae	Unassigned		Outlier
1698	Lactococcus~phage~28201	0	Caudovirales	Siphoviridae	Unassigned		Overlap (VC_120/VC_439)
1306	Lactococcus~phage~30804	0	Caudovirales	Siphoviridae	Skunavirus	442_0	Clustered	97	VC_442_0	97	1	0.998643	0.9986	2	1	1	1
1307	Lactococcus~phage~340	0	Caudovirales	Siphoviridae	Skunavirus	442_0	Clustered	97	VC_442_0	97	1	0.998643	0.9986	2	1	1	1
1308	Lactococcus~phage~37201	0	Caudovirales	Siphoviridae	Skunavirus	442_0	Clustered	97	VC_442_0	97	1	0.998643	0.9986	2	1	1	1
1309	Lactococcus~phage~38503	0	Caudovirales	Siphoviridae	Skunavirus	442_0	Clustered	97	VC_442_0	97	1	0.998643	0.9986	2	1	1	1
1310	Lactococcus~phage~38507	0	Caudovirales	Siphoviridae	Skunavirus	442_0	Clustered	97	VC_442_0	97	1	0.998643	0.9986	2	1	1	1
1311	Lactococcus~phage~3R16S	0	Caudovirales	Siphoviridae	Skunavirus	442_0	Clustered	97	VC_442_0	97	1	0.998643	0.9986	2	1	1	1
1705	Lactococcus~phage~50101	0	Caudovirales	Siphoviridae	Unassigned		Overlap (VC_120/VC_337)
1312	Lactococcus~phage~51701	0	Caudovirales	Siphoviridae	Skunavirus	442_0	Clustered	97	VC_442_0	97	1	0.998643	0.9986	2	1	1	1
1313	Lactococcus~phage~56003	0	Caudovirales	Siphoviridae	Skunavirus	442_0	Clustered	97	VC_442_0	97	1	0.998643	0.9986	2	1	1	1
1314	Lactococcus~phage~56301	0	Caudovirales	Siphoviridae	Skunavirus	442_0	Clustered	97	VC_442_0	97	1	0.998643	0.9986	2	1	1	1
1315	Lactococcus~phage~57001	0	Caudovirales	Siphoviridae	Skunavirus	442_0	Clustered	97	VC_442_0	97	1	0.998643	0.9986	2	1	1	1
1316	Lactococcus~phage~62601	0	Caudovirales	Siphoviridae	Skunavirus	442_0	Clustered	97	VC_442_0	97	1	0.998643	0.9986	2	1	1	1
1317	Lactococcus~phage~62605	0	Caudovirales	Siphoviridae	Skunavirus	442_0	Clustered	97	VC_442_0	97	1	0.998643	0.9986	2	1	1	1
1712	Lactococcus~phage~63301	0	Caudovirales	Siphoviridae	Unassigned		Overlap (VC_120/VC_337)
1318	Lactococcus~phage~63302	0	Caudovirales	Siphoviridae	Skunavirus	442_0	Clustered	97	VC_442_0	97	1	0.998643	0.9986	2	1	1	1
1319	Lactococcus~phage~66901	0	Caudovirales	Siphoviridae	Skunavirus	442_0	Clustered	97	VC_442_0	97	1	0.998643	0.9986	2	1	1	1
1320	Lactococcus~phage~79201	0	Caudovirales	Siphoviridae	Skunavirus	442_0	Clustered	97	VC_442_0	97	1	0.998643	0.9986	2	1	1	1
1321	Lactococcus~phage~88605	0	Caudovirales	Siphoviridae	Skunavirus	442_0	Clustered	97	VC_442_0	97	1	0.998643	0.9986	2	1	1	1
1322	Lactococcus~phage~8V08	0	Caudovirales	Siphoviridae	Skunavirus	442_0	Clustered	97	VC_442_0	97	1	0.998643	0.9986	2	1	1	1
1323	Lactococcus~phage~936	0	Caudovirales	Siphoviridae	Skunavirus	442_0	Clustered	97	VC_442_0	97	1	0.998643	0.9986	2	1	1	1
1324	Lactococcus~phage~936~group~phage~Phi109	0	Caudovirales	Siphoviridae	Skunavirus	442_0	Clustered	97	VC_442_0	97	1	0.998643	0.9986	2	1	1	1
1325	Lactococcus~phage~936~group~phage~Phi155	0	Caudovirales	Siphoviridae	Skunavirus	442_0	Clustered	97	VC_442_0	97	1	0.998643	0.9986	2	1	1	1
1326	Lactococcus~phage~936~group~phage~Phi19.3	0	Caudovirales	Siphoviridae	Skunavirus	442_0	Clustered	97	VC_442_0	97	1	0.998643	0.9986	2	1	1	1
1327	Lactococcus~phage~936~group~phage~Phi4.2	0	Caudovirales	Siphoviridae	Skunavirus	442_0	Clustered	97	VC_442_0	97	1	0.998643	0.9986	2	1	1	1
1328	Lactococcus~phage~936~group~phage~Phi44	0	Caudovirales	Siphoviridae	Skunavirus	442_0	Clustered	97	VC_442_0	97	1	0.998643	0.9986	2	1	1	1
1329	Lactococcus~phage~936~group~phage~Phi5.12	0	Caudovirales	Siphoviridae	Skunavirus	442_0	Clustered	97	VC_442_0	97	1	0.998643	0.9986	2	1	1	1
1330	Lactococcus~phage~936~group~phage~Phi91127	0	Caudovirales	Siphoviridae	Skunavirus	442_0	Clustered	97	VC_442_0	97	1	0.998643	0.9986	2	1	1	1
1331	Lactococcus~phage~936~group~phage~PhiA.16	0	Caudovirales	Siphoviridae	Skunavirus	442_0	Clustered	97	VC_442_0	97	1	0.998643	0.9986	2	1	1	1
1332	Lactococcus~phage~936~group~phage~PhiB1127	0	Caudovirales	Siphoviridae	Skunavirus	442_0	Clustered	97	VC_442_0	97	1	0.998643	0.9986	2	1	1	1
1333	Lactococcus~phage~936~group~phage~PhiE1127	0	Caudovirales	Siphoviridae	Skunavirus	442_0	Clustered	97	VC_442_0	97	1	0.998643	0.9986	2	1	1	1
1334	Lactococcus~phage~936~group~phage~PhiF0139	0	Caudovirales	Siphoviridae	Skunavirus	442_0	Clustered	97	VC_442_0	97	1	0.998643	0.9986	2	1	1	1
1335	Lactococcus~phage~936~group~phage~PhiJF1	0	Caudovirales	Siphoviridae	Skunavirus	442_0	Clustered	97	VC_442_0	97	1	0.998643	0.9986	2	1	1	1
1336	Lactococcus~phage~936~group~phage~PhiL.18	0	Caudovirales	Siphoviridae	Skunavirus	442_0	Clustered	97	VC_442_0	97	1	0.998643	0.9986	2	1	1	1
1337	Lactococcus~phage~936~group~phage~PhiL.6	0	Caudovirales	Siphoviridae	Skunavirus	442_0	Clustered	97	VC_442_0	97	1	0.998643	0.9986	2	1	1	1
1338	Lactococcus~phage~936~group~phage~PhiLj	0	Caudovirales	Siphoviridae	Skunavirus	442_0	Clustered	97	VC_442_0	97	1	0.998643	0.9986	2	1	1	1
1339	Lactococcus~phage~936~group~phage~PhiM1127	0	Caudovirales	Siphoviridae	Skunavirus	442_0	Clustered	97	VC_442_0	97	1	0.998643	0.9986	2	1	1	1
1340	Lactococcus~phage~936~group~phage~PhiS0139	0	Caudovirales	Siphoviridae	Skunavirus	442_0	Clustered	97	VC_442_0	97	1	0.998643	0.9986	2	1	1	1
1341	Lactococcus~phage~949	0	Caudovirales	Siphoviridae	Unassigned	211_0	Clustered	3	VC_211_0	3	0.6856	0.996735	0.6834	1	1	1	1
1342	Lactococcus~phage~96401	0	Caudovirales	Siphoviridae	Skunavirus	442_0	Clustered	97	VC_442_0	97	1	0.998643	0.9986	2	1	1	1
1343	Lactococcus~phage~96403	0	Caudovirales	Siphoviridae	Skunavirus	442_0	Clustered	97	VC_442_0	97	1	0.998643	0.9986	2	1	1	1
1344	Lactococcus~phage~96603	0	Caudovirales	Siphoviridae	Skunavirus	442_0	Clustered	97	VC_442_0	97	1	0.998643	0.9986	2	1	1	1
1740	Lactococcus~phage~98201	0	Caudovirales	Siphoviridae	Unassigned		Overlap (VC_120/VC_439)
1787	Lactococcus~phage~asccphi28	0	Caudovirales	Podoviridae	Unassigned		Outlier
1387	Lactococcus~phage~bIL285	0	Caudovirales	Siphoviridae	Unassigned	119_0	Clustered	6	VC_119_0	6	0.2194	0.999914	0.2194	1	1	1	0.7333
1388	Lactococcus~phage~bIL286	0	Caudovirales	Siphoviridae	Unassigned	119_0	Clustered	6	VC_119_0	6	0.2194	0.999914	0.2194	1	1	1	0.7333
1389	Lactococcus~phage~bIL309	0	Caudovirales	Siphoviridae	Unassigned	119_0	Clustered	6	VC_119_0	6	0.2194	0.999914	0.2194	1	1	1	0.7333
1390	Lactococcus~phage~bIL310	0	Caudovirales	Siphoviridae	Unassigned	445_0	Clustered	2	VC_445_0	2	0.8997	0.5	0.4498	1	1	1	1
1792	Lactococcus~phage~bIL311	0	Caudovirales	Siphoviridae	Unassigned		Singleton
1391	Lactococcus~phage~bIL312	0	Caudovirales	Siphoviridae	Unassigned	445_0	Clustered	2	VC_445_0	2	0.8997	0.5	0.4498	1	1	1	1
1345	Lactococcus~phage~BK5-T	0	Caudovirales	Siphoviridae	Unassigned	119_0	Clustered	6	VC_119_0	6	0.2194	0.999914	0.2194	1	1	1	0.7333
1346	Lactococcus~phage~BM13	0	Caudovirales	Siphoviridae	Unassigned	119_0	Clustered	6	VC_119_0	6	0.2194	0.999914	0.2194	1	1	1	0.7333
1356	Lactococcus~phage~CaseusJM1	0	Caudovirales	Siphoviridae	Skunavirus	442_0	Clustered	97	VC_442_0	97	1	0.998643	0.9986	2	1	1	1
1347	Lactococcus~phage~CHPC129	0	Caudovirales	Siphoviridae	Skunavirus	442_0	Clustered	97	VC_442_0	97	1	0.998643	0.9986	2	1	1	1
1348	Lactococcus~phage~CHPC361	0	Caudovirales	Siphoviridae	Skunavirus	442_0	Clustered	97	VC_442_0	97	1	0.998643	0.9986	2	1	1	1
1349	Lactococcus~phage~CHPC362	0	Caudovirales	Siphoviridae	Skunavirus	442_0	Clustered	97	VC_442_0	97	1	0.998643	0.9986	2	1	1	1
1350	Lactococcus~phage~CHPC52	0	Caudovirales	Siphoviridae	Skunavirus	442_0	Clustered	97	VC_442_0	97	1	0.998643	0.9986	2	1	1	1
1351	Lactococcus~phage~CHPC781	0	Caudovirales	Siphoviridae	Skunavirus	442_0	Clustered	97	VC_442_0	97	1	0.998643	0.9986	2	1	1	1
1352	Lactococcus~phage~CHPC958	0	Caudovirales	Siphoviridae	Skunavirus	442_0	Clustered	97	VC_442_0	97	1	0.998643	0.9986	2	1	1	1
1353	Lactococcus~phage~CHPC959	0	Caudovirales	Siphoviridae	Skunavirus	442_0	Clustered	97	VC_442_0	97	1	0.998643	0.9986	2	1	1	1
1354	Lactococcus~phage~CHPC964	0	Caudovirales	Siphoviridae	Skunavirus	442_0	Clustered	97	VC_442_0	97	1	0.998643	0.9986	2	1	1	1
1355	Lactococcus~phage~CHPC965	0	Caudovirales	Siphoviridae	Skunavirus	442_0	Clustered	97	VC_442_0	97	1	0.998643	0.9986	2	1	1	1
1357	Lactococcus~phage~D4410	0	Caudovirales	Siphoviridae	Ceduovirus	444_0	Clustered	7	VC_444_0	7	0.974	0.999999	0.974	2	1	1	1
1358	Lactococcus~phage~D4412	0	Caudovirales	Siphoviridae	Ceduovirus	444_0	Clustered	7	VC_444_0	7	0.974	0.999999	0.974	2	1	1	1
1392	Lactococcus~phage~fd13	0	Caudovirales	Siphoviridae	Skunavirus	442_0	Clustered	97	VC_442_0	97	1	0.998643	0.9986	2	1	1	1
1359	Lactococcus~phage~GE1	0	Caudovirales	Siphoviridae	Unassigned	443_0	Clustered	2	VC_443_0	2	0.0443	0.5	0.0221	1	1	1	1
1393	Lactococcus~phage~i0139	0	Caudovirales	Siphoviridae	Skunavirus	442_0	Clustered	97	VC_442_0	97	1	0.998643	0.9986	2	1	1	1
1394	Lactococcus~phage~jm2	0	Caudovirales	Siphoviridae	Skunavirus	442_0	Clustered	97	VC_442_0	97	1	0.998643	0.9986	2	1	1	1
1395	Lactococcus~phage~jm3	0	Caudovirales	Siphoviridae	Skunavirus	442_0	Clustered	97	VC_442_0	97	1	0.998643	0.9986	2	1	1	1
1360	Lactococcus~phage~LP0209	0	Caudovirales	Siphoviridae	Skunavirus	442_0	Clustered	97	VC_442_0	97	1	0.998643	0.9986	2	1	1	1
1361	Lactococcus~phage~LP0903	0	Caudovirales	Siphoviridae	Skunavirus	442_0	Clustered	97	VC_442_0	97	1	0.998643	0.9986	2	1	1	1
1362	Lactococcus~phage~LP1502a	0	Caudovirales	Siphoviridae	Skunavirus	442_0	Clustered	97	VC_442_0	97	1	0.998643	0.9986	2	1	1	1
1363	Lactococcus~phage~LP8511	0	Caudovirales	Siphoviridae	Skunavirus	442_0	Clustered	97	VC_442_0	97	1	0.998643	0.9986	2	1	1	1
1364	Lactococcus~phage~LP9207	0	Caudovirales	Siphoviridae	Skunavirus	442_0	Clustered	97	VC_442_0	97	1	0.998643	0.9986	2	1	1	1
1365	Lactococcus~phage~LP9404	0	Caudovirales	Siphoviridae	Skunavirus	442_0	Clustered	97	VC_442_0	97	1	0.998643	0.9986	2	1	1	1
1366	Lactococcus~phage~LP9609	0	Caudovirales	Siphoviridae	Skunavirus	442_0	Clustered	97	VC_442_0	97	1	0.998643	0.9986	2	1	1	1
1367	Lactococcus~phage~LP9903	0	Caudovirales	Siphoviridae	Skunavirus	442_0	Clustered	97	VC_442_0	97	1	0.998643	0.9986	2	1	1	1
1368	Lactococcus~phage~LP9908	0	Caudovirales	Siphoviridae	Skunavirus	442_0	Clustered	97	VC_442_0	97	1	0.998643	0.9986	2	1	1	1
1369	Lactococcus~phage~M5938	0	Caudovirales	Siphoviridae	Ceduovirus	444_0	Clustered	7	VC_444_0	7	0.974	0.999999	0.974	2	1	1	1
1370	Lactococcus~phage~M6162	0	Caudovirales	Siphoviridae	Ceduovirus	444_0	Clustered	7	VC_444_0	7	0.974	0.999999	0.974	2	1	1	1
1371	Lactococcus~phage~M6165	0	Caudovirales	Siphoviridae	Ceduovirus	444_0	Clustered	7	VC_444_0	7	0.974	0.999999	0.974	2	1	1	1
1372	Lactococcus~phage~MP1	0	Caudovirales	Siphoviridae	Skunavirus	442_0	Clustered	97	VC_442_0	97	1	0.998643	0.9986	2	1	1	1
1373	Lactococcus~phage~MV10L	0	Caudovirales	Siphoviridae	Skunavirus	442_0	Clustered	97	VC_442_0	97	1	0.998643	0.9986	2	1	1	1
1374	Lactococcus~phage~P078	0	Caudovirales	Siphoviridae	Unassigned	147_0	Clustered	4	VC_147_0	4	0.4037	0.999977	0.4037	1	1	1	1
1771	Lactococcus~phage~P087	0	Caudovirales	Siphoviridae	Unassigned		Singleton
1375	Lactococcus~phage~P092	0	Caudovirales	Siphoviridae	Unassigned	147_0	Clustered	4	VC_147_0	4	0.4037	0.999977	0.4037	1	1	1	1
1376	Lactococcus~phage~P118	0	Caudovirales	Siphoviridae	Unassigned	147_0	Clustered	4	VC_147_0	4	0.4037	0.999977	0.4037	1	1	1	1
1377	Lactococcus~phage~P1532	0	Caudovirales	Siphoviridae	Skunavirus	442_0	Clustered	97	VC_442_0	97	1	0.998643	0.9986	2	1	1	1
1378	Lactococcus~phage~P162	0	Caudovirales	Siphoviridae	Unassigned	147_0	Clustered	4	VC_147_0	4	0.4037	0.999977	0.4037	1	1	1	1
1379	Lactococcus~phage~P335~sensu~lato	0	Caudovirales	Siphoviridae	Unassigned	119_0	Clustered	6	VC_119_0	6	0.2194	0.999914	0.2194	1	1	1	0.7333
1380	Lactococcus~phage~P4565	0	Caudovirales	Siphoviridae	Skunavirus	442_0	Clustered	97	VC_442_0	97	1	0.998643	0.9986	2	1	1	1
1381	Lactococcus~phage~P656	0	Caudovirales	Siphoviridae	Skunavirus	442_0	Clustered	97	VC_442_0	97	1	0.998643	0.9986	2	1	1	1
1382	Lactococcus~phage~P680	0	Caudovirales	Siphoviridae	Skunavirus	442_0	Clustered	97	VC_442_0	97	1	0.998643	0.9986	2	1	1	1
1396	Lactococcus~phage~phi145	0	Caudovirales	Siphoviridae	Skunavirus	442_0	Clustered	97	VC_442_0	97	1	0.998643	0.9986	2	1	1	1
1397	Lactococcus~phage~phi15	0	Caudovirales	Siphoviridae	Skunavirus	442_0	Clustered	97	VC_442_0	97	1	0.998643	0.9986	2	1	1	1
1398	Lactococcus~phage~phi7	0	Caudovirales	Siphoviridae	Skunavirus	442_0	Clustered	97	VC_442_0	97	1	0.998643	0.9986	2	1	1	1
1399	Lactococcus~phage~phiL47	0	Caudovirales	Siphoviridae	Unassigned	211_0	Clustered	3	VC_211_0	3	0.6856	0.996735	0.6834	1	1	1	1
1802	Lactococcus~phage~phiLC3	0	Caudovirales	Siphoviridae	Unassigned		Overlap (VC_120/VC_337)
1780	Lactococcus~phage~PLgT-1	0	Caudovirales	Siphoviridae	Unassigned		Outlier
1383	Lactococcus~phage~Q54	0	Caudovirales	Siphoviridae	Unassigned	443_0	Clustered	2	VC_443_0	2	0.0443	0.5	0.0221	1	1	1	1
1803	Lactococcus~phage~r1t	0	Caudovirales	Siphoviridae	Unassigned		Overlap (VC_120/VC_337)
1384	Lactococcus~phage~R31	0	Caudovirales	Siphoviridae	Skunavirus	442_0	Clustered	97	VC_442_0	97	1	0.998643	0.9986	2	1	1	1
1783	Lactococcus~phage~TP901-1	0	Caudovirales	Siphoviridae	Unassigned		Overlap (VC_120/VC_123)
1784	Lactococcus~phage~Tuc2009	0	Caudovirales	Siphoviridae	Unassigned		Overlap (VC_120/VC_123)
1804	Lactococcus~phage~ul36	0	Caudovirales	Siphoviridae	Unassigned		Overlap (VC_120/VC_123)
1400	Lactococcus~phage~vB_Llc_bIBB5g1	0	Caudovirales	Siphoviridae	Skunavirus	442_0	Clustered	97	VC_442_0	97	1	0.998643	0.9986	2	1	1	1
1401	Lactococcus~phage~vB_Llc_bIBBF12	0	Caudovirales	Siphoviridae	Skunavirus	442_0	Clustered	97	VC_442_0	97	1	0.998643	0.9986	2	1	1	1
1385	Lactococcus~phage~WP-2	0	Caudovirales	Podoviridae	Negarvirus	338_0	Clustered	2	VC_338_0	2	0.0361	0.950529	0.0343	2	1	1	1
1386	Lactococcus~phage~WRP3	0	Caudovirales	Siphoviridae	Unassigned	211_0	Clustered	3	VC_211_0	3	0.6856	0.996735	0.6834	1	1	1	1
1402	Lactococcus~virus~712	0	Caudovirales	Siphoviridae	Sk1virus	442_0	Clustered	97	VC_442_0	97	1	0.998643	0.9986	2	1	1	1
1403	Lactococcus~virus~ASCC191	0	Caudovirales	Siphoviridae	Sk1virus	442_0	Clustered	97	VC_442_0	97	1	0.998643	0.9986	2	1	1	1
1404	Lactococcus~virus~ASCC273	0	Caudovirales	Siphoviridae	Sk1virus	442_0	Clustered	97	VC_442_0	97	1	0.998643	0.9986	2	1	1	1
1405	Lactococcus~virus~ASCC281	0	Caudovirales	Siphoviridae	Sk1virus	442_0	Clustered	97	VC_442_0	97	1	0.998643	0.9986	2	1	1	1
1406	Lactococcus~virus~ASCC465	0	Caudovirales	Siphoviridae	Sk1virus	442_0	Clustered	97	VC_442_0	97	1	0.998643	0.9986	2	1	1	1
1407	Lactococcus~virus~ASCC532	0	Caudovirales	Siphoviridae	Sk1virus	442_0	Clustered	97	VC_442_0	97	1	0.998643	0.9986	2	1	1	1
1408	Lactococcus~virus~Bibb29	0	Caudovirales	Siphoviridae	Sk1virus	442_0	Clustered	97	VC_442_0	97	1	0.998643	0.9986	2	1	1	1
1416	Lactococcus~virus~bIL170	0	Caudovirales	Siphoviridae	Sk1virus	442_0	Clustered	97	VC_442_0	97	1	0.998643	0.9986	2	1	1	1
1417	Lactococcus~virus~bIL67	0	Caudovirales	Siphoviridae	C2virus	444_0	Clustered	7	VC_444_0	7	0.974	0.999999	0.974	2	1	1	1
1418	Lactococcus~virus~c2	0	Caudovirales	Siphoviridae	C2virus	444_0	Clustered	7	VC_444_0	7	0.974	0.999999	0.974	2	1	1	1
1409	Lactococcus~virus~CB13	0	Caudovirales	Siphoviridae	Sk1virus	442_0	Clustered	97	VC_442_0	97	1	0.998643	0.9986	2	1	1	1
1410	Lactococcus~virus~CB14	0	Caudovirales	Siphoviridae	Sk1virus	442_0	Clustered	97	VC_442_0	97	1	0.998643	0.9986	2	1	1	1
1411	Lactococcus~virus~CB19	0	Caudovirales	Siphoviridae	Sk1virus	442_0	Clustered	97	VC_442_0	97	1	0.998643	0.9986	2	1	1	1
1412	Lactococcus~virus~CB20	0	Caudovirales	Siphoviridae	Sk1virus	442_0	Clustered	97	VC_442_0	97	1	0.998643	0.9986	2	1	1	1
1419	Lactococcus~virus~jj50	0	Caudovirales	Siphoviridae	Sk1virus	442_0	Clustered	97	VC_442_0	97	1	0.998643	0.9986	2	1	1	1
1818	Lactococcus~virus~KSY1	0	Caudovirales	Podoviridae	Unassigned		Singleton
1413	Lactococcus~virus~P008	0	Caudovirales	Siphoviridae	Sk1virus	442_0	Clustered	97	VC_442_0	97	1	0.998643	0.9986	2	1	1	1
1414	Lactococcus~virus~P2	0	Caudovirales	Siphoviridae	Sk1virus	442_0	Clustered	97	VC_442_0	97	1	0.998643	0.9986	2	1	1	1
1420	Lactococcus~virus~sk1	0	Caudovirales	Siphoviridae	Sk1virus	442_0	Clustered	97	VC_442_0	97	1	0.998643	0.9986	2	1	1	1
1415	Lactococcus~virus~Sl4	0	Caudovirales	Siphoviridae	Sk1virus	442_0	Clustered	97	VC_442_0	97	1	0.998643	0.9986	2	1	1	1
1421	Leclercia~phage~10164-302	0	Caudovirales	Autographiviridae	Teetrevirus	276_0	Clustered	59	VC_276_0	59	0.7627	1	0.7627	11	2	1	1
1422	Lelliottia~phage~phD2B	0	Caudovirales	Autographiviridae	Tuodvirus	285_0	Clustered	23	VC_285_0	23	0.7106	1	0.7106	7	2	1	1
1423	Lentibacter~virus~vB_LenP_ICBM1	0	Caudovirales	Podoviridae	Unassigned	260_0	Clustered	4	VC_260_0	4	0.7767	0.999934	0.7766	1	1	1	1
1424	Lentibacter~virus~vB_LenP_ICBM2	0	Caudovirales	Podoviridae	Unassigned	260_0	Clustered	4	VC_260_0	4	0.7767	0.999934	0.7766	1	1	1	1
1831	Leptospira~phage~LE1	0	Caudovirales	Myoviridae	Unassigned		Outlier
1425	Leptospira~phage~LE3	0	Caudovirales	Myoviridae	Unassigned	447_0	Clustered	2	VC_447_0	2	0.996	0.5	0.498	1	1	1	1
1426	Leptospira~phage~LE4	0	Caudovirales	Myoviridae	Unassigned	447_0	Clustered	2	VC_447_0	2	0.996	0.5	0.498	1	1	1	1
1427	Leuconostoc~phage~1-A4	0	Caudovirales	Siphoviridae	Una4virus	449_0	Clustered	7	VC_449_0	7	0.6265	1	0.6265	2	1	1	1
1428	Leuconostoc~phage~Lmd1	0	Caudovirales	Siphoviridae	Lmd1virus	448_0	Clustered	6	VC_448_0	6	0.5707	1	0.5707	1	1	1	1
1429	Leuconostoc~phage~Ln-8	0	Caudovirales	Siphoviridae	Una4virus	449_0	Clustered	7	VC_449_0	7	0.6265	1	0.6265	2	1	1	1
1430	Leuconostoc~phage~Ln-9	0	Caudovirales	Siphoviridae	Una4virus	449_0	Clustered	7	VC_449_0	7	0.6265	1	0.6265	2	1	1	1
1431	Leuconostoc~phage~P793	0	Caudovirales	Siphoviridae	Lmd1virus	448_0	Clustered	6	VC_448_0	6	0.5707	1	0.5707	1	1	1	1
1432	Leuconostoc~phage~phiLN03	0	Caudovirales	Siphoviridae	Lmd1virus	448_0	Clustered	6	VC_448_0	6	0.5707	1	0.5707	1	1	1	1
1433	Leuconostoc~phage~phiLN04	0	Caudovirales	Siphoviridae	Lmd1virus	448_0	Clustered	6	VC_448_0	6	0.5707	1	0.5707	1	1	1	1
1434	Leuconostoc~phage~phiLN12	0	Caudovirales	Siphoviridae	Lmd1virus	448_0	Clustered	6	VC_448_0	6	0.5707	1	0.5707	1	1	1	1
1435	Leuconostoc~phage~phiLN25	0	Caudovirales	Siphoviridae	Una4virus	449_0	Clustered	7	VC_449_0	7	0.6265	1	0.6265	2	1	1	1
1436	Leuconostoc~phage~phiLN34	0	Caudovirales	Siphoviridae	Una4virus	449_0	Clustered	7	VC_449_0	7	0.6265	1	0.6265	2	1	1	1
1437	Leuconostoc~phage~phiLN6B	0	Caudovirales	Siphoviridae	Lmd1virus	448_0	Clustered	6	VC_448_0	6	0.5707	1	0.5707	1	1	1	1
1438	Leuconostoc~phage~phiLNTR2	0	Caudovirales	Siphoviridae	Unaquatrovirus	449_0	Clustered	7	VC_449_0	7	0.6265	1	0.6265	2	1	1	1
1439	Leuconostoc~phage~phiLNTR3	0	Caudovirales	Siphoviridae	Una4virus	449_0	Clustered	7	VC_449_0	7	0.6265	1	0.6265	2	1	1	1
1440	Liberibacter~phage~SC1	0	Caudovirales	Podoviridae	Unassigned	226_0	Clustered	2	VC_226_0	2	0.7101	0.933768	0.6631	1	1	1	1
1441	Liberibacter~phage~SC2	0	Caudovirales	Podoviridae	Unassigned	226_0	Clustered	2	VC_226_0	2	0.7101	0.933768	0.6631	1	1	1	1
1442	Listeria~phage~A006	0	Caudovirales	Siphoviridae	Unassigned	174_0	Clustered	6	VC_174_0	6	0.7125	1	0.7125	1	1	1	0.6667
1443	Listeria~phage~A118	0	Caudovirales	Siphoviridae	Unassigned	174_0	Clustered	6	VC_174_0	6	0.7125	1	0.7125	1	1	1	0.6667
1444	Listeria~phage~A500	0	Caudovirales	Siphoviridae	Unassigned	174_0	Clustered	6	VC_174_0	6	0.7125	1	0.7125	1	1	1	0.6667
1445	Listeria~phage~B025	0	Caudovirales	Siphoviridae	Psavirus	198_0	Clustered	4	VC_198_0	4	0.4343	0.999981	0.4343	1	1	1	1
1853	Listeria~phage~B054	0	Caudovirales	Myoviridae	Unassigned		Overlap (VC_62/VC_67)
1463	Listeria~phage~List-36	0	Caudovirales	Herelleviridae	Pecentumvirus	180_0	Clustered	14	VC_180_0	14	0.6985	1	0.6985	2	2	1	1
1446	Listeria~phage~LMSP-25	0	Caudovirales	Herelleviridae	Pecentumvirus	180_0	Clustered	14	VC_180_0	14	0.6985	1	0.6985	2	2	1	1
1447	Listeria~phage~LMTA-148	0	Caudovirales	Herelleviridae	Pecentumvirus	180_0	Clustered	14	VC_180_0	14	0.6985	1	0.6985	2	2	1	1
1448	Listeria~phage~LMTA-34	0	Caudovirales	Herelleviridae	Pecentumvirus	180_0	Clustered	14	VC_180_0	14	0.6985	1	0.6985	2	2	1	1
1449	Listeria~phage~LMTA-57	0	Caudovirales	Herelleviridae	Pecentumvirus	180_0	Clustered	14	VC_180_0	14	0.6985	1	0.6985	2	2	1	1
1450	Listeria~phage~LMTA-94	0	Caudovirales	Herelleviridae	Pecentumvirus	180_0	Clustered	14	VC_180_0	14	0.6985	1	0.6985	2	2	1	1
1451	Listeria~phage~LP-026	0	Caudovirales	Siphoviridae	P70virus	203_0	Clustered	5	VC_203_0	5	0.8827	1	0.8827	1	1	1	1
1452	Listeria~phage~LP-030-2	0	Caudovirales	Siphoviridae	Psavirus	198_0	Clustered	4	VC_198_0	4	0.4343	0.999981	0.4343	1	1	1	1
1453	Listeria~phage~LP-030-3	0	Caudovirales	Siphoviridae	Unassigned	174_0	Clustered	6	VC_174_0	6	0.7125	1	0.7125	1	1	1	0.6667
1454	Listeria~phage~LP-037	0	Caudovirales	Siphoviridae	P70virus	203_0	Clustered	5	VC_203_0	5	0.8827	1	0.8827	1	1	1	1
1455	Listeria~phage~LP-048	0	Caudovirales	Herelleviridae	Pecentumvirus	180_0	Clustered	14	VC_180_0	14	0.6985	1	0.6985	2	2	1	1
1456	Listeria~phage~LP-064	0	Caudovirales	Herelleviridae	Pecentumvirus	180_0	Clustered	14	VC_180_0	14	0.6985	1	0.6985	2	2	1	1
1457	Listeria~phage~LP-083-2	0	Caudovirales	Herelleviridae	Pecentumvirus	180_0	Clustered	14	VC_180_0	14	0.6985	1	0.6985	2	2	1	1
1458	Listeria~phage~LP-101	0	Caudovirales	Siphoviridae	Psavirus	198_0	Clustered	4	VC_198_0	4	0.4343	0.999981	0.4343	1	1	1	1
1459	Listeria~phage~LP-110	0	Caudovirales	Siphoviridae	P70virus	203_0	Clustered	5	VC_203_0	5	0.8827	1	0.8827	1	1	1	1
1460	Listeria~phage~LP-114	0	Caudovirales	Siphoviridae	P70virus	203_0	Clustered	5	VC_203_0	5	0.8827	1	0.8827	1	1	1	1
1461	Listeria~phage~LP-124	0	Caudovirales	Herelleviridae	Pecentumvirus	180_0	Clustered	14	VC_180_0	14	0.6985	1	0.6985	2	2	1	1
1462	Listeria~phage~LP-125	0	Caudovirales	Herelleviridae	Pecentumvirus	180_0	Clustered	14	VC_180_0	14	0.6985	1	0.6985	2	2	1	1
1464	Listeria~phage~P35	0	Caudovirales	Siphoviridae	Unassigned	197_0	Clustered	3	VC_197_0	3	0.4407	0.99628	0.4391	1	1	1	1
1465	Listeria~phage~P40	0	Caudovirales	Siphoviridae	Unassigned	197_0	Clustered	3	VC_197_0	3	0.4407	0.99628	0.4391	1	1	1	1
1466	Listeria~phage~P70	0	Caudovirales	Siphoviridae	P70virus	203_0	Clustered	5	VC_203_0	5	0.8827	1	0.8827	1	1	1	1
1467	Listeria~phage~PSA	0	Caudovirales	Siphoviridae	Psavirus	198_0	Clustered	4	VC_198_0	4	0.4343	0.999981	0.4343	1	1	1	1
1468	Listeria~phage~vB_LmoM_AG20	0	Caudovirales	Herelleviridae	Pecentumvirus	180_0	Clustered	14	VC_180_0	14	0.6985	1	0.6985	2	2	1	1
1469	Listeria~phage~vB_LmoS_188	0	Caudovirales	Siphoviridae	Unassigned	174_0	Clustered	6	VC_174_0	6	0.7125	1	0.7125	1	1	1	0.6667
1470	Listeria~phage~vB_LmoS_293	0	Caudovirales	Siphoviridae	Unassigned	174_0	Clustered	6	VC_174_0	6	0.7125	1	0.7125	1	1	1	0.6667
1876	Listeria~phage~WIL-1	0	Caudovirales	Herelleviridae	Pecentumvirus		Outlier
1471	Listeria~virus~A511	0	Caudovirales	Myoviridae	P100virus	180_0	Clustered	14	VC_180_0	14	0.6985	1	0.6985	2	2	1	1
1472	Listeria~virus~P100	0	Caudovirales	Myoviridae	P100virus	180_0	Clustered	14	VC_180_0	14	0.6985	1	0.6985	2	2	1	1
1882	Listonella~phage~phiHSIC	0	Caudovirales	Siphoviridae	Unassigned		Overlap (VC_98/VC_237)
1473	Loktanella~phage~pCB2051-A	0	Caudovirales	Siphoviridae	Unassigned	19_0	Clustered	5	VC_19_0	5	0.0919	0.960668	0.0883	3	1	1	1
1884	Mannheimia~phage~vB_MhM_1127AP1	0	Caudovirales	Myoviridae	Baylorvirus		Overlap (VC_107/VC_158)
1885	Mannheimia~phage~vB_MhM_3927AP2	0	Caudovirales	Myoviridae	Unassigned		Outlier
1886	Mannheimia~phage~vB_MhM_587AP1	0	Caudovirales	Myoviridae	Baylorvirus		Overlap (VC_107/VC_158)
1474	Mannheimia~phage~vB_MhS_1152AP2	0	Caudovirales	Siphoviridae	Unassigned	100_0	Clustered	3	VC_100_0	3	0.4121	0.998231	0.4114	1	1	1	0.6667
1475	Mannheimia~phage~vB_MhS_535AP2	0	Caudovirales	Siphoviridae	Unassigned	100_0	Clustered	3	VC_100_0	3	0.4121	0.998231	0.4114	1	1	1	0.6667
1476	Mannheimia~phage~vB_MhS_587AP2	0	Caudovirales	Siphoviridae	Unassigned	100_0	Clustered	3	VC_100_0	3	0.4121	0.998231	0.4114	1	1	1	0.6667
1890	Mannheimia~virus~PHL101	0	Caudovirales	Myoviridae	P2virus		Overlap (VC_107/VC_158)
1891	Marinomonas~phage~CB5A	0	Caudovirales	Autographiviridae	Murciavirus		Overlap (VC_286/VC_287)
1892	Marinomonas~phage~CPP1m	0	Caudovirales	Autographiviridae	Murciavirus		Overlap (VC_286/VC_287)
1893	Marinomonas~phage~P12026	0	Caudovirales	Siphoviridae	Unassigned		Overlap (VC_98/VC_114)
1477	Mesorhizobium~phage~vB_MloP_Lo5R7ANS	0	Caudovirales	Autographiviridae	Pairvirus	281_0	Clustered	4	VC_281_0	4	0.0798	0.999256	0.0798	4	1	1	1
1895	Metallosphaera~turreted~icosahedral~virus	0	Unassigned	Unassigned	Unassigned		Singleton
1478	Methanobacterium~phage~psiM2	0	Caudovirales	Siphoviridae	Psimunavirus	450_0	Clustered	2	VC_450_0	2	1	1	1	2	1	1	1
1479	Methanothermobacter~phage~psiM100	0	Caudovirales	Siphoviridae	Unassigned	450_0	Clustered	2	VC_450_0	2	1	1	1	2	1	1	1
1480	Microbacterium~phage~Akoni	0	Caudovirales	Podoviridae	Unassigned	451_0	Clustered	7	VC_451_0	7	1	1	1	1	1	1	1
1481	Microbacterium~phage~Alex44	0	Caudovirales	Podoviridae	Unassigned	451_0	Clustered	7	VC_451_0	7	1	1	1	1	1	1	1
1482	Microbacterium~phage~Appa	0	Caudovirales	Siphoviridae	Appavirus	131_0	Clustered	3	VC_131_0	3	0.1008	0.921863	0.0929	3	1	1	1
1483	Microbacterium~phage~Araxxi	0	Caudovirales	Podoviridae	Unassigned	451_0	Clustered	7	VC_451_0	7	1	1	1	1	1	1	1
1484	Microbacterium~phage~Arete	0	Caudovirales	Podoviridae	Unassigned	451_0	Clustered	7	VC_451_0	7	1	1	1	1	1	1	1
1485	Microbacterium~phage~Armstrong	0	Caudovirales	Siphoviridae	Armstrongvirus	134_0	Clustered	3	VC_134_0	3	0.4804	0.998272	0.4796	3	1	1	1
1486	Microbacterium~phage~Burro	0	Caudovirales	Podoviridae	Unassigned	451_0	Clustered	7	VC_451_0	7	1	1	1	1	1	1	1
1487	Microbacterium~phage~Dismas	0	Caudovirales	Siphoviridae	Dismasvirus	134_0	Clustered	3	VC_134_0	3	0.4804	0.998272	0.4796	3	1	1	1
1488	Microbacterium~phage~Eden	0	Caudovirales	Siphoviridae	Edenvirus	134_0	Clustered	3	VC_134_0	3	0.4804	0.998272	0.4796	3	1	1	1
1489	Microbacterium~phage~Eleri	0	Caudovirales	Siphoviridae	Elerivirus	452_0	Clustered	8	VC_452_0	8	0.9973	0.99922	0.9965	6	1	1	1
1490	Microbacterium~phage~Fireman	0	Caudovirales	Siphoviridae	Metamorphoovirus	155_0	Clustered	6	VC_155_0	6	0.8099	1	0.8099	2	1	1	1
1491	Microbacterium~phage~Golden	0	Caudovirales	Siphoviridae	Kojivirus	452_0	Clustered	8	VC_452_0	8	0.9973	0.99922	0.9965	6	1	1	1
1492	Microbacterium~phage~Goodman	0	Caudovirales	Siphoviridae	Goodmanvirus	131_0	Clustered	3	VC_131_0	3	0.1008	0.921863	0.0929	3	1	1	1
1493	Microbacterium~phage~Hamlet	0	Caudovirales	Siphoviridae	Ilzatvirus	452_0	Clustered	8	VC_452_0	8	0.9973	0.99922	0.9965	6	1	1	1
1912	Microbacterium~phage~Hendrix	0	Caudovirales	Siphoviridae	Rogerhendrixvirus		Outlier
1494	Microbacterium~phage~Hyperion	0	Caudovirales	Siphoviridae	Squashvirus	154_0	Clustered	3	VC_154_0	3	0.8018	0.996918	0.7993	2	1	1	1
1495	Microbacterium~phage~Ilzat	0	Caudovirales	Siphoviridae	Ilzatvirus	452_0	Clustered	8	VC_452_0	8	0.9973	0.99922	0.9965	6	1	1	1
1496	Microbacterium~phage~KaiHaiDragon	0	Caudovirales	Siphoviridae	Quhwahvirus	155_0	Clustered	6	VC_155_0	6	0.8099	1	0.8099	2	1	1	1
1497	Microbacterium~phage~Koji	0	Caudovirales	Siphoviridae	Kojivirus	452_0	Clustered	8	VC_452_0	8	0.9973	0.99922	0.9965	6	1	1	1
1917	Microbacterium~phage~Krampus	0	Caudovirales	Siphoviridae	Krampusvirus		Outlier
1918	Microbacterium~phage~MementoMori	0	Caudovirales	Siphoviridae	Mementomorivirus		Outlier
1498	Microbacterium~phage~Metamorphoo	0	Caudovirales	Siphoviridae	Metamorphoovirus	155_0	Clustered	6	VC_155_0	6	0.8099	1	0.8099	2	1	1	1
1920	Microbacterium~phage~Min1	0	Caudovirales	Siphoviridae	Minunavirus		Outlier
1499	Microbacterium~phage~Neferthena	0	Caudovirales	Siphoviridae	Neferthenavirus	452_0	Clustered	8	VC_452_0	8	0.9973	0.99922	0.9965	6	1	1	1
1500	Microbacterium~phage~OneinaGillian	0	Caudovirales	Siphoviridae	Gillianvirus	154_0	Clustered	3	VC_154_0	3	0.8018	0.996918	0.7993	2	1	1	1
1501	Microbacterium~phage~Paschalis	0	Caudovirales	Siphoviridae	Quhwahvirus	155_0	Clustered	6	VC_155_0	6	0.8099	1	0.8099	2	1	1	1
1502	Microbacterium~phage~Phedro	0	Caudovirales	Podoviridae	Unassigned	451_0	Clustered	7	VC_451_0	7	1	1	1	1	1	1	1
1503	Microbacterium~phage~Pikmin	0	Caudovirales	Siphoviridae	Pikminvirus	452_0	Clustered	8	VC_452_0	8	0.9973	0.99922	0.9965	6	1	1	1
1504	Microbacterium~phage~Quhwah	0	Caudovirales	Siphoviridae	Quhwahvirus	155_0	Clustered	6	VC_155_0	6	0.8099	1	0.8099	2	1	1	1
1505	Microbacterium~phage~RobsFeet	0	Caudovirales	Siphoviridae	Metamorphoovirus	155_0	Clustered	6	VC_155_0	6	0.8099	1	0.8099	2	1	1	1
1506	Microbacterium~phage~Schubert	0	Caudovirales	Siphoviridae	Schubertvirus	452_0	Clustered	8	VC_452_0	8	0.9973	0.99922	0.9965	6	1	1	1
1507	Microbacterium~phage~Squash	0	Caudovirales	Siphoviridae	Squashvirus	154_0	Clustered	3	VC_154_0	3	0.8018	0.996918	0.7993	2	1	1	1
1508	Microbacterium~phage~TinyTimothy	0	Caudovirales	Podoviridae	Unassigned	451_0	Clustered	7	VC_451_0	7	1	1	1	1	1	1	1
1510	Microbacterium~phage~vB_MoxS-ISF9	0	Caudovirales	Siphoviridae	Unassigned	140_0	Clustered	3	VC_140_0	3	0.5693	0.991885	0.5647	3	1	1	1
1509	Microbacterium~phage~Zeta1847	0	Caudovirales	Siphoviridae	Zetavirus	141_0	Clustered	4	VC_141_0	4	0.5916	0.999976	0.5916	4	1	1	1
1511	Microcystis~phage~MaMV-DC	0	Caudovirales	Myoviridae	Unassigned	453_0	Clustered	2	VC_453_0	2	1	1	1	1	1	1	1
1512	Microcystis~virus~Ma-LMM01	0	Caudovirales	Myoviridae	Unassigned	453_0	Clustered	2	VC_453_0	2	1	1	1	1	1	1	1
1935	Microviridae~IME-16	0	Petitvirales	Microviridae	Unassigned		Singleton
1513	Morganella~phage~MmP1	0	Caudovirales	Autographiviridae	Minipunavirus	276_0	Clustered	59	VC_276_0	59	0.7627	1	0.7627	11	2	1	1
1937	Morganella~phage~vB_MmoM_MP1	0	Caudovirales	Myoviridae	Unassigned		Outlier
1514	Morganella~phage~vB_MmoP_MP2	0	Caudovirales	Autographiviridae	Minipunavirus	276_0	Clustered	59	VC_276_0	59	0.7627	1	0.7627	11	2	1	1
1515	Mycobacterium~phage~20ES	0	Caudovirales	Siphoviridae	Fromanvirus	410_2	Clustered	28	VC_410_2	28	0.4494	1	0.4494	2	1	1	0.8968
1516	Mycobacterium~phage~32HC	0	Caudovirales	Siphoviridae	Trigintaduovirus	292_0	Clustered	2	VC_292_0	2	0.0834	0.953873	0.0795	2	1	1	1
1941	Mycobacterium~phage~39HC	0	Caudovirales	Siphoviridae	Unassigned		Overlap (VC_410/VC_417)
1517	Mycobacterium~phage~40AC	0	Caudovirales	Siphoviridae	Fromanvirus	410_1	Clustered	12	VC_410_1	12	0.2089	1	0.2089	2	1	1	0.9848
1518	Mycobacterium~phage~Abrogate	0	Caudovirales	Siphoviridae	Fromanvirus	454_0	Clustered	55	VC_454_0	55	0.9978	1	0.9978	2	1	1	1
1944	Mycobacterium~phage~Adawi	0	Caudovirales	Siphoviridae	Coopervirus		Overlap (VC_410/VC_417)
1945	Mycobacterium~phage~Adler	0	Caudovirales	Siphoviridae	Unassigned		Singleton
1519	Mycobacterium~phage~Adzzy	0	Caudovirales	Siphoviridae	Fromanvirus	410_2	Clustered	28	VC_410_2	28	0.4494	1	0.4494	2	1	1	0.8968
1520	Mycobacterium~phage~Aeneas	0	Caudovirales	Siphoviridae	Fromanvirus	454_0	Clustered	55	VC_454_0	55	0.9978	1	0.9978	2	1	1	1
1948	Mycobacterium~phage~Akoma	0	Caudovirales	Siphoviridae	Pipefishvirus		Overlap (VC_296/VC_410/VC_416/VC_417)
1521	Mycobacterium~phage~Alice	0	Caudovirales	Myoviridae	Bxz1virus	455_0	Clustered	21	VC_455_0	21	0.9239	1	0.9239	2	1	1	1
1522	Mycobacterium~phage~Alsfro	0	Caudovirales	Siphoviridae	Fromanvirus	454_0	Clustered	55	VC_454_0	55	0.9978	1	0.9978	2	1	1	1
1523	Mycobacterium~phage~Alvin	0	Caudovirales	Siphoviridae	Fromanvirus	454_0	Clustered	55	VC_454_0	55	0.9978	1	0.9978	2	1	1	1
1524	Mycobacterium~phage~Angel	0	Caudovirales	Siphoviridae	Liefievirus	414_0	Clustered	9	VC_414_0	9	0.5291	1	0.5291	1	1	1	1
1525	Mycobacterium~phage~AnnaL29	0	Caudovirales	Siphoviridae	Fromanvirus	410_2	Clustered	28	VC_410_2	28	0.4494	1	0.4494	2	1	1	0.8968
1526	Mycobacterium~phage~Anubis	0	Caudovirales	Siphoviridae	Fromanvirus	411_0	Clustered	11	VC_411_0	11	0.2561	1	0.2561	2	1	1	1
1527	Mycobacterium~phage~Apizium	0	Caudovirales	Siphoviridae	Pg1virus	416_0	Clustered	21	VC_416_0	21	0.5445	1	0.5445	2	1	1	1
1528	Mycobacterium~phage~ArcherNM	0	Caudovirales	Siphoviridae	Fromanvirus	410_2	Clustered	28	VC_410_2	28	0.4494	1	0.4494	2	1	1	0.8968
1529	Mycobacterium~phage~ArcherS7	0	Caudovirales	Myoviridae	Bxz1virus	455_0	Clustered	21	VC_455_0	21	0.9239	1	0.9239	2	1	1	1
1530	Mycobacterium~phage~Archie	0	Caudovirales	Siphoviridae	Bronvirus	456_0	Clustered	10	VC_456_0	10	0.8053	1	0.8053	1	1	1	0.9556
1531	Mycobacterium~phage~Ariel	0	Caudovirales	Siphoviridae	Omegavirus	402_3	Clustered	3	VC_402_3	3	0.0902	0.997245	0.09	1	1	1	1
1532	Mycobacterium~phage~Artemis2UCLA	0	Caudovirales	Siphoviridae	Fromanvirus	410_1	Clustered	12	VC_410_1	12	0.2089	1	0.2089	2	1	1	0.9848
1533	Mycobacterium~phage~Astraea	0	Caudovirales	Myoviridae	Bxz1virus	455_0	Clustered	21	VC_455_0	21	0.9239	1	0.9239	2	1	1	1
1962	Mycobacterium~phage~Athena	0	Caudovirales	Siphoviridae	Pipefishvirus		Overlap (VC_296/VC_410/VC_416/VC_417)
1535	Mycobacterium~phage~Bactobuster	0	Caudovirales	Siphoviridae	Fromanvirus	410_2	Clustered	28	VC_410_2	28	0.4494	1	0.4494	2	1	1	0.8968
1536	Mycobacterium~phage~Badfish	0	Caudovirales	Siphoviridae	Pg1virus	416_0	Clustered	21	VC_416_0	21	0.5445	1	0.5445	2	1	1	1
1966	Mycobacterium~phage~Baee	0	Caudovirales	Siphoviridae	Acadianvirus		Overlap (VC_410/VC_417)
1967	Mycobacterium~phage~Bane1	0	Caudovirales	Siphoviridae	Coopervirus		Overlap (VC_410/VC_417)
1537	Mycobacterium~phage~Barnyard	0	Caudovirales	Siphoviridae	Barnyardvirus	408_0	Clustered	2	VC_408_0	2	0.1403	0.951743	0.1335	1	1	1	1
1538	Mycobacterium~phage~BarrelRoll	0	Caudovirales	Siphoviridae	Timquatrovirus	399_1	Clustered	16	VC_399_1	16	0.5942	1	0.5942	2	1	1	0.8833
1539	Mycobacterium~phage~Barriga	0	Caudovirales	Siphoviridae	Fromanvirus	454_0	Clustered	55	VC_454_0	55	0.9978	1	0.9978	2	1	1	1
1540	Mycobacterium~phage~BellusTerra	0	Caudovirales	Siphoviridae	Fromanvirus	411_1	Clustered	19	VC_411_1	19	0.398	1	0.398	2	1	1	0.883
1541	Mycobacterium~phage~Bernal13	0	Caudovirales	Siphoviridae	Bernal13virus	398_0	Clustered/Singleton	1	VC_398_0	1	0	1	0	1	1	1	1
1973	Mycobacterium~phage~Bernardo	0	Caudovirales	Siphoviridae	Pipefishvirus		Overlap (VC_296/VC_410/VC_416/VC_417)
1542	Mycobacterium~phage~BigNuz	0	Caudovirales	Siphoviridae	Bignuzvirus	395_0	Clustered	8	VC_395_0	8	0.5116	1	0.5116	3	1	1	1
1543	Mycobacterium~phage~Bipolar	0	Caudovirales	Siphoviridae	Cheoctovirus	391_10	Clustered	2	VC_391_10	2	0.0124	0.954928	0.0119	2	1	1	1
1976	Mycobacterium~phage~Bipper	0	Caudovirales	Siphoviridae	Unassigned		Outlier
1544	Mycobacterium~phage~Blue7	0	Caudovirales	Siphoviridae	Fromanvirus	410_1	Clustered	12	VC_410_1	12	0.2089	1	0.2089	2	1	1	0.9848
1545	Mycobacterium~phage~Bobi	0	Caudovirales	Siphoviridae	Cheoctovirus	391_7	Clustered	4	VC_391_7	4	0.0316	0.999821	0.0315	2	1	1	0.8333
1546	Mycobacterium~phage~Bongo	0	Caudovirales	Siphoviridae	Bongovirus	417_0	Clustered	3	VC_417_0	3	0.5429	0.997602	0.5415	2	1	1	1
1547	Mycobacterium~phage~Breeniome	0	Caudovirales	Myoviridae	Bxz1virus	455_0	Clustered	21	VC_455_0	21	0.9239	1	0.9239	2	1	1	1
1548	Mycobacterium~phage~Brocalys	0	Caudovirales	Siphoviridae	Cheoctovirus	391_14	Clustered	16	VC_391_14	16	0.1737	1	0.1737	2	1	1	0.75
1982	Mycobacterium~phage~BrownCNA	0	Caudovirales	Siphoviridae	Coopervirus		Overlap (VC_410/VC_417)
1549	Mycobacterium~phage~Bruin	0	Caudovirales	Siphoviridae	Kostyavirus	457_0	Clustered	25	VC_457_0	25	0.9616	1	0.9616	2	1	1	1
1550	Mycobacterium~phage~Brusacoram	0	Caudovirales	Siphoviridae	Fishburnevirus	395_0	Clustered	8	VC_395_0	8	0.5116	1	0.5116	3	1	1	1
1534	Mycobacterium~phage~BTCU-1	0	Caudovirales	Siphoviridae	Fromanvirus	411_0	Clustered	11	VC_411_0	11	0.2561	1	0.2561	2	1	1	1
1551	Mycobacterium~phage~Butters	0	Caudovirales	Siphoviridae	Buttersvirus	135_0	Clustered	10	VC_135_0	10	0.4959	1	0.4959	3	1	1	1
1552	Mycobacterium~phage~BuzzLyseyear	0	Caudovirales	Siphoviridae	Cheoctovirus	391_8	Clustered	4	VC_391_8	4	0.0391	0.999986	0.0391	2	1	1	1
1553	Mycobacterium~phage~Bxz1	0	Caudovirales	Myoviridae	Bxz1virus	455_0	Clustered	21	VC_455_0	21	0.9239	1	0.9239	2	1	1	1
1556	Mycobacterium~phage~Cabrinians	0	Caudovirales	Siphoviridae	Cheoctovirus	391_14	Clustered	16	VC_391_14	16	0.1737	1	0.1737	2	1	1	0.75
1557	Mycobacterium~phage~Cali	0	Caudovirales	Myoviridae	Bxz1virus	455_0	Clustered	21	VC_455_0	21	0.9239	1	0.9239	2	1	1	1
1558	Mycobacterium~phage~Cambiare	0	Caudovirales	Siphoviridae	Liefievirus	414_0	Clustered	9	VC_414_0	9	0.5291	1	0.5291	1	1	1	1
1559	Mycobacterium~phage~CaptainTrips	0	Caudovirales	Siphoviridae	Cheoctovirus	391_13	Clustered	19	VC_391_13	19	0.2163	1	0.2163	2	1	1	0.7719
1560	Mycobacterium~phage~Carcharodon	0	Caudovirales	Siphoviridae	Charlievirus	135_0	Clustered	10	VC_135_0	10	0.4959	1	0.4959	3	1	1	1
1554	Mycobacterium~phage~CASbig	0	Caudovirales	Siphoviridae	Fromanvirus	454_0	Clustered	55	VC_454_0	55	0.9978	1	0.9978	2	1	1	1
1561	Mycobacterium~phage~Catalina	0	Caudovirales	Siphoviridae	Fromanvirus	410_0	Clustered	4	VC_410_0	4	0.0757	0.999987	0.0757	2	1	1	1
1562	Mycobacterium~phage~Catdawg	0	Caudovirales	Siphoviridae	Corndogvirus	458_0	Clustered	4	VC_458_0	4	0.53	0.999986	0.53	1	1	1	1
1563	Mycobacterium~phage~Catera	0	Caudovirales	Myoviridae	Bxz1virus	455_0	Clustered	21	VC_455_0	21	0.9239	1	0.9239	2	1	1	1
1564	Mycobacterium~phage~Cerasum	0	Caudovirales	Siphoviridae	Cheoctovirus	391_0	Clustered	2	VC_391_0	2	0.0211	0.956469	0.0201	1	1	1	1
1565	Mycobacterium~phage~Chadwick	0	Caudovirales	Siphoviridae	Fromanvirus	412_1	Clustered	11	VC_412_1	11	0.3459	1	0.3459	2	1	1	1
[truncated: 1,760 more rows]

## Sheet: Table 9
Published_ID	original_ID	morphology	length	VC_ViralClusters_	repeats	data_origin	VCtype	fasta_file_name	IMGVR_header	IMG_contig_ID	IMG_assembly_ID	IMG_link	IMG_Award_doi	Geographical_location	NCBI_project	NCBI_Biosample	NCBI_SRA
GBM147	FWV0147	Unclear	59967	362_0	DTR	Guaymas	Clustered	PAA017_GuaymasIMG17_blk002_contig10867.fa	x	x	3300005099	https://img.jgi.doe.gov/cgi-bin/m/main.cgi?section=TaxonDetail&page=taxonDetail&taxon_oid=3300005099	NA	Guaymas Basin	NA	NA	NA
GBM151	FWV0151	Unclear	45304	363_0	DTR	Guaymas	Clustered	PAA009_GuaymasIMG09_blk001_contig204.fa	x	x	3300014911	https://img.jgi.doe.gov/cgi-bin/m/main.cgi?section=TaxonDetail&page=taxonDetail&taxon_oid=3300014911	10.46936/10.25585/60000737	Guaymas Basin	PRJNA406719	SAMN07632362	SRR6823441
GBM163	FWV0163	Unclear	33225	349_0		Guaymas	Overlap	PAA009_GuaymasIMG09_blk001_contig410.fa	x	x	3300014911	https://img.jgi.doe.gov/cgi-bin/m/main.cgi?section=TaxonDetail&page=taxonDetail&taxon_oid=3300014911	10.46936/10.25585/60000737	Guaymas Basin	PRJNA406719	SAMN07632362	SRR6823441
GBM165	FWV0165	Unclear	31008	355_0		Guaymas	Clustered	PAA009_GuaymasIMG09_blk001_contig468.fa	x	x	3300014911	https://img.jgi.doe.gov/cgi-bin/m/main.cgi?section=TaxonDetail&page=taxonDetail&taxon_oid=3300014911	10.46936/10.25585/60000737	Guaymas Basin	PRJNA406719	SAMN07632362	SRR6823441
GBM166	FWV0166	Unclear	29095	349_0		Guaymas	Overlap	PAA006_GuaymasIMG06_blk001_contig114.fa	x	x	3300014914	https://img.jgi.doe.gov/cgi-bin/m/main.cgi?section=TaxonDetail&page=taxonDetail&taxon_oid=3300014914	10.46936/10.25585/60000737	Guaymas Basin	PRJNA368384	SAMN06269072	SRR6478753
GBM172	FWV0172	Unclear	23430	376_0		Guaymas	Clustered	PAA017_GuaymasIMG17_blk002_contig17979.fa	x	x	3300005099	https://img.jgi.doe.gov/cgi-bin/m/main.cgi?section=TaxonDetail&page=taxonDetail&taxon_oid=3300005099	NA	Guaymas Basin	NA	NA	NA
GBM179	FWV0179		20541			Guaymas	Outlier	PAA012_GuaymasIMG12_blk001_contig322.fa	x	x	3300014886	https://img.jgi.doe.gov/cgi-bin/m/main.cgi?section=TaxonDetail&page=taxonDetail&taxon_oid=3300014886	10.46936/10.25585/60000737	Guaymas Basin	PRJNA406718	SAMN07630573	SRR6823440
GBM188	FWV0188	Unclear	17821	371_0		Guaymas	Clustered	PAA011_GuaymasIMG11_blk001_contig456.fa	x	x	3300014887	https://img.jgi.doe.gov/cgi-bin/m/main.cgi?section=TaxonDetail&page=taxonDetail&taxon_oid=3300014887	10.46936/10.25585/60000737	Guaymas Basin	PRJNA406720	SAMN07632363	SRR6823442
GBM194	FWV0194		15674			Guaymas	Outlier	PAA014_GuaymasIMG14_blk002_contig6356.fa	x	x	3300003332	https://img.jgi.doe.gov/cgi-bin/m/main.cgi?section=TaxonDetail&page=taxonDetail&taxon_oid=3300003332	N/A	Guaymas Basin	N/A	N/A	N/A
GBM196	FWV0196	Unclear	15299	378_0		Guaymas	Clustered	PAA014_GuaymasIMG14_blk002_contig5226.fa	x	x	3300003332	https://img.jgi.doe.gov/cgi-bin/m/main.cgi?section=TaxonDetail&page=taxonDetail&taxon_oid=3300003332	N/A	Guaymas Basin	N/A	N/A	N/A
GBM197	FWV0197	Unclear	15223	362_0		Guaymas	Clustered	PAA018_GuaymasIMG18_blk002_contig11225.fa	x	x	3300005098	https://img.jgi.doe.gov/cgi-bin/m/main.cgi?section=TaxonDetail&page=taxonDetail&taxon_oid=3300005098	NA	Guaymas Basin	NA	NA	NA
GBM203	FWV0203	Unclear	14113	349_0		Guaymas	Clustered	PAA009_GuaymasIMG09_blk001_contig2642.fa	x	x	3300014911	https://img.jgi.doe.gov/cgi-bin/m/main.cgi?section=TaxonDetail&page=taxonDetail&taxon_oid=3300014911	10.46936/10.25585/60000737	Guaymas Basin	PRJNA406719	SAMN07632362	SRR6823441
GBM204	FWV0204	Unclear	14080	379_0		Guaymas	Clustered	PAA006_GuaymasIMG06_blk001_contig869.fa	x	x	3300014914	https://img.jgi.doe.gov/cgi-bin/m/main.cgi?section=TaxonDetail&page=taxonDetail&taxon_oid=3300014914	10.46936/10.25585/60000737	Guaymas Basin	PRJNA368384	SAMN06269072	SRR6478753
GBM205	FWV0205	Unclear	13716	369_0		Guaymas	Clustered	PAA015_GuaymasIMG15_blk003_contig24169.fa	x	x	3300005265	https://img.jgi.doe.gov/cgi-bin/m/main.cgi?section=TaxonDetail&page=taxonDetail&taxon_oid=3300005265	N/A	Guaymas Basin	N/A	N/A	N/A
GBM210	FWV0210		13349			Guaymas	Outlier	PAA015_GuaymasIMG15_blk001_contig5119.fa	x	x	3300005265	https://img.jgi.doe.gov/cgi-bin/m/main.cgi?section=TaxonDetail&page=taxonDetail&taxon_oid=3300005265	N/A	Guaymas Basin	N/A	N/A	N/A
GBM213	FWV0213	Unclear	12866	344_0		Guaymas	Clustered	PAA009_GuaymasIMG09_blk001_contig3177.fa	x	x	3300014911	https://img.jgi.doe.gov/cgi-bin/m/main.cgi?section=TaxonDetail&page=taxonDetail&taxon_oid=3300014911	10.46936/10.25585/60000737	Guaymas Basin	PRJNA406719	SAMN07632362	SRR6823441
GBM219	FWV0219	Unclear	12619			Guaymas	Outlier	PAA017_GuaymasIMG17_blk002_contig12414.fa	x	x	3300005099	https://img.jgi.doe.gov/cgi-bin/m/main.cgi?section=TaxonDetail&page=taxonDetail&taxon_oid=3300005099	NA	Guaymas Basin	NA	NA	NA
GBM224	FWV0224	Unclear	12421	355_0		Guaymas	Clustered	PAA017_GuaymasIMG17_blk002_contig10073.fa	x	x	3300005099	https://img.jgi.doe.gov/cgi-bin/m/main.cgi?section=TaxonDetail&page=taxonDetail&taxon_oid=3300005099	NA	Guaymas Basin	NA	NA	NA
GBM225	FWV0225	Unclear	12347			Guaymas	Outlier	PAA017_GuaymasIMG17_blk002_contig10870.fa	x	x	3300005099	https://img.jgi.doe.gov/cgi-bin/m/main.cgi?section=TaxonDetail&page=taxonDetail&taxon_oid=3300005099	NA	Guaymas Basin	NA	NA	NA
GBM228	FWV0228		12235			Guaymas	Outlier	PAA009_GuaymasIMG09_blk001_contig3505.fa	x	x	3300014911	https://img.jgi.doe.gov/cgi-bin/m/main.cgi?section=TaxonDetail&page=taxonDetail&taxon_oid=3300014911	10.46936/10.25585/60000737	Guaymas Basin	PRJNA406719	SAMN07632362	SRR6823441
GBM229	FWV0229		12132			Guaymas	Outlier	PAA009_GuaymasIMG09_blk001_contig3581.fa	x	x	3300014911	https://img.jgi.doe.gov/cgi-bin/m/main.cgi?section=TaxonDetail&page=taxonDetail&taxon_oid=3300014911	10.46936/10.25585/60000737	Guaymas Basin	PRJNA406719	SAMN07632362	SRR6823441
GBM232	FWV0232	Unclear	11889			Guaymas	Outlier	PAA017_GuaymasIMG17_blk002_contig10864.fa	x	x	3300005099	https://img.jgi.doe.gov/cgi-bin/m/main.cgi?section=TaxonDetail&page=taxonDetail&taxon_oid=3300005099	NA	Guaymas Basin	NA	NA	NA
GBM237	FWV0237	Unclear	11579			Guaymas	Outlier	PAA018_GuaymasIMG18_blk002_contig11233.fa	x	x	3300005098	https://img.jgi.doe.gov/cgi-bin/m/main.cgi?section=TaxonDetail&page=taxonDetail&taxon_oid=3300005098	NA	Guaymas Basin	NA	NA	NA
GBM240	FWV0240	Unclear	11369	369_0		Guaymas	Clustered	PAA018_GuaymasIMG18_blk002_contig11226.fa	x	x	3300005098	https://img.jgi.doe.gov/cgi-bin/m/main.cgi?section=TaxonDetail&page=taxonDetail&taxon_oid=3300005098	NA	Guaymas Basin	NA	NA	NA
GBM243	FWV0243		11334			Guaymas	Outlier	PAA015_GuaymasIMG15_blk003_contig21456.fa	x	x	3300005265	https://img.jgi.doe.gov/cgi-bin/m/main.cgi?section=TaxonDetail&page=taxonDetail&taxon_oid=3300005265	N/A	Guaymas Basin	N/A	N/A	N/A
GBM245	FWV0245	Unclear	11310	351_0		Guaymas	Clustered	PAA015_GuaymasIMG15_blk002_contig7890.fa	x	x	3300005265	https://img.jgi.doe.gov/cgi-bin/m/main.cgi?section=TaxonDetail&page=taxonDetail&taxon_oid=3300005265	N/A	Guaymas Basin	N/A	N/A	N/A
GBM248	FWV0248	Unclear	11164	351_0		Guaymas	Clustered	PAA009_GuaymasIMG09_blk001_contig4182.fa	x	x	3300014911	https://img.jgi.doe.gov/cgi-bin/m/main.cgi?section=TaxonDetail&page=taxonDetail&taxon_oid=3300014911	10.46936/10.25585/60000737	Guaymas Basin	PRJNA406719	SAMN07632362	SRR6823441
GBM249	FWV0249	Unclear	11149			Guaymas	Outlier	PAA018_GuaymasIMG18_blk002_contig11227.fa	x	x	3300005098	https://img.jgi.doe.gov/cgi-bin/m/main.cgi?section=TaxonDetail&page=taxonDetail&taxon_oid=3300005098	NA	Guaymas Basin	NA	NA	NA
GBM251	FWV0251	Unclear	11123	376_0		Guaymas	Clustered	PAA012_GuaymasIMG12_blk001_contig1404.fa	x	x	3300014886	https://img.jgi.doe.gov/cgi-bin/m/main.cgi?section=TaxonDetail&page=taxonDetail&taxon_oid=3300014886	10.46936/10.25585/60000737	Guaymas Basin	PRJNA406718	SAMN07630573	SRR6823440
GBM272	FWV0272		10701			Guaymas	Outlier	PAA011_GuaymasIMG11_blk001_contig1638.fa	x	x	3300014887	https://img.jgi.doe.gov/cgi-bin/m/main.cgi?section=TaxonDetail&page=taxonDetail&taxon_oid=3300014887	10.46936/10.25585/60000737	Guaymas Basin	PRJNA406720	SAMN07632363	SRR6823442
GBM277	FWV0277		10604			Guaymas	Outlier	PAA015_GuaymasIMG15_blk003_contig18485.fa	x	x	3300005265	https://img.jgi.doe.gov/cgi-bin/m/main.cgi?section=TaxonDetail&page=taxonDetail&taxon_oid=3300005265	N/A	Guaymas Basin	N/A	N/A	N/A
GBM280	FWV0280	Unclear	10562	344_0		Guaymas	Clustered	PAA009_GuaymasIMG09_blk001_contig4677.fa	x	x	3300014911	https://img.jgi.doe.gov/cgi-bin/m/main.cgi?section=TaxonDetail&page=taxonDetail&taxon_oid=3300014911	10.46936/10.25585/60000737	Guaymas Basin	PRJNA406719	SAMN07632362	SRR6823441
GBM281	FWV0281	Unclear	10498	378_0		Guaymas	Clustered	PAA017_GuaymasIMG17_blk002_contig10866.fa	x	x	3300005099	https://img.jgi.doe.gov/cgi-bin/m/main.cgi?section=TaxonDetail&page=taxonDetail&taxon_oid=3300005099	NA	Guaymas Basin	NA	NA	NA
GBM287	FWV0287		10421			Guaymas	Outlier	PAA006_GuaymasIMG06_blk001_contig1966.fa	x	x	3300014914	https://img.jgi.doe.gov/cgi-bin/m/main.cgi?section=TaxonDetail&page=taxonDetail&taxon_oid=3300014914	10.46936/10.25585/60000737	Guaymas Basin	PRJNA368384	SAMN06269072	SRR6478753
GBM295	FWV0295	Unclear	10095			Guaymas	Outlier	PAA017_GuaymasIMG17_blk002_contig10868.fa	x	x	3300005099	https://img.jgi.doe.gov/cgi-bin/m/main.cgi?section=TaxonDetail&page=taxonDetail&taxon_oid=3300005099	NA	Guaymas Basin	NA	NA	NA
GBM298	FWV0298	Unclear	10002	379_0		Guaymas	Clustered	PAA005_GuaymasIMG05_blk001_contig2866.fa	x	x	3300014913	https://img.jgi.doe.gov/cgi-bin/m/main.cgi?section=TaxonDetail&page=taxonDetail&taxon_oid=3300014913	10.46936/10.25585/60000737	Guaymas Basin	PRJNA368383	SAMN06269071	SRR6478754
GBV170	FWV0170	Lemon shaped	24746	345_0	DTR	Guaymas	Clustered	PAA015_GuaymasIMG15_blk002_contig8619.fa	x	x	3300005265	https://img.jgi.doe.gov/cgi-bin/m/main.cgi?section=TaxonDetail&page=taxonDetail&taxon_oid=3300005265	N/A	Guaymas Basin	N/A	N/A	N/A
GBV184	FWV0184	Lemon shaped	18844	345_0		Guaymas	Clustered	PAA016_GuaymasIMG16_blk001_contig1090.fa	x	x	3300005265	https://img.jgi.doe.gov/cgi-bin/m/main.cgi?section=TaxonDetail&page=taxonDetail&taxon_oid=3300005265	N/A	Guaymas Basin	N/A	N/A	N/A
GBV189	FWV0189	Caudoviricetes (MCP homolog)	17802			Guaymas	Outlier	PAA014_GuaymasIMG14_blk001_contig3376.fa	x	x	3300003332	https://img.jgi.doe.gov/cgi-bin/m/main.cgi?section=TaxonDetail&page=taxonDetail&taxon_oid=3300003332	N/A	Guaymas Basin	N/A	N/A	N/A
GBV192	FWV0192	Caudoviricetes (partial no MCP)	15914	359_0		Guaymas	Clustered	PAA017_GuaymasIMG17_blk001_contig2506.fa	x	x	3300005099	https://img.jgi.doe.gov/cgi-bin/m/main.cgi?section=TaxonDetail&page=taxonDetail&taxon_oid=3300005099	NA	Guaymas Basin	NA	NA	NA
GBV200	FWV0200	Lemon shaped (potentially)	14454	357_0		Guaymas	Clustered	PAA001_GuaymasIMG01_blk001_contig3757.fa	x	x	3300013103	https://img.jgi.doe.gov/cgi-bin/m/main.cgi?section=TaxonDetail&page=taxonDetail&taxon_oid=3300013103	10.46936/10.25585/60000737	Guaymas Basin	PRJNA368391	SAMN06269079	SRR6479061
GBV208	FWV0208	Lemon shaped	13446			Guaymas	Outlier	PAA018_GuaymasIMG18_blk001_contig4029.fa	x	x	3300005098	https://img.jgi.doe.gov/cgi-bin/m/main.cgi?section=TaxonDetail&page=taxonDetail&taxon_oid=3300005098	NA	Guaymas Basin	NA	NA	NA
GBV209	FWV0209	Rod-shaped (distant homolog)	13438			Guaymas	Outlier	PAA017_GuaymasIMG17_blk002_contig10861.fa	x	x	3300005099	https://img.jgi.doe.gov/cgi-bin/m/main.cgi?section=TaxonDetail&page=taxonDetail&taxon_oid=3300005099	NA	Guaymas Basin	NA	NA	NA
GBV215	FWV0215	Caudoviricetes (partial no MCP)	12824	372_0		Guaymas	Clustered	PAA017_GuaymasIMG17_blk002_contig13889.fa	x	x	3300005099	https://img.jgi.doe.gov/cgi-bin/m/main.cgi?section=TaxonDetail&page=taxonDetail&taxon_oid=3300005099	NA	Guaymas Basin	NA	NA	NA
GBV222	FWV0222	Lemon shaped (potentially)	12482	345_0		Guaymas	Overlap	PAA015_GuaymasIMG15_blk001_contig3509.fa	x	x	3300005265	https://img.jgi.doe.gov/cgi-bin/m/main.cgi?section=TaxonDetail&page=taxonDetail&taxon_oid=3300005265	N/A	Guaymas Basin	N/A	N/A	N/A
GBV231	FWV0231	Caudoviricetes (partial no MCP)	12012	360_0		Guaymas	Clustered	PAA017_GuaymasIMG17_blk002_contig11051.fa	x	x	3300005099	https://img.jgi.doe.gov/cgi-bin/m/main.cgi?section=TaxonDetail&page=taxonDetail&taxon_oid=3300005099	NA	Guaymas Basin	NA	NA	NA
GBV233	FWV0233	icosahedral tailless	11810	382_0		Guaymas	Overlap	PAA014_GuaymasIMG14_blk001_contig2819.fa	x	x	3300003332	https://img.jgi.doe.gov/cgi-bin/m/main.cgi?section=TaxonDetail&page=taxonDetail&taxon_oid=3300003332	N/A	Guaymas Basin	N/A	N/A	N/A
GBV235	FWV0235	Lemon shaped	11736			Guaymas	Outlier	PAA018_GuaymasIMG18_blk002_contig15554.fa	x	x	3300005098	https://img.jgi.doe.gov/cgi-bin/m/main.cgi?section=TaxonDetail&page=taxonDetail&taxon_oid=3300005098	NA	Guaymas Basin	NA	NA	NA
GBV239	FWV0239	icosahedral tailless	11436	382_0		Guaymas	Overlap	PAA018_GuaymasIMG18_blk001_contig4781.fa	x	x	3300005098	https://img.jgi.doe.gov/cgi-bin/m/main.cgi?section=TaxonDetail&page=taxonDetail&taxon_oid=3300005098	NA	Guaymas Basin	NA	NA	NA
GBV241	FWV0241	Lemon shaped	11365			Guaymas	Outlier	PAA015_GuaymasIMG15_blk002_contig14570.fa	x	x	3300005265	https://img.jgi.doe.gov/cgi-bin/m/main.cgi?section=TaxonDetail&page=taxonDetail&taxon_oid=3300005265	N/A	Guaymas Basin	N/A	N/A	N/A
GBV252	FWV0252	Caudoviricetes (partial no MCP)	11105	360_0		Guaymas	Clustered	PAA014_GuaymasIMG14_blk001_contig3100.fa	x	x	3300003332	https://img.jgi.doe.gov/cgi-bin/m/main.cgi?section=TaxonDetail&page=taxonDetail&taxon_oid=3300003332	N/A	Guaymas Basin	N/A	N/A	N/A
GBV253	FWV0253	icosahedral tailless	11104	383_0		Guaymas	Overlap	PAA017_GuaymasIMG17_blk002_contig11428.fa	x	x	3300005099	https://img.jgi.doe.gov/cgi-bin/m/main.cgi?section=TaxonDetail&page=taxonDetail&taxon_oid=3300005099	NA	Guaymas Basin	NA	NA	NA
GBV257	FWV0257	icosahedral tailless	10990	382_0		Guaymas	Overlap	PAA005_GuaymasIMG05_blk001_contig2284.fa	x	x	3300014913	https://img.jgi.doe.gov/cgi-bin/m/main.cgi?section=TaxonDetail&page=taxonDetail&taxon_oid=3300014913	10.46936/10.25585/60000737	Guaymas Basin	PRJNA368383	SAMN06269071	SRR6478754
GBV258	FWV0258	icosahedral tailless	10950	382_0		Guaymas	Overlap	PAA014_GuaymasIMG14_blk001_contig3164.fa	x	x	3300003332	https://img.jgi.doe.gov/cgi-bin/m/main.cgi?section=TaxonDetail&page=taxonDetail&taxon_oid=3300003332	N/A	Guaymas Basin	N/A	N/A	N/A
GBV261	FWV0261	icosahedral tailless	10880	382_0	ITR	Guaymas	Clustered	PAA017_GuaymasIMG17_blk002_contig12734.fa	x	x	3300005099	https://img.jgi.doe.gov/cgi-bin/m/main.cgi?section=TaxonDetail&page=taxonDetail&taxon_oid=3300005099	NA	Guaymas Basin	NA	NA	NA
GBV262	FWV0262	icosahedral tailless	10835	382_0		Guaymas	Clustered	PAA017_GuaymasIMG17_blk002_contig12735.fa	x	x	3300005099	https://img.jgi.doe.gov/cgi-bin/m/main.cgi?section=TaxonDetail&page=taxonDetail&taxon_oid=3300005099	NA	Guaymas Basin	NA	NA	NA
GBV265	FWV0265	icosahedral tailless	10787	382_0	ITR	Guaymas	Clustered	PAA017_GuaymasIMG17_blk002_contig12732.fa	x	x	3300005099	https://img.jgi.doe.gov/cgi-bin/m/main.cgi?section=TaxonDetail&page=taxonDetail&taxon_oid=3300005099	NA	Guaymas Basin	NA	NA	NA
GBV275	FWV0275	icosahedral tailless	10638	382_0	ITR	Guaymas	Clustered	PAA018_GuaymasIMG18_blk001_contig1130.fa	x	x	3300005098	https://img.jgi.doe.gov/cgi-bin/m/main.cgi?section=TaxonDetail&page=taxonDetail&taxon_oid=3300005098	NA	Guaymas Basin	NA	NA	NA
GBV278	FWV0278	icosahedral tailless	10581	382_0		Guaymas	Clustered	PAA006_GuaymasIMG06_blk001_contig1887.fa	x	x	3300014914	https://img.jgi.doe.gov/cgi-bin/m/main.cgi?section=TaxonDetail&page=taxonDetail&taxon_oid=3300014914	10.46936/10.25585/60000737	Guaymas Basin	PRJNA368384	SAMN06269072	SRR6478753
GBV279	FWV0279	Lemon shaped	10564			Guaymas	Outlier	PAA001_GuaymasIMG01_blk002_contig7508.fa	x	x	3300013103	https://img.jgi.doe.gov/cgi-bin/m/main.cgi?section=TaxonDetail&page=taxonDetail&taxon_oid=3300013103	10.46936/10.25585/60000737	Guaymas Basin	PRJNA368391	SAMN06269079	SRR6479061
GBV285	FWV0285	icosahedral tailless	10462	382_0		Guaymas	Clustered	PAA017_GuaymasIMG17_blk002_contig12736.fa	x	x	3300005099	https://img.jgi.doe.gov/cgi-bin/m/main.cgi?section=TaxonDetail&page=taxonDetail&taxon_oid=3300005099	NA	Guaymas Basin	NA	NA	NA
GBV286	FWV0286	icosahedral tailless	10440	382_0		Guaymas	Clustered	PAA014_GuaymasIMG14_blk002_contig4906.fa	x	x	3300003332	https://img.jgi.doe.gov/cgi-bin/m/main.cgi?section=TaxonDetail&page=taxonDetail&taxon_oid=3300003332	N/A	Guaymas Basin	N/A	N/A	N/A
GBV288	FWV0288	icosahedral tailless	10403	382_0		Guaymas	Clustered	PAA014_GuaymasIMG14_blk001_contig3408.fa	x	x	3300003332	https://img.jgi.doe.gov/cgi-bin/m/main.cgi?section=TaxonDetail&page=taxonDetail&taxon_oid=3300003332	N/A	Guaymas Basin	N/A	N/A	N/A
GBV289	FWV0289	icosahedral tailless	10360	382_0		Guaymas	Clustered	PAA011_GuaymasIMG11_blk001_contig1764.fa	x	x	3300014887	https://img.jgi.doe.gov/cgi-bin/m/main.cgi?section=TaxonDetail&page=taxonDetail&taxon_oid=3300014887	10.46936/10.25585/60000737	Guaymas Basin	PRJNA406720	SAMN07632363	SRR6823442
GBV291	FWV0291	icosahedral tailless	10276	382_0		Guaymas	Clustered	PAA005_GuaymasIMG05_blk001_contig2680.fa	x	x	3300014913	https://img.jgi.doe.gov/cgi-bin/m/main.cgi?section=TaxonDetail&page=taxonDetail&taxon_oid=3300014913	10.46936/10.25585/60000737	Guaymas Basin	PRJNA368383	SAMN06269071	SRR6478754
GBV292	FWV0292	icosahedral tailless	10246	383_0		Guaymas	Overlap	PAA014_GuaymasIMG14_blk001_contig3479.fa	x	x	3300003332	https://img.jgi.doe.gov/cgi-bin/m/main.cgi?section=TaxonDetail&page=taxonDetail&taxon_oid=3300003332	N/A	Guaymas Basin	N/A	N/A	N/A
GBV293	FWV0293	icosahedral tailless	10241	382_0		Guaymas	Clustered	PAA006_GuaymasIMG06_blk001_contig2054.fa	x	x	3300014914	https://img.jgi.doe.gov/cgi-bin/m/main.cgi?section=TaxonDetail&page=taxonDetail&taxon_oid=3300014914	10.46936/10.25585/60000737	Guaymas Basin	PRJNA368384	SAMN06269072	SRR6478753
GBV294	FWV0294	icosahedral tailless	10235	382_0		Guaymas	Clustered	PAA009_GuaymasIMG09_blk001_contig4972.fa	x	x	3300014911	https://img.jgi.doe.gov/cgi-bin/m/main.cgi?section=TaxonDetail&page=taxonDetail&taxon_oid=3300014911	10.46936/10.25585/60000737	Guaymas Basin	PRJNA406719	SAMN07632362	SRR6823441
GBV296	FWV0296	Lemon shaped (potentially)	10094	345_0		Guaymas	Overlap	PAA006_GuaymasIMG06_blk001_contig2127.fa	x	x	3300014914	https://img.jgi.doe.gov/cgi-bin/m/main.cgi?section=TaxonDetail&page=taxonDetail&taxon_oid=3300014914	10.46936/10.25585/60000737	Guaymas Basin	PRJNA368384	SAMN06269072	SRR6478753
GBV301	IMGVR3contig0540589	Caudoviricetes	71795	361_0		IMGVR	Clustered	IMGVR3contig0540589.fa	IMGVR_UViG_3300021472_000001|3300021472|Ga0190363_1000037	3300021472_000001	3300021472	https://img.jgi.doe.gov/cgi-bin/m/main.cgi?section=TaxonDetail&page=taxonDetail&taxon_oid=3300021472	10.46936/10.25585/60001009	Guaymas Basin	PRJNA445032	SAMN08779106	SRR7051320
GBV302	IMGVR3contig0083622_rotated	Caudoviricetes	80551	361_0		IMGVR	Clustered	IMGVR3contig0083622.fa	IMGVR_UViG_3300021495_000002|3300021495|Ga0190352_1000004	3300021495_000002	3300021495	https://img.jgi.doe.gov/cgi-bin/m/main.cgi?section=TaxonDetail&page=taxonDetail&taxon_oid=3300021495	10.46936/10.25585/60001009	Guaymas Basin	PRJNA445023	SAMN08776763	SRR7051275
GBV303	IMGVR3contig0402074	Lemon shaped	25580	345_0	DTR	IMGVR	Clustered	IMGVR3contig0402074.fa	IMGVR_UViG_3300021499_000010|3300021499|Ga0190337_1000028	3300021499_000010	3300021499	https://img.jgi.doe.gov/cgi-bin/m/main.cgi?section=TaxonDetail&page=taxonDetail&taxon_oid=3300021499	10.46936/10.25585/60001009	Guaymas Basin	PRJNA445013	SAMN08779102	SRR7051243
IMGVR0083622	IMGVR3contig0083622	Caudoviricetes	80551	361_0		IMGVR	Clustered	IMGVR3contig0083622.fa	IMGVR_UViG_3300021495_000002|3300021495|Ga0190352_1000004	3300021495_000002	3300021495	https://img.jgi.doe.gov/cgi-bin/m/main.cgi?section=TaxonDetail&page=taxonDetail&taxon_oid=3300021495	10.46936/10.25585/60001009	Guaymas Basin	PRJNA445023	SAMN08776763	SRR7051275
IMGVR0085501	IMGVR3contig0085501	Caudoviricetes	63728	372_0		IMGVR	Clustered	IMGVR3contig0085501.fa	IMGVR_UViG_3300024423_000001|3300024423|Ga0190286_1000049	3300024423_000001	3300024423	https://img.jgi.doe.gov/cgi-bin/m/main.cgi?section=TaxonDetail&page=taxonDetail&taxon_oid=3300024423	10.46936/10.25585/60001009	Guaymas Basin	PRJNA465945	SAMN09200248	SRR7517633;SRR7517634
IMGVR0205673	IMGVR3contig0205673	Unclear	32047	371_0		IMGVR	Clustered	IMGVR3contig0205673.fa	IMGVR_UViG_3300010332_000007|3300010332|Ga0116200_10000025	3300010332_000007	3300010332	https://img.jgi.doe.gov/cgi-bin/m/main.cgi?section=TaxonDetail&page=taxonDetail&taxon_oid=3300010332	10.46936/10.25585/60000876	Guaymas Basin	PRJNA365032	SAMN06264874	SRR5214304
IMGVR0205693	IMGVR3contig0205693	Caudoviricetes (partial w MCP)	10067	354_0		IMGVR	Clustered	IMGVR3contig0205693.fa	IMGVR_UViG_3300010332_000027|3300010332|Ga0116200_10001153	3300010332_000027	3300010332	https://img.jgi.doe.gov/cgi-bin/m/main.cgi?section=TaxonDetail&page=taxonDetail&taxon_oid=3300010332	10.46936/10.25585/60000876	Guaymas Basin	PRJNA365032	SAMN06264874	SRR5214304
IMGVR0261157	IMGVR3contig0261157	Caudoviricetes (partial w MCP)	12492	354_0		IMGVR	Clustered	IMGVR3contig0261157.fa	IMGVR_UViG_3300013103_000069|3300013103|Ga0164318_10001388|8956-21447	3300013103_000069	3300013103	https://img.jgi.doe.gov/cgi-bin/m/main.cgi?section=TaxonDetail&page=taxonDetail&taxon_oid=3300013103	10.46936/10.25585/60000737	Guaymas Basin	PRJNA368391	SAMN06269079	SRR6479061
IMGVR0294735	IMGVR3contig0294735	Caudoviricetes	15346	358_0		IMGVR	Clustered	IMGVR3contig0294735.fa	IMGVR_UViG_3300014911_000047|3300014911|Ga0180301_10002188	3300014911_000047	3300014911	https://img.jgi.doe.gov/cgi-bin/m/main.cgi?section=TaxonDetail&page=taxonDetail&taxon_oid=3300014911	10.46936/10.25585/60000737	Guaymas Basin	PRJNA406719	SAMN07632362	SRR6823441
IMGVR0294848	IMGVR3contig0294848	Lemon shaped (potentially)	26617	357_0		IMGVR	Clustered	IMGVR3contig0294848.fa	IMGVR_UViG_3300014913_000064|3300014913|Ga0164310_10000271	3300014913_000064	3300014913	https://img.jgi.doe.gov/cgi-bin/m/main.cgi?section=TaxonDetail&page=taxonDetail&taxon_oid=3300014913	10.46936/10.25585/60000737	Guaymas Basin	PRJNA368383	SAMN06269071	SRR6478754
IMGVR0402031	IMGVR3contig0402031	Caudoviricetes	19695	430_0		IMGVR	Clustered	IMGVR3contig0402031.fa	IMGVR_UViG_3300021489_000002|3300021489|Ga0190335_1000028|1-19695	3300021489_000002	3300021489	https://img.jgi.doe.gov/cgi-bin/m/main.cgi?section=TaxonDetail&page=taxonDetail&taxon_oid=3300021489	10.46936/10.25585/60001009	Guaymas Basin	PRJNA445011	SAMN08777167	SRR7051242
IMGVR0402032	IMGVR3contig0402032	Caudoviricetes (partial no MCP)	19299	377_0		IMGVR	Clustered	IMGVR3contig0402032.fa	IMGVR_UViG_3300021489_000003|3300021489|Ga0190335_1000047	3300021489_000003	3300021489	https://img.jgi.doe.gov/cgi-bin/m/main.cgi?section=TaxonDetail&page=taxonDetail&taxon_oid=3300021489	10.46936/10.25585/60001009	Guaymas Basin	PRJNA445011	SAMN08777167	SRR7051242
IMGVR0402043	IMGVR3contig0402043	Unclear	35474	376_0		IMGVR	Clustered	IMGVR3contig0402043.fa	IMGVR_UViG_3300021491_000005|3300021491|Ga0190332_1000015	3300021491_000005	3300021491	https://img.jgi.doe.gov/cgi-bin/m/main.cgi?section=TaxonDetail&page=taxonDetail&taxon_oid=3300021491	10.46936/10.25585/60001009	Guaymas Basin	PRJNA445008	NA	NA
IMGVR0402052	IMGVR3contig0402052	Unclear	12989	376_0		IMGVR	Clustered	IMGVR3contig0402052.fa	IMGVR_UViG_3300021491_000014|3300021491|Ga0190332_1000216	3300021491_000014	3300021491	https://img.jgi.doe.gov/cgi-bin/m/main.cgi?section=TaxonDetail&page=taxonDetail&taxon_oid=3300021491	10.46936/10.25585/60001009	Guaymas Basin	PRJNA445008	NA	NA
IMGVR0402053	IMGVR3contig0402053	Unclear	10496	376_0		IMGVR	Clustered	IMGVR3contig0402053.fa	IMGVR_UViG_3300021491_000015|3300021491|Ga0190332_1000359	3300021491_000015	3300021491	https://img.jgi.doe.gov/cgi-bin/m/main.cgi?section=TaxonDetail&page=taxonDetail&taxon_oid=3300021491	10.46936/10.25585/60001009	Guaymas Basin	PRJNA445008	NA	NA
IMGVR0402071	IMGVR3contig0402071	Caudoviricetes	33277	431_0		IMGVR	Clustered	IMGVR3contig0402071.fa	IMGVR_UViG_3300021499_000007|3300021499|Ga0190337_1000011	3300021499_000007	3300021499	https://img.jgi.doe.gov/cgi-bin/m/main.cgi?section=TaxonDetail&page=taxonDetail&taxon_oid=3300021499	10.46936/10.25585/60001009	Guaymas Basin	PRJNA445013	SAMN08779102	SRR7051243
IMGVR0402074	IMGVR3contig0402074	Lemon shaped	25580	345_0	DTR	IMGVR	Clustered	IMGVR3contig0402074.fa	IMGVR_UViG_3300021499_000010|3300021499|Ga0190337_1000028	3300021499_000010	3300021499	https://img.jgi.doe.gov/cgi-bin/m/main.cgi?section=TaxonDetail&page=taxonDetail&taxon_oid=3300021499	10.46936/10.25585/60001009	Guaymas Basin	PRJNA445013	SAMN08779102	SRR7051243
IMGVR0402111	IMGVR3contig0402111	Unclear	12182	376_0		IMGVR	Clustered	IMGVR3contig0402111.fa	IMGVR_UViG_3300021563_000003|3300021563|Ga0190353_100004	3300021563_000003	3300021563	https://img.jgi.doe.gov/cgi-bin/m/main.cgi?section=TaxonDetail&page=taxonDetail&taxon_oid=3300021563	10.46936/10.25585/60001009	Guaymas Basin	PRJNA445024	SAMN08777290	SRR7051277
IMGVR0402117	IMGVR3contig0402117	Unclear	46459			IMGVR	Outlier	IMGVR3contig0402117.fa	IMGVR_UViG_3300021580_000001|3300021580|Ga0190294_1000001	3300021580_000001	3300021580	https://img.jgi.doe.gov/cgi-bin/m/main.cgi?section=TaxonDetail&page=taxonDetail&taxon_oid=3300021580	10.46936/10.25585/60001009	Guaymas Basin	PRJNA444985	SAMN08776768	SRR7051056
IMGVR0402122	IMGVR3contig0402122	Caudoviricetes (partial no MCP)	24054	377_0		IMGVR	Clustered	IMGVR3contig0402122.fa	IMGVR_UViG_3300021587_000001|3300021587|Ga0190351_1000007	3300021587_000001	3300021587	https://img.jgi.doe.gov/cgi-bin/m/main.cgi?section=TaxonDetail&page=taxonDetail&taxon_oid=3300021587	10.46936/10.25585/60001009	Guaymas Basin	PRJNA445022	SAMN08779104	SRR7051268
IMGVR0402123	IMGVR3contig0402123	Unclear	21328	376_0		IMGVR	Clustered	IMGVR3contig0402123.fa	IMGVR_UViG_3300021587_000002|3300021587|Ga0190351_1000010	3300021587_000002	3300021587	https://img.jgi.doe.gov/cgi-bin/m/main.cgi?section=TaxonDetail&page=taxonDetail&taxon_oid=3300021587	10.46936/10.25585/60001009	Guaymas Basin	PRJNA445022	SAMN08779104	SRR7051268
IMGVR0402124	IMGVR3contig0402124	Unclear	15727	376_0		IMGVR	Clustered	IMGVR3contig0402124.fa	IMGVR_UViG_3300021587_000003|3300021587|Ga0190351_1000022	3300021587_000003	3300021587	https://img.jgi.doe.gov/cgi-bin/m/main.cgi?section=TaxonDetail&page=taxonDetail&taxon_oid=3300021587	10.46936/10.25585/60001009	Guaymas Basin	PRJNA445022	SAMN08779104	SRR7051268
IMGVR0402126	IMGVR3contig0402126	Unclear	41566			IMGVR	Outlier	IMGVR3contig0402126.fa	IMGVR_UViG_3300021588_000001|3300021588|Ga0190285_1000003	3300021588_000001	3300021588	https://img.jgi.doe.gov/cgi-bin/m/main.cgi?section=TaxonDetail&page=taxonDetail&taxon_oid=3300021588	10.46936/10.25585/60001009	Guaymas Basin	PRJNA444983	NA	NA
IMGVR0423980	IMGVR3contig0423980	Caudoviricetes (partial w MCP)	46279	380_0		IMGVR	Clustered	IMGVR3contig0423980.fa	IMGVR_UViG_3300005265_000032|3300005265|Ga0073580_100311	3300005265_000032	3300005265	https://img.jgi.doe.gov/cgi-bin/m/main.cgi?section=TaxonDetail&page=taxonDetail&taxon_oid=3300005265	NA	Guaymas Basin	NA	NA	NA
IMGVR0424037	IMGVR3contig0424037	Unclear	21085			IMGVR	Outlier	IMGVR3contig0424037.fa	IMGVR_UViG_3300005265_000050|3300005265|Ga0073580_100622	3300005265_000050	3300005265	https://img.jgi.doe.gov/cgi-bin/m/main.cgi?section=TaxonDetail&page=taxonDetail&taxon_oid=3300005265	NA	Guaymas Basin	NA	NA	NA
IMGVR0540423	IMGVR3contig0540423	Caudoviricetes	33645	430_0		IMGVR	Clustered	IMGVR3contig0540423.fa	IMGVR_UViG_3300021467_000019|3300021467|Ga0190334_1000170	3300021467_000019	3300021467	https://img.jgi.doe.gov/cgi-bin/m/main.cgi?section=TaxonDetail&page=taxonDetail&taxon_oid=3300021467	10.46936/10.25585/60001009	Guaymas Basin	PRJNA445010	NA	NA
IMGVR0540431	IMGVR3contig0540431	Caudoviricetes (partial no MCP)	23687	377_0		IMGVR	Clustered	IMGVR3contig0540431.fa	IMGVR_UViG_3300021467_000023|3300021467|Ga0190334_1000367	3300021467_000023	3300021467	https://img.jgi.doe.gov/cgi-bin/m/main.cgi?section=TaxonDetail&page=taxonDetail&taxon_oid=3300021467	10.46936/10.25585/60001009	Guaymas Basin	PRJNA445010	NA	NA
IMGVR0540485	IMGVR3contig0540485	Unclear	25164			IMGVR	Outlier	IMGVR3contig0540485.fa	IMGVR_UViG_3300021469_000006|3300021469|Ga0190361_1000195	3300021469_000006	3300021469	https://img.jgi.doe.gov/cgi-bin/m/main.cgi?section=TaxonDetail&page=taxonDetail&taxon_oid=3300021469	10.46936/10.25585/60001009	Guaymas Basin	PRJNA445030	SAMN08777288	SRR7051295
IMGVR0540490	IMGVR3contig0540490	Unclear	12062	376_0		IMGVR	Clustered	IMGVR3contig0540490.fa	IMGVR_UViG_3300021469_000016|3300021469|Ga0190361_1000828	3300021469_000016	3300021469	https://img.jgi.doe.gov/cgi-bin/m/main.cgi?section=TaxonDetail&page=taxonDetail&taxon_oid=3300021469	10.46936/10.25585/60001009	Guaymas Basin	PRJNA445030	SAMN08777288	SRR7051295
IMGVR0540492	IMGVR3contig0540492	Unclear	49237	365_0	ITR	IMGVR	Overlap	IMGVR3contig0540492.fa	IMGVR_UViG_3300021469_000003|3300021469|Ga0190361_1000047	3300021469_000003	3300021469	https://img.jgi.doe.gov/cgi-bin/m/main.cgi?section=TaxonDetail&page=taxonDetail&taxon_oid=3300021469	10.46936/10.25585/60001009	Guaymas Basin	PRJNA445030	SAMN08777288	SRR7051295
IMGVR0540589	IMGVR3contig0540589	Caudoviricetes	71795	361_0		IMGVR	Clustered	IMGVR3contig0540589.fa	IMGVR_UViG_3300021472_000001|3300021472|Ga0190363_1000037	3300021472_000001	3300021472	https://img.jgi.doe.gov/cgi-bin/m/main.cgi?section=TaxonDetail&page=taxonDetail&taxon_oid=3300021472	10.46936/10.25585/60001009	Guaymas Basin	PRJNA445032	SAMN08779106	SRR7051320
IMGVR0540616	IMGVR3contig0540616	Caudoviricetes	27673	431_0		IMGVR	Clustered	IMGVR3contig0540616.fa	IMGVR_UViG_3300021472_000011|3300021472|Ga0190363_1000328	3300021472_000011	3300021472	https://img.jgi.doe.gov/cgi-bin/m/main.cgi?section=TaxonDetail&page=taxonDetail&taxon_oid=3300021472	10.46936/10.25585/60001009	Guaymas Basin	PRJNA445032	SAMN08779106	SRR7051320
IMGVR0540617	IMGVR3contig0540617	Caudoviricetes (partial no MCP)	30028	360_0		IMGVR	Clustered	IMGVR3contig0540617.fa	IMGVR_UViG_3300021472_000008|3300021472|Ga0190363_1000271	3300021472_000008	3300021472	https://img.jgi.doe.gov/cgi-bin/m/main.cgi?section=TaxonDetail&page=taxonDetail&taxon_oid=3300021472	10.46936/10.25585/60001009	Guaymas Basin	PRJNA445032	SAMN08779106	SRR7051320
IMGVR0541108	IMGVR3contig0541108	Unclear	27462	376_0		IMGVR	Clustered	IMGVR3contig0541108.fa	IMGVR_UViG_3300021482_000005|3300021482|Ga0190333_1000025	3300021482_000005	3300021482	https://img.jgi.doe.gov/cgi-bin/m/main.cgi?section=TaxonDetail&page=taxonDetail&taxon_oid=3300021482	10.46936/10.25585/60001009	Guaymas Basin	PRJNA445009	SAMN08776765	SRR7051211
IMGVR0541109	IMGVR3contig0541109	Caudoviricetes (partial no MCP)	26892	377_0		IMGVR	Clustered	IMGVR3contig0541109.fa	IMGVR_UViG_3300021482_000003|3300021482|Ga0190333_1000021|1-26892	3300021482_000003	3300021482	https://img.jgi.doe.gov/cgi-bin/m/main.cgi?section=TaxonDetail&page=taxonDetail&taxon_oid=3300021482	10.46936/10.25585/60001009	Guaymas Basin	PRJNA445009	SAMN08776765	SRR7051211
IMGVR0541112	IMGVR3contig0541112	Caudoviricetes (partial no MCP)	15653	359_0		IMGVR	Clustered	IMGVR3contig0541112.fa	IMGVR_UViG_3300021482_000010|3300021482|Ga0190333_1000115	3300021482_000010	3300021482	https://img.jgi.doe.gov/cgi-bin/m/main.cgi?section=TaxonDetail&page=taxonDetail&taxon_oid=3300021482	10.46936/10.25585/60001009	Guaymas Basin	PRJNA445009	SAMN08776765	SRR7051211
IMGVR0541137	IMGVR3contig0541137	Unclear	26652	376_0		IMGVR	Clustered	IMGVR3contig0541137.fa	IMGVR_UViG_3300021483_000005|3300021483|Ga0190331_1000018	3300021483_000005	3300021483	https://img.jgi.doe.gov/cgi-bin/m/main.cgi?section=TaxonDetail&page=taxonDetail&taxon_oid=3300021483	10.46936/10.25585/60001009	Guaymas Basin	PRJNA445007	NA	NA
IMGVR0541155	IMGVR3contig0541155	Caudoviricetes (partial no MCP)	18732	359_0		IMGVR	Clustered	IMGVR3contig0541155.fa	IMGVR_UViG_3300021488_000005|3300021488|Ga0190305_1000149	3300021488_000005	3300021488	https://img.jgi.doe.gov/cgi-bin/m/main.cgi?section=TaxonDetail&page=taxonDetail&taxon_oid=3300021488	10.46936/10.25585/60001009	Guaymas Basin	PRJNA444989	SAMN08778798	SRR7051071
IMGVR0541161	IMGVR3contig0541161	Unclear	14240	347_0		IMGVR	Clustered	IMGVR3contig0541161.fa	IMGVR_UViG_3300021488_000012|3300021488|Ga0190305_1000241	3300021488_000012	3300021488	https://img.jgi.doe.gov/cgi-bin/m/main.cgi?section=TaxonDetail&page=taxonDetail&taxon_oid=3300021488	10.46936/10.25585/60001009	Guaymas Basin	PRJNA444989	SAMN08778798	SRR7051071
IMGVR0541168	IMGVR3contig0541168	Unclear	16955	376_0		IMGVR	Clustered	IMGVR3contig0541168.fa	IMGVR_UViG_3300021488_000009|3300021488|Ga0190305_1000176	3300021488_000009	3300021488	https://img.jgi.doe.gov/cgi-bin/m/main.cgi?section=TaxonDetail&page=taxonDetail&taxon_oid=3300021488	10.46936/10.25585/60001009	Guaymas Basin	PRJNA444989	SAMN08778798	SRR7051071
IMGVR0541202	IMGVR3contig0541202	Caudoviricetes (MCP homolog)	14339			IMGVR	Outlier	IMGVR3contig0541202.fa	IMGVR_UViG_3300021493_000010|3300021493|Ga0190306_1000436	3300021493_000010	3300021493	https://img.jgi.doe.gov/cgi-bin/m/main.cgi?section=TaxonDetail&page=taxonDetail&taxon_oid=3300021493	10.46936/10.25585/60001009	Guaymas Basin	PRJNA444990	SAMN08779078	SRR7051074
IMGVR0541223	IMGVR3contig0541223	Unclear	44260	376_0		IMGVR	Clustered	IMGVR3contig0541223.fa	IMGVR_UViG_3300021495_000007|3300021495|Ga0190352_1000015|1-44260	3300021495_000007	3300021495	https://img.jgi.doe.gov/cgi-bin/m/main.cgi?section=TaxonDetail&page=taxonDetail&taxon_oid=3300021495	10.46936/10.25585/60001009	Guaymas Basin	PRJNA445023	SAMN08776763	SRR7051275
IMGVR0541229	IMGVR3contig0541229	Unclear	22001	344_0		IMGVR	Clustered	IMGVR3contig0541229.fa	IMGVR_UViG_3300021495_000019|3300021495|Ga0190352_1000102	3300021495_000019	3300021495	https://img.jgi.doe.gov/cgi-bin/m/main.cgi?section=TaxonDetail&page=taxonDetail&taxon_oid=3300021495	10.46936/10.25585/60001009	Guaymas Basin	PRJNA445023	SAMN08776763	SRR7051275
IMGVR0541242	IMGVR3contig0541242	Unclear	56523	362_0		IMGVR	Clustered	IMGVR3contig0541242.fa	IMGVR_UViG_3300021498_000002|3300021498|Ga0190309_1000028	3300021498_000002	3300021498	https://img.jgi.doe.gov/cgi-bin/m/main.cgi?section=TaxonDetail&page=taxonDetail&taxon_oid=3300021498	10.46936/10.25585/60001009	Guaymas Basin	PRJNA444993	SAMN08777550	SRR7051073
IMGVR0541244	IMGVR3contig0541244	Caudoviricetes	16470	358_0		IMGVR	Clustered	IMGVR3contig0541244.fa	IMGVR_UViG_3300021498_000010|3300021498|Ga0190309_1000235	3300021498_000010	3300021498	https://img.jgi.doe.gov/cgi-bin/m/main.cgi?section=TaxonDetail&page=taxonDetail&taxon_oid=3300021498	10.46936/10.25585/60001009	Guaymas Basin	PRJNA444993	SAMN08777550	SRR7051073
IMGVR0541249	IMGVR3contig0541249	Unclear	32815	347_0		IMGVR	Clustered	IMGVR3contig0541249.fa	IMGVR_UViG_3300021498_000006|3300021498|Ga0190309_1000083	3300021498_000006	3300021498	https://img.jgi.doe.gov/cgi-bin/m/main.cgi?section=TaxonDetail&page=taxonDetail&taxon_oid=3300021498	10.46936/10.25585/60001009	Guaymas Basin	PRJNA444993	SAMN08777550	SRR7051073
IMGVR0541255	IMGVR3contig0541255	Caudoviricetes (MCP homolog)	11377			IMGVR	Outlier	IMGVR3contig0541255.fa	IMGVR_UViG_3300021498_000016|3300021498|Ga0190309_1000480	3300021498_000016	3300021498	https://img.jgi.doe.gov/cgi-bin/m/main.cgi?section=TaxonDetail&page=taxonDetail&taxon_oid=3300021498	10.46936/10.25585/60001009	Guaymas Basin	PRJNA444993	SAMN08777550	SRR7051073
IMGVR0541260	IMGVR3contig0541260	Unclear	15231			IMGVR	Outlier	IMGVR3contig0541260.fa	IMGVR_UViG_3300021498_000012|3300021498|Ga0190309_1000271	3300021498_000012	3300021498	https://img.jgi.doe.gov/cgi-bin/m/main.cgi?section=TaxonDetail&page=taxonDetail&taxon_oid=3300021498	10.46936/10.25585/60001009	Guaymas Basin	PRJNA444993	SAMN08777550	SRR7051073
IMGVR0541291	IMGVR3contig0541291	Unclear	21884	432_0		IMGVR	Clustered	IMGVR3contig0541291.fa	IMGVR_UViG_3300021502_000008|3300021502|Ga0190307_1000149	3300021502_000008	3300021502	https://img.jgi.doe.gov/cgi-bin/m/main.cgi?section=TaxonDetail&page=taxonDetail&taxon_oid=3300021502	10.46936/10.25585/60001009	Guaymas Basin	PRJNA444991	SAMN08777170	SRR7051072
IMGVR0541294	IMGVR3contig0541294	Caudoviricetes	41131	358_0		IMGVR	Clustered	IMGVR3contig0541294.fa	IMGVR_UViG_3300021502_000002|3300021502|Ga0190307_1000046	3300021502_000002	3300021502	https://img.jgi.doe.gov/cgi-bin/m/main.cgi?section=TaxonDetail&page=taxonDetail&taxon_oid=3300021502	10.46936/10.25585/60001009	Guaymas Basin	PRJNA444991	SAMN08777170	SRR7051072
IMGVR0541300	IMGVR3contig0541300	Caudoviricetes	31102	358_0		IMGVR	Clustered	IMGVR3contig0541300.fa	IMGVR_UViG_3300021502_000004|3300021502|Ga0190307_1000073|1-31102	3300021502_000004	3300021502	https://img.jgi.doe.gov/cgi-bin/m/main.cgi?section=TaxonDetail&page=taxonDetail&taxon_oid=3300021502	10.46936/10.25585/60001009	Guaymas Basin	PRJNA444991	SAMN08777170	SRR7051072
IMGVR0541401	IMGVR3contig0541401	Caudoviricetes (partial no MCP)	20527	353_0		IMGVR	Clustered	IMGVR3contig0541401.fa	IMGVR_UViG_3300021507_000012|3300021507|Ga0190316_1000108	3300021507_000012	3300021507	https://img.jgi.doe.gov/cgi-bin/m/main.cgi?section=TaxonDetail&page=taxonDetail&taxon_oid=3300021507	10.46936/10.25585/60001009	Guaymas Basin	PRJNA445000	SAMN08777169	SRR7051181
IMGVR0541404	IMGVR3contig0541404	Unclear	16531	433_0		IMGVR	Clustered	IMGVR3contig0541404.fa	IMGVR_UViG_3300021507_000016|3300021507|Ga0190316_1000199	3300021507_000016	3300021507	https://img.jgi.doe.gov/cgi-bin/m/main.cgi?section=TaxonDetail&page=taxonDetail&taxon_oid=3300021507	10.46936/10.25585/60001009	Guaymas Basin	PRJNA445000	SAMN08777169	SRR7051181
IMGVR0541413	IMGVR3contig0541413	Unclear	19548			IMGVR	Outlier	IMGVR3contig0541413.fa	IMGVR_UViG_3300021507_000014|3300021507|Ga0190316_1000125	3300021507_000014	3300021507	https://img.jgi.doe.gov/cgi-bin/m/main.cgi?section=TaxonDetail&page=taxonDetail&taxon_oid=3300021507	10.46936/10.25585/60001009	Guaymas Basin	PRJNA445000	SAMN08777169	SRR7051181
IMGVR0541446	IMGVR3contig0541446	Unclear	36078	376_0		IMGVR	Clustered	IMGVR3contig0541446.fa	IMGVR_UViG_3300021509_000006|3300021509|Ga0190304_1000112	3300021509_000006	3300021509	https://img.jgi.doe.gov/cgi-bin/m/main.cgi?section=TaxonDetail&page=taxonDetail&taxon_oid=3300021509	10.46936/10.25585/60001009	Guaymas Basin	PRJNA444988	SAMN08777171	SRR7051058
IMGVR0541464	IMGVR3contig0541464	Caudoviricetes (partial no MCP)	15620	372_0		IMGVR	Clustered	IMGVR3contig0541464.fa	IMGVR_UViG_3300021509_000023|3300021509|Ga0190304_1000703	3300021509_000023	3300021509	https://img.jgi.doe.gov/cgi-bin/m/main.cgi?section=TaxonDetail&page=taxonDetail&taxon_oid=3300021509	10.46936/10.25585/60001009	Guaymas Basin	PRJNA444988	SAMN08777171	SRR7051058
IMGVR0541467	IMGVR3contig0541467	Unclear	33512	376_0		IMGVR	Clustered	IMGVR3contig0541467.fa	IMGVR_UViG_3300021509_000009|3300021509|Ga0190304_1000135	3300021509_000009	3300021509	https://img.jgi.doe.gov/cgi-bin/m/main.cgi?section=TaxonDetail&page=taxonDetail&taxon_oid=3300021509	10.46936/10.25585/60001009	Guaymas Basin	PRJNA444988	SAMN08777171	SRR7051058
IMGVR0541478	IMGVR3contig0541478	Unclear	17352	347_0		IMGVR	Clustered	IMGVR3contig0541478.fa	IMGVR_UViG_3300021509_000019|3300021509|Ga0190304_1000563	3300021509_000019	3300021509	https://img.jgi.doe.gov/cgi-bin/m/main.cgi?section=TaxonDetail&page=taxonDetail&taxon_oid=3300021509	10.46936/10.25585/60001009	Guaymas Basin	PRJNA444988	SAMN08777171	SRR7051058
IMGVR0541590	IMGVR3contig0541590	Unclear	15852	355_0		IMGVR	Clustered	IMGVR3contig0541590.fa	IMGVR_UViG_3300021512_000026|3300021512|Ga0190303_1000531	3300021512_000026	3300021512	https://img.jgi.doe.gov/cgi-bin/m/main.cgi?section=TaxonDetail&page=taxonDetail&taxon_oid=3300021512	10.46936/10.25585/60001009	Guaymas Basin	PRJNA444987	SAMN08779077	SRR7051057
IMGVR0541592	IMGVR3contig0541592	Unclear	15159			IMGVR	Outlier	IMGVR3contig0541592.fa	IMGVR_UViG_3300021512_000027|3300021512|Ga0190303_1000580	3300021512_000027	3300021512	https://img.jgi.doe.gov/cgi-bin/m/main.cgi?section=TaxonDetail&page=taxonDetail&taxon_oid=3300021512	10.46936/10.25585/60001009	Guaymas Basin	PRJNA444987	SAMN08779077	SRR7051057
IMGVR0541628	IMGVR3contig0541628	Unclear	51123	376_0		IMGVR	Clustered	IMGVR3contig0541628.fa	IMGVR_UViG_3300021513_000002|3300021513|Ga0190315_1000084|4026-55148	3300021513_000002	3300021513	https://img.jgi.doe.gov/cgi-bin/m/main.cgi?section=TaxonDetail&page=taxonDetail&taxon_oid=3300021513	10.46936/10.25585/60001009	Guaymas Basin	PRJNA444999	SAMN08779080	SRR7051180
IMGVR0541630	IMGVR3contig0541630	Caudoviricetes (partial w MCP)	41516	353_0		IMGVR	Clustered	IMGVR3contig0541630.fa	IMGVR_UViG_3300021513_000010|3300021513|Ga0190315_1000167	3300021513_000010	3300021513	https://img.jgi.doe.gov/cgi-bin/m/main.cgi?section=TaxonDetail&page=taxonDetail&taxon_oid=3300021513	10.46936/10.25585/60001009	Guaymas Basin	PRJNA444999	SAMN08779080	SRR7051180
IMGVR0542584	IMGVR3contig0542584	Unclear	34186	376_0		IMGVR	Clustered	IMGVR3contig0542584.fa	IMGVR_UViG_3300021590_000003|3300021590|Ga0190354_1000013	3300021590_000003	3300021590	https://img.jgi.doe.gov/cgi-bin/m/main.cgi?section=TaxonDetail&page=taxonDetail&taxon_oid=3300021590	10.46936/10.25585/60001009	Guaymas Basin	PRJNA445025	SAMN08779105	SRR7051278
IMGVR0542590	IMGVR3contig0542590	Unclear	10269	376_0		IMGVR	Clustered	IMGVR3contig0542590.fa	IMGVR_UViG_3300021590_000013|3300021590|Ga0190354_1000207	3300021590_000013	3300021590	https://img.jgi.doe.gov/cgi-bin/m/main.cgi?section=TaxonDetail&page=taxonDetail&taxon_oid=3300021590	10.46936/10.25585/60001009	Guaymas Basin	PRJNA445025	SAMN08779105	SRR7051278
IMGVR0542594	IMGVR3contig0542594	Unclear	25266	376_0		IMGVR	Clustered	IMGVR3contig0542594.fa	IMGVR_UViG_3300021590_000007|3300021590|Ga0190354_1000027	3300021590_000007	3300021590	https://img.jgi.doe.gov/cgi-bin/m/main.cgi?section=TaxonDetail&page=taxonDetail&taxon_oid=3300021590	10.46936/10.25585/60001009	Guaymas Basin	PRJNA445025	SAMN08779105	SRR7051278
IMGVR0542596	IMGVR3contig0542596	Caudoviricetes (partial no MCP)	17473	377_0		IMGVR	Clustered	IMGVR3contig0542596.fa	IMGVR_UViG_3300021590_000006|3300021590|Ga0190354_1000021|1-17473	3300021590_000006	3300021590	https://img.jgi.doe.gov/cgi-bin/m/main.cgi?section=TaxonDetail&page=taxonDetail&taxon_oid=3300021590	10.46936/10.25585/60001009	Guaymas Basin	PRJNA445025	SAMN08779105	SRR7051278
IMGVR0573778	IMGVR3contig0573778	Caudoviricetes	74831	358_0		IMGVR	Clustered	IMGVR3contig0573778.fa	IMGVR_UViG_3300022170_000001|3300022170|Ga0190366_1000002	3300022170_000001	3300022170	https://img.jgi.doe.gov/cgi-bin/m/main.cgi?section=TaxonDetail&page=taxonDetail&taxon_oid=3300022170	10.46936/10.25585/60001009	Guaymas Basin	PRJNA445033	SAMN08776745	SRR7051322
IMGVR0576191	IMGVR3contig0576191	Unclear	11137	347_0		IMGVR	Clustered	IMGVR3contig0576191.fa	IMGVR_UViG_3300022188_000120|3300022188|Ga0190313_1001815	3300022188_000120	3300022188	https://img.jgi.doe.gov/cgi-bin/m/main.cgi?section=TaxonDetail&page=taxonDetail&taxon_oid=3300022188	10.46936/10.25585/60001009	Guaymas Basin	PRJNA444997	SAMN08776767	SRR7051160
IMGVR0576201	IMGVR3contig0576201	Unclear	10867	432_0		IMGVR	Clustered	IMGVR3contig0576201.fa	IMGVR_UViG_3300022188_000121|3300022188|Ga0190313_1001867	3300022188_000121	3300022188	https://img.jgi.doe.gov/cgi-bin/m/main.cgi?section=TaxonDetail&page=taxonDetail&taxon_oid=3300022188	10.46936/10.25585/60001009	Guaymas Basin	PRJNA444997	SAMN08776767	SRR7051160
IMGVR0577993	IMGVR3contig0577993	Caudoviricetes	41267	358_0		IMGVR	Clustered	IMGVR3contig0577993.fa	IMGVR_UViG_3300022470_000002|3300022470|Ga0190367_1000251	3300022470_000002	3300022470	https://img.jgi.doe.gov/cgi-bin/m/main.cgi?section=TaxonDetail&page=taxonDetail&taxon_oid=3300022470	10.46936/10.25585/60001009	Guaymas Basin	PRJNA445034	SAMN08779110	SRR7051321
IMGVR0577997	IMGVR3contig0577997	Caudoviricetes	10634	358_0		IMGVR	Clustered	IMGVR3contig0577997.fa	IMGVR_UViG_3300022470_000010|3300022470|Ga0190367_1000996|7179-17812	3300022470_000010	3300022470	https://img.jgi.doe.gov/cgi-bin/m/main.cgi?section=TaxonDetail&page=taxonDetail&taxon_oid=3300022470	10.46936/10.25585/60001009	Guaymas Basin	PRJNA445034	SAMN08779110	SRR7051321
IMGVR0578358	IMGVR3contig0578358	Unclear	40065	352_0		IMGVR	Clustered	IMGVR3contig0578358.fa	IMGVR_UViG_3300022552_000017|3300022552|Ga0212118_10000196	3300022552_000017	3300022552	https://img.jgi.doe.gov/cgi-bin/m/main.cgi?section=TaxonDetail&page=taxonDetail&taxon_oid=3300022552	10.46936/10.25585/60000876	Guaymas Basin	PRJNA364999	SAMN06264663	SRR5214151
IMGVR0578362	IMGVR3contig0578362	Unclear	28244			IMGVR	Outlier	IMGVR3contig0578362.fa	IMGVR_UViG_3300022552_000034|3300022552|Ga0212118_10000476	3300022552_000034	3300022552	https://img.jgi.doe.gov/cgi-bin/m/main.cgi?section=TaxonDetail&page=taxonDetail&taxon_oid=3300022552	10.46936/10.25585/60000876	Guaymas Basin	PRJNA364999	SAMN06264663	SRR5214151
IMGVR0725019	IMGVR3contig0725019	Caudoviricetes (partial w MCP)	20539	354_0		IMGVR	Clustered	IMGVR3contig0725019.fa	IMGVR_UViG_3300024423_000016|3300024423|Ga0190286_1000331	3300024423_000016	3300024423	https://img.jgi.doe.gov/cgi-bin/m/main.cgi?section=TaxonDetail&page=taxonDetail&taxon_oid=3300024423	10.46936/10.25585/60001009	Guaymas Basin	PRJNA465945	SAMN09200248	SRR7517633; SRR7517634
IMGVR0725020	IMGVR3contig0725020	Unclear	20420	433_0		IMGVR	Clustered	IMGVR3contig0725020.fa	IMGVR_UViG_3300024423_000017|3300024423|Ga0190286_1000335	3300024423_000017	3300024423	https://img.jgi.doe.gov/cgi-bin/m/main.cgi?section=TaxonDetail&page=taxonDetail&taxon_oid=3300024423	10.46936/10.25585/60001009	Guaymas Basin	PRJNA465945	SAMN09200248	SRR7517633; SRR7517634
IMGVR0812283	IMGVR3contig0812283	Lemon shaped	45206	345_0		IMGVR	Clustered	IMGVR3contig0812283.fa	IMGVR_UViG_3300025156_000009|3300025156|Ga0209834_10000124	3300025156_000009	3300025156	https://img.jgi.doe.gov/cgi-bin/m/main.cgi?section=TaxonDetail&page=taxonDetail&taxon_oid=3300025156	10.46936/10.25585/60000876	Guaymas Basin	PRJNA364999	SAMN06264663	SRR5214151
IMGVR0813091	IMGVR3contig0813091	Lemon shaped	30241	345_0		IMGVR	Clustered	IMGVR3contig0813091.fa	IMGVR_UViG_3300025163_000010|3300025163|Ga0209410_1000138	3300025163_000010	3300025163	https://img.jgi.doe.gov/cgi-bin/m/main.cgi?section=TaxonDetail&page=taxonDetail&taxon_oid=3300025163	10.46936/10.25585/60000876	Guaymas Basin	PRJNA365032	SAMN06264874	SRR5214304
IMGVR0813120	IMGVR3contig0813120	Lemon shaped	39815	345_0		IMGVR	Clustered	IMGVR3contig0813120.fa	IMGVR_UViG_3300025163_000004|3300025163|Ga0209410_1000046|5403-45217	3300025163_000004	3300025163	https://img.jgi.doe.gov/cgi-bin/m/main.cgi?section=TaxonDetail&page=taxonDetail&taxon_oid=3300025163	10.46936/10.25585/60000876	Guaymas Basin	PRJNA365032	SAMN06264874	SRR5214304
IMGVR0813121	IMGVR3contig0813121	Caudoviricetes (MCP homolog)	15058			IMGVR	Outlier	IMGVR3contig0813121.fa	IMGVR_UViG_3300025163_000027|3300025163|Ga0209410_1000779	3300025163_000027	3300025163	https://img.jgi.doe.gov/cgi-bin/m/main.cgi?section=TaxonDetail&page=taxonDetail&taxon_oid=3300025163	10.46936/10.25585/60000876	Guaymas Basin	PRJNA365032	SAMN06264874	SRR5214304
IMGVR0813122	IMGVR3contig0813122	Unclear	19559			IMGVR	Outlier	IMGVR3contig0813122.fa	IMGVR_UViG_3300025163_000018|3300025163|Ga0209410_1000413	3300025163_000018	3300025163	https://img.jgi.doe.gov/cgi-bin/m/main.cgi?section=TaxonDetail&page=taxonDetail&taxon_oid=3300025163	10.46936/10.25585/60000876	Guaymas Basin	PRJNA365032	SAMN06264874	SRR5214304
IMGVR0813125	IMGVR3contig0813125	Unclear	39905	352_0		IMGVR	Clustered	IMGVR3contig0813125.fa	IMGVR_UViG_3300025163_000007|3300025163|Ga0209410_1000064	3300025163_000007	3300025163	https://img.jgi.doe.gov/cgi-bin/m/main.cgi?section=TaxonDetail&page=taxonDetail&taxon_oid=3300025163	10.46936/10.25585/60000876	Guaymas Basin	PRJNA365032	SAMN06264874	SRR5214304
IMGVR1009668	IMGVR3contig1009668	Caudoviricetes (MCP homolog)	35526			IMGVR	Outlier	IMGVR3contig1009668.fa	IMGVR_UViG_3300026512_000041|3300026512|Ga0256842_1000473	3300026512_000041	3300026512	https://img.jgi.doe.gov/cgi-bin/m/main.cgi?section=TaxonDetail&page=taxonDetail&taxon_oid=3300026512	10.46936/10.25585/60000919	Guaymas Basin	PRJNA469240	SAMN09094699	SRR7968125
IMGVR1324020	IMGVR3contig1324020	Caudoviricetes (partial w MCP)	24026	354_0		IMGVR	Clustered	IMGVR3contig1324020.fa	IMGVR_UViG_3300005098_000043|3300005098|Ga0072683_111213	3300005098_000043	3300005098	https://img.jgi.doe.gov/cgi-bin/m/main.cgi?section=TaxonDetail&page=taxonDetail&taxon_oid=3300005098	NA	Guaymas Basin	NA	NA	NA
IMGVR1324021	IMGVR3contig1324021	Caudoviricetes (partial w MCP)	28736	353_0		IMGVR	Clustered	IMGVR3contig1324021.fa	IMGVR_UViG_3300005098_000044|3300005098|Ga0072683_111223	3300005098_000044	3300005098	https://img.jgi.doe.gov/cgi-bin/m/main.cgi?section=TaxonDetail&page=taxonDetail&taxon_oid=3300005098	NA	Guaymas Basin	NA	NA	NA
IMGVR1324068	IMGVR3contig1324068	Caudoviricetes (partial no MCP)	21486	353_0		IMGVR	Clustered	IMGVR3contig1324068.fa	IMGVR_UViG_3300005099_000004|3300005099|Ga0072682_101286	3300005099_000004	3300005099	https://img.jgi.doe.gov/cgi-bin/m/main.cgi?section=TaxonDetail&page=taxonDetail&taxon_oid=3300005099	NA	Guaymas Basin	NA	NA	NA
IMGVR2078453	IMGVR3contig2078453	Unclear	26302	362_0		IMGVR	Clustered	IMGVR3contig2078453.fa	3300021917|Ga0190320_1000002	Ga0190320_1000002	3300021917	NA	NA	NA	NA	NA	NA
IMGVR2078454	IMGVR3contig2078454	Unclear	17127			IMGVR	Outlier	IMGVR3contig2078454.fa	3300021917|Ga0190320_1000003	Ga0190320_1000003	3300021917	NA	NA	NA	NA	NA	NA
IMGVR2078455	IMGVR3contig2078455	Unclear	13643			IMGVR	Outlier	IMGVR3contig2078455.fa	3300021917|Ga0190320_1000005	Ga0190320_1000005	3300021917	NA	NA	NA	NA	NA	NA
PBM143	FWV0143	Unclear	78830	348_0	DTR	Pescadero	Clustered	FWA007_FW4382SP_blk001_contig603.fa	x	x	x	x	x	Pescadero Basin	PRJNA721962	SAMN21984321	SRR15988951
PBM146	FWV0146	Unclear	60010	363_0		Pescadero	Clustered	FWA018_PR1007_blk001_contig630.fa	x	x	x	x	x	Pescadero Basin	PRJNA721962	SAMN30722421	SRR21462135
PBM148	FWV0148	Unclear	54929	365_0		Pescadero	Overlap	FWA018_PR1007_blk001_contig723.fa	x	x	x	x	x	Pescadero Basin	PRJNA721962	SAMN30722421	SRR21462135
PBM152	FWV0152	Unclear	42083	349_0		Pescadero	Clustered	FWA021_PR1041_blk001_contig479.fa	x	x	x	x	x	Pescadero Basin	PRJNA721962	SAMN30722422	SRR21462131
PBM153	FWV0153	Unclear	41851	348_0		Pescadero	Clustered	FWA006_FW4380SP_blk001_contig811.fa	x	x	x	x	x	Pescadero Basin	PRJNA721962	SAMN21984321	SRR15988952
PBM155	FWV0155	Unclear	41391	363_0		Pescadero	Clustered	FWA019_PR1031_blk001_contig154.fa	x	x	x	x	x	Pescadero Basin	PRJNA721962	SAMN30722421	SRR21462133; SRR21462134
PBV157	FWV0157	Unclear	39345	346_0		Pescadero	Clustered	FWA007_FW4382SP_blk002_contig1547.fa	x	x	x	x	x	Pescadero Basin	PRJNA721962	SAMN21984321	SRR15988951
PBM158	FWV0158	Unclear	38543	351_0		Pescadero	Clustered	FWA005_FW4147SP_blk001_contig551.fa	x	x	x	x	x	Pescadero Basin	PRJNA721962	SAMN21984321	SRR15988953
PBM162	FWV0162	Unclear	35998	348_0		Pescadero	Clustered	FWA005_FW4147SP_blk001_contig616.fa	x	x	x	x	x	Pescadero Basin	PRJNA721962	SAMN21984321	SRR15988953
PBM168	FWV0168	Unclear	26081	365_0		Pescadero	Clustered	FWA018_PR1007_blk002_contig2107.fa	x	x	x	x	x	Pescadero Basin	PRJNA721962	SAMN30722421	SRR21462135
PBM169	FWV0169	Unclear	25376	346_0		Pescadero	Clustered	FWA006_FW4380SP_blk001_contig1629.fa	x	x	x	x	x	Pescadero Basin	PRJNA721962	SAMN21984321	SRR15988952
PBM171	FWV0171	Unclear	23443			Pescadero	Outlier	FWA006_FW4380SP_blk001_contig1804.fa	x	x	x	x	x	Pescadero Basin	PRJNA721962	SAMN21984321	SRR15988952
PBM173	FWV0173	Unclear	22930	346_0		Pescadero	Clustered	FWA009_RafaPR008_blk001_contig606.fa	x	x	x	x	x	Pescadero Basin	PRJNA875076	SAMN21984321	SRR21418557
PBV174	FWV0174	Unclear	22054			Pescadero	Outlier	FWA006_FW4380SP_blk002_contig1934.fa	x	x	x	x	x	Pescadero Basin	PRJNA721962	SAMN21984321	SRR15988952
PBM175	FWV0175	Unclear	21811			Pescadero	Outlier	FWA021_PR1041_blk001_contig1359.fa	x	x	x	x	x	Pescadero Basin	PRJNA721962	SAMN30722422	SRR21462131
PBM181	FWV0181	Unclear	19919	376_0		Pescadero	Clustered	FWA019_PR1031_blk001_contig422.fa	x	x	x	x	x	Pescadero Basin	PRJNA721962	SAMN30722421	SRR21462133; SRR21462134
PBM183	FWV0183	Unclear	19482	363_0		Pescadero	Overlap	FWA018_PR1007_blk002_contig3026.fa	x	x	x	x	x	Pescadero Basin	PRJNA721962	SAMN30722421	SRR21462135
PBV185	FWV0185	Unclear	18796			Pescadero	Outlier	FWA005_FW4147SP_blk001_contig1673.fa	x	x	x	x	x	Pescadero Basin	PRJNA721962	SAMN21984321	SRR15988953
PBM187	FWV0187	Unclear	18580			Pescadero	Outlier	FWA007_FW4382SP_blk002_contig3702.fa	x	x	x	x	x	Pescadero Basin	PRJNA721962	SAMN21984321	SRR15988951
PBM191	FWV0191	Unclear	15971	365_0		Pescadero	Overlap	FWA019_PR1031_blk001_contig574.fa	x	x	x	x	x	Pescadero Basin	PRJNA721962	SAMN30722421	SRR21462133; SRR21462134
PBM195	FWV0195	Unclear	15638	376_0		Pescadero	Clustered	FWA018_PR1007_blk002_contig3926.fa	x	x	x	x	x	Pescadero Basin	PRJNA721962	SAMN30722421	SRR21462135
PBM198	FWV0198	Unclear	14957	365_0		Pescadero	Clustered	FWA010_RafaPB12019_blk001_contig1010.fa	x	x	x	x	x	Pescadero Basin	PRJNA875076	SAMN30722421	SRR21418560
PBM199	FWV0199	Unclear	14492	368_0		Pescadero	Clustered	FWA006_FW4380SP_blk002_contig3242.fa	x	x	x	x	x	Pescadero Basin	PRJNA721962	SAMN21984321	SRR15988952
PBM201	FWV0201	Unclear	14333			Pescadero	Outlier	FWA010_RafaPB12019_blk001_contig1096.fa	x	x	x	x	x	Pescadero Basin	PRJNA875076	SAMN30722421	SRR21418560
PBM202	FWV0202	Unclear	14216	363_0		Pescadero	Overlap	FWA010_RafaPB12019_blk001_contig1111.fa	x	x	x	x	x	Pescadero Basin	PRJNA875076	SAMN30722421	SRR21418560
PBM207	FWV0207	Unclear	13448			Pescadero	Outlier	FWA026_FW4911spades_blk001_contig1176.fa	x	x	x	x	x	Pescadero Basin
PBM212	FWV0212	Unclear	12891			Pescadero	Outlier	FWA018_PR1007_blk002_contig4896.fa	x	x	x	x	x	Pescadero Basin	PRJNA721962	SAMN30722421	SRR21462135
PBM216	FWV0216	Unclear	12751	368_0		Pescadero	Clustered	FWA005_FW4147SP_blk001_contig2918.fa	x	x	x	x	x	Pescadero Basin	PRJNA721962	SAMN21984321	SRR15988953
PBM217	FWV0217	Unclear	12721	368_0		Pescadero	Overlap	FWA018_PR1007_blk002_contig4963.fa	x	x	x	x	x	Pescadero Basin	PRJNA721962	SAMN30722421	SRR21462135
PBM218	FWV0218	Unclear	12663			Pescadero	Outlier	FWA021_PR1041_blk001_contig3143.fa	x	x	x	x	x	Pescadero Basin	PRJNA721962	SAMN30722422	SRR21462131
PBM220	FWV0220	Unclear	12536			Pescadero	Outlier	FWA018_PR1007_blk002_contig5042.fa	x	x	x	x	x	Pescadero Basin	PRJNA721962	SAMN30722421	SRR21462135
PBM221	FWV0221	Unclear	12498			Pescadero	Outlier	FWA018_PR1007_blk002_contig5060.fa	x	x	x	x	x	Pescadero Basin	PRJNA721962	SAMN30722421	SRR21462135
PBM223	FWV0223	Unclear	12432	363_0		Pescadero	Overlap	FWA018_PR1007_blk002_contig5099.fa	x	x	x	x	x	Pescadero Basin	PRJNA721962	SAMN30722421	SRR21462135
PBM226	FWV0226	Unclear	12275			Pescadero	Outlier	FWA018_PR1007_blk002_contig5172.fa	x	x	x	x	x	Pescadero Basin	PRJNA721962	SAMN30722421	SRR21462135
PBM230	FWV0230	Unclear	12118			Pescadero	Outlier	FWA010_RafaPB12019_blk001_contig1383.fa	x	x	x	x	x	Pescadero Basin	PRJNA875076	SAMN30722421	SRR21418560
PBM234	FWV0234	Unclear	11764	368_0		Pescadero	Overlap	FWA018_PR1007_blk002_contig5414.fa	x	x	x	x	x	Pescadero Basin	PRJNA721962	SAMN30722421	SRR21462135
PBM242	FWV0242	Unclear	11338	385_0	ITR	Pescadero	Clustered	FWA010_RafaPB12019_blk001_contig1538.fa	x	x	x	x	x	Pescadero Basin	PRJNA875076	SAMN30722421	SRR21418560
PBM244	FWV0244	Unclear	11316	385_0	ITR	Pescadero	Clustered	FWA009_RafaPR008_blk001_contig1542.fa	x	x	x	x	x	Pescadero Basin	PRJNA875076	SAMN21984321	SRR21418557
PBM246	FWV0246	Unclear	11292	346_0		Pescadero	Clustered	FWA005_FW4147SP_blk002_contig3423.fa	x	x	x	x	x	Pescadero Basin	PRJNA721962	SAMN21984321	SRR15988953
PBM247	FWV0247	Unclear	11288	368_0		Pescadero	Overlap	FWA010_RafaPB12019_blk001_contig1550.fa	x	x	x	x	x	Pescadero Basin	PRJNA875076	SAMN30722421	SRR21418560
PBM250	FWV0250	Unclear	11135	365_0		Pescadero	Overlap	FWA010_RafaPB12019_blk001_contig1575.fa	x	x	x	x	x	Pescadero Basin	PRJNA875076	SAMN30722421	SRR21418560
PBM254	FWV0254	Unclear	11057	363_0		Pescadero	Overlap	FWA010_RafaPB12019_blk001_contig1587.fa	x	x	x	x	x	Pescadero Basin	PRJNA875076	SAMN30722421	SRR21418560
PBM255	FWV0255	Unclear	11057			Pescadero	Outlier	FWA021_PR1041_blk002_contig3866.fa	x	x	x	x	x	Pescadero Basin	PRJNA721962	SAMN30722422	SRR21462131
PBM256	FWV0256	Unclear	11055			Pescadero	Outlier	FWA018_PR1007_blk002_contig5807.fa	x	x	x	x	x	Pescadero Basin	PRJNA721962	SAMN30722421	SRR21462135
PBM259	FWV0259	Unclear	10900			Pescadero	Outlier	FWA008_DaanPB1_blk001_contig7997.fa	x	x	x	x	x	Pescadero Basin	PRJNA713414		SRR14000031; SRR14000032; SRR14000033; SRR14000034
PBM260	FWV0260	Unclear	10886			Pescadero	Outlier	FWA010_RafaPB12019_blk001_contig1640.fa	x	x	x	x	x	Pescadero Basin	PRJNA875076	SAMN30722421	SRR21418560
PBM267	FWV0267	Unclear	10772	351_0		Pescadero	Clustered	FWA008_DaanPB1_blk004_contig109059.fa	x	x	x	x	x	Pescadero Basin	PRJNA713414		SRR14000031; SRR14000032; SRR14000033; SRR14000034
PBM297	FWV0297	Unclear	10064	368_0		Pescadero	Clustered	FWA009_RafaPR008_blk001_contig1798.fa	x	x	x	x	x	Pescadero Basin	PRJNA875076	SAMN21984321	SRR21418557
PBV304	FWV0263_cropped	icosahedral tailless	10798	382_0	ITR	Pescadero	Clustered	FWA018_PR1007_blk002_contig5945.fa	x	x	x	x	x	Pescadero Basin	PRJNA721962	SAMN30722421	SRR21462135
PBV305	FWV0290_cropped	icosahedral tailless	10198	386_0	ITR	Pescadero	Clustered/Singleton	FWA021_PR1041_blk002_contig4281.fa	x	x	x	x	x	Pescadero Basin	PRJNA721962	SAMN30722422	SRR21462131
PBV082	FWV0082	Lemon shaped	48863	345_0	DTR	Pescadero	Clustered	FWA018_PR1007_blk001_contig249.fa	x	x	x	x	x	Pescadero Basin	PRJNA721962	SAMN30722421	SRR21462135
PBV144	FWV0144	Lemon shaped	72562	344_1		Pescadero	Clustered/Singleton	FWA021_PR1041_blk001_contig166.fa	x	x	x	x	x	Pescadero Basin	PRJNA721962	SAMN30722422	SRR21462131
PBV149	FWV0149	Caudoviricetes	53053	358_0		Pescadero	Clustered	FWA021_PR1041_blk001_contig320.fa	x	x	x	x	x	Pescadero Basin	PRJNA721962	SAMN30722422	SRR21462131
PBV150	FWV0150	Lemon shaped	45800	345_0		Pescadero	Clustered	FWA021_PR1041_blk001_contig418.fa	x	x	x	x	x	Pescadero Basin	PRJNA721962	SAMN30722422	SRR21462131
PBV161	FWV0161	Rod-shaped	36085	373_0		Pescadero	Clustered	FWA010_RafaPB12019_blk001_contig220.fa	x	x	x	x	x	Pescadero Basin	PRJNA875076	SAMN30722421	SRR21418560
PBV164	FWV0164	Rod-shaped	32359	373_0		Pescadero	Clustered	FWA009_RafaPR008_blk001_contig353.fa	x	x	x	x	x	Pescadero Basin	PRJNA875076	SAMN21984321	SRR21418557
PBV167	FWV0167	Lemon shaped	26174	345_0		Pescadero	Clustered	FWA005_FW4147SP_blk001_contig1013.fa	x	x	x	x	x	Pescadero Basin	PRJNA721962	SAMN21984321	SRR15988953
PBV176	FWV0176	icosahedral tailless (could be)	21497	374_0		Pescadero	Clustered	FWA007_FW4382SP_blk002_contig3151.fa	x	x	x	x	x	Pescadero Basin	PRJNA721962	SAMN21984321	SRR15988951
PBV180	FWV0180	icosahedral tailless (could be)	20379	374_0		Pescadero	Clustered	FWA009_RafaPR008_blk001_contig721.fa	x	x	x	x	x	Pescadero Basin	PRJNA875076	SAMN21984321	SRR21418557
PBV186	FWV0186	Caudoviricetes (partial no MCP)	18620	360_0		Pescadero	Clustered	FWA018_PR1007_blk002_contig3180.fa	x	x	x	x	x	Pescadero Basin	PRJNA721962	SAMN30722421	SRR21462135
PBV190	FWV0190	Caudoviricetes	17755	358_0		Pescadero	Clustered	FWA006_FW4380SP_blk002_contig2524.fa	x	x	x	x	x	Pescadero Basin	PRJNA721962	SAMN21984321	SRR15988952
PBV211	FWV0211	Caudoviricetes (partial no MCP)	13084	380_0		Pescadero	Clustered	FWA023_FW4633lrscaf_blk001_contig2741.fa	x	x	x	x	x	Pescadero Basin	PRJNA721962	SAMN21984322	SRR15988958 ; SRR15988959
PBV236	FWV0236	icosahedral tailless	11722	382_0		Pescadero	Overlap	FWA010_RafaPB12019_blk001_contig1468.fa	x	x	x	x	x	Pescadero Basin	PRJNA875076	SAMN30722421	SRR21418560
PBV238	FWV0238	icosahedral tailless	11453	384_0		Pescadero	Clustered	FWA026_FW4911spades_blk001_contig1568.fa	x	x	x	x	x	Pescadero Basin
PBV263	FWV0263	icosahedral tailless	10803	382_0		Pescadero	Clustered	FWA018_PR1007_blk002_contig5945.fa	x	x	x	x	x	Pescadero Basin	PRJNA721962	SAMN30722421	SRR21462135
PBV264	FWV0264	icosahedral tailless	10791	384_0		Pescadero	Clustered	FWA023_FW4633lrscaf_blk001_contig1072.fa	x	x	x	x	x	Pescadero Basin	PRJNA721962	SAMN21984322	SRR15988958 ; SRR15988959
PBV266	FWV0266	icosahedral tailless	10775	383_0	ITR	Pescadero	Overlap	FWA018_PR1007_blk002_contig5968.fa	x	x	x	x	x	Pescadero Basin	PRJNA721962	SAMN30722421	SRR21462135
PBV268	FWV0268	icosahedral tailless	10768	383_0		Pescadero	Overlap	FWA005_FW4147SP_blk002_contig3631.fa	x	x	x	x	x	Pescadero Basin	PRJNA721962	SAMN21984321	SRR15988953
PBV271	FWV0271	icosahedral tailless	10729	382_0		Pescadero	Clustered	FWA018_PR1007_blk002_contig5996.fa	x	x	x	x	x	Pescadero Basin	PRJNA721962	SAMN30722421	SRR21462135
PBV273	FWV0273	icosahedral tailless	10697	383_0		Pescadero	Overlap	FWA021_PR1041_blk002_contig4064.fa	x	x	x	x	x	Pescadero Basin	PRJNA721962	SAMN30722422	SRR21462131
PBV274	FWV0274	icosahedral tailless	10684	382_0		Pescadero	Clustered	FWA019_PR1031_blk001_contig1011.fa	x	x	x	x	x	Pescadero Basin	PRJNA721962	SAMN30722421	SRR21462133; SRR21462134
PBV283	FWV0283	icosahedral tailless	10471	383_0		Pescadero	Overlap	FWA021_PR1041_blk002_contig4205.fa	x	x	x	x	x	Pescadero Basin	PRJNA721962	SAMN30722422	SRR21462131
PBV284	FWV0284	icosahedral tailless	10467	383_0		Pescadero	Overlap	FWA018_PR1007_blk002_contig6169.fa	x	x	x	x	x	Pescadero Basin	PRJNA721962	SAMN30722421	SRR21462135
PBV290	FWV0290	icosahedral tailless	10345	386_0		Pescadero	Clustered/Singleton	FWA021_PR1041_blk002_contig4281.fa	x	x	x	x	x	Pescadero Basin	PRJNA721962	SAMN30722422	SRR21462131
PBV299	FWV0299	Caudoviricetes	71075	358_0	DTR	Pescadero	Clustered	NODE_1_length_92387_cov_105.989904_crop_150bp_wrap.fa	x	x	x	x	x	Pescadero Basin	PRJNA721962	SAMN21984321	SRR15988953
PBV300	FWV0300	Rod-shaped	41525	373_0	ITR	Pescadero	Clustered	NODE_1_length_41525_cov_3532_with_inverted_repeats.fa	x	x	x	x	x	Pescadero Basin	PRJNA721962	SAMN30722421	SRR21462135

[truncated: 3 more sheets: Table 10, Table 11, Table 12]
