# Supplementary material for: Evolutionary diversification of methanotrophic ANME-1 archaea and their expansive virome
Source: Nat Microbiol. 2023 Jan 19;8(2):231–45. doi: 10.1038/s41564-022-01297-4 (PMC9894754; doi:10.1038/s41564-022-01297-4)
Supplement: Supplementary file 5 — Fasta file containing the CRISPR spacer sequences found in this study. [file 41564_2022_1297_MOESM5_ESM.txt]

>FWG056_ANME1_CRISPRarray01_spacer001
ACGATTTTGTGCGCTTCATGTGCGTCATATATTCTTTATCTG

>FWG056_ANME1_CRISPRarray01_spacer002
tgaactggacatatcgagaatgtcggtgtataagct

>FWG056_ANME1_CRISPRarray01_spacer003
tactgatctgtggaaacgaggaatgtatccctactcg

>FWG056_ANME1_CRISPRarray01_spacer004
gagaggttatagccgatatagaaatagagtcttacgagcacaat

>FWG056_ANME1_CRISPRarray01_spacer005
caaatcaaaggtagtgcttccaacaatgctctgaaag

>FWG056_ANME1_CRISPRarray01_spacer006
tagttccgaggcatccctccagctggttcatgaaattat

>FWG056_ANME1_CRISPRarray01_spacer007
tatagagatactccagatatgctctcagaactgcaat

>FWG056_ANME1_CRISPRarray01_spacer008
ttaccatcagccgcaactttatcatgatcccaacgcga

>FWG056_ANME1_CRISPRarray01_spacer009
cctgctacatatgtttctccatcaaaagttacgagcaa

>FWG056_ANME1_CRISPRarray01_spacer010
cgccgtaaacagagcacgcgagttctggtattcagaa

>FWG056_ANME1_CRISPRarray01_spacer011
gtagccaagaagacagccaagcgaatacggagaagcac

>FWG056_ANME1_CRISPRarray01_spacer012
cctcatgagctgttgaaatcaataatatctattgagt

>FWG056_ANME1_CRISPRarray01_spacer013
ctggagtgtcagtgaaacagcttaagcgaataatat

>FWG056_ANME1_CRISPRarray01_spacer014
cctattgctctatcacgagaattccttgagcacagaat

>FWG056_ANME1_CRISPRarray02_spacer001
tttatcagcacaaagttatctcctctctctatctcat

>FWG056_ANME1_CRISPRarray02_spacer002
gccttaatgacactctttttgtctattcctttgcgc

>FWG056_ANME1_CRISPRarray02_spacer003
cattgttcgtcacgagatgataccttatagaattgaa

>FWG056_ANME1_CRISPRarray02_spacer004
ctgtcagagacttgttcggctgctttctgagcctcc

>FWG056_ANME1_CRISPRarray02_spacer005
gacactttgccatttgctaccgtcttatcaaactcg

>FWG056_ANME1_CRISPRarray02_spacer006
gtttggggaagatatgataagggaggtgataagaaa

>FWG056_ANME1_CRISPRarray02_spacer007
ttgatcgatgaaaatggcgtaatgaaaggcaaggat

>FWG056_ANME1_CRISPRarray02_spacer008
tgaaaggttctaagtaatttttgctatctatgcttatt

>FWG056_ANME1_CRISPRarray02_spacer009
gcctcaaagataagcggctctctgaatatcaaaggc

>FWG056_ANME1_CRISPRarray02_spacer010
aaaataaaaaggaagggaaatgtctgttttattgtagt

>FWG056_ANME1_CRISPRarray02_spacer011
ccgattgggagagcaagaaggtatttgaaaagaaaat

>FWG056_ANME1_CRISPRarray02_spacer012
tttctgaatatgcttccttgcgcttttccaatacctc

>FWG056_ANME1_CRISPRarray02_spacer013
tcattcttcttcacaataaaacataacaatctcatcatat

>FWG056_ANME1_CRISPRarray02_spacer014
acagcactgataaaaacggcatcgtcatgttcaagca

>FWG056_ANME1_CRISPRarray02_spacer015
cgcacaggtgttggctgctttatcagcacccatttctt

>FWG056_ANME1_CRISPRarray02_spacer016
gtttcattctctcaatttcactcctatgcttttcaatg

>FWG056_ANME1_CRISPRarray02_spacer017
ccttcagcacagcacattgcatacactctcatggtaat

>FWG056_ANME1_CRISPRarray02_spacer018
atacgaaatcactacatgatgatcttgtggatgctctct

>FWG056_ANME1_CRISPRarray02_spacer019
gaggtaacagcgaaaattccctggagaggtaagctgg

>FWG056_ANME1_CRISPRarray02_spacer020
aaagatgggaggtggtttggatgtgtgatgcaccaca

>FWG056_ANME1_CRISPRarray02_spacer021
ctttttagtatccatagctccgttttccttgttatattt

>FWG056_ANME1_CRISPRarray02_spacer022
tgtctcaacgatcgtcgtggaggtgcacacattatc

>FWG056_ANME1_CRISPRarray02_spacer023
tctgtcacagtggaaaagagaggaaaaaatatttatattc

>FWG056_ANME1_CRISPRarray02_spacer024
tattcgccacatcctaaaaagtgaaagaaacctaaaaaatgaaggaaatcaa

>FWG056_ANME1_CRISPRarray03_spacer001
gcgtagagaagacaaaataaagcagttggaagaaga

>FWG056_ANME1_CRISPRarray03_spacer002
aattactggtatgtagcagatgtaggtatcaaattca

>FWG056_ANME1_CRISPRarray03_spacer003
agaggcagcttttgcaagtacatcaggaggaattat

>FWG056_ANME1_CRISPRarray03_spacer004
caaattatttaaacttcaaacaactatataataacgg

>FWG056_ANME1_CRISPRarray03_spacer005
acataaaagagcaatacgacctaaacagggaagaaatag

>FWG056_ANME1_CRISPRarray03_spacer006
aagagatgtagagagcgagcgctttcattagacttc

>FWG056_ANME1_CRISPRarray03_spacer007
ccttgaaggactgcttggctttctcttcggcctcc

>FWG056_ANME1_CRISPRarray03_spacer008
ctctgcttcgccatttgttgtaaggtgataccttat

>FWG056_ANME1_CRISPRarray03_spacer009
tctatgatcctctctatgcttattccatcgttgccctg

>FWG056_ANME1_CRISPRarray03_spacer010
agaatatagacgaaataaaacacataataagtgaagc

>FWG056_ANME1_CRISPRarray03_spacer011
atccgaatatgaatggagtgagccgctggttataga

>FWG056_ANME1_CRISPRarray04_spacer001
agaaatcgttggtctcctttagacacttatcgttct

>FWG056_ANME1_CRISPRarray04_spacer002
atgacaatattattcccaatgatgcaataattgatgtca

>FWG056_ANME1_CRISPRarray04_spacer003
cataaaaattgataatgggatgcgctcccctaccat

>FWG058_ANME1_CRISPRarray01_spacer001
cggaaaccccgaacctgtttttggattaaacctttttctaaaaggtttgat

>FWG058_ANME1_CRISPRarray01_spacer002
taagaagtgtcctggaatacatccaggaacgtgaggaaaa

>FWG058_ANME1_CRISPRarray01_spacer003
tgtgaattgtgtgtagcaagagaaaaagggatgcgatggag

>FWG058_ANME1_CRISPRarray01_spacer004
cccgggatgtgaagagaagatagatgaggagttgg

>FWG058_ANME1_CRISPRarray01_spacer005
ctatcccatggacatggcagtcttctattgtacagtcgac

>FWG058_ANME1_CRISPRarray01_spacer006
gaagatctcgggcgcgatctaatagatgcgatcatgcaattcaa

>FWG058_ANME1_CRISPRarray01_spacer007
tttgcaaggattcaaagatggtgaaacattaacatataga

>FWG058_ANME1_CRISPRarray01_spacer008
tcaggtatgcggtcatgaaaattactgatgaaaggc

>FWG058_ANME1_CRISPRarray01_spacer009
atggagttccccagcaaggaggaagtacatgagtatgtgtt

>FWG059_ANME1_CRISPRarray01_spacer001
tctagtgcgataaacacgctaatcaatgcatataagg

>FWG059_ANME1_CRISPRarray01_spacer002
ctatataaatagttactataaaactactgcataaac

>FWG059_ANME1_CRISPRarray01_spacer003
ttttgccgttaacctctactttttgttctgtatctat

>FWG059_ANME1_CRISPRarray01_spacer004
ccatcccgtagtactgttatatgtacgacattagga

>FWG059_ANME1_CRISPRarray01_spacer005
ttatttcttccatttcttctatgtttttccttatcg

>FWG059_ANME1_CRISPRarray01_spacer006
caaagcgatagaggacttgagaaaagatattgcttcg

>FWG059_ANME1_CRISPRarray01_spacer007
tccctgcacgcttaaatgacaatccttatattgacca

>FWG059_ANME1_CRISPRarray01_spacer008
cacatccgttcccccgtcccgatgagggggtggatt

>FWG059_ANME1_CRISPRarray01_spacer009
aaagtatctctgccattttatcaaaattgaatttctt

>FWG059_ANME1_CRISPRarray01_spacer010
aaaaagcagttgaaaacaggtatttgtaaatattgg

>FWG059_ANME1_CRISPRarray01_spacer011
gattcttactgagatgcctgaatttctctcccttctctgtg

>FWG059_ANME1_CRISPRarray01_spacer012
tctctacttttccaaatatcccatagcccagacttg

>FWG059_ANME1_CRISPRarray01_spacer013
aaatcttccttgaccccaaacttatgcgtccatgtc

>FWG059_ANME1_CRISPRarray01_spacer014
tccagattttcatgccggttggatgtgtttctgcgt

>FWG059_ANME1_CRISPRarray01_spacer015
gtatcagcgatataggcagattcagagtggtagtta

>FWG059_ANME1_CRISPRarray01_spacer016
caagcagcgagtgaagtacgatcattaatacctgtaa

>FWG059_ANME1_CRISPRarray01_spacer017
gctcagcagtctcaataacatctgcgattgctttatag

>FWG059_ANME1_CRISPRarray01_spacer018
cattttgagtgcccattttgtcatcacatcttttcaag

>FWG059_ANME1_CRISPRarray01_spacer019
tagaagcgacatttacggcagttctcaccacagcttgg

>FWG059_ANME1_CRISPRarray01_spacer020
tctccattacacgtaattcttgcagaagtcgccatctg

>FWG059_ANME1_CRISPRarray01_spacer021
cccctccggttaccggtttctgcaccgataatgat

>FWG059_ANME1_CRISPRarray01_spacer022
ggtatggtaagtacctgaggttctaacctaaagac

>FWG059_ANME1_CRISPRarray01_spacer023
tctgtgactttgaggtgagagaaaatggttgaaaa

>FWG059_ANME1_CRISPRarray01_spacer024
atcctgccgagacgattcgcgcgaagcatagaagacc

>FWG059_ANME1_CRISPRarray01_spacer025
cctactacatctatcattttattcctcactttctgtt

>FWG059_ANME1_CRISPRarray01_spacer026
ttttcaagaaagtgccaaggatatacccgcctttgg

>FWG059_ANME1_CRISPRarray01_spacer027
tataatataacaatttttaaaaaaatcatggtgtat

>FWG059_ANME1_CRISPRarray01_spacer028
aaaggcagaggagaatatccaaattattcaaatgtc

>FWG059_ANME1_CRISPRarray01_spacer029
cctggatctactcagtgtagcgtggaaacaattct

>FWG059_ANME1_CRISPRarray01_spacer030
tcatctccctgtatcaggtgcacgcgacccttgctgc

>FWG059_ANME1_CRISPRarray01_spacer031
accggcgatgaaattgcaatactcgctgggatagcaa

>FWG059_ANME1_CRISPRarray02_spacer001
tctttttcgcatattcgaggtcccattgggtggcgaa

>FWG059_ANME1_CRISPRarray02_spacer002
ataatgtacatctgccggcaccacccacacatcgagatcctc

>FWG059_ANME1_CRISPRarray02_spacer003
cgctaaacgaagtctgtgcagcgagcgcaactccggaaaa

>FWG059_ANME1_CRISPRarray02_spacer004
ttcggaggtggagagaagggaggagaggttcttgttctg

>FWG145_ANME1_CRISPRarray01_spacer001
cgcttccgtccttattttgaggcttgcgtaaattacg

>FWG145_ANME1_CRISPRarray01_spacer002
gcgaattctgcgagttctgctgcggatgtcgcttctactg

>FWG145_ANME1_CRISPRarray01_spacer003
gcggatggaatggtggaacagcaagagccatagacgccta

>FWG145_ANME1_CRISPRarray01_spacer004
gattctaagtgaagagagcgaatgcgaacgggcttgaaga

>FWG145_ANME1_CRISPRarray01_spacer005
ctccccttgtggtagtggaacgccagcgtgttgtggaga

>FWG145_ANME1_CRISPRarray01_spacer006
ctgagcattcgccgtcgtcgccgaatctcacgagcct

>FWG145_ANME1_CRISPRarray01_spacer007
cagcatctctcggcgttgatgacgagttagaggttc

>FWG145_ANME1_CRISPRarray01_spacer008
taactctctgaacgatgcgagcagagaacttgtgagg

>FWG145_ANME1_CRISPRarray01_spacer009
gccttttggagatgcgacaccatacggcgaaggcgt

>FWG145_ANME1_CRISPRarray01_spacer010
gtgagcataccttaccccacatcaggagaccaaatct

>FWG145_ANME1_CRISPRarray01_spacer011
atcaaagcttttttacatgagggacgagctatcttt

>FWG145_ANME1_CRISPRarray01_spacer012
aactccttaaaaagagcgcttactctgtggaaaaca

>FWG145_ANME1_CRISPRarray01_spacer013
aacagaaaaggacatacgaaaaatcttcaccaaccca

>FWG145_ANME1_CRISPRarray01_spacer014
caaatcaaagtgcgacgaaatagaagaagtgaaggtcaa

>FWG145_ANME1_CRISPRarray01_spacer015
gagttttctcgcagcttccgcattcttacaccagctct

>FWG145_ANME1_CRISPRarray01_spacer016
gtggcagtgcatcagcatagcggtataaggttttag

>FWG145_ANME1_CRISPRarray01_spacer017
tcggaatactcgctcctctctacgaaacgccctctttgt

>FWG145_ANME1_CRISPRarray01_spacer018
acttcctcactcatctcctctcaccttcatcaaatc

>FWG145_ANME1_CRISPRarray01_spacer019
agagtgcaagcgagttcatgaacggcgttattgaac

>FWG145_ANME1_CRISPRarray01_spacer020
atagtgtgccatatctcagctactatgacaagtatgctc

>FWG145_ANME1_CRISPRarray01_spacer021
ataagaaagaagttgaagcggtatcctcctttgaacttaa

>FWG145_ANME1_CRISPRarray01_spacer022
tgctgttctatacaacctaactattcaaatactttga

>FWG145_ANME1_CRISPRarray01_spacer023
acacacggcttatttacctttactctcacatgagcgat

>FWG145_ANME1_CRISPRarray01_spacer024
gttgcggagggacaaacatttagggttaaaccttacac

>FWG145_ANME1_CRISPRarray01_spacer025
tctttagaggatattgtaaattgtgtgagaacaac

>FWG145_ANME1_CRISPRarray01_spacer026
atactccataggttgataatttgtgagcgagttaagtcc

>FWG145_ANME1_CRISPRarray01_spacer027
gatgttacactggaagacaacattcgcaggatggaga

>FWG145_ANME1_CRISPRarray01_spacer028
tgtgctaataactcactcttaaacttgttatcatctatt

>FWG145_ANME1_CRISPRarray01_spacer029
ctatttttcgcatatgctatcatatctggtgagaggtta

>FWG145_ANME1_CRISPRarray01_spacer030
gagcttgagagagagcggaggaagagggagcgagata

>FWG145_ANME1_CRISPRarray01_spacer031
tgttgatgcggaagaatcccaccactttatgtagaa

>FWG145_ANME1_CRISPRarray01_spacer032
accagctactacgacaagtatgctccccttctcggcta

>FWG145_ANME1_CRISPRarray01_spacer033
tgcgaaagagagcgtgagaaaggaaatctttaagaaa

>FWG145_ANME1_CRISPRarray01_spacer034
tatgagtgccttattacatgcgatggcttgtccttt

>FWG145_ANME1_CRISPRarray01_spacer035
gttcctctactgaccagtggggcagcattctacccattc

>FWG145_ANME1_CRISPRarray01_spacer036
gagagcgcagacatccgtatcctcttcagaggcgtga

>FWG145_ANME1_CRISPRarray01_spacer037
tttctcatttttcaccacctaaaattcaatgaaaagcca

>FWG145_ANME1_CRISPRarray01_spacer038
gcgctttcagaacatgtaatcgcaaatcaccaatcttt

>FWG145_ANME1_CRISPRarray01_spacer039
gctaacaatgcctttcccttattttttccatttgggggtgata

>FWG145_ANME1_CRISPRarray01_spacer040
tagtgcatacagatggcgacgcagagtatatagatgg

>FWG145_ANME1_CRISPRarray01_spacer041
gcgtgatggatttccacttttccctcttccgcctcctt

>FWG145_ANME1_CRISPRarray01_spacer042
tcttaattttctcgcttcactgaccgtttttggcgaa

>FWG145_ANME1_CRISPRarray01_spacer043
tctctccaatctctttacttcgaaacggctgtcaatgtt

>FWG145_ANME1_CRISPRarray01_spacer044
gagagattaaaaaatctggcgactgccaacgaacagaaa

>FWG145_ANME1_CRISPRarray01_spacer045
cttgcgactcgcaagacttcagcggcgtgttttagag

>FWG145_ANME1_CRISPRarray01_spacer046
ccgctttctgtttgtccatgtcttctctctctgtta

>FWG145_ANME1_CRISPRarray01_spacer047
gtcaaattaggcgaggtattgacgcacacaaaatta

>FWG145_ANME1_CRISPRarray01_spacer048
attttccctttggggatgctgtgccgtcaaagaca

>FWG145_ANME1_CRISPRarray01_spacer049
gcgaaatggaaacccgaaacgaaggcgaaactaaagattta

>FWG145_ANME1_CRISPRarray01_spacer050
accttaaaatgcgttatatctccaaaacctcttattaa

>FWG145_ANME1_CRISPRarray01_spacer051
ttctcttcctttatcttcttaactacttcgtcaaag

>FWG145_ANME1_CRISPRarray01_spacer052
atgatattgtaacggatgctatactcaaagtagata

>FWG145_ANME1_CRISPRarray01_spacer053
aattctcgctttatcctttctatgcttcgttctatggtt

>FWG145_ANME1_CRISPRarray01_spacer054
gtctcctacaaaatcggaaaatgtgtcccaaacatcaa

>FWG145_ANME1_CRISPRarray01_spacer055
catgctcgtttatgtatttctcccattccttaaagtaa

>FWG145_ANME1_CRISPRarray01_spacer056
gaagttaccgctaccttttgaggctcaccattagatttc

>FWG145_ANME1_CRISPRarray01_spacer057
taagaagtggtcgcatagggaaggttaccaaaggtgt

>FWG145_ANME1_CRISPRarray01_spacer058
acagagtttgctaactcatacatagcatacaacaaaa

>FWG145_ANME1_CRISPRarray01_spacer060
caagtaacagcgagcatatgcggtaacagcagaagcgat

>FWG145_ANME1_CRISPRarray01_spacer061
aaccctctttgaaaggttaattcctgctatgttttgttt

>FWG145_ANME1_CRISPRarray01_spacer062
tcagttttacccgttaaacgcaactcaacggatgctgga

>FWG145_ANME1_CRISPRarray01_spacer063
gaaacgacgcactttaacatacttcgcattaatgtcaa

>FWG145_ANME1_CRISPRarray01_spacer064
gcgttgtcgcagatgagaagaaagtctcaacaagcg

>FWG145_ANME1_CRISPRarray01_spacer065
tagaactgaccgcatcagactggaagacaatcataag

>FWG145_ANME1_CRISPRarray01_spacer066
taacgaccagaacgccctcctacaggcgatggagg

>FWG145_ANME1_CRISPRarray01_spacer067
ttatgagcgcatctacttccacagcgaactcgggg

>FWG145_ANME1_CRISPRarray01_spacer068
cgaaagcggtgcttgaccccgctgaatttaacaaagtgttaa

>FWG145_ANME1_CRISPRarray01_spacer069
tattctcccacactcgcatctgcccgtccaagcgt

>FWG145_ANME1_CRISPRarray01_spacer070
tcataacagacatcttcagcatatttaaggggactaa

>FWG145_ANME1_CRISPRarray01_spacer071
ttcttcttaaggtcttcaagcatcttcacgacttcgt

>FWG145_ANME1_CRISPRarray01_spacer072
acatatactctgcgtcctctcctctccaccatgtctct

>FWG145_ANME1_CRISPRarray01_spacer073
aacccatctctttgtaagcatctcctctcacctcta

>FWG145_ANME1_CRISPRarray01_spacer074
aagtaacatctggcatcttctcaattgacttccgtccc

>FWG145_ANME1_CRISPRarray01_spacer075
aaagaagccaacggttgttttctccacttccaaaa

>FWG145_ANME1_CRISPRarray01_spacer076
atgtcatacccccaaaagtataaccctacttggaagt

>FWG145_ANME1_CRISPRarray01_spacer077
aaaggtcggcgaggacaagtggagatgcgaagtgtg

>FWG145_ANME1_CRISPRarray01_spacer078
caaattaatgatttgtgtgcgtgtcaaatctttctcac

>FWG145_ANME1_CRISPRarray01_spacer079
tatgtatcaaatgtgataactcctattgagaatgctttga

>FWG145_ANME1_CRISPRarray01_spacer080
ttctaagtaaatcttgcctccgcttatgatggcatc

>FWG145_ANME1_CRISPRarray01_spacer081
gtgtatgctccatatattttcgaaaaatcaataaaat

>FWG145_ANME1_CRISPRarray01_spacer082
cgtatttctctcgtattttctgcagattttcggcatctctta

>FWG145_ANME1_CRISPRarray01_spacer083
actccgctactcgctcagcaaagtttactgtcattttt

>FWG145_ANME1_CRISPRarray01_spacer084
gctcttttgccatccgaatgatttcctcataccgtcgctgtgcgt

>FWG145_ANME1_CRISPRarray01_spacer085
ggcacaattttttcagagactctctctacaagaatat

>FWG145_ANME1_CRISPRarray01_spacer086
gagatttctcgggtctgcctgttccgccgcaggcagcgt

>FWG145_ANME1_CRISPRarray01_spacer087
ggttatttgaatagaagggatttttcaagtgggctgg

>FWG145_ANME1_CRISPRarray01_spacer088
tgttttccttgaattctttgtctttgcatgcatctt

>FWG145_ANME1_CRISPRarray01_spacer089
agatgtgtctctcgctctatcttcctaatgattttccg

>FWG145_ANME1_CRISPRarray01_spacer090
ccatttgtgctattcttatttgcttctcaatctcctc

>FWG145_ANME1_CRISPRarray01_spacer091
acattaagacataggtatcgccttcgtcctctaacga

>FWG145_ANME1_CRISPRarray01_spacer092
aagataacaacgagcataggcggttactgcggaagc

>FWG145_ANME1_CRISPRarray01_spacer093
tgtttaagtatccaccttttcgggtaacgcttccttt

>FWG145_ANME1_CRISPRarray01_spacer094
atttcgcaactaattcgtcctctgtgattaaaccttcc

>FWG145_ANME1_CRISPRarray01_spacer095
aaggttgataatttgtgtccgtgtcaaatctttctca

>FWG145_ANME1_CRISPRarray01_spacer096
taaatctgtaacagattgatttaaaaacggtatgtccg

>FWG145_ANME1_CRISPRarray01_spacer097
ctcgtttgatttatatcacgctcttcgcataatacc

>FWG145_ANME1_CRISPRarray01_spacer098
cacatactctaaaaagggtattcgtttcagggacgg

>FWG145_ANME1_CRISPRarray01_spacer099
acagaattagatttgaggcattagattatccttattt

>FWG145_ANME1_CRISPRarray01_spacer100
acacaagtttatgagatgctccataggttaaatcca

>FWG145_ANME1_CRISPRarray01_spacer101
catccaaacccatgctcttataagcatccccccga

>FWG145_ANME1_CRISPRarray01_spacer102
ttggtgagggataataaagataatcttgcttaagagc

>FWG145_ANME1_CRISPRarray01_spacer103
aagaagatataatcaaatggtataacaacaaactta

>FWG145_ANME1_CRISPRarray01_spacer104
acaatttgtagtatgtttgagagcaaacatatatctg

>FWG145_ANME1_CRISPRarray01_spacer105
cctcctttacctcttccgtttggaaaatatcttccttta

>FWG145_ANME1_CRISPRarray01_spacer106
tctctaaacatacagatggaggtgagtggtgaggtga

>FWG145_ANME1_CRISPRarray01_spacer107
ccgtgcgggcgggctctctttcattataaaaaagca

>FWG145_ANME1_CRISPRarray01_spacer108
tttccttaatggtgagatttgggtagagagcaaagagta

>FWG145_ANME1_CRISPRarray01_spacer109
tgtgttcgcatatataaatgcgcttccatgcgtccatctt

>FWG145_ANME1_CRISPRarray01_spacer110
aaatttctctctcataacggctcatattctacctcat

>FWG145_ANME1_CRISPRarray01_spacer111
aaatctaaacgggaaaggtgttatatatgcgttatcctt

>FWG145_ANME1_CRISPRarray01_spacer112
tttaacgaagaagccgtgagtgcctctccatgtcttcttcgt

>FWG145_ANME1_CRISPRarray01_spacer113
agctcctctttgccaaatcgtaagagctctttccactg

>FWG145_ANME1_CRISPRarray01_spacer114
tagttataaaggataaggatggcgcagttgtggagagagg

>FWG145_ANME1_CRISPRarray01_spacer115
aaatcctttatcatgccttcttctgacggtggcaaa

>FWG145_ANME1_CRISPRarray01_spacer116
catttctctcctcatgcatattcatcacccctaaaga

>FWG145_ANME1_CRISPRarray01_spacer117
ataacctcattttttggcatcacctcctatccgtttta

>FWG145_ANME1_CRISPRarray01_spacer118
aaggaaactgcactgcggtatttttatatgctctga

>FWG145_ANME1_CRISPRarray01_spacer119
gaataccgtgtcctttgctgtctccttcttcttctcca

>FWG145_ANME1_CRISPRarray01_spacer120
ttatttacacacaaaaagtggtctcacagacaaggtta

>FWG145_ANME1_CRISPRarray01_spacer121
ggcattgcctgatgctactctcgctcactaatctca

>FWG145_ANME1_CRISPRarray01_spacer122
ttttgtattttttgtgtctctatatattttctcgctt

>FWG145_ANME1_CRISPRarray01_spacer123
tgtcctacccatattattcaccttccctttcttgt

>FWG145_ANME1_CRISPRarray01_spacer124
cgggatgcgtgccccagtcccgagctctgctgggtttgt

>FWG145_ANME1_CRISPRarray01_spacer125
actaatgtatgagctattttgaaaagatgagtaggg

>FWG145_ANME1_CRISPRarray01_spacer126
tgggatttgacaaaggaatggggaagagattggcgga

>FWG145_ANME1_CRISPRarray01_spacer127
tgctctgcggagatgatgcacctataggatatgtctt

>FWG145_ANME1_CRISPRarray01_spacer128
taaaaattccttatcatgctcactgatttttaatgct

>FWG145_ANME1_CRISPRarray01_spacer129
attgagaatgctttggagacaatacaaaatattaaaa

>FWG145_ANME1_CRISPRarray01_spacer130
caacatttaaataccccctctttaaagatatacatgg

>FWG145_ANME1_CRISPRarray01_spacer131
atgagaacgagggtgtgcctacaagcgagcaaatac

>FWG145_ANME1_CRISPRarray01_spacer132
aatcatagcctcttcgtcttatgtattctcgctgaaa

>FWG145_ANME1_CRISPRarray01_spacer133
ctcaaatacaagcctaaaactcggctctcgtagtattcgt

>FWG145_ANME1_CRISPRarray01_spacer134
aacttattaaattggagaaaaacccaaccctatcggga

>FWG145_ANME1_CRISPRarray01_spacer135
cgctctatgcaatagaagaatgcctcgctcaattag

>FWG145_ANME1_CRISPRarray01_spacer136
gtatcatcttttgtaatctttccatttgttgctttgt

>FWG145_ANME1_CRISPRarray01_spacer137
cagtgtctctttcccgtattccctgaattctttccat

>FWG145_ANME1_CRISPRarray01_spacer138
ctgacggtttctcgccaatttgaaatctctcaagcaag

>FWG145_ANME1_CRISPRarray01_spacer139
caacaatgggagcatcaacggcaatcatttttggta

>FWG145_ANME1_CRISPRarray01_spacer140
aaacatactagtgtcgtctggccaggcagtaattttc

>FWG145_ANME1_CRISPRarray01_spacer141
cgtaatagctatatgctgtgtatatcttcgctggaa

>FWG145_ANME1_CRISPRarray01_spacer142
gaattgcccaatttggaaaagggcggttttcgctaagt

>FWG145_ANME1_CRISPRarray01_spacer143
aaatatcctttatgtcgcctcggattgccatcttttcct

>FWG145_ANME1_CRISPRarray01_spacer144
tctctctctttcccttcatagtagatggcagaaat

>FWG145_ANME1_CRISPRarray01_spacer145
aatttgtaatcatctaataaatcacttaaacgcttat

>FWG145_ANME1_CRISPRarray01_spacer146
gtgtgccttccaataccacatcaacacttccttatc

>FWG145_ANME1_CRISPRarray01_spacer147
aagcaaaacatagcgggaatagacctttcaaagagggtt

>FWG145_ANME1_CRISPRarray01_spacer148
tttaacaatagttgccggagaaggtaatttttgcgaaga

>FWG145_ANME1_CRISPRarray01_spacer149
taatagagcaaattgcgtatttctgcttttgtatata

>FWG145_ANME1_CRISPRarray01_spacer150
tttatgtgagcattcagaaaacggataaatcatgggg

>FWG145_ANME1_CRISPRarray01_spacer151
cgcactacgcaaacgctcaaactgtagttgcttga

>FWG145_ANME1_CRISPRarray01_spacer152
acgaatgctctcaacgaaagagcatgtgaaacccat

>FWG145_ANME1_CRISPRarray01_spacer153
ataaggtattcaccagagagaagaaggtatgagtttt

>FWG145_ANME1_CRISPRarray01_spacer154
gtaaggtttaatgctgggttgtattgccaagcatac

>FWG145_ANME1_CRISPRarray01_spacer155
gcatccctgctttctcggcatattccacaatattgt

>FWG145_ANME1_CRISPRarray01_spacer156
caaaaatatgagggcggaaagaagacaccagaagcgt

>FWG145_ANME1_CRISPRarray01_spacer157
caggcatcttgctgtcattctgctaggaaatcctatctg

>FWG145_ANME1_CRISPRarray01_spacer158
atacatggcttgtggacgagctcgtgacatctcca

>FWG145_ANME1_CRISPRarray01_spacer159
tctccaataccacctcctctactccgccaaagtaacctt

>FWG145_ANME1_CRISPRarray01_spacer160
ttctatctcccaccagaattgagatccagcaaatttcc

>FWG145_ANME1_CRISPRarray01_spacer161
atcaccccctttcaaaaaaataaggaggagaattaag

>FWG145_ANME1_CRISPRarray01_spacer162
cagcagtaaataagttgctgatgattgtagatgaatc

>FWG145_ANME1_CRISPRarray01_spacer163
caagccttgcatatccttttgccgttaagaccaattcag

>FWG145_ANME1_CRISPRarray01_spacer164
taagcaaaccttcttcaaattgataagtataaaccgcaa

>FWG145_ANME1_CRISPRarray01_spacer165
caaacatacaaagagcgattagagtggttagaagact

>FWG145_ANME1_CRISPRarray01_spacer166
gaacttcctctcttctcttcttctcaaatgaggag

>FWG145_ANME1_CRISPRarray01_spacer167
gctgataaacaagggcatattcaaaatcacacctaca

>FWG145_ANME1_CRISPRarray01_spacer168
ctcgctttttaaaggcagcagatgatatgcgtcaaagaag

>FWG145_ANME1_CRISPRarray01_spacer169
aaactctcaaaatctgctgagcggtttgagctggaagt

>FWG145_ANME1_CRISPRarray01_spacer170
acgggagagtatcaacggtgtcctgcggatcttcga

>FWG145_ANME1_CRISPRarray01_spacer171
catccttcaccgcttgctccgccgcatcattcggaata

>FWG145_ANME1_CRISPRarray01_spacer172
gttctgaaggagaacttagaacttgacaggtattggggt

>FWG145_ANME1_CRISPRarray01_spacer173
tcggtgcgggcgtgcaacagttcgcacatatcgtgttta

>FWG145_ANME1_CRISPRarray01_spacer174
tctgctgctgttgctgcattgacggggcgaaaaacggaaa

>FWG145_ANME1_CRISPRarray01_spacer175
caggcatcttgctgtcattctgctaggaaattcccat

>FWG145_ANME1_CRISPRarray01_spacer176
tttatacggtgatgattacatgcgtgagttatcagc

>FWG145_ANME1_CRISPRarray01_spacer177
ttacatccaactcgctattgagcgaatacgcatcc

>FWG145_ANME1_CRISPRarray01_spacer178
gacatatacatgcgtaatctccatacacgcttcggc

>FWG145_ANME1_CRISPRarray01_spacer179
attagggaactgatagaaaaagggaaagaaaaaagag

>FWG145_ANME1_CRISPRarray01_spacer180
tagttcgcaacgacgaagcctttgacaggcgttccca

>FWG145_ANME1_CRISPRarray01_spacer181
ctaaatcctctccaccgacgaattcaacgatttcat

>FWG145_ANME1_CRISPRarray01_spacer182
acgtagcttttacattagttaagtatattggatgctgcca

>FWG145_ANME1_CRISPRarray01_spacer183
tttcgcaggttctttgcgttcctttaagaattctttgatttc

>FWG145_ANME1_CRISPRarray01_spacer184
ctgaacttaaagagcgggacatacacgatagatgcga

>FWG145_ANME1_CRISPRarray01_spacer185
agcgttgtttaaacttacccaaatgttattccatattt

>FWG145_ANME1_CRISPRarray01_spacer186
gtgagatattcaccagaaagaagaaggtatgagttt

>FWG145_ANME1_CRISPRarray01_spacer187
tcagagcggttgtattcactcaaacctctcttttcggga

>FWG145_ANME1_CRISPRarray01_spacer188
ctaaacgcatcacaaactcttttatgatttcaacat

>FWG145_ANME1_CRISPRarray01_spacer189
agtgctgtttttaccataaacggctcaataactcccaccg

>FWG145_ANME1_CRISPRarray01_spacer190
taaacccctccaaaaccctaaagtcaaaatctatgt

>FWG145_ANME1_CRISPRarray01_spacer191
gaaaggattattgaccttgacaccgaagtgccaatagg

>FWG145_ANME1_CRISPRarray01_spacer192
atagtatatatgaagggcaaaaaatttggaagggat

>FWG145_ANME1_CRISPRarray01_spacer193
ctgtaaaagagagttgcgccgatgtaaatcattcgccg

>FWG145_ANME1_CRISPRarray01_spacer194
tgatttctactctcagcgtgggcgctataatctccac

>FWG145_ANME1_CRISPRarray01_spacer195
gctcgcccctcacaaaaaccgcatctcgccctgtctt

>FWG145_ANME1_CRISPRarray01_spacer196
aagctcttcgcttctatcatctctggcgtga

>FWG145_ANME1_CRISPRarray01_spacer197
agcctgtcagagggagtgtggtcggcgcaacggtaga

>FWG145_ANME1_CRISPRarray01_spacer198
gagtgtgttgtgagcgatctccacctactcatgcaa

>FWG145_ANME1_CRISPRarray01_spacer199
aggctcaatatatttttactcggcttaagcctcgga

>FWG145_ANME1_CRISPRarray01_spacer200
aatcgccagaatgagggttgaagagaggcggagata

>FWG145_ANME1_CRISPRarray01_spacer201
ttttgagagtgtctttgttcaaaacgctttctttttt

>FWG145_ANME1_CRISPRarray02_spacer001
ttgaaatagcgaaagttcctgtgagcgaacatctcat

>FWG145_ANME1_CRISPRarray02_spacer002
cgtggagggcgaaataaacgaagcgaaggagaaagcg

>FWG145_ANME1_CRISPRarray02_spacer003
caatggaaagaactattgagatatggaaaagaagagct

>FWG145_ANME1_CRISPRarray02_spacer004
tgtggagtggtgtgtggaagagaagtgcgagcattt

>FWG145_ANME1_CRISPRarray02_spacer005
atggcatttgacaacaaaaggatatttagcaaaagt

>FWG145_ANME1_CRISPRarray02_spacer006
atacattcaataaaagacggtggagcctctttcaga

>FWG145_ANME1_CRISPRarray02_spacer007
atttttaaggctccataaggaagtatatgagaaaattct

>FWG145_ANME1_CRISPRarray02_spacer008
aatgtgtcttccccgctgctcgcactcgcaaccgt

>FWG145_ANME1_CRISPRarray02_spacer009
agatagagatagagatagagactccaaatgaaatga

>FWG145_ANME1_CRISPRarray02_spacer010
tgaactctttacagtccagcgggatgacactgatttc

>FWG145_ANME1_CRISPRarray03_spacer001
tctcaatcggagcggaagaaaccgcataagcggagag

>FWG145_ANME1_CRISPRarray03_spacer002
gtccaactcctcactttccatgttccctcatatatcct

>FWG145_ANME1_CRISPRarray03_spacer003
cgtgtcagaggtcggtagcgcctcttcgtagaataagt

>FWG145_ANME1_CRISPRarray03_spacer004
tttcttgctgaacgccgccgaacagaaaaaagacgg

>FWG145_ANME1_CRISPRarray03_spacer005
actggaaagagcgggcttctttcacgcatcagctcaa

>FWG145_ANME1_CRISPRarray03_spacer006
gtcaaagacttttgatgctaaatccaagagaactacg

>FWG145_ANME1_CRISPRarray03_spacer007
acgattgcgacaaggataaccatatttctgaaagagcaa

>FWG145_ANME1_CRISPRarray03_spacer008
ctatcatcttcgctgcgacatcttctatccttcgcagaagcact

>FWG145_ANME1_CRISPRarray03_spacer009
tgacatcaccgtcggcactttcagatttcagacgct

>FWG145_ANME1_CRISPRarray03_spacer010
accagcacatcaaaggcatctggaggctaatgcgtccttg

>FWG145_ANME1_CRISPRarray03_spacer011
ctgaaagcggaagatgaaatagaggaattctttgaagg

>FWG145_ANME1_CRISPRarray03_spacer012
gaggcagttaaggtatttttccatatgtgattgagg

>FWG145_ANME1_CRISPRarray03_spacer013
cacagggagtttgttgcccattatccatgtataaag

>FWG145_ANME1_CRISPRarray03_spacer014
ctgattaccgctgcggtcgctgcaagcgcaaccggctct

>FWG145_ANME1_CRISPRarray03_spacer015
ttcgtatgcgacatctcaatatcatgaggagagaatccg

>FWG145_ANME1_CRISPRarray03_spacer016
ctatctgcacttcgtgcataacaacgagccgaaagt

>FWG145_ANME1_CRISPRarray03_spacer017
gaggatataagtatcgttgcggcgcttcccaagccttg

>FWG145_ANME1_CRISPRarray03_spacer018
ttatttttctcactttctcctcagcagtgagctcttcg

>FWG145_ANME1_CRISPRarray03_spacer019
ctcctactattgttaaatggcttaaattaggaataatc

>FWG145_ANME1_CRISPRarray03_spacer020
ttttccttcaatctctcggtgattttaatgtcatacct

>FWG145_ANME1_CRISPRarray03_spacer021
gaatcacaggatgtcggctaggctctggacgaatttc

>FWG145_ANME1_CRISPRarray03_spacer022
ttctttaggaacactatcaacagccattttgcaaatct

>FWG145_ANME1_CRISPRarray03_spacer023
gctgatagtatcgttatcagtgcctcgtattctgc

>FWG145_ANME1_CRISPRarray03_spacer024
tgtttttatttttgtttcgctcttcttttccatcttcttc

>FWG145_ANME1_CRISPRarray03_spacer025
aggaatgtctatgctctttcttttataagagcaggccga

>FWG145_ANME1_CRISPRarray03_spacer026
atatatatgaagggcaaaaaatttgagcgggatcgcc

>FWG145_ANME1_CRISPRarray03_spacer027
atttttttgaaaggaggtgatggaaagaatggaaatgt

>FWG145_ANME1_CRISPRarray03_spacer028
ttgccatctccgcatcgcctccttttctctgctgtttttcg

>FWG145_ANME1_CRISPRarray03_spacer029
aagcgcaccgccattaacggagcccgctatacgccc

>FWG145_ANME1_CRISPRarray03_spacer030
ttaggcgggagagaaggcaaaacgccttctccctttcc

>FWG145_ANME1_CRISPRarray03_spacer031
tacgactactctgttcaaccttcgttttgctgatttac

>FWG145_ANME1_CRISPRarray03_spacer032
tttgagagaggattaaaatatcctctcttccttttttt

>FWG145_ANME1_CRISPRarray03_spacer033
ttctacccaaatttccattatgagcggattactaacga

>FWG145_ANME1_CRISPRarray03_spacer034
tttatggtcaaaacttcgttgggaacgggtgcggacac

>FWG145_ANME1_CRISPRarray03_spacer035
aattcttgtttgttggcgtgtccgcttttccataaacta

>FWG145_ANME1_CRISPRarray03_spacer036
gatgttactttggaggataacatcaggcggatggag

>FWG145_ANME1_CRISPRarray03_spacer037
ccgtaatcaaaccttcctcatattgatatacataa

>FWG145_ANME1_CRISPRarray03_spacer038
cggtatagtgattgtgggctctgcctcaccctcact

>FWG145_ANME1_CRISPRarray03_spacer039
acgacatgtcgtcgcatctaccatgactaacgaatg

>FWG145_ANME1_CRISPRarray03_spacer040
ctaaaagtttcggtatcccaaccgactatatcatgatgt

>FWG145_ANME1_CRISPRarray03_spacer041
cattttcctcaaacgagcaaaccgcatcatacattaaa

>FWG145_ANME1_CRISPRarray03_spacer042
acgcctttgtcgtttaaagcgggggacgaggttaaggt

>FWG145_ANME1_CRISPRarray03_spacer043
ctatcctgtggggagggctcgggatttccctctcctgc

>FWG145_ANME1_CRISPRarray03_spacer044
tatctctatatatgggctggtggagctcacagtgaaa

>FWG145_ANME1_CRISPRarray03_spacer045
ttctgcgcctactgcgaatacacacggcctttattggagg

>FWG145_ANME1_CRISPRarray03_spacer046
tggcccattcaaggcattctttctcgttcattcttcct

>FWG145_ANME1_CRISPRarray03_spacer047
attacaatacttttttatgtgcggtggaattcttgg

>FWG145_ANME1_CRISPRarray03_spacer048
ggaaaaaacggatgccgagagtggcgcctcggcat

>FWG145_ANME1_CRISPRarray03_spacer049
aaagttaataatgggttcagagcagagatatgagcga

>FWG145_ANME1_CRISPRarray03_spacer050
tcatacatttacgggctgcgagcctcaagaggtgagg

>FWG145_ANME1_CRISPRarray03_spacer051
tgctcacggcggtctttgggaggctgtctttatatggg

>FWG145_ANME1_CRISPRarray03_spacer052
catgcgagaatatgagaatgcggggcttgacgcttg

>FWG145_ANME1_CRISPRarray03_spacer053
ttgttttttatgaatttcagcatctctaatgcctca

>FWG145_ANME1_CRISPRarray03_spacer054
gcgtgcccaggctccctttttgggagtgcggctggggag

>FWG145_ANME1_CRISPRarray03_spacer055
ttaattccctcttcgcttcttccctcgttatctgacctaa

>FWG145_ANME1_CRISPRarray03_spacer056
attcgttacttcttctaacgaaggtatttttatattttgt

>FWG145_ANME1_CRISPRarray03_spacer057
caggcagtagcaaaggacagtcagactttgcgagga

>FWG145_ANME1_CRISPRarray03_spacer058
acgcctttgctctttaaggcaggcgacgaactaaaggt

>FWG145_ANME1_CRISPRarray03_spacer059
gaccttatacttctcttcttcctttgatgtcaaagt

>FWG145_ANME1_CRISPRarray03_spacer060
tatctaaaacaactgctataacttcgtcgctcaaa

>FWG145_ANME1_CRISPRarray03_spacer061
taattgacgaaaatgtattccttcgcttcgcttccg

>FWG145_ANME1_CRISPRarray03_spacer062
aagaaggcgtttagcattacggagaataagcataccta

>FWG145_ANME1_CRISPRarray03_spacer063
aaggaatggaagcgagcaacagttttggaaggatac

>FWG145_ANME1_CRISPRarray03_spacer064
aattcctcaaatcatcaaatagacaattctggcagg

>FWG145_ANME1_CRISPRarray03_spacer065
gaaagcaaagcgcttctttaagtaatcaactcggtcatc

>FWG145_ANME1_CRISPRarray03_spacer066
aagcggtagctcttttatatttccatatctataaga

>FWG145_ANME1_CRISPRarray03_spacer067
acgatttacagaatggattgaaagcagcagagagagt

>FWG145_ANME1_CRISPRarray03_spacer068
atatgtatatgaggctttccctggtctcctcttcaca

>FWG145_ANME1_CRISPRarray03_spacer069
tatttctgttgcatctctgcaaatattgtctctctc

>FWG145_ANME1_CRISPRarray03_spacer070
gaaaggcacatttcgttcctacatagaaacctataaaga

>FWG145_ANME1_CRISPRarray03_spacer071
aagtaaaaaataaatcacattctttttctgagaaaga

>FWG145_ANME1_CRISPRarray03_spacer072
gaaattccgccaataacgagcaatatgcgtgcagcg

>FWG145_ANME1_CRISPRarray03_spacer073
ggctttgagggcaacagatatttcctgatgacggatgcga

>FWG145_ANME1_CRISPRarray03_spacer074
acgaactggatgatgtaatcctcttcatctatgcttttga

>FWG145_ANME1_CRISPRarray03_spacer075
ttaaacgcagatattcttcgcctttcgtcagtccga

>FWG145_ANME1_CRISPRarray03_spacer076
agagtttctcgcctttctgtgtaagcatttgttccg

>FWG145_ANME1_CRISPRarray03_spacer077
taaatcataatccgcttgttttaagaattgtttgactgt

>FWG145_ANME1_CRISPRarray03_spacer078
attacaaacctctctttctcctcctcttcctcctc

>FWG145_ANME1_CRISPRarray03_spacer079
aatcaaagtcttccgagagatagcaaagctcttga

>FWG145_ANME1_CRISPRarray03_spacer080
cctcaagctgcactgctctcttgtcattacgataacat

>FWG145_ANME1_CRISPRarray03_spacer081
ctttcttctctccattacccaaatccacctctctcgt

>FWG145_ANME1_CRISPRarray03_spacer082
tcagatttccatcccaacaaatacgcaaaacttctc

>FWG145_ANME1_CRISPRarray03_spacer083
cgtgttgtctgaagaggagattgagagacaaataagagt

>FWG145_ANME1_CRISPRarray03_spacer084
acctgtgtaaagaggacgaggagtgtaaagatgctc

>FWG145_ANME1_CRISPRarray03_spacer086
tctcttccctgatggaacaacctctttatcatactcttctt

>FWG145_ANME1_CRISPRarray03_spacer087
aacgaatgtatgttgtttgtatcatcggactataa

>FWG145_ANME1_CRISPRarray03_spacer088
gattgcgagagaaagcgagaatgatgccaacgctgcaa

>FWG145_ANME1_CRISPRarray03_spacer089
aagtcaaaaagcgatttgagatgctgcgtgtgcaata

>FWG145_ANME1_CRISPRarray03_spacer090
ggttaaatccacccagtcaggagtggctaaggtatcgt

>FWG145_ANME1_CRISPRarray03_spacer091
gtcgcaagcgtcgtcgcagcacactcacgagccctgcg

>FWG148_ANME1qexz01sp_CRISPRarray01_spacer001
tcttactgaaccagaccgtttttccctcgccttctttc

>FWG148_ANME1qexz01sp_CRISPRarray01_spacer002
gaaaaagagagcgctacacggcgcctataaatcaatctc

>FWG148_ANME1qexz01sp_CRISPRarray01_spacer003
tgtgataacatttctctaacgactgccaaatctcgtgtccaa

>FWG148_ANME1qexz01sp_CRISPRarray01_spacer004
aactatgaaaataagtggtgtgatatgtatcacaat

>FWG148_ANME1qexz01sp_CRISPRarray01_spacer005
gattgtttcaatgtttcaatcctgccgagacgatttg

>FWG148_ANME1qexz01sp_CRISPRarray01_spacer006
ctgagcgcatcgactatatcatcatgaatgctgacg

>FWG148_ANME1qexz01sp_CRISPRarray01_spacer007
atagaacataaaatgcctttcggtcttcgggttcttac

>FWG148_ANME1qexz01sp_CRISPRarray01_spacer008
aacatcctcggcaaccttcttgcgttatgagtgtta

>FWG148_ANME1qexz01sp_CRISPRarray01_spacer009
tccgtatcctgtccctctgtcccccctgacacttac

>FWG148_ANME1qexz01sp_CRISPRarray01_spacer010
gttttatgtctattattatttctttgtgctcatagttca

>FWG148_ANME1qexz01sp_CRISPRarray01_spacer011
aatcgaacaatagggggaggatggaaaccgaaaaag

>FWG148_ANME1qexz01sp_CRISPRarray01_spacer012
tcttcttgtattttaactgtttctctaatctaatcg

>FWG148_ANME1qexz01sp_CRISPRarray01_spacer013
gcttttgttttgcagttatcagctatccgctcatgt

>FWG148_ANME1qexz01sp_CRISPRarray02_spacer001
gcttagccatttccgaagcacctctttcgctgatttc

>FWG148_ANME1qexz01sp_CRISPRarray02_spacer002
gtctacacgatcacgattgtttttaattctttttctttca

>FWG148_ANME1qexz01sp_CRISPRarray02_spacer003
ccctatcgcatagagagacaaatttgcctttggaactacat

>FWG148_ANME1qexz01sp_CRISPRarray02_spacer004
ctctcagtttggctgcttcctgcaaaagccgtctacaaaaacaaggattgaaacaaaactttttttcgca
agcgaaaaaacctttactaagaacgcttacgccgtttgcttcgcaaaaataattctttctt

>FWG148_ANME1qexz01sp_CRISPRarray03_spacer001
cttccttcaatggcaaatagtttgtgattttgagat

>FWG148_ANME1qexz01sp_CRISPRarray03_spacer002
cttattacatgtaaagaatttgcagatagtattgat

>FWG148_ANME1qexz01sp_CRISPRarray03_spacer003
gctcagattatccggtcgatttgattgcagtgcgaaa

>FWG148_ANME1qexz01sp_CRISPRarray03_spacer004
gtatataaccataccggttgcttttgagataacaaagga

>FWG148_ANME1qexz01sp_CRISPRarray03_spacer005
atacatctgtattgctcagccatatgcggtcaagccg

>FWG148_ANME1qexz01sp_CRISPRarray03_spacer006
catggcaaaaactggaagatcgcgtttgcgcaaagtt

>FWG148_ANME1qexz01sp_CRISPRarray03_spacer007
cttcagagtttcgaggcgctgagaggagagaataga

>FWG148_ANME1qexz01sp_CRISPRarray03_spacer008
attatttgaacaaaatcctacaagcattagaagaaat

>FWG148_ANME1qexz01sp_CRISPRarray03_spacer009
tgtagtagtactagcggatcaaaacacagttctgca

>PAA006_GuaymasIMG06_blk015_contig2214719_552+1
ataatcaagaaagaatagttgaactgctgcaacag

>PAA006_GuaymasIMG06_blk015_contig2214719_552+2
ttaggggagaggacatagatatagaaaaagagatact

>PAA006_GuaymasIMG06_blk015_contig2128233_461+1
gagaaggagcttcacgatgcctacgaagtcataaatc

>PAA006_GuaymasIMG06_blk015_contig2128233_461+2
ggtgatgaaatatgggcgaaagcggtgagattatga

>PAA006_GuaymasIMG06_blk015_contig2128233_461+3
ccaaatccactgagagagccaaatccaattgactgta

>PAA006_GuaymasIMG06_blk014_contig1865928_604+1
attactcagtgacgttcactgcaccatccatacccgc

>PAA006_GuaymasIMG06_blk014_contig1865928_604+2
ttaattttccccagagttaatctcaatccatcccact

>PAA006_GuaymasIMG06_blk014_contig1865928_604+3
ctgaattatgtactaccgtacccctgagaaggaaagtcct

>PAA006_GuaymasIMG06_blk014_contig1865928_604+4
acatgaataagaggaaattttgagagagcacttgctt

>PAA006_GuaymasIMG06_blk014_contig1830253_535+1
gaaggggccatctgaggactgtgataaatttacatcaa

>PAA006_GuaymasIMG06_blk014_contig1830253_535+2
gcagaaaacagtccagagcctgtgaagatcggtgagggc

>PAA006_GuaymasIMG06_blk014_contig1830253_535+3
tcttgaacttcatagtcaactcgttgacactgaaag

>PAA006_GuaymasIMG06_blk014_contig1792565_456+1
agagcagagatgtgagcatcccaacagagcatttttc

>PAA006_GuaymasIMG06_blk014_contig1792565_456+2
tgggacaaagcatttaagtttcttctgaatgcacaga

>PAA006_GuaymasIMG06_blk014_contig1792565_456+3
atactcacgagcaatgacgacgactttgagcatgtcctca

>PAA006_GuaymasIMG06_blk014_contig1641778_57+1
ggtggatggagttttgaaacggatggctcg

>PAA006_GuaymasIMG06_blk014_contig1641778_57+2
gagcacaatgtcatcttcaagtaatctctgata

>PAA006_GuaymasIMG06_blk014_contig1641778_57+3
tgtatctaatctcttctatcctcttgccacaga

>PAA006_GuaymasIMG06_blk014_contig1636842_43+1
ataatattcaaatctcttcagcaaatatggcaagtcat

>PAA006_GuaymasIMG06_blk014_contig1636842_43+2
acttttatccattctatctccttctttgcagaacagtt

>PAA006_GuaymasIMG06_blk014_contig1636842_43+3
ccactcgtattccgcctcatcgtttgcgtttgatgag

>PAA006_GuaymasIMG06_blk014_contig1636842_43+4
cgggaggggactcggatagcttgccctcgctttgctgg

>PAA006_GuaymasIMG06_blk014_contig1630749_33+1
agcacatgcaaggtggcagctatgtatgctgagcg

>PAA006_GuaymasIMG06_blk014_contig1630749_33+2
tttctttttcgtccttagaaggaactgtgctttctcta

>PAA006_GuaymasIMG06_blk014_contig1630749_33+3
ctttaaatatgggttaatcttcggtaccctgcgtgtgc

>PAA006_GuaymasIMG06_blk013_contig1507044_386+1
ttatgctctcaaggtattctgccacctcatcaacatc

>PAA006_GuaymasIMG06_blk013_contig1507044_386+2
aataaaatcaccgagcggctgatccgctctatatat

>PAA006_GuaymasIMG06_blk013_contig1507044_386+3
gtctgggaaatcattttccaagcgcatatgttact

>PAA006_GuaymasIMG06_blk013_contig1507044_386+4
gtcttacttgagaaaggttttctgaaaatcactacgaa

>PAA006_GuaymasIMG06_blk013_contig1484568_337+1
ctgtcaaaggaattggcagagataaaagtggatgt

>PAA006_GuaymasIMG06_blk013_contig1484568_337+2
atagagttgtatggtatcgcaggttcagaagtgatctat

>PAA006_GuaymasIMG06_blk013_contig1484568_337+3
tcatgtgacatatccttatcgctctgatactgttattg

>PAA006_GuaymasIMG06_blk013_contig1484568_337+4
ccttctattactgctgtgtccccgtcccattctttaa

>PAA006_GuaymasIMG06_blk013_contig1484568_337+5
tgctcatcctcgcccaatacatgaaattttgtccg

>PAA006_GuaymasIMG06_blk013_contig1469581_304+1
tgtcatcggaaggagcaagtgtgcgaccctgcattg

>PAA006_GuaymasIMG06_blk013_contig1469581_304+2
tccttataaattcatgaacttctggttgctgagca

>PAA006_GuaymasIMG06_blk013_contig1469581_304+3
caatatctgaaagagaagggaaaaattgacatcaa

>PAA006_GuaymasIMG06_blk013_contig1442006_235+1
tcggtagagatgatagagttgcttgcaaaagcag

>PAA006_GuaymasIMG06_blk013_contig1442006_235+2
caaactgtgaatttataagattcactgttctcttcga

>PAA006_GuaymasIMG06_blk013_contig1438317_224+1
agtgtcaggattgcagaagaagtttctaatggcag

>PAA006_GuaymasIMG06_blk013_contig1438317_224+2
tccagttcctccgatggaagatgtccactttatctt

>PAA006_GuaymasIMG06_blk013_contig1438317_224+3
cttcattgacatctctgactgtgtcaggtgcaaagat

>PAA006_GuaymasIMG06_blk013_contig1438317_224+4
gtgccatgctccaatacctcactgcatccttcttgaattc

>PAA006_GuaymasIMG06_blk013_contig1438317_224+5
atagtcatccgcatactgcttttgcaaaacctttgt

>PAA006_GuaymasIMG06_blk013_contig1430901_207+1
accgcttctattcaaagagccactcgtttttgaagc

>PAA006_GuaymasIMG06_blk013_contig1430901_207+2
accgatttccccaaagcattccgcgcatcagtaaacaa

>PAA006_GuaymasIMG06_blk013_contig1430901_207+3
acgataaggagggagggggaagaagtcaggatttattt

>PAA006_GuaymasIMG06_blk013_contig1418859_174+1
tgcaaatttccacacttttattgcagacacgac

>PAA006_GuaymasIMG06_blk013_contig1418859_174+2
atgatgacaaagagttgcagagaagattcaatcaa

>PAA006_GuaymasIMG06_blk013_contig1418859_174+3
atttcatggatgaattctcctcgtttgacatgtga

>PAA006_GuaymasIMG06_blk013_contig1383147_67+1
aacatctatatattaacggtgaaaactataaaaaagg

>PAA006_GuaymasIMG06_blk013_contig1383147_67+2
cgcaggagctcaaagaggtgctcagggattattcgt

>PAA006_GuaymasIMG06_blk013_contig1383147_67+3
ctcaccatctgtaaggactattgctatatcattcctc

>PAA006_GuaymasIMG06_blk012_contig1320534_565+1
ttgttttgccaatctccagattttttggaagtgttgg

>PAA006_GuaymasIMG06_blk012_contig1320534_565+2
cctcattgatttctctaaccgtatcaggtgcaaagat

>PAA006_GuaymasIMG06_blk012_contig1320534_565+3
taacgaatgaagtgtgtttggaacacggagcattcc

>PAA006_GuaymasIMG06_blk012_contig1311210_548+1
acatccacatcatttgtatccactgcttctatctca

>PAA006_GuaymasIMG06_blk012_contig1311210_548+2
caattcttatggatcacggtctgcatgctccttctg

>PAA006_GuaymasIMG06_blk012_contig1311210_548+3
ttgataattgaggaggaagaaaaatgatctgtccattttg

>PAA006_GuaymasIMG06_blk012_contig1309588_545+1
tctcattgactcgcacatactgatacttgggtgttatgt

>PAA006_GuaymasIMG06_blk012_contig1309588_545+2
tcaacctctctcgctccaacagaacaagtgaagag

>PAA006_GuaymasIMG06_blk012_contig1309588_545+3
ttgtctttccaatttccaatccttttggaattgctgc

>PAA006_GuaymasIMG06_blk012_contig1309588_545+4
tctgaaatttgctcttattcgtgcctctcgtccacgaga

>PAA006_GuaymasIMG06_blk012_contig1309588_545+5
atgggatgaatgtcaaacaatttttcgcctgttgctt

>PAA006_GuaymasIMG06_blk012_contig1287658_482+1
gggaagagaacatactcctctatgcctgccttgtcaa

>PAA006_GuaymasIMG06_blk012_contig1287658_482+2
gcagtcgtccactcacggcgtccctcttttcgtggtt

>PAA006_GuaymasIMG06_blk012_contig1287658_482+3
gacagacagttatcgctaccttatagtgctgccaaat

>PAA006_GuaymasIMG06_blk012_contig1287658_482+4
tcctctgctcttttggaacaaactgctcccaattcatcac

>PAA006_GuaymasIMG06_blk012_contig1287658_482+5
aattacgcgtcttgatacttcaaatctgtgataggc

>PAA006_GuaymasIMG06_blk012_contig1280628_469+1
ataaccataacggagcttgctgttcgctctcagatcg

>PAA006_GuaymasIMG06_blk012_contig1280628_469+2
attttgtcatcacctgaaagcagcttactgactt

>PAA006_GuaymasIMG06_blk012_contig1280628_469+3
gaagatataaaagaagaaaaagagatattgagggaga

>PAA006_GuaymasIMG06_blk012_contig1280628_469+4
caaaaatatcaaaaattcattgatgatattgagttt

>PAA006_GuaymasIMG06_blk012_contig1280628_469+5
gaggatttcctattcgctctcaaatgccatcatgcg

>PAA006_GuaymasIMG06_blk012_contig1203000_268+1
aaagagatgaaatctgcccactctgtaaatatttcaa

>PAA006_GuaymasIMG06_blk012_contig1203000_268+2
tgaagtgcttgagggggagctcatagcggatatcg

>PAA006_GuaymasIMG06_blk012_contig1203000_268+3
agagggggaaatagagacataccaccctccctcgagagg

>PAA006_GuaymasIMG06_blk012_contig1203000_268+4
tggacttcggcgtaaatgagtgacatgcctcgtccttg

>PAA006_GuaymasIMG06_blk012_contig1186520_205+1
ttgaaatcctctatgaaacttaatccctcctccgcaaa

>PAA006_GuaymasIMG06_blk012_contig1186520_205+2
gagacaaattaagagtgaaaagaattatcacaaagc

>PAA006_GuaymasIMG06_blk012_contig1186520_205+3
gaaagcgcacaaattcattgtcaaacagaacctcatc

>PAA006_GuaymasIMG06_blk012_contig1186520_205+4
ttcggtttttctatcgatggaagctttagcgtcgttctt

>PAA006_GuaymasIMG06_blk012_contig1186520_205+5
taaggaccgctgctttgtctattcccttgcgctggtat

>PAA006_GuaymasIMG06_blk012_contig1182345_192+1
ttatgtcctttagggattcaacagcaccatagatg

>PAA006_GuaymasIMG06_blk012_contig1182345_192+2
aggagaaatctatgaaggaggaaagtatagtgcttaag

>PAA006_GuaymasIMG06_blk012_contig1182345_192+3
catccacatccaagcgtgcttgtgtgaggctgaaattc

>PAA006_GuaymasIMG06_blk012_contig1182345_192+4
acttgacattccagccctgatctgccagctctttaattct

>PAA006_GuaymasIMG06_blk012_contig1182345_192+5
tcgctatacgaggaggcaagtgcttttgtcttagatgcggattt

>PAA006_GuaymasIMG06_blk012_contig1159116_124+1
tctgtcttacatcatcgtaactaagatcaagtatata

>PAA006_GuaymasIMG06_blk012_contig1159116_124+2
tggaatcaaacactcataatatcttccatgcattaa

>PAA006_GuaymasIMG06_blk012_contig1159116_124+3
gataaatgatggagaaatgaagtggaatgtcatagt

>PAA006_GuaymasIMG06_blk012_contig1159116_124+4
atggagtagtgaatgatcatcgtgaaataatgtctt

>PAA006_GuaymasIMG06_blk012_contig1159116_124+5
gcacttgggccgtgaggtgaaataaaatgataaagta

>PAA006_GuaymasIMG06_blk012_contig1146774_78+1
aatttgagcagtgtatcgctcctttatcgtgtttttc

>PAA006_GuaymasIMG06_blk012_contig1146774_78+2
tcatataatatcattctgaatacctcatccatcatctc

>PAA006_GuaymasIMG06_blk012_contig1137922_49+1
agttttatcaatgaacaaatccacataatcaactgt

>PAA006_GuaymasIMG06_blk012_contig1137922_49+2
cagtaatgacagcaccagcatttattctctatctgatggac

>PAA006_GuaymasIMG06_blk012_contig1137922_49+3
tatgtttctcaccccagattatgctgtgcgtcttcag

>PAA006_GuaymasIMG06_blk012_contig1137922_49+4
catattgtgtgaaggactgtgagttgacgcagaagc

>PAA006_GuaymasIMG06_blk012_contig1129358_28+1
gagagatgcaaaagttgcttgagaagaagaaaaatcttg

>PAA006_GuaymasIMG06_blk012_contig1129358_28+2
gagcagagaggcgtgaaccaataaacacggtgaattt

>PAA006_GuaymasIMG06_blk012_contig1129358_28+3
ccgccagaagcggataaatgctttgagatataca

>PAA006_GuaymasIMG06_blk012_contig1129358_28+4
catgaagaaggtgatcactcatgacaaacgtattaag

>PAA006_GuaymasIMG06_blk012_contig1129358_28+5
gagagagcggccgagcaggtatctgatagaggactta

>PAA006_GuaymasIMG06_blk012_contig1129358_28+6
aagcgagaggaagcaccaacatttcaggatgttctttc

>PAA006_GuaymasIMG06_blk011_contig1073580_463+1
catgagtgaagagttttcaaagtgggtatgcccagtg

>PAA006_GuaymasIMG06_blk011_contig1073580_463+2
ccttatcaattttcatgaaaatagtgatcgggacc

>PAA006_GuaymasIMG06_blk011_contig1073580_463+3
gagggctcccaccaacagatgtgtttgtcttcaa

>PAA006_GuaymasIMG06_blk011_contig1073394_462+1
attactcagtgacgttcactgcaccatccataccagc

>PAA006_GuaymasIMG06_blk011_contig1073394_462+2
gctgaagatagtatttaggctgcttgaagagcgttatat

>PAA006_GuaymasIMG06_blk011_contig1073394_462+3
tgcgccctgcatgtgtttgcgtggttatatacaagcaa

>PAA006_GuaymasIMG06_blk011_contig1073394_462+4
atactcaaagattccaaagttgcatttagaataaagaagt

>PAA006_GuaymasIMG06_blk011_contig1073394_462+5
aggggccagtgagctcaaccacatctcttgttgtcaa

>PAA006_GuaymasIMG06_blk011_contig1073394_462+6
tgctgtaaacccttccgttcccacctcttctgcaaga

>PAA006_GuaymasIMG06_blk011_contig1013918_294+1
gtaagagagaagaggtgctttgatcttcattgaccg

>PAA006_GuaymasIMG06_blk011_contig1013918_294+2
gatgtgacagatgttttcaaatcagatttcttcacttctt

>PAA006_GuaymasIMG06_blk011_contig1013918_294+3
gagctctcctctctcctattgttgccctgactatctcata

>PAA006_GuaymasIMG06_blk011_contig1013918_294+4
atgacaggagatctgaatctgataaggaggtgtta

>PAA006_GuaymasIMG06_blk011_contig1013918_294+5
acaattctccgcaccaattcttatgaggatgcagaat

>PAA006_GuaymasIMG06_blk011_contig1007038_267+1
ttgaaagtctcacatcactcctctattttcatattgaggatg

>PAA006_GuaymasIMG06_blk011_contig1007038_267+2
aatgtctttgatatagatatgattaacgaatcttt

>PAA006_GuaymasIMG06_blk011_contig1007038_267+3
acatggactgtcataagcggtgattgggtagaagaaaa

>PAA006_GuaymasIMG06_blk011_contig1007038_267+4
aaatgaattcagagtgattttacctgagatttttatttttat

>PAA006_GuaymasIMG06_blk011_contig1007038_267+5
atacatccgttacacgggatgctatatggggaaggt

>PAA006_GuaymasIMG06_blk011_contig999229_242+1
tcaatgccttcaactatcactctctcctgcttatag

>PAA006_GuaymasIMG06_blk011_contig999229_242+2
ccctcctttacctctgttactctcatggtttcctct

>PAA006_GuaymasIMG06_blk011_contig999229_242+3
ttatccttcgctccttttctgtctgcctcctctcaa

>PAA006_GuaymasIMG06_blk011_contig999229_242+4
tcatgtagaacatctacatcataaccttgcaagggata

>PAA006_GuaymasIMG06_blk011_contig999229_242+5
tatatgagactgtgaaattatgcttttcaactctttca

>PAA006_GuaymasIMG06_blk011_contig989328_207+1
gagaagtctatatgcacttttgtcgatgtatgccat

>PAA006_GuaymasIMG06_blk011_contig989328_207+2
ccacttcaagagagacaatgtgcacaccgatttcatcg

>PAA006_GuaymasIMG06_blk011_contig989328_207+3
gactctctcttccactgggcacttccgccaaacact

>PAA006_GuaymasIMG06_blk011_contig989328_207+4
gtatgaatatggatatggaggaagtagatattgagcgag

>PAA006_GuaymasIMG06_blk011_contig989328_207+5
ctttcttgcctttaagacctgctcaaagttgtcatcgt

>PAA006_GuaymasIMG06_blk011_contig983409_195+1
gtctcattcagacacatgagaaagtggattgagatagg

>PAA006_GuaymasIMG06_blk011_contig983409_195+2
cttgaacttgtagcgcaggatggatgcacggagtgtg

>PAA006_GuaymasIMG06_blk011_contig983409_195+3
gcggatgccatcgtgaatactattctttcagatca

>PAA006_GuaymasIMG06_blk011_contig983409_195+4
tgagaagaggatcaggcacattctctactggtagtg

>PAA006_GuaymasIMG06_blk011_contig983409_195+5
tctcaactgtgcaaatcttccactttccgtttagagcgg

>PAA006_GuaymasIMG06_blk011_contig983409_195+6
ctgtcgtgctctctgaaccatgaatgtttgtatgatt

>PAA006_GuaymasIMG06_blk011_contig960746_139+1
gctgtaatatctccttgtattgaattctatataaca

>PAA006_GuaymasIMG06_blk011_contig960746_139+2
ttatcccagagcgagcgcttatctgcgaaccatgatgcc

>PAA006_GuaymasIMG06_blk011_contig960746_139+3
catgactggcagcaattcatagacatttgcagatct

>PAA006_GuaymasIMG06_blk011_contig960746_139+4
cattcgccacatcctaaaaagtggagaaaaccaa

>PAA006_GuaymasIMG06_blk011_contig920386_33+1
cgccccgcggcgcggctcgcaggcgctcggcagtaa

>PAA006_GuaymasIMG06_blk011_contig920386_33+2
tcccctcttactcctatctacataaatactttactt

>PAA006_GuaymasIMG06_blk011_contig920386_33+3
agaattcaagagacgagcagtttgtttcatctgccc

>PAA006_GuaymasIMG06_blk011_contig920386_33+4
atagagattcatcagagatttcctgtattgagaagaa

>PAA006_GuaymasIMG06_blk011_contig920386_33+5
cccaaatttcttccaagagttcgtagtctctcccgcgc

>PAA006_GuaymasIMG06_blk011_contig920073_30+1
cacgcttaagctgttctatctgcttatccctcttctg

>PAA006_GuaymasIMG06_blk011_contig920073_30+2
gatttttcttcttttccaatagctgctgcatctctc

>PAA006_GuaymasIMG06_blk011_contig920073_30+3
gatgtcactaagtggtatcttatactattgaatttctt

>PAA006_GuaymasIMG06_blk011_contig920073_30+4
ttcaaggactcaaatgagaaactacacggcgcagagg

>PAA006_GuaymasIMG06_blk011_contig920073_30+5
taactcttttcatgtgcgtcatgtattctttatctga

>PAA006_GuaymasIMG06_blk009_contig705490_373+1
gacaaggagtggatagaggacgttcatataaagacgaa

>PAA006_GuaymasIMG06_blk009_contig705490_373+2
ctgggagccaaaccctgttcaagagtggttctgttctttatt

>PAA006_GuaymasIMG06_blk009_contig705490_373+3
cttcttcacattcacatcttatcagtcgcagctcacc

>PAA006_GuaymasIMG06_blk009_contig705490_373+4
ttgaaacttttgcgatcaactgaacaattctctca

>PAA006_GuaymasIMG06_blk009_contig705490_373+5
tatctttatttttattcttttcgctcaagccttgatttc

>PAA006_GuaymasIMG06_blk009_contig705490_373+6
aatactcccgagagcaacttcgcattacctgcctt

>PAA006_GuaymasIMG06_blk009_contig692957_335+1
cttttttcactctcatttgctatcacctcctctcaca

>PAA006_GuaymasIMG06_blk009_contig692957_335+2
gagcacaacaaattattggtatgtggcagatgtaggcat

>PAA006_GuaymasIMG06_blk009_contig692957_335+3
gagagtgcagagtgcttgcttccctgttgcgaagga

>PAA006_GuaymasIMG06_blk009_contig692957_335+4
tcttcaaaatatgagtgaggtgatgtgtgagatgggaga

>PAA006_GuaymasIMG06_blk009_contig692957_335+5
gaaatttaggcttgagcgaaaagaataaaaataaaga

>PAA006_GuaymasIMG06_blk009_contig692957_335+6
tcaggcaaaagagatttggacgaatcagacatacatct

>PAA006_GuaymasIMG06_blk009_contig656317_240+1
ttgctattgacgggcgaggaaaagttcatgtggtaga

>PAA006_GuaymasIMG06_blk009_contig656317_240+2
caagtatctgacagaggcctcaaggccctccttctca

>PAA006_GuaymasIMG06_blk009_contig656317_240+3
ccagcaaaacctttgtctttccaatttccaatccttt

>PAA006_GuaymasIMG06_blk009_contig656317_240+4
gtgactgagaatggactttgtgcaatgaatactgatgt

>PAA006_GuaymasIMG06_blk009_contig656317_240+5
cttcaaagcagcagaaataacacaagtgctaaagaggtt

>PAA006_GuaymasIMG06_blk009_contig656317_240+6
acaattatcacatcagaatcagaaacaacaactctttc

>PAA006_GuaymasIMG06_blk009_contig656317_240+7
aaagcatactctttccatatatccagagcgagtgagag

>PAA006_GuaymasIMG06_blk009_contig656317_240+8
agaattataatatataagaaaatagctaaatcgcaa

>PAA006_GuaymasIMG06_blk009_contig632918_178+1
ctcatcggcgcatatgctgaagaacttgttgtaaatcta

>PAA006_GuaymasIMG06_blk009_contig632918_178+2
tttgaagaacaaacaaatccatatgataagtgattta

>PAA006_GuaymasIMG06_blk009_contig632918_178+3
gattgttattcaccttcactaattttgagaagtcct

>PAA006_GuaymasIMG06_blk009_contig632918_178+4
ttcctctattttctttgcatcagcgatgcgaatgt

>PAA006_GuaymasIMG06_blk009_contig632918_178+5
gcacaaattcgtgagactgtcaaaaaacagaagagtg

>PAA006_GuaymasIMG06_blk009_contig632918_178+6
gtgcaaccttcgcaggtcttttgcatccaacctctc

>PAA006_GuaymasIMG06_blk009_contig632918_178+7
ctaaaatctatatgagcccccatatccttgcagtatgag

>PAA006_GuaymasIMG06_blk009_contig629456_171+2
gatatttacggatagatcaactaaccccagttccatt

>PAA006_GuaymasIMG06_blk009_contig629456_171+3
attaacctgatcctgcgagccgtgactaaggagccgat

>PAA006_GuaymasIMG06_blk009_contig629456_171+4
atatttcattatcttttttatcttttttaagctcctgaa

>PAA006_GuaymasIMG06_blk009_contig629456_171+5
tcacttcccgtgaacctaaaacctttgtaataaaaca

>PAA006_GuaymasIMG06_blk009_contig627965_164+1
gaagcagactcatcatctcttcagaggctttgttcgg

>PAA006_GuaymasIMG06_blk009_contig627965_164+2
gaaaaatgctctgttgggatgctcgcatctctgctct

>PAA006_GuaymasIMG06_blk009_contig627965_164+3
atcactgtcttcttcagaggaggatagctgattatcgc

>PAA006_GuaymasIMG06_blk009_contig627965_164+4
ttgtataagtttcgcatcgtatatagaagcatgtta

>PAA006_GuaymasIMG06_blk009_contig601093_98+1
aagataaagtggacatcttccatcggtggaactgga

>PAA006_GuaymasIMG06_blk009_contig601093_98+2
gagctaaagggtaaggtagcaatcgcatccgatgtc

>PAA006_GuaymasIMG06_blk009_contig601093_98+3
aactgcgaccttcaacgcagcgattaatgaatagaactc

>PAA006_GuaymasIMG06_blk009_contig601093_98+4
caagaggagggcatacagcaataatcagttatcctcccc

>PAA006_GuaymasIMG06_blk009_contig601093_98+5
gacgggattttaaacacattgttcgctgccgtgcca

>PAA006_GuaymasIMG06_blk009_contig601093_98+6
atgatttccgcgattctctcgatgaaattttcgtaaa

>PAA006_GuaymasIMG06_blk009_contig601093_98+7
gcgcattgggacaagtgtaatgtctcagagcgagtaga

>PAA006_GuaymasIMG06_blk009_contig601093_98+8
atgatgaggagattaatttgtatgtgtatgagatctca

>PAA006_GuaymasIMG06_blk009_contig579029_46+1
gctcactgagtatctacaaaatctatttgatgttgt

>PAA006_GuaymasIMG06_blk009_contig579029_46+2
cgcttcaaatgtcacggcacctttccgtatccaagtgta

>PAA006_GuaymasIMG06_blk009_contig579029_46+3
gagagtgattatttcatgtgcaggattccatccaga

>PAA006_GuaymasIMG06_blk009_contig579029_46+4
tcttcttccactcctccttagatcgccattttgagg

>PAA006_GuaymasIMG06_blk009_contig579029_46+5
aagaagagcgcagtatgaacgagagcgtgagtataa

>PAA006_GuaymasIMG06_blk009_contig579029_46+6
acaacaacactctcagagcaggcactgagaaagttgag

>PAA006_GuaymasIMG06_blk009_contig579029_46+7
aatctgaagaatttgaaagactatataaagaattaagc

>PAA006_GuaymasIMG06_blk009_contig579029_46+8
tgcaatacccactttcgttgataatgctctggagatc

>PAA006_GuaymasIMG06_blk009_contig575156_32+1
ggtgagctgcgattgatgagatgtgaatgtgaagagg

>PAA006_GuaymasIMG06_blk009_contig575156_32+2
tgtttggagaaagcttaaggaaaagagaggagtttctg

>PAA006_GuaymasIMG06_blk009_contig575156_32+3
gtgagaagaatcttttgcacatacttctcaaacttc

>PAA006_GuaymasIMG06_blk009_contig575156_32+4
tcatcatcaataaaaagtcctctcacctcactttcag

>PAA006_GuaymasIMG06_blk009_contig575156_32+5
gcaatttgcatcagcacctgaaatggctccttccttctg

>PAA006_GuaymasIMG06_blk009_contig575156_32+6
cgctcaaaaggtgtttgcggcacatatgcttcttcgctcaa

>PAA006_GuaymasIMG06_blk009_contig575156_32+7
gatcaatcaacgcaatacttcacattcaaagcatg

>PAA006_GuaymasIMG06_blk009_contig575156_32+8
tctggatgctttatcacaagattatcagttttcatg

>PAA006_GuaymasIMG06_blk009_contig567237_6+1
caacagattggcaaccatcttcatttgatgatgtcgt

>PAA006_GuaymasIMG06_blk009_contig567237_6+2
cgtgagcttatcccccattccatccttcctatctctgt

>PAA006_GuaymasIMG06_blk009_contig567237_6+3
agtggtttcactcctcagttatgctctcccttttctg

>PAA006_GuaymasIMG06_blk009_contig567237_6+4
ggaatgggaagagttcatcctctcattaaaagagga

>PAA006_GuaymasIMG06_blk009_contig567237_6+5
tctatcgtgcaatatcctctgtctagttgataatgttc

>PAA006_GuaymasIMG06_blk009_contig567237_6+6
gaagagctcattgaattactggaacaagcggcggagagaga

>PAA006_GuaymasIMG06_blk009_contig567237_6+7
acattgtggtagaatcatacgctcattcatggttc

>PAA006_GuaymasIMG06_blk009_contig567237_6+8
atttcaacaacattctttttgatatacgtctcttt

>PAA006_GuaymasIMG06_blk008_contig541511_316+1
aaaaagctataaatagagattatgaaaaaagaagctata

>PAA006_GuaymasIMG06_blk008_contig541511_316+2
gttctcatcctctctttagctttctccacttcttctc

>PAA006_GuaymasIMG06_blk008_contig541511_316+3
ggcgacacctcatatagaggttatcagcttgaggatca

>PAA006_GuaymasIMG06_blk008_contig541511_316+4
taccattcaacactctcaaatctttcatatcatcacaa

>PAA006_GuaymasIMG06_blk008_contig541511_316+5
acatttacaacgcttcgcacacgaaagacaagcgcc

>PAA006_GuaymasIMG06_blk008_contig531798_292+1
atcagtgaagctgttgcattctcagaagaagaaaga

>PAA006_GuaymasIMG06_blk008_contig531798_292+2
cttgtccgttctgtcacaaggtctctctccttgtta

>PAA006_GuaymasIMG06_blk008_contig531798_292+3
ggtgttatcttttccgatactctttcaacaagaatg

>PAA006_GuaymasIMG06_blk008_contig531798_292+4
ttaggtgataaaaaatgagatggcatctttgttttg

>PAA006_GuaymasIMG06_blk008_contig531798_292+5
cactcttctattatcgctattatcttcccttttatgt

>PAA006_GuaymasIMG06_blk008_contig531798_292+6
taatccactcggttactacataagctttctcaaaaattttcac

>PAA006_GuaymasIMG06_blk008_contig531798_292+7
ctcaaagaacgtgtagagattttgaaggagatcccc

>PAA006_GuaymasIMG06_blk008_contig531798_292+8
ggaagaagcagctatctattctctaaaggacttactccc

>PAA006_GuaymasIMG06_blk008_contig468610_86+1
tgaatccaatgagacaagagccttcatactccttcatg

>PAA006_GuaymasIMG06_blk008_contig468610_86+2
gaaactccacgcccgaagtaatgtgttgatgtgcctgtca

>PAA006_GuaymasIMG06_blk008_contig468610_86+3
aagccaaagcttactcccacagagatattgaacgca

>PAA006_GuaymasIMG06_blk008_contig468610_86+4
gatgacacaatgataaaattcattcccctgtcaaactca

>PAA006_GuaymasIMG06_blk008_contig468610_86+5
gttgtaagctcgcattaagaaaagaggtgaggaaaaa

>PAA006_GuaymasIMG06_blk008_contig468610_86+6
tctcctcatatgcttcttttcgcagctttagcacatc

>PAA006_GuaymasIMG06_blk008_contig468610_86+7
gcggagaaggatttgaaggatgccatagatttgattt

>PAA006_GuaymasIMG06_blk008_contig468610_86+8
tcttcttcttccaatttacattgaaatagacttcac

>PAA006_GuaymasIMG06_blk008_contig468610_86+9
caaaaccattcccgaatatcaaagcattcctgacga

>PAA006_GuaymasIMG06_blk008_contig468610_86+10
atgaagtagtggaaggggagctcatagcagacattg

>PAA006_GuaymasIMG06_blk008_contig466499_79+1
cgtcccccaaatagtatcctgttttaatcattagc

>PAA006_GuaymasIMG06_blk008_contig466499_79+2
ctcgctctgtccgcacgctgttcaattgtgtttga

>PAA006_GuaymasIMG06_blk008_contig466499_79+3
aattcattcgttatccacatagacagagtgagtatgaa

>PAA006_GuaymasIMG06_blk008_contig466499_79+4
caaattcagcctttacatagaagacaagcaatctat

>PAA006_GuaymasIMG06_blk008_contig466499_79+5
tatataaagagggaagagtagttgttgagggaattga

>PAA006_GuaymasIMG06_blk008_contig466499_79+6
aactatgctctcctttactcatatgtggagcgggaga

>PAA006_GuaymasIMG06_blk008_contig466499_79+7
agttttttcacatgtttcataacatttgccagttcc

>PAA006_GuaymasIMG06_blk008_contig466499_79+8
gaattctattccttattcacaaagacagatttcctc

>PAA006_GuaymasIMG06_blk008_contig466499_79+9
atggcagatctggatgagatgattaaggatctgct

>PAA006_GuaymasIMG06_blk008_contig460477_66+1
gagcctgcccgacaagagaggaacgccacgaacggcacgc

>PAA006_GuaymasIMG06_blk008_contig460477_66+2
gcaataagagcaaaatgcaaaatcaaagctgagaggaagctc

>PAA006_GuaymasIMG06_blk008_contig460477_66+3
cagagtccgcgatgaaagcagagtgatggaagaggtaaa

>PAA006_GuaymasIMG06_blk008_contig460477_66+4
tttaacagtttcgctcagctaaaaaattctttcaacata

>PAA006_GuaymasIMG06_blk008_contig460477_66+5
ttgacagagagcttgcaaccattgacgaggaggcaaagatgc

>PAA006_GuaymasIMG06_blk008_contig460477_66+6
tttgtgataatatgaaagatctgagagtattgaatgggatg

>PAA006_GuaymasIMG06_blk008_contig460477_66+7
taagattgaaaggaggtgataagaaaaatggaagaagaaatag

>PAA006_GuaymasIMG06_blk008_contig460477_66+8
aaggctgaatttgagggagaagactgcgaaagcatct

>PAA006_GuaymasIMG06_blk008_contig455610_57+1
tctcatactcaactagtttctttaaaagatcaataa

>PAA006_GuaymasIMG06_blk008_contig455610_57+2
gttcatcactgctcttccatactcatttatagcacc

>PAA006_GuaymasIMG06_blk008_contig455610_57+3
gtaattacctttgaaagtatatgagccctcagaaac

>PAA006_GuaymasIMG06_blk008_contig455610_57+4
ctacctatcctcttattaatgtggcgcgcacttcatt

>PAA006_GuaymasIMG06_blk008_contig455610_57+5
cgaggggtcgctcgtcttcataaaccatgccctcatcctc

>PAA006_GuaymasIMG06_blk008_contig455610_57+6
aggactttccttctgagaggcactgtagtacataat

>PAA006_GuaymasIMG06_blk008_contig455610_57+7
gaagaattggagagctcaaatcagaaaaaggacacttcaa

>PAA006_GuaymasIMG06_blk008_contig455610_57+8
caggttcaacattaacttcagcaggtttaatctctt

>PAA006_GuaymasIMG06_blk008_contig451886_51+1
ttataccctcgtgtgaagtttttgcgaaaagttatccaga

>PAA006_GuaymasIMG06_blk008_contig451886_51+2
catgttgaatatccgtttttgtcaatccgtattcat

>PAA006_GuaymasIMG06_blk008_contig451886_51+3
atgttgacaaatgcgccagcttataccgcttatctcaa

>PAA006_GuaymasIMG06_blk008_contig451886_51+4
gaatgacatgcctcgtctcgcctgaaaaatgctctctg

>PAA006_GuaymasIMG06_blk008_contig451886_51+5
ggaaagcaaaatcagctatgagatattgggatagta

>PAA006_GuaymasIMG06_blk008_contig451886_51+6
atatgaagatgctcatacttttctaagattaaatcta

>PAA006_GuaymasIMG06_blk008_contig451886_51+7
tggggtgatagtcatggaaaaggtgaaatgtgaaatctg

>PAA006_GuaymasIMG06_blk008_contig451886_51+8
gttgcttctccagtctcactcagacaaagaaggaaa

>PAA006_GuaymasIMG06_blk008_contig431756_13+2
tactcctcctcaaattcagtcattctcaccacctcag

>PAA006_GuaymasIMG06_blk008_contig431756_13+3
catcctcataagcgagtatctcctccttagtggcat

>PAA006_GuaymasIMG06_blk008_contig431756_13+4
agaaagggtgtgatttacaccgtgtatctgactgaga

>PAA006_GuaymasIMG06_blk008_contig431756_13+5
ctataacagattggcaaccatcttcctttgatgatgtcgt

>PAA006_GuaymasIMG06_blk008_contig431756_13+6
cagcgatgcgagcatccgcacagggcattcttccgca

>PAA006_GuaymasIMG06_blk008_contig431756_13+7
agctatctgccttatgaccgtcgttttcccaacccc

>PAA006_GuaymasIMG06_blk007_contig417784_285+2
tcagttatggtaggaaagatattcgtgaatcttgcgca

>PAA006_GuaymasIMG06_blk007_contig417784_285+3
gtggatagctcgtggtgatggtaaatggaggatataagc

>PAA006_GuaymasIMG06_blk007_contig417784_285+4
ttttctacaatttctgtcttcatttcccaccagcttt

>PAA006_GuaymasIMG06_blk007_contig417784_285+5
tattcgcatgtgagaggaatcatgaattttgtcctcttt

>PAA006_GuaymasIMG06_blk007_contig417784_285+6
acaacactttccgagcaagcattgagaaagttgag

>PAA006_GuaymasIMG06_blk007_contig417784_285+7
gcagacagcttacagaatatttgcagaatttgtttgatg

>PAA006_GuaymasIMG06_blk007_contig417784_285+8
gagctgtgcaacagctccagctcttctcaatttacag

>PAA006_GuaymasIMG06_blk007_contig405057_242+1
atgctatatcagcaaatccgattctctacgaagatgaaga

>PAA006_GuaymasIMG06_blk007_contig405057_242+2
gcaacacttcagagtgaggaagtgctctccaactttta

>PAA006_GuaymasIMG06_blk007_contig405057_242+3
gaggatcagtgcatagaaattgtgccaaatctcatcaaa

>PAA006_GuaymasIMG06_blk007_contig405057_242+4
tgaacacatggttctcatacatcactgtccctcgcac

>PAA006_GuaymasIMG06_blk007_contig405057_242+5
ttgacactaccaagagtgtgtatgcaatgtgttgtgctga

>PAA006_GuaymasIMG06_blk007_contig405057_242+6
gcccatctcactcatcacctctctctattttacatattg

>PAA006_GuaymasIMG06_blk007_contig401725_235+1
ttctgttgtaactccacagaagatgccgcactgctc

>PAA006_GuaymasIMG06_blk007_contig401725_235+2
cacaaattcttatgagagtgcggagtatgagtggat

>PAA006_GuaymasIMG06_blk007_contig401725_235+3
ttcacgcgagtggtcaacgtgcttgagagatcaacga

>PAA006_GuaymasIMG06_blk007_contig401725_235+4
ggcctcctccttcaaccacctcttgaattcttcccactcc

>PAA006_GuaymasIMG06_blk007_contig401725_235+5
ctaactcgttgagcttctccatctatacatcacctcc

>PAA006_GuaymasIMG06_blk007_contig401725_235+6
ccgcaagtctcataagccctcattattctttgttcagc

>PAA006_GuaymasIMG06_blk007_contig401725_235+7
tccgcttaattcttcacatagtcgttcaaattcttcag

>PAA006_GuaymasIMG06_blk007_contig401725_235+8
aacactgtccgtttttctcacctgttattcatggaaaat

>PAA006_GuaymasIMG06_blk007_contig401725_235+9
atcagcatacatagctgccacacttcatgtattgga

>PAA006_GuaymasIMG06_blk007_contig367891_146+1
ttcttctcatcaattgttcataaaaaatttaagctt

>PAA006_GuaymasIMG06_blk007_contig367891_146+2
tatagaagcgataccattcggaaagaaaagcacagtagt

>PAA006_GuaymasIMG06_blk007_contig367891_146+3
gctatgacttttttagtagaaatatatctcaaagaaa

>PAA006_GuaymasIMG06_blk007_contig367891_146+4
atgtttaggtgcttctttatgtgcatcatatactct

>PAA006_GuaymasIMG06_blk007_contig367891_146+5
ggaacaaaaactgaaagagagagagaagcaagcgtta

>PAA006_GuaymasIMG06_blk007_contig367891_146+6
cagcaaatatcgctcacacaaaggcagttctggaaagt

>PAA006_GuaymasIMG06_blk007_contig367891_146+7
tgctatctgacgccatgcacgcgcgcactctctgaac

>PAA006_GuaymasIMG06_blk007_contig367891_146+8
cgtcctcttctttcttctcttcttctctgattttgcg

>PAA006_GuaymasIMG06_blk007_contig367891_146+9
tctaataatctatacatcacacccctatttaacagttt

>PAA006_GuaymasIMG06_blk007_contig362945_138+1
ttcatattctgcctcatcacttccattactgcgcaga

>PAA006_GuaymasIMG06_blk007_contig362945_138+2
cggtaaactgaagctgagtgtgctctcacgaatact

>PAA006_GuaymasIMG06_blk007_contig362945_138+3
ttatcattgatggcaccgaatcgcttgagcacttgtgt

>PAA006_GuaymasIMG06_blk007_contig362945_138+4
tcactctctgaatctgaatgaaaataaggtgtggataat

>PAA006_GuaymasIMG06_blk007_contig362945_138+5
tctccacacaagtaatagaaaaccttgttctcttttgagatc

>PAA006_GuaymasIMG06_blk007_contig362945_138+6
atgtcttaggtgttatgatgtttggatggataattt

>PAA006_GuaymasIMG06_blk007_contig362945_138+7
cagcgtgagcagaatatcgcatggtgcccatttatga

>PAA006_GuaymasIMG06_blk007_contig362945_138+9
aagagagttcattagagattctgaggatataattgt

>PAA006_GuaymasIMG06_blk007_contig357763_126+1
gttgccaaacatgagcataatcatcattgcactctgtc

>PAA006_GuaymasIMG06_blk007_contig357763_126+2
cgatttcttggtgaagacaaggaaatcaaatttttca

>PAA006_GuaymasIMG06_blk007_contig357763_126+3
gtgtgtggagggtgatacttcaggctgtgagtgagg

>PAA006_GuaymasIMG06_blk007_contig357763_126+4
tttacatacagggcactcctttggcttctccactct

>PAA006_GuaymasIMG06_blk007_contig357763_126+5
tttaaagatatagaagaacttgcatcttatgttgat

>PAA006_GuaymasIMG06_blk007_contig357763_126+6
tctgtatttactgccgtcagtgtaatatattttgaatggc

>PAA006_GuaymasIMG06_blk007_contig357763_126+7
cctttccatgtcgtcatgaatgcatatcggtgcccccc

>PAA006_GuaymasIMG06_blk007_contig357763_126+8
caacctgaaagttgttgatgaaaatggaaatccaat

>PAA006_GuaymasIMG06_blk007_contig357763_126+9
cttgtaataagaatagaactcactgctttcatctacaat

>PAA006_GuaymasIMG06_blk007_contig357763_126+10
acgatgcgggcacggagagagttacgttgacgcata

>PAA006_GuaymasIMG06_blk007_contig357763_126+11
agtgggaagagttcattagatcattgagggaagaagaa

>PAA006_GuaymasIMG06_blk007_contig357763_126+12
ttgaacattatgacatccattttgacaactctttctttg

>PAA006_GuaymasIMG06_blk007_contig347410_95+1
ttggttttcttcactttttaggatgtggcgaata

>PAA006_GuaymasIMG06_blk007_contig347410_95+2
aaacgagtggactatgaagtgcttgagggggagctcatag

>PAA006_GuaymasIMG06_blk007_contig347410_95+3
gaagggaagctgatgatcacaaataagggtatcgca

>PAA006_GuaymasIMG06_blk007_contig347410_95+4
tgaaatgtccattccctgatttgagctcacccgtcctcc

>PAA006_GuaymasIMG06_blk007_contig347410_95+5
tgatttaactttgtctgtcatttctaatcatatgaga

>PAA006_GuaymasIMG06_blk007_contig347410_95+6
gaaaatgattgacttaatcaagttcattgaaaaacat

>PAA006_GuaymasIMG06_blk007_contig347410_95+7
tggaaaagtgagaggatatgttgcaccagcacatgc

>PAA006_GuaymasIMG06_blk007_contig345990_88+2
tcaaacaatatctgaaagagaagggaaaaattgacatcaa

>PAA006_GuaymasIMG06_blk007_contig345990_88+3
gaaatgattgccgatgtcaccagtagtggctacatcttcat

>PAA006_GuaymasIMG06_blk007_contig345990_88+4
attgcaccactcagatgtgcctctctcactcgctc

>PAA006_GuaymasIMG06_blk007_contig345990_88+5
atcaaaactgaatgcaagtgttgtttttccactacctt

>PAA006_GuaymasIMG06_blk007_contig345990_88+6
gaatactcctcatgtcggcgacgccgcataatagcg

>PAA006_GuaymasIMG06_blk007_contig345990_88+7
tattgatatgccagaaacatacaacatgaagtggca

>PAA006_GuaymasIMG06_blk007_contig345990_88+8
cgggatattgaggtgattgatgagtgtgacttgctct

>PAA006_GuaymasIMG06_blk007_contig345990_88+9
gaagagtatccgagcaagcgcagatcactccgcacat

>PAA006_GuaymasIMG06_blk007_contig345990_88+10
gcgaacattgagctaaagcgtttcagctcagacatag

>PAA006_GuaymasIMG06_blk007_contig338181_72+1
caggcactcagggtaatagaattcaaaggagtcaatatg

>PAA006_GuaymasIMG06_blk007_contig338181_72+2
tatcccgagagtgcagagtgtctgcttccttgttgtg

>PAA006_GuaymasIMG06_blk007_contig338181_72+3
tgcacagagaagtctgtaaatttatgccgatcttca

>PAA006_GuaymasIMG06_blk007_contig338181_72+4
cagcaatatccgagagatcgcgactgctgatgcgagt

>PAA006_GuaymasIMG06_blk007_contig338181_72+5
tttgctcttgttttcactattctttacatctatgca

>PAA006_GuaymasIMG06_blk007_contig338181_72+6
gtgcatcccactaaagaagcacagaatcatgaggagcc

>PAA006_GuaymasIMG06_blk007_contig338181_72+7
tcataagtcctgtcttgtgtctctccaccaactatc

>PAA006_GuaymasIMG06_blk007_contig338181_72+8
tgaattatcacgaaagatggaatgcatgaagggagttgcaa

>PAA006_GuaymasIMG06_blk007_contig338181_72+9
tataatcagattcttctgttcactgaaaacagctgt

>PAA006_GuaymasIMG06_blk007_contig315301_14+1
atttcaaggtaacagaatggtatctattaaatttgttc

>PAA006_GuaymasIMG06_blk007_contig315301_14+2
tggagcacatgcctgccgagatggcgaggccactgtgtc

>PAA006_GuaymasIMG06_blk007_contig315301_14+3
attgtctaatggatatttttgcttttttcgtgaatgct

>PAA006_GuaymasIMG06_blk007_contig315301_14+4
tcaaagttcatcaatcaaaatattgtgagccgtttttt

>PAA006_GuaymasIMG06_blk007_contig315301_14+5
aaggtgaagcaatccttaacagcaatcaccacagacata

>PAA006_GuaymasIMG06_blk007_contig315301_14+6
gaagaagaagaataagatattggaggtgatgatata

>PAA006_GuaymasIMG06_blk007_contig315301_14+7
cacctcatggagtgcaaacacaacaacaaatgattt

>PAA006_GuaymasIMG06_blk007_contig315301_14+8
tttcgctcagctaaaaaattctttcaacataaagattaag

>PAA006_GuaymasIMG06_blk007_contig315301_14+9
cgcaggcatgcttcatttcccaaacgaggagtctg

>PAA006_GuaymasIMG06_blk007_contig315301_14+10
acaaaccactcatcacatacttcctcttcccagagacga

>PAA006_GuaymasIMG06_blk006_contig303788_233+1
gtgttctatgcggtgccacgcttgaactggggcttc

>PAA006_GuaymasIMG06_blk006_contig303788_233+2
cagtaataacagcgaaatgcatgatacgacatgggagc

>PAA006_GuaymasIMG06_blk006_contig303788_233+3
gcggagagaggacaaagtaaagcagttggaagagga

>PAA006_GuaymasIMG06_blk006_contig303788_233+4
tctataagtgcctcttgtgcattcattaccagcag

>PAA006_GuaymasIMG06_blk006_contig303788_233+5
ttgctctctgaacaagcttattgatcattatatattt

>PAA006_GuaymasIMG06_blk006_contig303788_233+6
caagaataggcttagcgcatactctgtcacgatgagc

>PAA006_GuaymasIMG06_blk006_contig303788_233+7
cagggttggattgggaagacggttggttaatggaag

>PAA006_GuaymasIMG06_blk006_contig303788_233+8
atgcccgttctgtggcaaaaagatagaagagattaga

>PAA006_GuaymasIMG06_blk006_contig303788_233+9
gaaagcatttgtttttgaattcttccctgaacactg

>PAA006_GuaymasIMG06_blk006_contig303788_233+10
tggataatctggtgtctctatgccctgatggataatc

>PAA006_GuaymasIMG06_blk006_contig303788_233+11
taaagattggctcgcaaggtataaagaagcaaaag

>PAA006_GuaymasIMG06_blk006_contig303409_232+1
agctgatttactaaactcctctcgtattatgtagt

>PAA006_GuaymasIMG06_blk006_contig303409_232+2
tcggcattgacatcacatgcatctactgttgcattt

>PAA006_GuaymasIMG06_blk006_contig303409_232+3
agatacaataagccccagaagaggaataagcagatagaac

>PAA006_GuaymasIMG06_blk006_contig303409_232+4
accccttgaagtaaggcatctggttcagctgccatgttg

>PAA006_GuaymasIMG06_blk006_contig303409_232+5
gatgaaatattcctcttctttgatcatgataaagctta

>PAA006_GuaymasIMG06_blk006_contig303409_232+6
gtttgccagagcttctctgagctttgcaaaaatgct

>PAA006_GuaymasIMG06_blk006_contig303409_232+7
gaagatatcaaaggacttcagagagtgcgcgcgtgca

>PAA006_GuaymasIMG06_blk006_contig303409_232+8
agcgaggctgacgccccgctcactttccacgcgggg

>PAA006_GuaymasIMG06_blk006_contig303409_232+9
atttgccagagcatttttgacctttgtgagaatgtt

>PAA006_GuaymasIMG06_blk006_contig303409_232+10
ggagttgggaaaacaacggtcataaggcagatagct

>PAA006_GuaymasIMG06_blk006_contig303409_232+11
cttttttcttttcttcaagtaagaagaattatatttc

>PAA006_GuaymasIMG06_blk006_contig303409_232+12
tctggcaaacagaagaaagagaaaggagaaaatgt

>PAA006_GuaymasIMG06_blk006_contig268591_133+1
taacatgtcctgtatgtggtgcaggtattaaatttcacag

>PAA006_GuaymasIMG06_blk006_contig268591_133+2
gggctcacatgcggagctgaaaattgcgaatattacg

>PAA006_GuaymasIMG06_blk006_contig268591_133+3
tgttcgcagctctaatctaacactcccccactgtgt

>PAA006_GuaymasIMG06_blk006_contig268591_133+4
ttgaagacagacaaagcgagacagagaagagagtaaag

>PAA006_GuaymasIMG06_blk006_contig268591_133+5
gatgatggctgctcaaagataaatcgttcctttgatt

>PAA006_GuaymasIMG06_blk006_contig268591_133+6
cagtgatgatgcgcacaatatcagagatagaagcac

>PAA006_GuaymasIMG06_blk006_contig268591_133+7
cttgaggatgttgcatctctaaatccctcacacttct

>PAA006_GuaymasIMG06_blk006_contig268591_133+8
ccctttcagtgaatccaattctctacgagaatgaaga

>PAA006_GuaymasIMG06_blk006_contig268591_133+9
catagttagacccctcccgcaaatcaagagattcctc

>PAA006_GuaymasIMG06_blk006_contig268591_133+10
ttgatcttgatcttgcaaccacatccttccaaactcc

>PAA006_GuaymasIMG06_blk006_contig268591_133+11
aatgttttaatattatgcatcttaatataaaaatgtgg

>PAA006_GuaymasIMG06_blk006_contig268591_133+12
cgtgggagttacatttacacaacattcgcaatttata

>PAA006_GuaymasIMG06_blk006_contig268094_132+1
tgatcaggtgatcagaatgatagaggaagagatagcctcag

>PAA006_GuaymasIMG06_blk006_contig268094_132+2
aagggagaaggaatgggaggaaatgggcaataaaaga

>PAA006_GuaymasIMG06_blk006_contig268094_132+3
gcagctgcctcaccatcgctactccacctgtgcttctt

>PAA006_GuaymasIMG06_blk006_contig268094_132+4
tcaacggatttgattttgttgatagccaccttata

>PAA006_GuaymasIMG06_blk006_contig268094_132+5
cttctacctcatctttgaacttacggatcgctgtctga

>PAA006_GuaymasIMG06_blk006_contig268094_132+6
ccgagatacagatattctcatacccttctcagcccaga

>PAA006_GuaymasIMG06_blk006_contig268094_132+7
gtcaggtgccccataacagggtgcttggcccgtgagg

>PAA006_GuaymasIMG06_blk006_contig268094_132+8
ttgtggggatggctaccgacagcattctggtaagaggca

>PAA006_GuaymasIMG06_blk006_contig268094_132+9
tattatcaaccaagaaatcatcccgagagcagagtcaa

>PAA006_GuaymasIMG06_blk006_contig268094_132+10
accgaagacccaaatgctacagttgatgcatgtgatg

>PAA006_GuaymasIMG06_blk006_contig268094_132+11
atgcttgtagagcagtatggaaaagaaaatgtgataa

>PAA006_GuaymasIMG06_blk006_contig268094_132+12
aaggtggatgtcagtggtatcattgatgaagaaactg

>PAA006_GuaymasIMG06_blk006_contig268094_132+13
agtaataccaacgagattcggtgaagcattgaggt

>PAA006_GuaymasIMG06_blk006_contig267329_128+1
acagaacaagtgaagagaggagttgtaagtggtgttgtaa

>PAA006_GuaymasIMG06_blk006_contig267329_128+2
atgttatctctgtgaatctctaaatcttccttgtcac

>PAA006_GuaymasIMG06_blk006_contig267329_128+3
aacactatacacaggtggcaccgtgtttcatgtatattt

>PAA006_GuaymasIMG06_blk006_contig267329_128+4
gagctcagagagattgcaagacaaatgttgggtcat

>PAA006_GuaymasIMG06_blk006_contig267329_128+5
cacaactacacttcatcaatcgcagctcacctggattctgtgt

>PAA006_GuaymasIMG06_blk006_contig267329_128+6
gctttgaaggctgggaggattcaaagtgtaagataaa

>PAA006_GuaymasIMG06_blk006_contig267329_128+7
gcagcttgtgatggcttatctgggcgaaatagattt

>PAA006_GuaymasIMG06_blk006_contig267329_128+8
atgggaagtggatagcgatatgggttgcatttgagctt

>PAA006_GuaymasIMG06_blk006_contig267329_128+9
caggatataatgaggaggttgatagaagtaaggaaga

>PAA006_GuaymasIMG06_blk006_contig267329_128+10
tcacaagtcaaaattatggaaatattggaggagagtgccatca

>PAA006_GuaymasIMG06_blk006_contig267329_128+11
gctcatcctctcttacctgtgagagaagcttgatga

>PAA006_GuaymasIMG06_blk006_contig260541_112+1
aaggcccttatgggctatgcatcatcgtttaagcac

>PAA006_GuaymasIMG06_blk006_contig260541_112+2
gattttctgggttcaccacctccacaaataatatga

>PAA006_GuaymasIMG06_blk006_contig260541_112+3
tatttgctttgttggatacctcagggagtatatcacag

>PAA006_GuaymasIMG06_blk006_contig260541_112+4
ctcttcattgacttttgttggcatcatgactgtcgc

>PAA006_GuaymasIMG06_blk006_contig260541_112+5
tcaattgtggtcttcgcaggcacctcttcctcaaa

>PAA006_GuaymasIMG06_blk006_contig260541_112+6
tatataccgttcttgcccgtcagatagaatgtctgtcccac

>PAA006_GuaymasIMG06_blk006_contig260541_112+7
acactacaaagaaagttattggcagatgaaagaatg

>PAA006_GuaymasIMG06_blk006_contig260541_112+8
cattaagcacctctctgcccttcatcagtttgagat

>PAA006_GuaymasIMG06_blk006_contig260541_112+9
atgaagcagtggaagaatatatagaggcgataccatt

>PAA006_GuaymasIMG06_blk006_contig260541_112+10
ctatcgtgtaaaagtatgtatgttatggttagaccgtc

>PAA006_GuaymasIMG06_blk006_contig260541_112+11
tacaaagtatcgcccatcaagtttggatgaaataaa

>PAA006_GuaymasIMG06_blk006_contig260541_112+12
aagctgatttgcatagtgaccacaaacacccttctt

>PAA006_GuaymasIMG06_blk006_contig260541_112+13
tcaccatctacatcacatgcatcaaccgtagcatt

>PAA006_GuaymasIMG06_blk006_contig244502_66+1
tcctcataagcgagtatctcctccttagtggcat

>PAA006_GuaymasIMG06_blk006_contig244502_66+2
cttcattgacttttgttggcatcatgactgtcgc

>PAA006_GuaymasIMG06_blk006_contig244502_66+3
gattgtgaaaaagattctgagaggagaatttgag

>PAA006_GuaymasIMG06_blk006_contig244502_66+4
gcgatgcgagcatccgcacagggcattcttccgca

>PAA006_GuaymasIMG06_blk006_contig244502_66+5
gcctaaatctctgggaacctaccctgtgatgattt

>PAA006_GuaymasIMG06_blk006_contig244502_66+6
catgatggcatttgagagcgaataggaaatcctc

>PAA006_GuaymasIMG06_blk006_contig244502_66+7
cgaaaaggaaacagtgatggaaatagcctcatgctt

>PAA006_GuaymasIMG06_blk006_contig244502_66+8
agagatcaaaggagttcagccacttgaagtcagagc

>PAA006_GuaymasIMG06_blk006_contig244502_66+9
gctcccgttgttgagacaatgtttgcctcttttga

>PAA006_GuaymasIMG06_blk006_contig244502_66+10
caagaaaagtctactttatagaggcaacagatatt

>PAA006_GuaymasIMG06_blk006_contig244502_66+11
gatgaaattgaggagcaattgcgaaaagttcctgc

>PAA006_GuaymasIMG06_blk006_contig244502_66+12
ggtctcggagccgtctcctctcctattgtaacaga

>PAA006_GuaymasIMG06_blk006_contig244502_66+13
gattatgagttacaatgccataaaaagcataaaaaa

>PAA006_GuaymasIMG06_blk006_contig244502_66+14
atgatttttatgttgaaagaattttttaagtgaac

>PAA006_GuaymasIMG06_blk005_contig212762_200+1
ctctctttaagcagctgcctgaccatcgctacgcca

>PAA006_GuaymasIMG06_blk005_contig212762_200+2
aaaaaaggaaaggattgttgttgttgttgttgt

>PAA006_GuaymasIMG06_blk005_contig212762_200+3
gcgatgaagaggcgatagagctccaatctaaggagtc

>PAA006_GuaymasIMG06_blk005_contig212762_200+4
cctgatccgattggcgtcagctgttgagagtcct

>PAA006_GuaymasIMG06_blk005_contig212762_200+5
tatactcttttctgctggctattgtcttaggtgtg

>PAA006_GuaymasIMG06_blk005_contig212762_200+6
acgcgtaacccatgagcgatttcaactctgccttcgt

>PAA006_GuaymasIMG06_blk005_contig212762_200+7
ctcagtatgaagtatcgaggctgtgggttggattcat

>PAA006_GuaymasIMG06_blk005_contig212762_200+8
gaatcatagcaagccgtcctgacatgatcggaggaatcatcta

>PAA006_GuaymasIMG06_blk005_contig212762_200+9
gtttctttagaagatcaataacttcttctttcatttt

>PAA006_GuaymasIMG06_blk005_contig212762_200+10
gctgtatctaaagccatacttgatctcccaaccgcaat

>PAA006_GuaymasIMG06_blk005_contig212762_200+11
gttcatcacttgcatctgggatggtgtccatgaggt

>PAA006_GuaymasIMG06_blk005_contig212762_200+12
atcttttcccagttggtgattccactctcaaagct

>PAA006_GuaymasIMG06_blk005_contig212762_200+13
atttcatactcaaaggaggggtcttggatttcttcat

>PAA006_GuaymasIMG06_blk005_contig212762_200+14
tctttttgatgtatctgatgatgcgaggatttactgatt

>PAA006_GuaymasIMG06_blk005_contig210936_193+1
gtccattctgtcacagggtctctctctttgtcaaa

>PAA006_GuaymasIMG06_blk005_contig210936_193+2
gaggcagaacaaaaactctctttgtctattatgaaagc

>PAA006_GuaymasIMG06_blk005_contig210936_193+3
ctgacagcagaggagcctgcacaatggtattgatgg

>PAA006_GuaymasIMG06_blk005_contig210936_193+4
aatcaacacctttctcagatgagaaattgaggacaga

>PAA006_GuaymasIMG06_blk005_contig210936_193+5
tcaagtttggatgaaataaaaggacagaataggatt

>PAA006_GuaymasIMG06_blk005_contig210936_193+6
tagttccacttgccaagctctcctcccgttgtgac

>PAA006_GuaymasIMG06_blk005_contig210936_193+7
atttgcattgagacggttgagtgagattgttattca

>PAA006_GuaymasIMG06_blk005_contig210936_193+8
gcatttaatagattgtcgtcaatgcttttcaatgcg

>PAA006_GuaymasIMG06_blk005_contig210936_193+9
ctgtataagattcaagaatcgtttgtgcggcacac

>PAA006_GuaymasIMG06_blk005_contig207293_188+1
tctttcatctgcattgggacagttgctcaacttcat

>PAA006_GuaymasIMG06_blk005_contig207293_188+2
tccgaaggaccaccccatgatagctgccatctgaagta

>PAA006_GuaymasIMG06_blk005_contig207293_188+3
aaaacaatgacatgggaagagtttgctgtgaatgtca

>PAA006_GuaymasIMG06_blk005_contig207293_188+4
atatgtcttcatgaggatgcagaggcgttgaggtct

>PAA006_GuaymasIMG06_blk005_contig207293_188+5
gatataatgaggataagtgcgattttagggttgtgtgccg

>PAA006_GuaymasIMG06_blk005_contig207293_188+6
gccttccgcagcatttcttttatcgcttttttgaagt

>PAA006_GuaymasIMG06_blk005_contig207293_188+7
gtgtttattgtccaacgaagctctaccagagtataaca

>PAA006_GuaymasIMG06_blk005_contig207293_188+8
aatatgcagacaactatgaaattatacttgtagatag

>PAA006_GuaymasIMG06_blk005_contig207293_188+9
ttgaggacatagaatacgagctggagctcgtaaaggaagc

>PAA006_GuaymasIMG06_blk005_contig170809_95+1
gctcaacatcttctcgtgtcagatagtcgtgtgcacg

>PAA006_GuaymasIMG06_blk005_contig170809_95+2
gctcaaagttgtcatcgttgctcgttagtatatccc

>PAA006_GuaymasIMG06_blk005_contig170809_95+3
tcgtatcctattggcctcgctggtagctatattaaat

>PAA006_GuaymasIMG06_blk005_contig170809_95+4
gggtgaaggagacgaatttaactggagttatgggcaa

>PAA006_GuaymasIMG06_blk005_contig170809_95+5
aagatgagcgattcgtcgcagggctggcattcattttc

>PAA006_GuaymasIMG06_blk005_contig170809_95+6
gctggacaggagcactctgttcttccgttgaatagt

>PAA006_GuaymasIMG06_blk005_contig170809_95+7
tatcaatatcaatgtgcggctctgtttcaggtatgagcat

>PAA006_GuaymasIMG06_blk005_contig170809_95+8
tggaatggagacatatgcaaaactcagaagagaggcaat

>PAA006_GuaymasIMG06_blk005_contig170809_95+9
agcgagcatgtgtgaggttgcgcttcaagaagaaga

>PAA006_GuaymasIMG06_blk005_contig170809_95+10
gtctcatcttcttgaatgtatattgtgtaatactcttctcaa

>PAA006_GuaymasIMG06_blk005_contig170809_95+11
acagctccttgcagaaatacaattctttttccttcctta

>PAA006_GuaymasIMG06_blk005_contig170809_95+12
gctctttatcattgctgacttcatccatgaacttgt

>PAA006_GuaymasIMG06_blk005_contig170809_95+13
cttagccttttctttcagactcattttctacacctcc

>PAA006_GuaymasIMG06_blk005_contig170809_95+14
tcacaattaacggatgagagaaggcaacaaaggaaa

>PAA006_GuaymasIMG06_blk005_contig170809_95+15
cttgctatgctcttcggcgtaaatgaatgacatgc

>PAA006_GuaymasIMG06_blk005_contig170809_95+16
gctttcttttgaggtgttctgcaaactctttctcaaa

>PAA006_GuaymasIMG06_blk004_contig117882_85+1
atggttgtcggtgaaacagaggcaaggagaagcat

>PAA006_GuaymasIMG06_blk004_contig117882_85+2
tgtgaagaagctacgggaagagaagggatggtca

>PAA006_GuaymasIMG06_blk004_contig117882_85+3
acttctcatccactcttaccttgcgtggtctatcgt

>PAA006_GuaymasIMG06_blk004_contig117882_85+4
gctctcctcaacttacagtggaagaaatacaaagatt

>PAA006_GuaymasIMG06_blk004_contig117882_85+5
ttatcactccttttttcacagtttcttttatcacctc

>PAA006_GuaymasIMG06_blk004_contig117882_85+6
tcatttacaatatcaaatcgctgatgaagccaaactgt

>PAA006_GuaymasIMG06_blk004_contig117882_85+7
gagtgtttcaagcggtatctgctcaaatttgtgcact

>PAA006_GuaymasIMG06_blk004_contig117882_85+8
aatattgcgagcgttataagtgattcgttcacggcgc

>PAA006_GuaymasIMG06_blk004_contig117882_85+9
atttccgaccgatatagtgccttacgccgagaaggc

>PAA006_GuaymasIMG06_blk004_contig117882_85+10
ctttctccttctcaccaagcagatctttgatcatctc

>PAA006_GuaymasIMG06_blk004_contig117882_85+11
aagcgagttgagaaggagcatataccatctatcaaaag

>PAA006_GuaymasIMG06_blk004_contig117882_85+12
gaaaaaaattagattagtatggaaatgctcttcctggt

>PAA006_GuaymasIMG06_blk004_contig117882_85+13
caaacaatatatagagagagtggaaggaaagctgacaa

>PAA006_GuaymasIMG06_blk004_contig117882_85+14
ttgtcatagccacagaaaggacagatcgctgtaatta

>PAA006_GuaymasIMG06_blk004_contig117882_85+15
aatatgagacttgtgatgaggaagttgcttgaaaactc

>PAA006_GuaymasIMG06_blk004_contig117882_85+16
gcactctctgatgcactctcatatgcagatgcagag

>PAA006_GuaymasIMG06_blk004_contig117882_85+17
aagcgctatagacagtagaggaagaggaggagtgggaag

>PAA006_GuaymasIMG06_blk004_contig117882_85+18
tatcttgtcttctttctgccgtgtcttggaaaaatgg

>PAA006_GuaymasIMG06_blk004_contig117882_85+19
aagcggtgcagagagagagctttgtcactagacttcaat

>PAA006_GuaymasIMG06_blk004_contig117882_85+20
gcttggctgcctccgtccactctatcattttaact

>PAA006_GuaymasIMG06_blk004_contig117881_84+1
attcaaagaaggatgtggagtgttttgtctataaata

>PAA006_GuaymasIMG06_blk004_contig117881_84+2
gttgaagaggtcaaaaaagctataaaggattatctga

>PAA006_GuaymasIMG06_blk004_contig117881_84+3
gatattgttctctcatttgcaggtattgttcataaa

>PAA006_GuaymasIMG06_blk004_contig117881_84+4
tgccactttcattttatcactccccccttaccgtttaccgc

>PAA006_GuaymasIMG06_blk004_contig117881_84+5
tactctgtcacgaccagcatctttgcctcctcgtcaat

>PAA006_GuaymasIMG06_blk004_contig117881_84+6
cagaccctacatactcctgcccactcgtcaagctgccc

>PAA006_GuaymasIMG06_blk004_contig117881_84+7
cctttttttctttctatcccccccgccatttataaa

>PAA006_GuaymasIMG06_blk004_contig117881_84+8
caacggtagcacaacaggtgggacaaagcgcaacag

>PAA006_GuaymasIMG06_blk003_contig79173_112+2
gcaatttttgcatctcttgtcagtgattcgcctt

>PAA006_GuaymasIMG06_blk003_contig79173_112+3
tcagctatttccctaaaatgacagtatttattaat

>PAA006_GuaymasIMG06_blk003_contig79173_112+4
ttaaagttaatagcgataaaaggattaagtatagcaaagaa

>PAA006_GuaymasIMG06_blk003_contig79173_112+5
aatacacaaacagaaaggctgcactctctctcattact

>PAA006_GuaymasIMG06_blk003_contig79173_112+6
ttcccgtcaagatcaagcgttatctctctgacatc

>PAA006_GuaymasIMG06_blk003_contig79173_112+7
acatcatagcgaataagcccgattcagtgatacttag

>PAA006_GuaymasIMG06_blk003_contig79173_112+8
tcttcttcacacgcactctcgcacccgatgaaggag

>PAA006_GuaymasIMG06_blk003_contig79173_112+9
ccttctttaatcctaaatgaacggcaactacctc

>PAA006_GuaymasIMG06_blk003_contig79173_112+10
taggaatcacaattgacggcgtagtgggctatgac

>PAA006_GuaymasIMG06_blk003_contig79173_112+11
aatctcatcaatacattcgtcacctcactttctctttgt

>PAA006_GuaymasIMG06_blk003_contig79173_112+12
tcatcaactcagaaacaaaatccactctcaccaaatg

>PAA006_GuaymasIMG06_blk003_contig79173_112+13
cctcaccgcagtttggacacttcccttcaacgttcag

>PAA006_GuaymasIMG06_blk003_contig79173_112+14
tggagaggctgcaaggcaaagatagatatataatca

>PAA006_GuaymasIMG06_blk003_contig79173_112+15
gcatgacgacgcagagagactgaggagctggagata

>PAA006_GuaymasIMG06_blk003_contig79173_112+16
atactttcagtgtcaacgagttgactatgaagtgcttg

>PAA006_GuaymasIMG06_blk003_contig79173_112+17
tcattgcagaaattgcaaggttcatcttcaccgaattc

>PAA006_GuaymasIMG06_blk003_contig79173_112+18
tcaacgatttcgtgtggacatatcaggtgaggaggtga

>PAA006_GuaymasIMG06_blk003_contig79173_112+20
ttaaatagtgagagggaaggagagagtggaggtgatg

>PAA006_GuaymasIMG06_blk003_contig79173_112+21
agagagtagagggagcaaagtgggagggcagatatt

>PAA006_GuaymasIMG06_blk003_contig79173_112+22
gttgattgacagcgttacgggagatgatataagctg

>PAA006_GuaymasIMG06_blk003_contig79173_112+23
cataatcgctaataaaccgtcatcagtgagtctttc

>PAA006_GuaymasIMG06_blk003_contig79173_112+24
aactctcacatactcaaatttctccctattttcatactcaa

>PAA006_GuaymasIMG06_blk003_contig74186_98+1
ctctatccacttctcttctctccactcacagtgattgc

>PAA006_GuaymasIMG06_blk003_contig74186_98+2
ataaagattggctcacgaggtttaaggaggcaaaaga

>PAA006_GuaymasIMG06_blk003_contig74186_98+3
cggcacgaatgcggacacatacctgctcataagtta

>PAA006_GuaymasIMG06_blk003_contig74186_98+4
atctcttactgaattctgttcgtatctcattagcga

>PAA006_GuaymasIMG06_blk003_contig74186_98+5
aagagatggggctgctggagtgggagtgtgtggaga

>PAA006_GuaymasIMG06_blk003_contig74186_98+6
gtatttgaaattgcaaaaatgtatttgaatgagagg

>PAA006_GuaymasIMG06_blk003_contig74186_98+7
gaacttgcggaatgccaccttcgtttcggggaagagg

>PAA006_GuaymasIMG06_blk003_contig74186_98+8
gttgtggaagaagttctatatcaatctcacagtatgg

>PAA006_GuaymasIMG06_blk003_contig74186_98+9
attgctcttgcagaaatctatatgaatgaggtgatagtatgagtaa

>PAA006_GuaymasIMG06_blk003_contig74186_98+10
ttacttctttcagcatccttcgcacctcgagtggagttatttc

>PAA006_GuaymasIMG06_blk003_contig74186_98+11
gaatttctgaatgaatgcaatctcatctgctatgtt

>PAA006_GuaymasIMG06_blk003_contig74186_98+12
cgaaaagctccgcatcctcttccgtataaccatagtctt

>PAA006_GuaymasIMG06_blk003_contig74186_98+13
attcttcaggcaatcagaaattatgttggtgaaagtgtgt

>PAA006_GuaymasIMG06_blk003_contig74186_98+14
tcatgtagcacttctctgcctttcatcagtttgagat

>PAA006_GuaymasIMG06_blk003_contig74186_98+15
tcgtttttaatgacatttgttgaaacatttgagaaggg

>PAA006_GuaymasIMG06_blk003_contig74186_98+16
aaaccatgtttgcttcttttgaaggctgggaagattgtgt

>PAA006_GuaymasIMG06_blk003_contig74186_98+17
agaagaagctatatctcagttaaaggcgctcggact

>PAA006_GuaymasIMG06_blk003_contig74186_98+18
gcgtatgattttgttttatctatccagaagtctatcac

>PAA006_GuaymasIMG06_blk003_contig74186_98+19
gtgagcaggattttctcaacatatttctcaaacttca

>PAA006_GuaymasIMG06_blk003_contig74186_98+20
gatggcagagtaattcttcttcacagggatgatgcaa

>PAA006_GuaymasIMG06_blk003_contig74186_98+21
cacacagtgagtataaagagagtatagcagcattc

>PAA006_GuaymasIMG06_blk003_contig74186_98+22
ggccttatgatttatcttcttacatacctcttaatctttatg

>PAA006_GuaymasIMG06_blk003_contig74186_98+23
ctgatactcagcatctattgctcttagtagtttactcac

>PAA006_GuaymasIMG06_blk003_contig74186_98+24
agtccctttccagctaacccttggtgcgagctagatca

>PAA006_GuaymasIMG06_blk003_contig74186_98+25
gatgtcagggagataacacttgatcttgatgggagca

>PAA006_GuaymasIMG06_blk003_contig74186_98+26
gaaagatgactcatgtaacttctcatcattctgatata

>PAA006_GuaymasIMG06_blk003_contig74186_98+27
aagtaatgcgtgttactgcccgtaagtgttgtttttcca

>PAA005_GuaymasIMG05_blk016_contig2429759_37+2
aagcatgaggctatttccatcactgtttccttttcgtg

>PAA005_GuaymasIMG05_blk015_contig2053066_521+1
atatagcttcataagtaatgaatacaaaaattatcta

>PAA005_GuaymasIMG05_blk015_contig2053066_521+2
taatctggcagcaacatcagcagaaggctgctcctatcgtt

>PAA005_GuaymasIMG05_blk015_contig2009052_412+1
ttgtaaaggatagagaggaagggagtgcctgcaccat

>PAA005_GuaymasIMG05_blk015_contig2009052_412+2
taagctgtggactgtggagggattgatggcgttaa

>PAA005_GuaymasIMG05_blk015_contig2009052_412+3
gcatccatttaaccgttgtcccaagcatggcagcgat

>PAA005_GuaymasIMG05_blk015_contig2009052_412+4
aaggatgtcccatgttcagactgcaaagtagcaactg

>PAA005_GuaymasIMG05_blk015_contig1947814_286+1
tatttccatccatactctcatacacctcctgggctgg

>PAA005_GuaymasIMG05_blk015_contig1947814_286+2
gacttgatttcaagtggctgaactccctcaatctctt

>PAA005_GuaymasIMG05_blk015_contig1947814_286+3
gcggatgagaagacaatctacctctactacaacaact

>PAA005_GuaymasIMG05_blk015_contig1898850_167+1
tctctttttttcttttcttttttctcacgaaagggc

>PAA005_GuaymasIMG05_blk015_contig1898850_167+2
tttttcaccactcaaagacgaggcaatcgcagaaat

>PAA005_GuaymasIMG05_blk015_contig1898850_167+3
atggcgagtcccaatttctaataactttccagttata

>PAA005_GuaymasIMG05_blk015_contig1866976_104+1
gaacaaaaaatgcaaggagaatgcaacaaagaagtgg

>PAA005_GuaymasIMG05_blk015_contig1866976_104+2
cgcttttatcacagtgtatagcattcctgccactgag

>PAA005_GuaymasIMG05_blk015_contig1866976_104+3
cagatatattctgttcaatgatgtagatgctgaaatcgt

>PAA005_GuaymasIMG05_blk014_contig1818586_760+1
tctcacttctttgttgtatccttcttgcattttttgtt

>PAA005_GuaymasIMG05_blk014_contig1818586_760+2
agtgtataactcgcaatgagcacataaacaggatc

>PAA005_GuaymasIMG05_blk014_contig1818586_760+3
gatattttgatttgagcgaggagcaagaatttgag

>PAA005_GuaymasIMG05_blk014_contig1790176_687+1
cttgtcacgaggtggtatcgtatggagttaaactttt

>PAA005_GuaymasIMG05_blk014_contig1790176_687+2
tcttccacatcaccatcatataattcgttattctta

>PAA005_GuaymasIMG05_blk014_contig1790176_687+3
aaaatgccatgctgcgctcaagcctcgtcatatcatct

>PAA005_GuaymasIMG05_blk014_contig1789873_682+1
acttcggagactgcgagataagaaaattctatttc

>PAA005_GuaymasIMG05_blk014_contig1789873_682+2
tgggtcaatggatttgcagaaacattggcaagagcaac

>PAA005_GuaymasIMG05_blk014_contig1789873_682+3
ttgagcggataaacgggcgattgcaaataaccaacat

>PAA005_GuaymasIMG05_blk014_contig1789873_682+4
cacagaaagctcagacacggaaaaggagctgttacagaaga

>PAA005_GuaymasIMG05_blk014_contig1729466_533+2
catgttgaatatccgtttttggcaatccgtattcat

>PAA005_GuaymasIMG05_blk014_contig1703449_466+1
ctgtgattggatcacatggtttgtatccttcttttg

>PAA005_GuaymasIMG05_blk014_contig1703449_466+2
atgacatcattaccacttccatcaatgatgcaattct

>PAA005_GuaymasIMG05_blk014_contig1676328_382+1
ggatgagggcgatgaatgtgcttgctgaagtgatgaaa

>PAA005_GuaymasIMG05_blk014_contig1676328_382+2
actgcaactttcttcgttacctcttttacttcgttgagcac

>PAA005_GuaymasIMG05_blk014_contig1676328_382+3
caaattcaggagcggtgagaagaaaggtgaggtggagg

>PAA005_GuaymasIMG05_blk014_contig1666660_362+1
accctggtgatgcctatgtttgagaatgagatgcgag

>PAA005_GuaymasIMG05_blk014_contig1666660_362+2
gttgctcctcatttttcccttccacttgcgcagatta

>PAA005_GuaymasIMG05_blk014_contig1666660_362+3
agagagaattgatagaaagctgatggtgacgaattt

>PAA005_GuaymasIMG05_blk014_contig1623388_228+1
aagaaagttgcagtggaagtgataaaggaggtgagtg

>PAA005_GuaymasIMG05_blk014_contig1623388_228+2
tttaagagatttcgccacttcagctctgaatattca

>PAA005_GuaymasIMG05_blk014_contig1623388_228+3
gagagcgatgacacccgcttgggtattgaaatcgc

>PAA005_GuaymasIMG05_blk014_contig1608934_188+1
catttgctcctgtctcgctcacatattcatttgt

>PAA005_GuaymasIMG05_blk014_contig1608934_188+2
gaagtgtttgatgcatatgttaaagacaccatag

>PAA005_GuaymasIMG05_blk014_contig1608934_188+3
cgtccgtctcagctatgaataagacgaaaatttgga

>PAA005_GuaymasIMG05_blk014_contig1608934_188+4
ttcaaaacatttgccaactcttgtgctgccgtca

>PAA005_GuaymasIMG05_blk014_contig1594581_143+1
ttgtagtaaacgcccttagaacctttcaatacactca

>PAA005_GuaymasIMG05_blk014_contig1594581_143+2
ctaagaacgattttcgcatgtagaaaagtctttgaggt

>PAA005_GuaymasIMG05_blk014_contig1594581_143+3
gagcgttgcggggggattgcgagaacgctgtatgtg

>PAA005_GuaymasIMG05_blk014_contig1564813_75+1
ccactcagatgtgcctctctcactctctctggataa

>PAA005_GuaymasIMG05_blk014_contig1564813_75+2
gtatttgaaattgcaaaaatgtatttgaatgagag

>PAA005_GuaymasIMG05_blk014_contig1564813_75+3
gaacttgcggaatgccaccttcgtttcggggaagag

>PAA005_GuaymasIMG05_blk014_contig1564813_75+4
gttgtggaagaagttctatatcaatctcacagtatg

>PAA005_GuaymasIMG05_blk014_contig1540790_6+1
gatgaaatgacgaggcttgagcgcagcatggcattt

>PAA005_GuaymasIMG05_blk014_contig1540790_6+2
tagattctttccctcatgatgtgccatttacaataa

>PAA005_GuaymasIMG05_blk014_contig1540790_6+3
gctcattgtcatgtatatatgttaatgcgtattttgtgtta

>PAA005_GuaymasIMG05_blk014_contig1540790_6+4
ttaattttccccagagttaatctcaatccatcccac

>PAA005_GuaymasIMG05_blk013_contig1534354_651+1
tcgccctcaaagtagagagaaaggaacggagatat

>PAA005_GuaymasIMG05_blk013_contig1534354_651+2
gatgagctgagtgggagttgagattggtgtaatacg

>PAA005_GuaymasIMG05_blk013_contig1524150_617+1
gtcaggttagaagacattgagccgctgacatcggatg

>PAA005_GuaymasIMG05_blk013_contig1524150_617+2
ctgaagacctgctaatacttgatttcgtgcccgcagg

>PAA005_GuaymasIMG05_blk013_contig1524150_617+3
tttgctgaggtggataaacgaatctgtgaaaattgt

>PAA005_GuaymasIMG05_blk013_contig1524150_617+4
gaggaagtcaagagaaggatagcggctgcaagag

>PAA005_GuaymasIMG05_blk013_contig1507645_571+1
ttcgcagaaggtgttctgcacagtctcattgatttc

>PAA005_GuaymasIMG05_blk013_contig1507645_571+2
gaaagttgttgatgaaaatggaaatccaattagtgg

>PAA005_GuaymasIMG05_blk013_contig1507645_571+3
aatcacgatttgcagtgctccgtttttcagtgctga

>PAA005_GuaymasIMG05_blk013_contig1507645_571+4
gcaggaaaaggaagttgatgtggaattgtagaatgt

>PAA005_GuaymasIMG05_blk013_contig1507645_571+5
caagatgagagagttgtgcgatatgatggagagaaga

>PAA005_GuaymasIMG05_blk013_contig1460912_453+1
gacaacttatgagcttgcgatgattgtcgctcgctta

>PAA005_GuaymasIMG05_blk013_contig1460912_453+2
acacacataaggagatacggcgtttcaaacatattt

>PAA005_GuaymasIMG05_blk013_contig1460912_453+3
gaaattctctcactctctcttggatgtgtttcaacac

>PAA005_GuaymasIMG05_blk013_contig1460912_453+4
ttgaggtatgccatgtaagtcggtgcgttcgtcagc

>PAA005_GuaymasIMG05_blk013_contig1460912_453+5
tcattatttttcttacagaaaaagagaatattccaa

>PAA005_GuaymasIMG05_blk013_contig1443382_405+1
ataagtaattcattcacagcgcttccatctttgctaat

>PAA005_GuaymasIMG05_blk013_contig1443382_405+2
tgtcattatcagagagataacacctgcatctgtttt

>PAA005_GuaymasIMG05_blk013_contig1443382_405+3
gatattgccgagatttgaaagagttgagcgcctaaat

>PAA005_GuaymasIMG05_blk013_contig1443382_405+4
attacaaatacaagcgagtggactatgaagtgaaaa

>PAA005_GuaymasIMG05_blk013_contig1399608_286+1
atatgaagatgctcatacttttctaagattaaatc

>PAA005_GuaymasIMG05_blk013_contig1399608_286+2
tggggtgatagtcatggaaaaggtgaaatgtgaaatc

>PAA005_GuaymasIMG05_blk013_contig1399608_286+3
gttgcttctccagtctcactcagacaaagaagga

>PAA005_GuaymasIMG05_blk013_contig1380161_251+1
caaggagccaaagccagctgaatttcgttatgcagc

>PAA005_GuaymasIMG05_blk013_contig1380161_251+2
taggggagcaggaaatagacaggataccaatacct

>PAA005_GuaymasIMG05_blk013_contig1380161_251+3
aaactataccttgcagagggtcactttacctctct

>PAA005_GuaymasIMG05_blk013_contig1363319_204+1
gaaaatcaaatgttggcgatcagacgatttattggtgaa

>PAA005_GuaymasIMG05_blk013_contig1363319_204+2
tttaccaagtatggtatatccaagccaccacattatgtat

>PAA005_GuaymasIMG05_blk013_contig1363319_204+3
cataatcaatctcatagtcagttccacgatagta

>PAA005_GuaymasIMG05_blk013_contig1363319_204+4
aaaggattggagattggcaaaacaaaggtcttgctgg

>PAA005_GuaymasIMG05_blk013_contig1360155_196+1
gatccatacttcatttttatcgttttggtttcattg

>PAA005_GuaymasIMG05_blk013_contig1357898_189+1
ccactctgaatagaaatagctacttacacaaataact

>PAA005_GuaymasIMG05_blk013_contig1357898_189+2
gcagatgaaactcgcagtgagccagcagctacaga

>PAA005_GuaymasIMG05_blk013_contig1357898_189+3
catttgtctgatcgcttccattttgtcaatctcatatt

>PAA005_GuaymasIMG05_blk013_contig1357898_189+4
tatcttctcttccattccacatcacctcatctatatcttgagga

>PAA005_GuaymasIMG05_blk013_contig1357898_189+5
agaagaagtggagagagctaaagagaggatgagaac

>PAA005_GuaymasIMG05_blk013_contig1340317_147+1
acgacacaaattttgacttctccaaaaccaatccaga

>PAA005_GuaymasIMG05_blk013_contig1340317_147+2
tattgttccctcatttgcagatattgctcatagacatcatc

>PAA005_GuaymasIMG05_blk013_contig1340317_147+3
gagtgtcccctgtgcaaacgctatctcctctcacca

>PAA005_GuaymasIMG05_blk013_contig1340317_147+4
gtgtgcaatgtagttgtaatttgactctccataaac

>PAA005_GuaymasIMG05_blk013_contig1337755_140+1
tatcgcattcacattcattatgctctcctgcatatcc

>PAA005_GuaymasIMG05_blk013_contig1337755_140+2
aaatcagggcaattgccatcccaaaatttcgccttatt

>PAA005_GuaymasIMG05_blk013_contig1337755_140+3
aactttgagagatggtcgttgtatttgatacccat

>PAA005_GuaymasIMG05_blk013_contig1337755_140+4
catttgagataacagtgcatgcaggaattcaa

>PAA005_GuaymasIMG05_blk013_contig1328755_115+1
tatgcgaactttcccttttgaaacgggtgtatagtgc

>PAA005_GuaymasIMG05_blk013_contig1328755_115+2
ggtatggataaatcgcagggaatgggtaaatacctga

>PAA005_GuaymasIMG05_blk013_contig1301800_46+1
ttgcttctataacagcattttcaagagaaacatcta

>PAA005_GuaymasIMG05_blk013_contig1301800_46+2
gcttccttgctctccagaatatgaatgcttcgggag

>PAA005_GuaymasIMG05_blk013_contig1301800_46+3
agaggaggtgaataggagtgaaagaggtgaaagaga

>PAA005_GuaymasIMG05_blk013_contig1301800_46+4
cttgtttatgacgagtccgctgtatctccagaattt

>PAA005_GuaymasIMG05_blk012_contig1259965_644+1
aaataggaggagtctctggaaaaagcataagtccaa

>PAA005_GuaymasIMG05_blk012_contig1259965_644+2
tgatcaccacctcttcagtcgttctaaatacaaatg

>PAA005_GuaymasIMG05_blk012_contig1259965_644+3
ttcccatgcctgcttcacaacttctgtcttctcct

>PAA005_GuaymasIMG05_blk012_contig1259965_644+4
gataccaggaccgcctatcacaggtgtaaacggaag

>PAA005_GuaymasIMG05_blk012_contig1170216_370+1
tagaaatgtgttggtgctaactcttcccaaactcctttca

>PAA005_GuaymasIMG05_blk012_contig1170216_370+2
ttacaagagcagttatcaatgcttgcaatctagacact

>PAA005_GuaymasIMG05_blk012_contig1170216_370+3
ggtcttaacaaaccacctcggctccctataagggta

>PAA005_GuaymasIMG05_blk012_contig1170216_370+4
gtttggctgcttccgtccattctatcatctttgctc

>PAA005_GuaymasIMG05_blk012_contig1170216_370+5
gcgggtatagatggtgcagtgaacgtcactgagtaat

>PAA005_GuaymasIMG05_blk012_contig1165436_354+1
cttcgctcaactcatcgccatcgctgcggtatgcataag

>PAA005_GuaymasIMG05_blk012_contig1165436_354+2
gaaccatgaatgtttgtataattcaactatgatgtc

>PAA005_GuaymasIMG05_blk012_contig1165436_354+3
gtgagatagaggaggtgataagatggcatatcgcaa

>PAA005_GuaymasIMG05_blk012_contig1165436_354+4
tatgttatggtcaggccatcactgtgctttatcaca

>PAA005_GuaymasIMG05_blk012_contig1161235_342+2
gattgcaaaatctccgaacaacaaaacagcatattat

>PAA005_GuaymasIMG05_blk012_contig1161235_342+3
gctatacatcatgaatagcccgattctgactgcgcc

>PAA005_GuaymasIMG05_blk012_contig1161235_342+4
tccgaataaggagcaggagcagcggatgcttagaactc

>PAA005_GuaymasIMG05_blk012_contig1139387_272+2
gggttcgaatcccggagggggcatggaggtgggagg

>PAA005_GuaymasIMG05_blk012_contig1139387_272+5
tcttggctattttgtctctcatcctcatcctcatcctcaataataga

>PAA005_GuaymasIMG05_blk012_contig1124274_227+1
tcataaaatacaatgtctttaccatcttcgcgagttt

>PAA005_GuaymasIMG05_blk012_contig1124274_227+2
gacataatcgttgaacttcttgcgtggtagcataactg

>PAA005_GuaymasIMG05_blk012_contig1124274_227+3
ctgatagtatttgcgattgcttttgcattgctctatg

>PAA005_GuaymasIMG05_blk012_contig1124274_227+4
ggacataggcatcaccaagcgaggctgtcgcccctg

>PAA005_GuaymasIMG05_blk012_contig1124274_227+5
tagtcgcagcgtaatttggtttcttcttttttatcagt

>PAA005_GuaymasIMG05_blk012_contig1123323_224+1
catagactgctatgttgcttcctgtccgttctgtcat

>PAA005_GuaymasIMG05_blk012_contig1123323_224+2
tatgatatcctcctctccaaccgtgtatggtaac

>PAA005_GuaymasIMG05_blk012_contig1096271_126+1
gatgagctggagcgagcagcggaactaaagattaacgc

>PAA005_GuaymasIMG05_blk012_contig1096271_126+2
tgaacggtgcagatctgagatgtgaataggagctagctct

>PAA005_GuaymasIMG05_blk012_contig1082019_83+1
aatataacagatgaaattgcattcattcagaagttc

>PAA005_GuaymasIMG05_blk012_contig1082019_83+2
gggtagcagaaagagaaagggagctgttaagacag

>PAA005_GuaymasIMG05_blk012_contig1082019_83+3
attaactgcaccactgacagtagaggagcatgcacaa

>PAA005_GuaymasIMG05_blk012_contig1082019_83+4
agaaagagctccacgatgcctacgaggttataaatc

>PAA005_GuaymasIMG05_blk012_contig1073839_64+1
tttgaatcacctctcctgctcaaaaataatccttggc

>PAA005_GuaymasIMG05_blk012_contig1073839_64+2
ataatcgatgagagcagcgacttctattcgtattacaag

>PAA005_GuaymasIMG05_blk012_contig1066480_41+1
aagagaaggaggttttagggataaaagatgtagcag

>PAA005_GuaymasIMG05_blk012_contig1066480_41+2
gcgtccacacgggcagagaacgttgcctgtgattgt

>PAA005_GuaymasIMG05_blk012_contig1066480_41+3
gactccctgctttacctctgtatagtaattgatttca

>PAA005_GuaymasIMG05_blk012_contig1066480_41+4
aaaaatatgacaaaggaggaagaggaggttttctgga

>PAA005_GuaymasIMG05_blk012_contig1056220_18+1
acagcatttcctcttgctgcctcaaatcctctgggta

>PAA005_GuaymasIMG05_blk012_contig1056220_18+2
gtgaatgtatatcagacagatgcagatgaagatgag

>PAA005_GuaymasIMG05_blk012_contig1056220_18+3
tattttctacggaacatctttttgaactctctctttg

>PAA005_GuaymasIMG05_blk011_contig1014303_490+3
ccttacaccgaaagaggtgatgaggaaatatacgacta

>PAA005_GuaymasIMG05_blk011_contig1014303_490+4
agtagatcgtccagcgtgtaagagatgtcgtgtgaag

>PAA005_GuaymasIMG05_blk011_contig1013960_489+1
gaagcgctatatacttatgcataccgccgctttata

>PAA005_GuaymasIMG05_blk011_contig1013960_489+2
ttttgatagtagagagaaaccaccactgtccaaaaa

>PAA005_GuaymasIMG05_blk011_contig1013960_489+3
tctatgattctttctatgctcacactttcgccatgt

>PAA005_GuaymasIMG05_blk011_contig1013960_489+4
actaaatgcgcaactaatagggcattcgccacatcccccgt

>PAA005_GuaymasIMG05_blk011_contig1013960_489+5
ctgagcaacttactaaccttgttggtcgttacctgctt

>PAA005_GuaymasIMG05_blk011_contig1003687_461+2
ctccttcttcagggagttgtgtatctggtatatatgt

>PAA005_GuaymasIMG05_blk011_contig1003687_461+3
gccactgacaccactaagagtgtgtatgcaatgtgctg

>PAA005_GuaymasIMG05_blk011_contig1003687_461+4
ccgcaatcgcccttaaaatgcatgaggcgtggattca

>PAA005_GuaymasIMG05_blk011_contig1003205_457+3
gagattgtgaaaaagattctgagaggagaatttgag

>PAA005_GuaymasIMG05_blk011_contig1003205_457+5
aagcctaaatctctgggaacctaccctgtgatgattt

>PAA005_GuaymasIMG05_blk011_contig991772_421+1
gcgatactcttacatacctcatatgtgacacatactt

>PAA005_GuaymasIMG05_blk011_contig991772_421+2
cctcaactctctttactatgaaggcatagaaaatcgc

>PAA005_GuaymasIMG05_blk011_contig991772_421+3
gctgaatgaaccactcacatctgtgatgacctctatg

>PAA005_GuaymasIMG05_blk011_contig991772_421+4
ttttctttgctttgctgtcgccccgcgtggaaagtgag

>PAA005_GuaymasIMG05_blk011_contig956359_317+1
gtgcctgttggcgcgctgagtatgctgaaattagaa

>PAA005_GuaymasIMG05_blk011_contig956359_317+2
ctcagcaggaagaagcggggggtcgggttgtattcata

>PAA005_GuaymasIMG05_blk011_contig956359_317+3
ttgtttctggttatatattgcttactgagtaaataccatc

>PAA005_GuaymasIMG05_blk011_contig956359_317+4
caaataggggtttcatcaagtgcggaaatccagctc

>PAA005_GuaymasIMG05_blk011_contig945926_287+1
tgcaatttttgtttcagcttctttttccctattgtttt

>PAA005_GuaymasIMG05_blk011_contig945926_287+2
tacttgctgcctcctgaagaagattcatcatctctt

>PAA005_GuaymasIMG05_blk011_contig945926_287+3
ttggtagaaatggcgttttcaacaatcgtgacaatc

>PAA005_GuaymasIMG05_blk011_contig945926_287+4
gctgattgatgaatctcttgaggtatggattgatcac

>PAA005_GuaymasIMG05_blk011_contig945926_287+5
gatgagaacgactacaagatcaagacaagatggattg

>PAA005_GuaymasIMG05_blk011_contig943122_280+1
aaagaagttcaattcaatacggtatcatctcgtgacatc

>PAA005_GuaymasIMG05_blk011_contig943122_280+2
cccctatatcaatactgtctctaatcgctgccatgct

>PAA005_GuaymasIMG05_blk011_contig943122_280+3
ttggtcgtccaatgcgttttccttcagcttttgctc

>PAA005_GuaymasIMG05_blk011_contig943122_280+4
gatgaggtggggtggaggggaaagcaccccactgagat

>PAA005_GuaymasIMG05_blk011_contig943122_280+5
cagatactatgaaaagtcatgtatctatacattaaa

>PAA005_GuaymasIMG05_blk011_contig934113_251+1
caaagtcaggaccaacgaaaaatctgaactcatccga

>PAA005_GuaymasIMG05_blk011_contig934113_251+2
cacttaaggccctgctgctcagagtagtcagagaga

>PAA005_GuaymasIMG05_blk011_contig934113_251+3
tgaggtgaaataaaatgataaagtatggaataaag

>PAA005_GuaymasIMG05_blk011_contig934113_251+4
accacatcccattgattatacttgacaaagtcatccgt

>PAA005_GuaymasIMG05_blk011_contig920294_217+1
acgggacagtttttaacgctggagtatgcggatgatgt

>PAA005_GuaymasIMG05_blk011_contig920294_217+3
caactcctttaaatcctgaaccgaagcatataccgaaa

>PAA005_GuaymasIMG05_blk011_contig920294_217+4
aggatgtatttcattgagatatatacacctgttaagtt

>PAA005_GuaymasIMG05_blk011_contig920294_217+5
attattatgttgttcggactttaactttaagaagggtaaagtgaagatagtagagaaatatcag

>PAA005_GuaymasIMG05_blk011_contig915134_194+2
acgatgtaggcattaacttctatatctcattatccacg

>PAA005_GuaymasIMG05_blk011_contig915134_194+3
gcggtaaacccttccgttcccaccgcctcttcaagg

>PAA005_GuaymasIMG05_blk011_contig915134_194+4
gtaagcaggctgctgagcggtgatgataaaatagtc

>PAA005_GuaymasIMG05_blk011_contig915134_194+5
cttgagggctgtctcgggattattgatgagccttacga

>PAA005_GuaymasIMG05_blk011_contig902595_161+1
tatggaaagtagtattttttgaggatgctgttataa

>PAA005_GuaymasIMG05_blk011_contig902595_161+2
ttgcgaaaggactattaaggttgtatgagcggcggg

>PAA005_GuaymasIMG05_blk011_contig902595_161+3
agtaattacctttgaaagtatatgagccctcagaaac

>PAA005_GuaymasIMG05_blk011_contig902595_161+4
ccaacctgtgaaattatgataaaaaacctgcttccaga

>PAA005_GuaymasIMG05_blk011_contig891811_134+1
tcatatatatcttttatgtgttcacacccttcttcaacac

>PAA005_GuaymasIMG05_blk011_contig891811_134+2
catgctcaatatcgtcttttgtcaatccgtattgttg

>PAA005_GuaymasIMG05_blk011_contig889548_129+1
atgaatagtgagttaacaatgagcaaaaatgatacta

>PAA005_GuaymasIMG05_blk011_contig889548_129+2
ttgagcgcaggcacgcttcatttcccaaacgaggagtc

>PAA005_GuaymasIMG05_blk011_contig889548_129+3
acctacgaagagccagagacctttataggggttgaca

>PAA005_GuaymasIMG05_blk011_contig888127_121+1
attgacagaaagagatttggaaagaagataatcacctc

>PAA005_GuaymasIMG05_blk011_contig888127_121+2
cttcagttcggcaacatacaatccgtatgcatcatctct

>PAA005_GuaymasIMG05_blk011_contig888127_121+3
aatatctcccctcaccagttttatgccaaaatactc

>PAA005_GuaymasIMG05_blk011_contig888127_121+4
cgcacatcgcatacacgcttttagtgatatcaattgc

>PAA005_GuaymasIMG05_blk011_contig887789_118+1
tcttctgccatttctccctccgtaatataataactaa

>PAA005_GuaymasIMG05_blk011_contig887789_118+2
ccttcgtggagcatgaatgggtttacgactgttcttcg

>PAA005_GuaymasIMG05_blk011_contig887789_118+3
gattttgaaggaggaaaaaatagccaactgcaacatc

>PAA005_GuaymasIMG05_blk011_contig887789_118+4
aaaaatctggtgattggcaaaacaaaaattttactgg

>PAA005_GuaymasIMG05_blk011_contig876572_79+1
taataaagcgataacattcgtgcctacatacgacccgaaaact

>PAA005_GuaymasIMG05_blk011_contig876572_79+2
aatgttgaagaggaggtgagaaagagtaatgatgcaa

>PAA005_GuaymasIMG05_blk011_contig876572_79+3
gcgatagaggtagaataccagcgtaagggaatagaca

>PAA005_GuaymasIMG05_blk011_contig876572_79+4
tctagaaaagaaaacaggggaggatattcaattggggatcta

>PAA005_GuaymasIMG05_blk011_contig876572_79+5
ataaaagatctgagagtgttgaatggtatgaggatt

>PAA005_GuaymasIMG05_blk011_contig876572_79+6
ctttaagttcgctcaaatactgtttaatctcattctc

>PAA005_GuaymasIMG05_blk011_contig858310_30+1
aacacaccatagacagcgtttgtcaatccttttatt

>PAA005_GuaymasIMG05_blk011_contig858310_30+2
cagaaactcctatcctaagattgagttcagaaaatt

>PAA005_GuaymasIMG05_blk011_contig858310_30+3
aatatggaaaagaaattgctcgttacattcttccactatgc

>PAA005_GuaymasIMG05_blk010_contig838541_484+4
atagcatccatcactcgctgaatttgaatgaaaatgagatg

>PAA005_GuaymasIMG05_blk010_contig838541_484+5
tcgtgaacttggaagtgtgatcagaggtgttgtagaaa

>PAA005_GuaymasIMG05_blk010_contig834346_473+1
taagatagaggtgagaatgagaagatggaggtgatg

>PAA005_GuaymasIMG05_blk010_contig834346_473+2
ctctctgcataccatagatgatgcctcccaccatgtc

>PAA005_GuaymasIMG05_blk010_contig834346_473+3
tcctcaatcgtatctatcggtcggacatcaagcaac

>PAA005_GuaymasIMG05_blk010_contig834346_473+4
tggttcagagatcatagcagtggcagcaataaaag

>PAA005_GuaymasIMG05_blk010_contig834346_473+5
taacacaagtgatcgttcattcagagagacacttca

>PAA005_GuaymasIMG05_blk010_contig813894_414+1
aagattttctggcgagagaaagaaagtgtgaataatgt

>PAA005_GuaymasIMG05_blk010_contig813894_414+2
tgattgatgctcagttgctgagacttgcccatgaag

>PAA005_GuaymasIMG05_blk010_contig813894_414+3
gatatagatgtagagagagagatattgagagagaag

>PAA005_GuaymasIMG05_blk010_contig813894_414+4
ttcacgcctctacacccaataagattgaaaatctc

>PAA005_GuaymasIMG05_blk010_contig813894_414+5
tcacaatcaagaaatatgctcctgaagccttcatcttc

>PAA005_GuaymasIMG05_blk010_contig811412_407+1
acatcagatgttctgagagcatatcgtatcgctaaaaa

>PAA005_GuaymasIMG05_blk010_contig811412_407+2
gaactaagcaagtaggaataggcggaattccaaatgtt

>PAA005_GuaymasIMG05_blk010_contig811412_407+3
cctcttctgcggcttctatacaagcctgagcaacttg

>PAA005_GuaymasIMG05_blk010_contig811412_407+4
caagttttattgcaactttccttgctgtgaaaagaga

>PAA005_GuaymasIMG05_blk010_contig794706_369+1
agtcaatatgtgaaacaagttttgcctttgcttctata

>PAA005_GuaymasIMG05_blk010_contig794706_369+2
tctacctgtgtcaatctccagctccccctcctctgac

>PAA005_GuaymasIMG05_blk010_contig794706_369+3
gctcactctcactcatttcaatctcttggaagttccataat

>PAA005_GuaymasIMG05_blk010_contig794706_369+4
tttttcttgcaaatttagcaggatttctcacttgcacatc

>PAA005_GuaymasIMG05_blk010_contig794706_369+5
cttcaaattcatcgtaagtcctgtcttgtgcctctc

>PAA005_GuaymasIMG05_blk010_contig794706_369+6
gaagaaaattccaataaacagtccttcaggaaccatca

>PAA005_GuaymasIMG05_blk010_contig783492_335+1
gaacatttttgagttttgtgagaatgtttggttgattc

>PAA005_GuaymasIMG05_blk010_contig783492_335+2
atcagaggattcaggctggagggatgggtttactaca

>PAA005_GuaymasIMG05_blk010_contig783492_335+3
taaactgtttgtagtatgtgcaaatcttctttcctct

>PAA005_GuaymasIMG05_blk010_contig783492_335+4
gtcacaacaggaggagagcttggcaagtggaactatg

>PAA005_GuaymasIMG05_blk010_contig783492_335+5
ctctcatcttgttctcaaacataggcatcaccttag

>PAA005_GuaymasIMG05_blk010_contig783492_335+6
actccatatccatatcgtctcagccgccttcatg

>PAA005_GuaymasIMG05_blk010_contig750757_239+1
atcatacaaacattcatggttcagagagcacgacag

>PAA005_GuaymasIMG05_blk010_contig750757_239+2
cgctctaaacggaaagtggaagatttgcacagttgaga

>PAA005_GuaymasIMG05_blk010_contig750757_239+3
actaccagtagagaatgtgcctgatcctcttctca

>PAA005_GuaymasIMG05_blk010_contig750757_239+4
gatctgaaagaatagtattcacgatggcatccgc

>PAA005_GuaymasIMG05_blk010_contig750757_239+5
acactccgtgcatccatcctgcgctacaagttcaag

>PAA005_GuaymasIMG05_blk010_contig750757_239+6
ctatctcaatccactttctcatgtgtctgaatgagac

>PAA005_GuaymasIMG05_blk010_contig750757_239+7
ccagaatgacgaaggcagagatagtgagacggggctt

>PAA005_GuaymasIMG05_blk010_contig720437_146+1
ttggttttcttcattttttaggtttctttcactttttaggatgtggcgaata

>PAA005_GuaymasIMG05_blk010_contig701127_80+1
cttaatatctgttccagcttcaagagtagtaacagt

>PAA005_GuaymasIMG05_blk010_contig701127_80+2
aatgacagtattattgttaaatcgttccactaatcc

>PAA005_GuaymasIMG05_blk010_contig701127_80+3
gcagacgaaacccgcagtgagccagcagctacaga

>PAA005_GuaymasIMG05_blk010_contig701127_80+4
cccttatgggcttcgcgagcagcctcaaacattggg

>PAA005_GuaymasIMG05_blk010_contig692339_54+2
aggatgtatgtgatgaatgttggaggtggagaaaatga

>PAA005_GuaymasIMG05_blk010_contig692339_54+3
tatctgtcgtccacgagattgaacaaaaagagtgcatc

>PAA005_GuaymasIMG05_blk010_contig692339_54+5
gcagaggcgtgaattttggtgtatgcccagaaggta

>PAA005_GuaymasIMG05_blk010_contig692339_54+6
taacgatggaaggagaaagcatcattgtgagaagaac

>PAA005_GuaymasIMG05_blk010_contig674537_6+2
cttgagacatctgctacgaactaatataagaggaagaact

>PAA005_GuaymasIMG05_blk010_contig674537_6+3
acttgcagagattcaagaaagaatagcagagcttgag

>PAA005_GuaymasIMG05_blk009_contig639385_342+1
ctctatttctcgcatattttatgtcgtctgcttctc

>PAA005_GuaymasIMG05_blk009_contig639385_342+2
gcttctttcttctattcgtcccctcccctctcttacatt

>PAA005_GuaymasIMG05_blk009_contig639385_342+3
gaaacttgttttcttttttctctttctctccaatca

>PAA005_GuaymasIMG05_blk009_contig639385_342+4
catagtggacatttcatggttattacctcaccttaaa

>PAA005_GuaymasIMG05_blk009_contig639385_342+5
atatctacaggatcaggacaattctcatcaggaaccaa

>PAA005_GuaymasIMG05_blk009_contig639385_342+6
gcacattgggacaagtgcaatgtctcagagcgaatg

>PAA005_GuaymasIMG05_blk009_contig639385_342+7
aagagaggtaaagtgaccctctgcaaggtatagttt

>PAA005_GuaymasIMG05_blk009_contig637114_331+4
gagatttaggcttgagcgaaaagaataaaaataaagaa

>PAA005_GuaymasIMG05_blk009_contig605170_238+5
tactctttataagtgagattatcaatatgctctctacaaaag

>PAA005_GuaymasIMG05_blk009_contig605170_238+6
catattatcaccttccatgaaggggcgattttcatgg

>PAA005_GuaymasIMG05_blk009_contig584156_161+1
tcaaacatctcagctcattatatagtgccctacaaggc

>PAA005_GuaymasIMG05_blk009_contig584156_161+2
tgtagtagacccaaccttccagcctgaaacctctcag

>PAA005_GuaymasIMG05_blk009_contig584156_161+3
ttagacgacctcttcagctcaatctcgtagacctt

>PAA005_GuaymasIMG05_blk009_contig584156_161+4
ctgctggtggcgttggcaatttcaatttcaatgactga

>PAA005_GuaymasIMG05_blk009_contig584156_161+5
atgccaacaccttctccagcagctgcttctgctgagat

>PAA005_GuaymasIMG05_blk009_contig584156_161+6
catttctccttcatatgcaagatcactcgttgaagaact

>PAA005_GuaymasIMG05_blk009_contig584156_161+7
aatgagacgcgtgaggtgcccgcactgcgggtatgag

>PAA005_GuaymasIMG05_blk009_contig563567_108+1
tttgccacagtcttgtcaaactcgtagctgaggaag

>PAA005_GuaymasIMG05_blk009_contig563567_108+2
aaattcacgcctctgcatccaacaaggttgaagattt

>PAA005_GuaymasIMG05_blk009_contig563567_108+3
cacagatgttttttgggcaatgttctttggtggaatct

>PAA005_GuaymasIMG05_blk009_contig563567_108+4
attccatgccccagatcatgaatatgtatctgacca

>PAA005_GuaymasIMG05_blk009_contig563567_108+5
atcctgatttgatatttgcatcaatcagaaaccttcg

>PAA005_GuaymasIMG05_blk009_contig563567_108+6
atattagtgcactgatcatattcatcacaactcacct

>PAA005_GuaymasIMG05_blk009_contig563567_108+7
agcaacctcaggagctgatggatactacaaaatcac

>PAA005_GuaymasIMG05_blk009_contig563567_108+8
tgctttgatgcaatctcctttgcaactgttattccc

>PAA005_GuaymasIMG05_blk009_contig563567_108+9
aaatcatttgttgttgtatttgcactccatgaggtg

>PAA005_GuaymasIMG05_blk009_contig561172_97+1
aggtcagaatcgtcaaattaggcagcaattatgttgtg

>PAA005_GuaymasIMG05_blk009_contig561172_97+2
ctcaaaaatcactcaaatgaggaaacattatctctgctt

>PAA005_GuaymasIMG05_blk009_contig561172_97+3
ttctctcatttccagatattgactgtaaacatcatc

>PAA005_GuaymasIMG05_blk009_contig561172_97+4
ctcaagtaattttttcataacaagtctcacattcgga

>PAA005_GuaymasIMG05_blk009_contig561172_97+5
agaattgatgaatactgattttcttttctcttttta

>PAA005_GuaymasIMG05_blk009_contig561172_97+6
tcttatcctatttgcttcactggttcccatcttaaag

>PAA005_GuaymasIMG05_blk009_contig561172_97+7
tttcgtaagctctgcgctcgtatgcatcagcgatc

>PAA005_GuaymasIMG05_blk009_contig561172_97+8
tcactgtgaatgcgcactcatgttctgtgccctttgt

>PAA005_GuaymasIMG05_blk009_contig552326_69+2
cggcggttctgccgtcacctgtgtgaggttgtcaat

>PAA005_GuaymasIMG05_blk009_contig552326_69+3
ggcattacagtggcaaattgtataaggagttttcg

>PAA005_GuaymasIMG05_blk009_contig552326_69+4
gcattctcatatgtgcagtcattcttacagagacta

>PAA005_GuaymasIMG05_blk009_contig552326_69+5
tcgtttatatacacaacctatcttaaattgatgaag

>PAA005_GuaymasIMG05_blk009_contig549112_60+1
tgggtggatggagttttgaaacggatggctcgc

>PAA005_GuaymasIMG05_blk009_contig549112_60+2
ttgagcacaatgtcatcttcaagtaatctctgataa

>PAA005_GuaymasIMG05_blk009_contig549112_60+3
tgtgtatctaatctcttctatcctcttgccacagaa

>PAA005_GuaymasIMG05_blk009_contig549112_60+4
tgtgacaaggatggaattgtcacatgcaaattctcaa

>PAA005_GuaymasIMG05_blk009_contig549112_60+5
agagaatttaggagaagagcggtttgtttcatttgtcc

>PAA005_GuaymasIMG05_blk009_contig549112_60+6
ctgattgggaaaacaagcgagtatttgaaaagaagatt

>PAA005_GuaymasIMG05_blk009_contig538007_38+1
tgtttgaacccgcggcgatgataacgatgtcgtcgtcgttca

>PAA005_GuaymasIMG05_blk009_contig538007_38+2
caggcacagcagcaacagcagcagcaacaacaaataa

>PAA005_GuaymasIMG05_blk009_contig538007_38+3
cgctcacgcgtagataatcatctactctttcatcagaaa

>PAA005_GuaymasIMG05_blk009_contig538007_38+4
gaaccatgaatgtttgtaagattcgacaattatatct

>PAA005_GuaymasIMG05_blk009_contig538007_38+5
tcttcaactgagatttcttcttcctctcggaggcttt

>PAA005_GuaymasIMG05_blk009_contig538007_38+6
catcttcaaggtggtgggacaaggagtggatcgagg

>PAA005_GuaymasIMG05_blk009_contig538007_38+7
gcatctttgcctcttcgtcaatggtcgcaagctctct

>PAA005_GuaymasIMG05_blk009_contig537360_36+3
gtccatcagatagagaatgaatgctggtgctgtcattactg

>PAA005_GuaymasIMG05_blk009_contig527996_17+1
atgaagttgagcagctgacccaatgcagatgaaagatg

>PAA005_GuaymasIMG05_blk009_contig527996_17+2
gtattatttaggcggacatttgagccgtccgaaatcac

>PAA005_GuaymasIMG05_blk009_contig527150_12+7
tcatagcatcaatttccagtctccatgtccgcttcaacaa

>PAA005_GuaymasIMG05_blk009_contig527150_12+8
catatgagcagaaacttgcgttgaattgtgtgcattacta

>PAA005_GuaymasIMG05_blk008_contig520484_341+1
tgcccacgaaagtaaatgatgagatgatgaggctgcttc

>PAA005_GuaymasIMG05_blk008_contig520484_341+2
gaggaaaaagaggagtgggaagagttcattagatcattg

>PAA005_GuaymasIMG05_blk008_contig520484_341+3
aactgctttttcagcactattttccttttgccttctttta

>PAA005_GuaymasIMG05_blk008_contig520484_341+4
gctatgtaagttctttgaaattaaagttgataaag

>PAA005_GuaymasIMG05_blk008_contig514721_325+5
cctcattttcgtatcttatgacctcctcacttgctact

>PAA005_GuaymasIMG05_blk008_contig514721_325+7
actattctgtcttcagcaaaaatattggagctattttg

>PAA005_GuaymasIMG05_blk008_contig514721_325+8
cacaccaaaatctttcacagttgaggcagagaaat

>PAA005_GuaymasIMG05_blk008_contig510095_307+1
agctcctcttcagtcactctcttcaccacaacacctatctc

>PAA005_GuaymasIMG05_blk008_contig510095_307+2
ttgccttcattcgttccctcgtctcatcgcattgcc

>PAA005_GuaymasIMG05_blk008_contig510095_307+3
tgacgatgtcctcgtttagtcttatgaactcatcct

>PAA005_GuaymasIMG05_blk008_contig510095_307+4
taactaccacctaattaatcttggcctacaaggcttcc

>PAA005_GuaymasIMG05_blk008_contig510095_307+5
ctgaaactttttgcaaagattgtgagcgtgtagta

>PAA005_GuaymasIMG05_blk008_contig510095_307+6
cctatcacagatttgaagtatcaaggcgggtaatta

>PAA005_GuaymasIMG05_blk008_contig510095_307+7
agcttcttagcgagcttgccgaatctgattgatctc

>PAA005_GuaymasIMG05_blk008_contig510095_307+8
tgatactttatcagcagtcactttgatgacctcaag

>PAA005_GuaymasIMG05_blk008_contig505104_289+6
cgcgatacccttatttgtgatcatcagcttcccttc

>PAA005_GuaymasIMG05_blk008_contig485436_245+1
aaaaacagcgagagtagccaacagacagctggagaaat

>PAA005_GuaymasIMG05_blk008_contig485436_245+2
gttgctctcgtggcaggcgttgtgatgacatacatact

>PAA005_GuaymasIMG05_blk008_contig485436_245+3
catttgcttccaagtgggaaaatggtagtgaaaaaa

>PAA005_GuaymasIMG05_blk008_contig485436_245+4
tcgtggacgagaggcacaaataagagcaaatttcaga

>PAA005_GuaymasIMG05_blk008_contig485436_245+5
tttctccttcatatgcaagatcactcgttgaagaact

>PAA005_GuaymasIMG05_blk008_contig485436_245+6
attgatttgtcaataagtgagtctgtaacattctcaga

>PAA005_GuaymasIMG05_blk008_contig485436_245+7
tcggtcatcttaaacaaaatttatgttatcgttgcaat

>PAA005_GuaymasIMG05_blk008_contig481328_236+2
ggtagtgtaatgcaggaagctgttggaaaagagat

>PAA005_GuaymasIMG05_blk008_contig481328_236+3
actgaaaaggaggtgagaggactttttattgatga

>PAA005_GuaymasIMG05_blk008_contig481328_236+4
taatacggcaatataaggcagcactgttgtgagagc

>PAA005_GuaymasIMG05_blk008_contig481328_236+5
acaaagagccagcaattttctatgcatttgtggtgaag

>PAA005_GuaymasIMG05_blk008_contig481328_236+6
gttgatgtggttgaaatgaattcaagtgatgagcg

>PAA005_GuaymasIMG05_blk008_contig481328_236+7
aatcacagcaactcctctttcaacaacaacaggaagct

>PAA005_GuaymasIMG05_blk008_contig481328_236+8
agagttacaaacctgagtgatgaaactccatactatcg

>PAA005_GuaymasIMG05_blk008_contig481328_236+9
aggtgtatcttgctagtatgtatctcttgctagtatctct

>PAA005_GuaymasIMG05_blk008_contig477499_224+1
tcttctctccatcatatcgcacaactctctcattttgcatgtgtctgt

>PAA005_GuaymasIMG05_blk008_contig477499_224+2
cctcttttgctttgacagctctcttcacctcttctcg

>PAA005_GuaymasIMG05_blk008_contig477499_224+3
gatcaccttctcactgctgatgattgtatttgcaa

>PAA005_GuaymasIMG05_blk008_contig477499_224+4
tgcaataacctcatgaatgaactctcctcgtttaatatg

>PAA005_GuaymasIMG05_blk008_contig477499_224+5
tctggaaatggagagcacagaagcttatttggagagg

>PAA005_GuaymasIMG05_blk008_contig477499_224+6
agtattatttgtcgtgccaacactgttttgtttgttc

>PAA005_GuaymasIMG05_blk008_contig477499_224+7
ctctgtatcgtgttctgcctctccttgcggtgaatgc

>PAA005_GuaymasIMG05_blk008_contig477499_224+8
gtgccaaactctttcttccatttctctcgcaacttc

>PAA005_GuaymasIMG05_blk008_contig477499_224+9
tcattttcagattttcacacttcactgcaccatcaccat

>PAA005_GuaymasIMG05_blk008_contig477209_223+1
agaaggaaagagccatttcaagtgctgctccaaattgc

>PAA005_GuaymasIMG05_blk008_contig477209_223+6
ggaagcaatatggatgaaggacttgtgttgggact

>PAA005_GuaymasIMG05_blk008_contig477209_223+7
gagatgtattgtaatgatttgaaaatcctctctgctgt

>PAA005_GuaymasIMG05_blk008_contig477209_223+8
tttagcactgactgttcttccacaagcagcaagccaac

>PAA005_GuaymasIMG05_blk008_contig476436_222+1
tagaacagcccatatttcttctccctgaaataggat

>PAA005_GuaymasIMG05_blk008_contig476436_222+2
tgagaaaagcctaaagagaataaagattgagcagagcag

>PAA005_GuaymasIMG05_blk008_contig476436_222+3
tagcattggggtcttctgtgaaatagtatgctgttttg

>PAA005_GuaymasIMG05_blk008_contig476436_222+4
aagtaggcaagatgtcttttggaccagtcagactcctc

>PAA005_GuaymasIMG05_blk008_contig476436_222+5
tgacatgtatcgcaagctcaacatcttctcgtgtcagg

>PAA005_GuaymasIMG05_blk008_contig476436_222+6
ctctttgagcgttcagcaatttcaatcactgtctttt

>PAA005_GuaymasIMG05_blk008_contig456098_171+1
accttttagggggaggatctttactattgtttattcca

>PAA005_GuaymasIMG05_blk008_contig456098_171+2
ctatcagagaaagctagtcacatatgaggttcaaga

>PAA005_GuaymasIMG05_blk008_contig456098_171+3
atttcagagaaagaaagagtaatcgtggagaactt

>PAA005_GuaymasIMG05_blk008_contig453996_158+1
ccagcgacatcatttagatgtctcttcatctccgcatac

>PAA005_GuaymasIMG05_blk008_contig453996_158+3
ggaggtagatagggaaaaacgcgctaaggaggtgatg

>PAA005_GuaymasIMG05_blk008_contig453996_158+4
tctccaagagcaggagaaacgatatagcaatagttctca

>PAA005_GuaymasIMG05_blk008_contig453996_158+5
caggtagaaggagatgttgtctgattgacagtgtcac

>PAA005_GuaymasIMG05_blk008_contig453996_158+6
atgggagatagaagagcttaccgatgatgttataca

>PAA005_GuaymasIMG05_blk008_contig453996_158+7
cagagacatgtttgacactgtcacaatgataagaaagt

>PAA005_GuaymasIMG05_blk008_contig447559_142+1
tacttcacacctcctgggctggcagcttatttcactgc

>PAA005_GuaymasIMG05_blk008_contig447559_142+2
attgcattttctgatgagatagaaagtgatattggagaaga

>PAA005_GuaymasIMG05_blk008_contig447559_142+3
gtcagtaaattactcagtggtgatgacaaggtagtc

>PAA005_GuaymasIMG05_blk008_contig447559_142+4
aacaataaaacggcatactatttcacagaggaccccaa

>PAA005_GuaymasIMG05_blk008_contig447559_142+5
aaaacaactgcatcacacatacgctcccgcaggcacg

>PAA005_GuaymasIMG05_blk008_contig447559_142+6
atgtatctcttggaaagtgcgggtgactctctcagtga

>PAA005_GuaymasIMG05_blk008_contig447559_142+7
gtttaatggacgggctgagggatttgctcgtgctg

>PAA005_GuaymasIMG05_blk008_contig447559_142+8
ctccccaaaccctttttatccatacatactatatcag

>PAA005_GuaymasIMG05_blk008_contig447559_142+9
gtcccagatgtggcaatgatctaaagaaagatccgc

>PAA005_GuaymasIMG05_blk008_contig441606_127+1
tgttcaattaaaaaattctttcaacataaggattgac

>PAA005_GuaymasIMG05_blk008_contig441606_127+2
ctcattgaaaagagagagcagttgatgagcaagataa

>PAA005_GuaymasIMG05_blk008_contig441606_127+3
ttttcttttctttttttgctgacgccccgcaagggcg

>PAA005_GuaymasIMG05_blk008_contig441606_127+4
taagcaaaaacggcgtttagaatagattttgagatatt

>PAA005_GuaymasIMG05_blk008_contig441606_127+5
gaaattacagagggtcagtgtatcacagaacttttcaa

>PAA005_GuaymasIMG05_blk008_contig441606_127+6
gccataatgaaattacatgatgggaaatcatttgca

>PAA005_GuaymasIMG05_blk008_contig441606_127+7
tatgaattttacagaataaaagtgatgagactgccaa

>PAA005_GuaymasIMG05_blk008_contig441606_127+8
caagattgatggaagggctgagggatttgcttgtgctga

>PAA005_GuaymasIMG05_blk008_contig436916_115+1
gtataagacgaaatcatcacagagcaggttccctgaaatca

>PAA005_GuaymasIMG05_blk008_contig436916_115+2
caacagctataacgagaacataaagaatatagaaaca

>PAA005_GuaymasIMG05_blk008_contig436916_115+3
ataaagaaaaagaaaaaaggttatctccatccttcttc

>PAA005_GuaymasIMG05_blk008_contig436916_115+4
tcttccttcgccagctgaggtataccgtttatgaagag

>PAA005_GuaymasIMG05_blk008_contig436916_115+5
ttggagaaatggaatgaagatgaggtgttgatttgtgag

>PAA005_GuaymasIMG05_blk008_contig436916_115+9
ttgaaatgcaagaagaaagaaaaggaaagagcagtatggatga

>PAA005_GuaymasIMG05_blk008_contig429875_97+1
actatttcgtcgttgaaatagataacaaaacaatcat

>PAA005_GuaymasIMG05_blk008_contig429875_97+2
cgagctggcagagaatacgagagagtggatttgtggaaag

>PAA005_GuaymasIMG05_blk008_contig429875_97+3
tgattgagggaagattgctgctcagaactatctcctacc

>PAA005_GuaymasIMG05_blk008_contig429875_97+4
accacatttcatcaaccgtaattctccctgaaattc

>PAA005_GuaymasIMG05_blk008_contig429875_97+5
tgaactatgtggaaatgctgaagaagatggactatg

>PAA005_GuaymasIMG05_blk008_contig429506_96+1
gcggatgttgagcgtggattaaagacggcttggtgt

>PAA005_GuaymasIMG05_blk008_contig429506_96+2
ttgatctcggacacaacctcatggacgccttcccaga

>PAA005_GuaymasIMG05_blk008_contig429506_96+3
gcagaaagaagtttatgattgcaataacaagagaaat

>PAA005_GuaymasIMG05_blk008_contig429506_96+4
catcacatgcatcaattgttgcattcggatcctctgt

>PAA005_GuaymasIMG05_blk008_contig429506_96+5
cgaaagggctggtgcgggagtgccagccccgtgagg

>PAA005_GuaymasIMG05_blk008_contig429506_96+6
gtagtatttgtagttcgctgaatcctcctcgtcatga

>PAA005_GuaymasIMG05_blk008_contig429506_96+7
tcacttctgaatcagaggtatgatcccaaactttca

>PAA005_GuaymasIMG05_blk008_contig418024_63+1
gatgagagagacagttgtggtgttcaggcggcgcgatattt

>PAA005_GuaymasIMG05_blk008_contig418024_63+2
tgtggcgcatcacacatccaaaccacctcccaccttt

>PAA005_GuaymasIMG05_blk008_contig418024_63+5
actgagcaggtattcagtctcttgtatgtctttgtat

>PAA005_GuaymasIMG05_blk008_contig418024_63+6
atgcatcagggaattttgcattgtggatggttctatg

>PAA005_GuaymasIMG05_blk008_contig418024_63+7
tcttctttagtctctcatagtcttccacgaatgccttt

>PAA005_GuaymasIMG05_blk008_contig418024_63+8
ttcagcgaggcaaatatgatgatgcatcaatggttac

>PAA005_GuaymasIMG05_blk008_contig418024_63+9
gataattacacacttctcacgaaatatcgtccatcgagtt

>PAA005_GuaymasIMG05_blk008_contig413051_47+1
tggaacttccaagagattgaaatgagtgagagtgagc

>PAA005_GuaymasIMG05_blk008_contig413051_47+2
ctgtcatcggaaggagcaagtgtgcgaccctgcattg

>PAA005_GuaymasIMG05_blk008_contig413051_47+3
atccttataaattcatgaacttctggttgctgagca

>PAA005_GuaymasIMG05_blk008_contig413051_47+4
acaatatctgaaagagaagggaaaaattgacatcaa

>PAA005_GuaymasIMG05_blk008_contig411801_44+1
ataattctaaggcattaaaattacaaacaggctataatg

>PAA005_GuaymasIMG05_blk008_contig411801_44+2
taatacatataaagttctgttgtgccatttgatggta

>PAA005_GuaymasIMG05_blk008_contig411801_44+3
tctcacattttcacctgcgtggaaaaaagcattcag

>PAA005_GuaymasIMG05_blk008_contig411801_44+4
tctgctgagagtggattttgtctctgagttgatga

>PAA005_GuaymasIMG05_blk008_contig411801_44+5
tgccaacatttcgttgaatcctttcctcttctttgc

>PAA005_GuaymasIMG05_blk008_contig411801_44+6
tcatctatgaatctgatatcactgccatctgtattggttt

>PAA005_GuaymasIMG05_blk008_contig411801_44+7
agcctgatgatttgtcagattggctgaaatctgctcaa

>PAA005_GuaymasIMG05_blk008_contig411801_44+8
atctatgcacattcaagaaggctaaaattgttatgctgt

>PAA005_GuaymasIMG05_blk008_contig411801_44+9
aagagctgaagggaggtgaggaggatggaaaaagaac

>PAA005_GuaymasIMG05_blk008_contig397542_13+1
tgacattgacgacagtgatgccgaagatttagtagc

>PAA005_GuaymasIMG05_blk008_contig397542_13+2
tgtttctgaatttataaagaaatcaggaaaagattga

>PAA005_GuaymasIMG05_blk008_contig397542_13+3
tgctgtaaatttgctctcagcggtctgacaaagga

>PAA005_GuaymasIMG05_blk008_contig397542_13+4
tttggatgaggagatatacagcgaaggcttctacttt

>PAA005_GuaymasIMG05_blk008_contig397542_13+5
cattcgttttcaggactttcattattacacctccaatcctc

>PAA005_GuaymasIMG05_blk008_contig397542_13+6
gcttccttattctcactctttcatcaccttccttaag

>PAA005_GuaymasIMG05_blk008_contig397542_13+7
cagtttgacactgtgagttggaaagagattaaacctgt

>PAA005_GuaymasIMG05_blk008_contig397542_13+8
atctctctaaaatatgagaaagcaggagtagaggaaa

>PAA005_GuaymasIMG05_blk008_contig397542_13+9
cagtatgaagaaaattgaaaaaaggaggtgtaatgc

>PAA005_GuaymasIMG05_blk008_contig397542_13+10
aagaaattgattaggctccttgcattcattgtgagga

>PAA005_GuaymasIMG05_blk008_contig393501_5+6
cctcactcacaacctgaaatatcgctctccaaactcc

>PAA005_GuaymasIMG05_blk008_contig393501_5+7
atatttcaaagatcctggagaagcatggattcagcggg

>PAA005_GuaymasIMG05_blk008_contig393501_5+8
acttgatttgatcagcgatacagcatcctacttaaa

>PAA005_GuaymasIMG05_blk008_contig393501_5+9
ggggcggttgcattgtggatggttttatgtagact

>PAA005_GuaymasIMG05_blk008_contig393501_5+10
tctatgatcctctctatgcttattccatcgttgcca

>PAA005_GuaymasIMG05_blk007_contig354098_192+3
aatacaaaggcagaacaagaacactctttgtttactagaagaac

>PAA005_GuaymasIMG05_blk007_contig354098_192+4
ttaactgtttcttttgttccaacagtttttcatact

>PAA005_GuaymasIMG05_blk007_contig354098_192+5
tagctactcaaatagcttcttttccctgaaaagaataa

>PAA005_GuaymasIMG05_blk007_contig354098_192+6
aagcaggtaacaaccaacaaagtatcaaagctgctatc

>PAA005_GuaymasIMG05_blk007_contig354098_192+7
agaagaaatttaacagcattaggtatcacttggtgacttc

>PAA005_GuaymasIMG05_blk007_contig354098_192+8
ggtatctaatgcataagaaatatgttatacggcagag

>PAA005_GuaymasIMG05_blk007_contig354098_192+9
ctgtcctttcttctcatcaattgttcataaaaaattta

>PAA005_GuaymasIMG05_blk007_contig354098_192+10
ttgaaccttctgagggcaacagcaagttcattgagaagttc

>PAA005_GuaymasIMG05_blk007_contig333977_136+6
tttccatatctaccacatacctgatttgttgtgatcc

>PAA005_GuaymasIMG05_blk007_contig333977_136+7
gaaataatcaaacaaaaaagaataaaagcgctttcctattca

>PAA005_GuaymasIMG05_blk007_contig333977_136+11
gcttgaggctctgttggcatacatgaagatgcgact

>PAA005_GuaymasIMG05_blk007_contig333977_136+12
gagatgatgaatcttcttcaggaggcagcgagtaaggcgg

>PAA005_GuaymasIMG05_blk007_contig318249_95+1
gagatgtgtgcgcagaataatcatagaggaaaatcag

>PAA005_GuaymasIMG05_blk007_contig318249_95+2
aagcacaatgttcagactcggattcattgttcagtgc

>PAA005_GuaymasIMG05_blk007_contig318249_95+3
caagtattcatttgtgagaagtgcgaagacatacagc

>PAA005_GuaymasIMG05_blk007_contig318249_95+4
tggaatcaaacactcataatatctaccatgcatcaa

>PAA005_GuaymasIMG05_blk007_contig317089_91+11
atgcttgtagagcagtatggaaaagacaatgtgataa

>PAA005_GuaymasIMG05_blk007_contig297825_30+1
taaatgccaacatctcattaaaccctcttctcttctttgc

>PAA005_GuaymasIMG05_blk007_contig297825_30+2
ccgctcaagtaattttttcataacaagtctcacatt

>PAA005_GuaymasIMG05_blk007_contig297825_30+3
aggcggggaaaaagatacagatactcgaaaagtatcaa

>PAA005_GuaymasIMG05_blk007_contig297825_30+4
tattggagcatgatgaggatgtctttatcagtgcagt

>PAA005_GuaymasIMG05_blk007_contig297825_30+5
ctgatgacatagaattcaatgtgcgcgcttactgtct

>PAA005_GuaymasIMG05_blk007_contig297825_30+6
aatgaggtggtggtgaatgctgccccctccgcaattga

>PAA005_GuaymasIMG05_blk007_contig297825_30+7
aacgcaggcgctcggcggggggcgggacagacaacaac

>PAA005_GuaymasIMG05_blk007_contig297825_30+8
caacagctaatgaagtgttggtgctgcgctcgctctaca

>PAA005_GuaymasIMG05_blk007_contig297825_30+9
gtaatcttatcgaagagatagcacacacaaactttta

>PAA005_GuaymasIMG05_blk007_contig297825_30+10
gctcctcagtctctctgcgtcgtcatgcaggcagat

>PAA005_GuaymasIMG05_blk007_contig297825_30+11
tgggaaactgtaatgatgaaaccctcaattgagttac

>PAA005_GuaymasIMG05_blk007_contig297825_30+12
atgagatcagggcgcacaatgtagtgttgcagaaggta

>PAA005_GuaymasIMG05_blk006_contig270964_183+2
tgatcaggtgatcagaatgatagaggaagagatagag

>PAA005_GuaymasIMG05_blk006_contig270964_183+3
ctggatatggagcagatactaccagcctgtcaatcaccc

>PAA005_GuaymasIMG05_blk006_contig270964_183+4
acgacgatctaatagtcatcgccgcaggttcaaaca

>PAA005_GuaymasIMG05_blk006_contig270964_183+5
ggaagagcgaggttttgcggtgatcacgagggattatgaca

>PAA005_GuaymasIMG05_blk006_contig270964_183+7
agaattcaaacataagtgcttccaagcatacgtgcgt

>PAA005_GuaymasIMG05_blk006_contig243587_108+1
ctgaacttcctcaacgcttgctcggaaagtgttgttgt

>PAA005_GuaymasIMG05_blk006_contig243587_108+2
tgggatgtatgacttttatcgtgattgggataaggtattga

>PAA005_GuaymasIMG05_blk006_contig243587_108+3
attacctcccttcaaatgtgattccttcaggatgctct

>PAA005_GuaymasIMG05_blk006_contig243587_108+4
agaggtgaagtgaaggtgctttgtcctctctgtggtaag

>PAA005_GuaymasIMG05_blk006_contig243587_108+5
aaactcgggaaaggattgatgccaatttgttattctgc

>PAA005_GuaymasIMG05_blk006_contig243587_108+6
gtctaccttgtctttgaccttcttaatgcgttcctgt

>PAA005_GuaymasIMG05_blk006_contig243587_108+7
tagatattgtctgtatgtttcagacagaaaggaatat

>PAA005_GuaymasIMG05_blk006_contig243587_108+8
gtctcataagccctcattattctatgttccgcatctgt

>PAA005_GuaymasIMG05_blk006_contig243587_108+9
ctctattcacaagagcataccgatcatatcttttaac

>PAA005_GuaymasIMG05_blk006_contig243587_108+10
gctctaaactcagagcagacgacgcatcatctcaata

>PAA005_GuaymasIMG05_blk006_contig227596_78+1
gttttcaaattcgctgtcgtcaaattcgctctctactttt

>PAA005_GuaymasIMG05_blk006_contig227596_78+2
gaagggcctttcacaaaatacgcaggaaatcctgtg

>PAA005_GuaymasIMG05_blk006_contig227596_78+3
attttttcatactcaatctattattcatgatgctgct

>PAA005_GuaymasIMG05_blk006_contig227596_78+4
gcgcccactccaacgaaaggctatattgatgttcgc

>PAA005_GuaymasIMG05_blk006_contig227596_78+5
ttgcgaggggtctcggtatgacaaagagggagctga

>PAA005_GuaymasIMG05_blk006_contig227596_78+6
ctcgtttacactgaaagtatgaatagaattcactgc

>PAA005_GuaymasIMG05_blk006_contig227596_78+7
gcgaacattgagctaaagcggttcagtgaggacatg

>PAA005_GuaymasIMG05_blk006_contig227596_78+8
aagaaaaaagaaaaaatggttgttcttctgttacgc

>PAA005_GuaymasIMG05_blk006_contig227596_78+9
ttcattttacgatttcttgctattatcgctctcgc

>PAA005_GuaymasIMG05_blk006_contig227596_78+10
atttcatcctcgctgacagtgatcacgggcagattaa

>PAA005_GuaymasIMG05_blk006_contig227596_78+11
gtctctctttgtctattctcaatagacgtgaatgcac

>PAA005_GuaymasIMG05_blk006_contig227596_78+12
gatactcctcttataatctctaatcttgttctcat

>PAA005_GuaymasIMG05_blk006_contig227596_78+14
gctggtatggttggagcagtgaacgtcactgagtaat

>PAA005_GuaymasIMG05_blk006_contig224014_64+2
tattcttcatattcttcagttatctctctcgagagagg

>PAA005_GuaymasIMG05_blk006_contig224014_64+3
attcaacatatccaccagtgaggccaataggatcaga

>PAA005_GuaymasIMG05_blk006_contig224014_64+4
accctcacggggctggcacttccgcaccagccctttcgt

>PAA005_GuaymasIMG05_blk006_contig224014_64+5
tcactcttgaggcagagagattgggtgtgagtaagt

>PAA005_GuaymasIMG05_blk006_contig224014_64+6
tctactcaatctgcctaatcccacaagaggtagagagagt

>PAA005_GuaymasIMG05_blk006_contig224014_64+7
agaaatcaaagaagctttgaacgagtatagctctgtca

>PAA005_GuaymasIMG05_blk006_contig224014_64+8
tggtgcggatggaggaagaaagaattaggcgtctgagg

>PAA005_GuaymasIMG05_blk006_contig224014_64+9
actctgttgaaatgaatgtaagatatgataacaagtt

>PAA005_GuaymasIMG05_blk006_contig221502_57+1
ctgacagaccatttagaggaacaataca

>PAA005_GuaymasIMG05_blk006_contig221502_57+2
ctcattatgttcacagcagagttcattgcagtgttgaa

>PAA005_GuaymasIMG05_blk006_contig221502_57+3
cgagaaccactttgttctttgcagaaactgcggg

>PAA005_GuaymasIMG05_blk006_contig221502_57+4
caaagccctatgatagagtggcttgagcgagaagcca

>PAA005_GuaymasIMG05_blk006_contig221502_57+5
ccctctgatgtgacagttgattgctctgatgtccttaa

>PAA005_GuaymasIMG05_blk006_contig221502_57+6
ctcacacatacatcaagaaatactggcatggaaaaattg

>PAA005_GuaymasIMG05_blk006_contig221502_57+7
cgatggcaatagcaaatgagggaatactgccaatgtc

>PAA005_GuaymasIMG05_blk006_contig221502_57+8
cgcgattgcgagaggcgatggatttctgggaagagcg

>PAA005_GuaymasIMG05_blk006_contig221502_57+9
tcttaatatccaagagattagacagaaatacggaggtctc

>PAA005_GuaymasIMG05_blk006_contig207563_23+1
atctatccattgaaatcccctatgaaattttagtccat

>PAA005_GuaymasIMG05_blk006_contig207563_23+2
cctctcgagggagggtggtatgtctctatttccccctctt

>PAA005_GuaymasIMG05_blk006_contig207563_23+3
cgatatccgctatgagctccccctcaagcacttcat

>PAA005_GuaymasIMG05_blk006_contig207563_23+4
ttgaaatatttacagagtgggcagatttcatctctttt

>PAA005_GuaymasIMG05_blk006_contig207563_23+6
agaaccttccatgcaacctcgtccatctatgcgtgaa

>PAA005_GuaymasIMG05_blk006_contig207563_23+7
atgtctttcgcagatgctataatgtcgtatcctctc

>PAA005_GuaymasIMG05_blk006_contig207298_21+10
aataaatagctcagaattgtctattcagttaattttga

>PAA005_GuaymasIMG05_blk006_contig207298_21+11
gggattcacgctcaaactccttagctttccttcccga

>PAA005_GuaymasIMG05_blk006_contig207298_21+12
gagagcagaggcagtaatgcgtagacgatgatgcag

>PAA005_GuaymasIMG05_blk006_contig207298_21+13
gtattttcgtctaaatgcttttttgaattcccttttt

>PAA005_GuaymasIMG05_blk006_contig207298_21+14
atacgcacataaatcaacaaggacaagcagaaatcaa

>PAA005_GuaymasIMG05_blk005_contig193697_141+8
ttctcctctaagctgaaagcgataccgatcgtgcac

>PAA005_GuaymasIMG05_blk005_contig193697_141+10
tcagaagggaaaatataattgcatggacaccagat

>PAA005_GuaymasIMG05_blk005_contig193697_141+11
tcagaacagactattctctgttcactcgtgagatga

>PAA005_GuaymasIMG05_blk005_contig193697_141+12
tttatagcagtatataactcgctgagtccagggcag

>PAA005_GuaymasIMG05_blk005_contig193697_141+13
ctctgatgttcccctcagcgcttgcgtagaagaggt

>PAA005_GuaymasIMG05_blk005_contig193697_141+14
atattatgttgcgctgattgagtcagaggacggattc

>PAA005_GuaymasIMG05_blk005_contig193697_141+15
aagaagaagagaggagggacgaaaaggaggcatggc

>PAA005_GuaymasIMG05_blk005_contig193697_141+16
ttgagaggcgagtttacaacgagcgagaatattatg

>PAA005_GuaymasIMG05_blk005_contig189202_133+11
ggaatatatggctcacattccactcctccgataaaggct

>PAA005_GuaymasIMG05_blk005_contig189202_133+12
ctcacaagtgaaataatagagatggtcaatacgcaa

>PAA005_GuaymasIMG05_blk005_contig189202_133+13
tgatgaatatggaaatatacaaaacgatatatccgca

>PAA005_GuaymasIMG05_blk005_contig189202_133+14
aaactcttcttcttctctaatagtgtttgtagctcct

>PAA005_GuaymasIMG05_blk005_contig189202_133+15
aatatagagagtatcgcagaagagacagaagaatatc

>PAA005_GuaymasIMG05_blk005_contig168240_77+1
tgatgatctcgggaacacgatcagtcacatcaggtgag

>PAA005_GuaymasIMG05_blk005_contig168240_77+2
ttctgcggtgagaaagtagaagaagtggtctttacgga

>PAA005_GuaymasIMG05_blk005_contig168240_77+3
ggattaattaggtgagtaattatggattgggtaataaa

>PAA005_GuaymasIMG05_blk005_contig168240_77+4
aaagaatggtattcacgatggcgtctgctgcaaga

>PAA005_GuaymasIMG05_blk005_contig168240_77+5
aacatcggtgaatatctggaattcatgctgaacgcca

>PAA005_GuaymasIMG05_blk005_contig168240_77+6
tgattaccaaaaacatagtagcgagggacttgaact

>PAA005_GuaymasIMG05_blk005_contig168240_77+7
gagcaatatgatgatgcagctctcctcatcagagtgg

>PAA005_GuaymasIMG05_blk005_contig145608_38+6
taattattgggaaatgagatagtcaatcagaagagt

>PAA005_GuaymasIMG05_blk005_contig145608_38+7
gaagaaaaactgaaggagatcaagataaacgactca

>PAA005_GuaymasIMG05_blk005_contig145608_38+8
agctcccttgcgaggtaggagaacattatacttcgc

>PAA005_GuaymasIMG05_blk005_contig145608_38+9
caacaatcaagcaggaattgacccttatcggggtt

>PAA005_GuaymasIMG05_blk005_contig145608_38+10
ccacctctttcgcaaccttctcaatatctacttcctctc

>PAA005_GuaymasIMG05_blk005_contig145608_38+11
agcagatacgaactctgcctttagagataggtgtatag

>PAA005_GuaymasIMG05_blk005_contig145608_38+12
gaataagagcacatcctccatatgatgagattgaaa

>PAA005_GuaymasIMG05_blk005_contig145608_38+13
cgagaacttggtgttccacactctcagttctttcag

>PAA005_GuaymasIMG05_blk005_contig145608_38+14
tataaaccatgtcccaccactccctgcaattgctagccc

>PAA005_GuaymasIMG05_blk005_contig145608_38+15
aatagataataatcatggataggaaagaagaaggaga

>PAA005_GuaymasIMG05_blk005_contig145608_38+16
atgaaataccaaaccaactgtttcacatcttgcattgtt

>PAA005_GuaymasIMG05_blk005_contig145608_38+17
tattgtaaacttgaagccctgcgacttgagctttac

>PAA005_GuaymasIMG05_blk005_contig145608_38+18
tccgtcctcttgctcagaagatattagatgcctct

>PAA005_GuaymasIMG05_blk005_contig145608_38+19
tgacatctcatctctaagtggaagtttaagtcggtag

>PAA005_GuaymasIMG05_blk003_contig62922_62+1
tgcaaaaatcgtgagaatcagatttctcacactctcat

>PAA005_GuaymasIMG05_blk003_contig62922_62+14
gaaatccaccttctcgtggcagaattcctccttttg

>PAA005_GuaymasIMG05_blk003_contig62922_62+15
ttgttgggttagggataggatcaagagtatatctgt

>PAA005_GuaymasIMG05_blk003_contig62922_62+16
tgttttgtttgtttctcctctctgatgagacagtt

>PAA005_GuaymasIMG05_blk003_contig62922_62+17
ctgtgagcgatcactgacgaggagagaggagaagag

>PAA005_GuaymasIMG05_blk003_contig62922_62+18
atgatgcggacacattcacaatatacgacggatttga

>PAA005_GuaymasIMG05_blk003_contig62922_62+27
tcataagaatcaaactgtatccctcaggattgaggggtg

>PAA005_GuaymasIMG05_blk003_contig62922_62+28
gaatgtgtcggcgaggaagaatacgagcagatagaggg

>PAA005_GuaymasIMG05_blk003_contig62922_62+29
aactcttcttcttctctaatagtgtttgtaattcctg

>PAA005_GuaymasIMG05_blk003_contig62922_62+30
tacagttcgcgtgctgctgcatataaaacatcctcagcg

>PAA001_GuaymasIMG01_blk028_contig3576497_471+1
ataggatccgctggtatctcatgcataaacaatatg

>PAA001_GuaymasIMG01_blk028_contig3576497_471+2
aacttttctctcaggcattacttcccagtatatgccaa

>PAA001_GuaymasIMG01_blk028_contig3576497_471+3
cctcagcggttattggagtctcacagcatactaagtc

>PAA001_GuaymasIMG01_blk028_contig3555747_425+1
aaaaaatcgggtatatacctttccaaatttttgtc

>PAA001_GuaymasIMG01_blk028_contig3555747_425+2
agtgccctttgacggacacctgagcttgcgtgggtatc

>PAA001_GuaymasIMG01_blk028_contig3555747_425+3
aatggcactgcttctacatacttctcttctacttcat

>PAA001_GuaymasIMG01_blk028_contig3555747_425+4
tatatttcctgtattcctcttcaaacttactcatttt

>PAA001_GuaymasIMG01_blk026_contig2801217_84+1
gtattacggaagtggtgatgcgaacaatgatggagt

>PAA001_GuaymasIMG01_blk026_contig2801217_84+2
gcttcacaacttctgtcttttcctcaaaaccttgaa

>PAA001_GuaymasIMG01_blk023_contig2200168_390+1
tagcagatgaaactcgcagtgaaccagcagctacgga

>PAA001_GuaymasIMG01_blk023_contig2200168_390+2
atcttgcagcggatgccatcgtgaatactattcttt

>PAA001_GuaymasIMG01_blk023_contig2200168_390+3
ggtatttcataggtcgcatagatcatctaccagcgcat

>PAA001_GuaymasIMG01_blk023_contig2200168_390+4
gcctcgtcttcacatcactctcaagcgtgatgatct

>PAA001_GuaymasIMG01_blk023_contig2200168_390+5
agcttgaaactctatcaggtatagtagataagattca

>PAA001_GuaymasIMG01_blk023_contig2101034_176+5
gtaataaaccgagcacagtcactcttagtggaagta

>PAA001_GuaymasIMG01_blk022_contig1962640_309+1
atattgcgacaaaaacgaataaaagcactttcctat

>PAA001_GuaymasIMG01_blk022_contig1962640_309+2
ccaaagctccagctaagagagcagtcaagcgagtccga

>PAA001_GuaymasIMG01_blk022_contig1962640_309+5
cagctcccgttgttgagacaatgtttgcctcttttga

>PAA001_GuaymasIMG01_blk020_contig1574674_285+1
cagggaactcttcagcgtatgctttcagttgataaagagt

>PAA001_GuaymasIMG01_blk020_contig1574674_285+2
tagcgttgagaaagcaaaagataaaattattgtttg

>PAA001_GuaymasIMG01_blk020_contig1574674_285+3
ggcctcatgatttatcttcacacatacctcttaatctt

>PAA001_GuaymasIMG01_blk020_contig1479941_115+1
tactgctcacaacatccacagtgatagataaaagccaa

>PAA001_GuaymasIMG01_blk020_contig1479941_115+2
gcacttgcgttcttctttgaggcatctctgaatgaagg

>PAA001_GuaymasIMG01_blk015_contig716515_28+1
cataaatatgagcttcaaaaggagattccaaaacta

>PAA001_GuaymasIMG01_blk015_contig716515_28+2
cgagatcaaacaaaacaaggtcatcaggatataagata

>PAA001_GuaymasIMG01_blk015_contig716515_28+3
taacatacatactccttcacgacagccgaacagcgct

>PAA001_GuaymasIMG01_blk015_contig716515_28+4
actccatatccatattgtttcagctgctctcattac

>PAA001_GuaymasIMG01_blk015_contig716515_28+5
ttttgtggagaggatataaaccatttaagagctcttga

>PAA001_GuaymasIMG01_blk015_contig716515_28+6
gctctaaaggtgcctctcctctcggagcaacttttgta

>PAA001_GuaymasIMG01_blk015_contig716515_28+7
aaggtaggtcagcatcaattaaggatttttggatgaga

>PAA001_GuaymasIMG01_blk015_contig716515_28+8
cctctcttgaacgtctgggagatctttcatacattg

>PAA001_GuaymasIMG01_blk015_contig716515_28+9
tcagtagctttttttgttccagtagcttttcatatt

>PAA001_GuaymasIMG01_blk015_contig716515_28+10
gcctttcaggggaataaaaagataaaaatgaaatatca

>PAA001_GuaymasIMG01_blk015_contig716515_28+11
taataactgtctgaattccttatgtctgtggtgattgctgt

>PAA001_GuaymasIMG01_blk012_contig460400_72+1
aagttctccacgattactctttctttctctgaa

>PAA001_GuaymasIMG01_blk012_contig460400_72+2
tcttgaacctcatatgtgactagctttctctgat

>PAA001_GuaymasIMG01_blk012_contig460400_72+3
tggaataaacaatagtaaagatcctccccctaaaag

>PAA001_GuaymasIMG01_blk004_contig38301_21+2
gttctcaactgttgctttgctctctctacttcctct

>PAA001_GuaymasIMG01_blk004_contig38301_21+3
cagttacactcgctccacactcttccactattgccagaag

>FWA019_PR1031_blk003_contig257791_482+1
agcactatgcgaccgaccagtgcgagttagctgaca

>FWA019_PR1031_blk003_contig257791_482+2
gataataggcatggctacagacagtttattagtgc

>FWA019_PR1031_blk003_contig257791_482+3
taggacgagaggcagtgcgggaaatcatggaaaaaat

>FWA019_PR1031_blk003_contig250578_447+1
tgttggtaacgcagtagttttgttgtgctttattttgtg

>FWA019_PR1031_blk003_contig250578_447+2
agtgaggaggtgagtgagagatgccaaaagaagatttaa

>FWA019_PR1031_blk003_contig250578_447+3
taaccctttcgggtgcgatgtccgaagcaacctcaag

>FWA019_PR1031_blk003_contig244087_409+1
agcatcaaacaagtgtcccgctatgatggctgcgag

>FWA019_PR1031_blk003_contig244087_409+2
tccgggcttaagccgagtataaaagcatgttgccc

>FWA019_PR1031_blk003_contig244087_409+3
acaatgaaagcagtatattgtctcaaagactgtaatc

>FWA019_PR1031_blk003_contig226126_313+1
aaaaaattgagaggggggaaaaccccctacaacttct

>FWA019_PR1031_blk003_contig226126_313+2
aggactgcgaacttacggagaaattaggcgttttactaa

>FWA019_PR1031_blk003_contig226126_313+3
ttgagatttgagtttccgcttgtcctctttatctaataca

>FWA019_PR1031_blk003_contig216636_257+1
tataagcatggggattatgacacgggtgatgataaaac

>FWA019_PR1031_blk003_contig216636_257+2
ggagctgctttcgcctcgctcctgacgaccctaacagg

>FWA019_PR1031_blk003_contig216636_257+3
ccacgatttcgccagtggtttcgtttcgcacataga

>FWA019_PR1031_blk003_contig206398_208+1
cgttctctctatactggaaggcgttatcatacactct

>FWA019_PR1031_blk003_contig206398_208+2
tgctcttataagcatcctcccgaaccgctaaaacatc

>FWA019_PR1031_blk003_contig206398_208+3
aatattccaaacgaccactgtaacactcgctttatcca

>FWA019_PR1031_blk003_contig206398_208+4
gctttaagtaaaattccacagtttcttttgttgtct

>FWA019_PR1031_blk003_contig183170_93+1
ctattcgccgtgagtattcgcaacatcgtcgcactatt

>FWA019_PR1031_blk003_contig183170_93+2
ctcgttaataaactcgcactactcgcatattttggcgg

>FWA019_PR1031_blk003_contig183170_93+3
gatttgggtaattcgaacttatcgaattgttagttat

>FWA019_PR1031_blk002_contig158178_613+1
taatataagagatttctaatttccgttttagtcca

>FWA019_PR1031_blk002_contig158178_613+2
aaaatctctcgccagagcagttcttagagttgcgaaaaat

>FWA019_PR1031_blk002_contig158178_613+3
tcctacctcaatcggaagtcaagagacggtaacgcta

>FWA019_PR1031_blk002_contig158178_613+4
catttaataaatatacaacaattggtggagtgggagag

>FWA019_PR1031_blk002_contig140070_523+1
tgtagtgcgtccttcgtaggtgcgggtaagggaagt

>FWA019_PR1031_blk002_contig140070_523+2
caattctataagcgttttggcatcttcctccgtgtaacgt

>FWA019_PR1031_blk002_contig140070_523+3
aattgggttatggtattgggcgagtaatgaaggaga

>FWA019_PR1031_blk002_contig140070_523+4
caaataaaaaatggtattcggttatagcatgtattgg

>FWA019_PR1031_blk002_contig105807_378+1
agattccactcacgctgcaaacgcaggatgaactgg

>FWA019_PR1031_blk002_contig105807_378+2
ggtcctgtttgggaaccatacacagggccatgtccg

>FWA019_PR1031_blk002_contig105807_378+3
tcagcacccacgagtcgtttgtgctgttgtagcgtagc

>FWA019_PR1031_blk002_contig105807_378+4
tgaggctcgcagtcttatcttcttcaggtagcgggcat

>FWA019_PR1031_blk002_contig105807_378+5
gcatccttaagtgccttcacgcagcccttctccttca

>FWA019_PR1031_blk002_contig105807_378+6
gcctcacaccgccgaccatctcgtcccagtgctctagtcg

>FWA019_PR1031_blk002_contig76959_246+1
gacctatgatgcttccgccaccgctggtgtgcgagtgcga

>FWA019_PR1031_blk002_contig76959_246+2
actccgcatcttctttcgtatatcctaattccata

>FWA019_PR1031_blk002_contig76959_246+3
cctgaggatattatgcctgcggatgtagttcctgctg

>FWA019_PR1031_blk002_contig76959_246+4
gaatatgcggcgattgagtgctctgacgggcagggc

>FWA019_PR1031_blk002_contig76959_246+5
actacaagagaaaggagtttgagcataagttgcgct

>FWA019_PR1031_blk002_contig76959_246+6
gagaaaaatagtcataagaacgattgattccacaatcat

>FWA019_PR1031_blk002_contig76959_246+7
cttcgcagccaagaacatctcctcgtgcaagttccag

>FWA019_PR1031_blk002_contig76959_246+8
tccatacccgccttcttcgcatgctccactatgtcttc

>FWA019_PR1031_blk002_contig74383_231+1
tcagaaaatctatgagctcaagcgccacaagctcctttc

>FWA019_PR1031_blk002_contig74383_231+2
gtatgacatcccagaagcgcttccataacgggtttttcttt

>FWA019_PR1031_blk002_contig74383_231+3
attcttcccattctccccctgtgagcagtgctgcttc

>FWA019_PR1031_blk002_contig74383_231+4
caatccgacgcatgctcctctctacttcacgctcta

>FWA019_PR1031_blk002_contig74383_231+5
ccaccagtgagctgtcagagcggtttagagtgagtatt

>FWA019_PR1031_blk002_contig74383_231+6
tcgttttctaatgtggttccaacaaactggacgatg

>FWA019_PR1031_blk002_contig74383_231+7
taaatgcgaattctgaacgacgatgtgaccgcagaatc

>FWA019_PR1031_blk002_contig74383_231+8
cctcagcagcgaactgggattacgacgctcacgcatg

>FWA019_PR1031_blk002_contig42937_101+1
aaagggaaaaaatagaaaaagggcgcattagtcag

>FWA019_PR1031_blk002_contig42937_101+2
gtgtaagggtctttgtgcgtcagctcaatataccaa

>FWA019_PR1031_blk002_contig42937_101+3
gaattcttgaaggcgaggtgcgcatgaccggggtcg

>FWA019_PR1031_blk002_contig42937_101+4
aaattgattttcaagtcgtcatcaacatccgcaattgtc

>FWA019_PR1031_blk002_contig42937_101+5
atgtcatacgactggtttgtgggcgatacagtcgcgg

>FWA019_PR1031_blk002_contig42937_101+6
acgaccacgtggcgttcctcccatgcagagaggggg

>FWA019_PR1031_blk002_contig42937_101+7
ttttaaaaacggataataaatgccgagctctttgtc

>FWA019_PR1031_blk002_contig42937_101+8
aactgcgactctcgccattcccatcgctcaatcgtga

>FWA019_PR1031_blk002_contig37569_81+1
tggggagaaagaaatgccgggcaaaaacttctacat

>FWA019_PR1031_blk002_contig37569_81+2
aaactcacaccgacggagcgaagatattacaaaagg

>FWA019_PR1031_blk002_contig37569_81+3
gagaaaatatcggatgtaaaaaacgagttacagagt

>FWA019_PR1031_blk002_contig37569_81+4
gagaccctccgtgaaactattatggatacttggttcgt

>FWA019_PR1031_blk002_contig37569_81+5
atgctgtacttaaaatagataattggatacaaacctt

>FWA019_PR1031_blk002_contig37569_81+6
ttgctttgccatcccaataagtaagcgaaagtcctt

>FWA019_PR1031_blk002_contig37569_81+7
tggcgaaagttcgtcagttagaggcggagttagata

>FWA019_PR1031_blk002_contig37569_81+8
tacctattgtgagaagtgcggtgcgggtcgcttcttt

>FWA019_PR1031_blk002_contig37569_81+9
ccgcatacccgctttttctgcgtatggcactatgtctt

>FWA019_PR1031_blk002_contig37569_81+10
tttgctcatcgcagatagatattcaagcgaaaata

>FWA019_PR1031_blk002_contig37569_81+11
tgaatcttacagcgctcacggaagaagagtgggaagaat

>FWA019_PR1031_blk002_contig37569_81+12
aaagtaatgaagggtcgtcttatctgcattccttacgc

>FWA019_PR1031_blk002_contig37569_81+13
ttttcacatatacggaatttccgtcgtttttagtgt

>FWA019_PR1031_blk002_contig37569_81+14
tttctccgctgccttcaggactttattgaattccgc

>FWA019_PR1031_blk002_contig21961_11+2
agcatccttcggataagatttaaggaatgtcatagcgt

>FWA019_PR1031_blk002_contig21961_11+3
gctccctcacaccttcacatgccatctccactccacac

>FWA019_PR1031_blk002_contig21961_11+4
gtcggcgggggagcgtgaagtcataaggcgaattctc

>FWA019_PR1031_blk002_contig21961_11+5
caggtatttccttcatcaagtctatctcttttgagaggct

>FWA019_PR1031_blk002_contig21961_11+6
ttctgtcgtcgcccatacagaccgctaatctcacgtcaa

>FWA019_PR1031_blk002_contig21961_11+7
cgtgtcagaggtcggtagcgcctcttcgtagaataatacg

>FWA019_PR1031_blk002_contig21961_11+8
accccaatacctgtcaagttctaagttctccttca

>FWA019_PR1031_blk002_contig21961_11+9
agtcctgcccgtcgattatcagcgtcaggcgtcgcaagtct

>FWA019_PR1031_blk002_contig21961_11+10
gcgtccaagtcgccctcgctgctgtggtcgtaatag

>FWA019_PR1031_blk002_contig21961_11+11
ccttatttgtaatttctctcgcatcttgtctctcact

>FWA019_PR1031_blk002_contig21961_11+12
gctaaaggctcaattgtctgttgtggtgttcggtatgtca

>FWA019_PR1031_blk002_contig21961_11+14
ctggaacagtatagccgaccaccgtgttcttcttcag

>FWA019_PR1031_blk002_contig21961_11+15
gaagttgcactcttgcttgcgtctgctttgcgtcatgcgg

>FWA019_PR1031_blk002_contig21961_11+16
aatctctataggcagaatctcgcacctttagcacttct

>FWA019_PR1031_blk002_contig21961_11+17
tttatggtcaaaacgagtttggggacgggagcaga

>FWA019_PR1031_blk002_contig21961_11+18
actgactttattcgctttgctgtgcgtgaggtatttaca

>FWA019_PR1031_blk002_contig21961_11+19
acattaagacataggtgtcgccttcgtcctcaaatg

>FWA019_PR1031_blk002_contig21961_11+20
gcgaccctatttcactacaattctgttcgttctcacg

>FWA019_PR1031_blk001_contig14858_105+1
gaagacactgacgggtcaatacttcggacacagaggtc

>FWA019_PR1031_blk001_contig14858_105+2
gggtcggaagaataataacgccacacggagagtttg

>FWA019_PR1031_blk001_contig14858_105+3
aaataaggataatctaacgcctcaaacctaatcctat

>FWA019_PR1031_blk001_contig14858_105+4
acgcatcagtagatttattccacttctctatacttct

>FWA019_PR1031_blk001_contig14858_105+5
ggcactgcgtcgcctatggggaaatctggaaattctg

>FWA019_PR1031_blk001_contig14858_105+6
acgatggatggatttgtcttggaggtaaggtttgggtca

>FWA019_PR1031_blk001_contig14858_105+7
ataaagcaaagcctcaattttctcaaccttccgttctgc

>FWA019_PR1031_blk001_contig14858_105+8
acctatgatgcttccgccaccgctggtgtgcgagtcaga

>FWA019_PR1031_blk001_contig14858_105+9
cagttgcgttgtaggcgaacctcacgagtggaaagact

>FWA019_PR1031_blk001_contig14858_105+10
ttgatgttttcatcaaacgcatcacgaagacgaagaag

>FWA019_PR1031_blk001_contig14858_105+11
gatgaaatgatgttctttgcccttcgtgtgtaagtccc

>FWA019_PR1031_blk001_contig14858_105+12
tattctctcatatatcctcaaagtatctaaatagtt

>FWA019_PR1031_blk001_contig14858_105+13
tcgctcctcccagaagtccatcgcttctcgcaagcga

>FWA019_PR1031_blk001_contig14858_105+14
atcccctccgctctcagtgctttgagctttgctact

>FWA019_PR1031_blk001_contig14858_105+15
gacgcagagagggaaagaagtatgtgtgcgagagga

>FWA019_PR1031_blk001_contig14858_105+16
tactaacaacacctctgcaagtcaaatcttgcgtaga

>FWA019_PR1031_blk001_contig14858_105+17
aagttcttttgactgtgaatagcgagactgagattt

>FWA019_PR1031_blk001_contig14858_105+18
aagaggagatagagttgttggcgaaagcggttgagaaaa

>FWA019_PR1031_blk001_contig14858_105+19
taacccgtgagcagcacatccgtctcgcagcgatggtctt

>FWA019_PR1031_blk001_contig14858_105+20
attcatgacgagaagggcagagtcttcgtgcaagacga

>FWA019_PR1031_blk001_contig14858_105+21
agcttgatgagaacgaggcggtgttcatccagtcgct

>FWA019_PR1031_blk001_contig14858_105+22
tcaagaacggctcaacggcggagatagcgtatgtca

>FWA019_PR1031_blk001_contig14858_105+23
agtggaatccggcagaactgccgttccttgaggaaaagc

>FWA019_PR1031_blk001_contig14858_105+24
tgcattctgggcagagcaaaccgtgttcatccttaat

>FWA019_PR1031_blk001_contig14858_105+25
gcagagaaagttccgcttgaagaggaatttatagac

>FWA019_PR1031_blk001_contig14858_105+26
gatgttttcacatatacggaatttccgtcgtttttagtgt

>FWA019_PR1031_blk001_contig14858_105+27
gacgaacaagttcaaactgtatttaagcactgcaa

>FWA019_PR1031_blk001_contig14858_105+28
cgagcttcacaaggataagtcagagaaggacgcctgt

>FWA019_PR1031_blk001_contig14858_105+29
aagcatcaaacaagtgtcccgctatgatggctgcgag

>FWA018_PR1007_blk007_contig672076_1183+1
tgagggaaaacgcctcacatacatttacacgaaaga

>FWA018_PR1007_blk007_contig672076_1183+2
acgggcaagattgcgggcaggtatccatgcaagatata

>FWA018_PR1007_blk007_contig672076_1183+3
cctcacatatatcttgtccttcttgccgacatctat

>FWA018_PR1007_blk007_contig599348_694+1
ttccagcatccgttgagttgcgtttaacgggtaaa

>FWA018_PR1007_blk007_contig599348_694+2
atatcatgatttttcgccttcttcgtcagtgtgcgta

>FWA018_PR1007_blk007_contig595887_681+1
ttaagagcgagagcgagagtttaactaagccgagag

>FWA018_PR1007_blk007_contig595887_681+2
gcacaacaccgctccgcctcgtgcgttaatctacaatag

>FWA018_PR1007_blk006_contig497397_2098+1
tgtgtcagttgtgctgttgtatcgcagtgcatacttg

>FWA018_PR1007_blk006_contig497397_2098+2
gcgacggcttattggtcttctgctctttctttcgcac

>FWA018_PR1007_blk006_contig497397_2098+3
aagagcgtcgcacatgcgtcggatttgcgtcagataa

>FWA018_PR1007_blk006_contig422206_1376+1
ccgcttacgcctgatgttctcgcttacggaaagcata

>FWA018_PR1007_blk006_contig422206_1376+2
taaatcaataaccctttctggagcaagatttaatgc

>FWA018_PR1007_blk006_contig422206_1376+3
agaactatgcgagaaagaatgggatggtgatgactaa

>FWA018_PR1007_blk006_contig422206_1376+4
cccatcctcttacgcttccttgcgaccccgaattctg

>FWA018_PR1007_blk006_contig413178_1294+1
ttttccttttcttccactaaacgctcaatctcctca

>FWA018_PR1007_blk006_contig413178_1294+2
ccgacccaacatctgtaagagaagttaggcgtttatttaagg

>FWA018_PR1007_blk006_contig413178_1294+3
gcatgaaatctctttcgcaatgctcggaaagactac

>FWA018_PR1007_blk006_contig413178_1294+4
actcagcatccaaagctcttcgcttcgcttctatcatctc

>FWA018_PR1007_blk006_contig412848_1291+1
gcgagattacgagagcggatgcggaagcggagttaaggaatt

>FWA018_PR1007_blk006_contig412848_1291+2
tttgacttccaccctattaagtaagcgaaactccgc

>FWA018_PR1007_blk006_contig412848_1291+3
cttccaattccttcttcgcctcctccgccattctttta

>FWA018_PR1007_blk006_contig410225_1259+1
cacacctctctcacaagaacgagagtgcatgctttttt

>FWA018_PR1007_blk006_contig410225_1259+2
caacctctgacgagtataagtcagtcttccgcttccac

>FWA018_PR1007_blk006_contig410225_1259+3
tttctgctcgtcatcgtaagctctgaaatagaggt

>FWA018_PR1007_blk006_contig410225_1259+4
ggtcaagtcatacatccacgcctccttagaccatgag

>FWA018_PR1007_blk006_contig401133_1170+1
ttgctttgcgaaggcaggcgtttcatacaaggatttag

>FWA018_PR1007_blk006_contig401133_1170+2
attctatccactcccacgaacccccccgcttaacataa

>FWA018_PR1007_blk006_contig401133_1170+3
gagatgggacttggcggtgtaaggtgatgaaaaatgct

>FWA018_PR1007_blk006_contig382963_1039+1
atggtggagagatatggaaaaagggataaagtgggata

>FWA018_PR1007_blk006_contig382963_1039+2
ccatttttcgcttggggggtgaggcggaaaaatgga

>FWA018_PR1007_blk006_contig382963_1039+3
gcttcgcttctatcatctctggcgtgaccatgaacca

>FWA018_PR1007_blk006_contig382963_1039+4
tattgaggtgcgggatcgtaatggaaaacctattctg

>FWA018_PR1007_blk006_contig343919_718+1
accaaatctatgctcctccgtctctcctgcttttttct

>FWA018_PR1007_blk006_contig343919_718+2
tcgcatctaccatgactaacgaatacgaatattca

>FWA018_PR1007_blk006_contig343919_718+3
gcataatcgtctgcgttcatcgcatgtttcgctcg

>FWA018_PR1007_blk006_contig343919_718+4
tcaatatcgggtgcaaccgcccactccgcatactcct

>FWA018_PR1007_blk006_contig330426_621+1
gctctcaacgactaaatcgcaccaccatccactaa

>FWA018_PR1007_blk006_contig330426_621+2
ttcatcacaggtctgaacgcatcagacatatacgacatg

>FWA018_PR1007_blk006_contig330426_621+3
agataagaagtgtatcccctccgcctcaagatttcatatat

>FWA018_PR1007_blk006_contig330426_621+4
atgtgcgtcgctctgcgttgctctgcgctgcgaccg

>FWA018_PR1007_blk006_contig278225_213+1
gcgaacattttgtatgttatccaaagcatcctcaat

>FWA018_PR1007_blk006_contig278225_213+2
cgcttcctccaacaccacttgtatttcccgcttgcg

>FWA018_PR1007_blk006_contig278225_213+3
tggaaattggctatacaaaagcggatgcggaaaaattaa

>FWA018_PR1007_blk006_contig278225_213+4
taatgtcgcatctttctcaaccttaataagtttcgt

>FWA018_PR1007_blk006_contig278225_213+5
tgaatgttgcactccctattgacgaatacttaaggt

>FWA018_PR1007_blk005_contig243349_1094+1
aaaacagaggaagaggagaaggagggtgtgtgaaaa

>FWA018_PR1007_blk005_contig243349_1094+2
tcgtccacgccgtattctgatgccgaaacaatgaca

>FWA018_PR1007_blk005_contig243349_1094+3
agaagatagacatccaacatgctcacgaagccatca

>FWA018_PR1007_blk005_contig243349_1094+4
ctaccttcgcctgcgggaaaaattctacaatatatc

>FWA018_PR1007_blk005_contig243349_1094+5
gcgtgaagaaaacgcagaatattaggtgatgcgaga

>FWA018_PR1007_blk005_contig243349_1094+6
ttgccatagtcaatgcgggcaaagattggtatgtct

>FWA018_PR1007_blk005_contig224184_959+1
tgacatatacatgcgtaatctccatacatgcttctg

>FWA018_PR1007_blk005_contig224184_959+2
taggagcgggtcaggaagtatcgtttaactttacaaa

>FWA018_PR1007_blk005_contig224184_959+3
tcttacgcatgtgcgacgcatgtgcgttgagtttga

>FWA018_PR1007_blk005_contig224184_959+4
aagttcatagatgcgtcgcaaatccacccgtgtgag

>FWA018_PR1007_blk005_contig224184_959+6
acattattatgccaaactcactattggagaattactta

>FWA018_PR1007_blk005_contig156439_512+1
ggcggattaaatccgcttccttcttatttggaaaagg

>FWA018_PR1007_blk005_contig156439_512+2
agtgtaaggtttaactcggaatgtttgtccctctgcga

>FWA018_PR1007_blk005_contig156439_512+3
ctcagtccatatttctgttgcatctccttgaacactgc

>FWA018_PR1007_blk005_contig156439_512+4
gctcagctgacaaatgccataggaatatatagaatat

>FWA018_PR1007_blk005_contig156439_512+5
agtcgatcccaagtgggatggattgcggcttactct

>FWA018_PR1007_blk005_contig156439_512+6
gtcctgagtgcaacaagcctgtgggcttcgacctcaa

>FWA018_PR1007_blk005_contig156439_512+7
gctttgagtctggaagagctggatgatgatgagcttg

>FWA018_PR1007_blk005_contig156439_512+8
aaagaggcggtcggattatacaaagatgatgggttgtt

>FWA018_PR1007_blk005_contig137981_404+1
cttcctctgatggtgaagattactacaagagaaaggag

>FWA018_PR1007_blk005_contig113469_219+1
gataaaaacccgttatggaagcgtttctgggatgt

>FWA018_PR1007_blk005_contig113469_219+2
cagtcttcttcaacggtaatatgcgctcgccgatga

>FWA018_PR1007_blk005_contig113469_219+3
tctcgtcccagtgctctattgagacatcaaccgca

>FWA018_PR1007_blk005_contig113469_219+4
ccttgcatgtcgtatgtaatttctttcacgagaatgc

>FWA018_PR1007_blk005_contig113469_219+5
acggatgcgcaggcaacgctcagagctgttatcgcat

>FWA018_PR1007_blk005_contig113469_219+6
cctcacagcacccgtcgaagaactcgtcatagcacc

>FWA018_PR1007_blk005_contig113469_219+7
gtccaaagcctcccaagcgctgtcagacatttcca

>FWA018_PR1007_blk005_contig113469_219+8
tcttctctcacctgtctttatctatgcttcttgccagta

>FWA018_PR1007_blk005_contig113469_219+9
gtcaactgctttgtagacatgggcgagcagctcggt

>FWA018_PR1007_blk005_contig113469_219+10
taagaacatcgcatacgaagtctcatagggtcgtgta

>FWA018_PR1007_blk005_contig113469_219+11
ccacctattcaaggaactcttctcgcaagcgagcatcca

>FWA018_PR1007_blk005_contig113469_219+12
tttccgctctttgttttccgcatatacacatatctt

>FWA018_PR1007_blk005_contig106070_153+1
gacctctgtgtcaattcgcagtcctttatacaatact

>FWA018_PR1007_blk005_contig106070_153+2
aataacataccgtaaaacggaagtccgtgcttatca

>FWA018_PR1007_blk005_contig106070_153+3
aatgtttgtatccaactatccactttgagtatagcat

>FWA018_PR1007_blk005_contig106070_153+4
aaatctcctcattatctaatatcatttccaccac

>FWA018_PR1007_blk005_contig106070_153+9
accgttttcgtccaaaatgtatgtgcggtattcggt

>FWA018_PR1007_blk005_contig106070_153+10
aagagcaaaggaattaggaaaggaaataagggaaagg

>FWA018_PR1007_blk005_contig106070_153+11
tggagtataggagaaatcacggaaaaggaatgtaaa

>FWA018_PR1007_blk004_contig28157_29+1
gagaagcaaggcaacgcactgatatgccctaaatgt

>FWA018_PR1007_blk004_contig28157_29+2
caagcatcacatttgagatgcccgctttcgtcaag

>FWA018_PR1007_blk004_contig28157_29+3
ctttgaatgtatcgcttcttgaataagtgcgtagatt

>FWA018_PR1007_blk004_contig28157_29+4
tttgaatagtgcggtgtcttctcccagcatgtgacct

>FWA018_PR1007_blk004_contig28157_29+5
cattcatattcgccccctttgtatatttccgctacgcctt

>FWA018_PR1007_blk004_contig28157_29+6
agatttgattggattttagttcgtaaatatgctagtctc

>FWA018_PR1007_blk004_contig28157_29+7
ttaggaagtccgccgttctctcagtcagaccttgacatt

>FWA018_PR1007_blk004_contig28157_29+8
ataagattcttcggtgagcgtgagatgcttcgtcct

>FWA018_PR1007_blk004_contig28157_29+9
gctgcaactcaaagaatttctgtttgtctatgaact

>FWA018_PR1007_blk004_contig28157_29+10
catactcctctgacatacgaccaccccctatgtag

>FWA018_PR1007_blk004_contig28157_29+11
tgcttgggaaggtcgtgagacaaccgagagacgctg

>FWA018_PR1007_blk004_contig28157_29+12
aaattgaactcgctgaatgcttctcgccttagttcc

>FWA018_PR1007_blk004_contig28157_29+13
ctgcgtctatgtaataatccgcttccccaaatacaatcat

>FWA018_PR1007_blk004_contig28157_29+14
gcgcgagagtgttgatgcaattcttgcagtcgttga

>FWA018_PR1007_blk004_contig28157_29+15
tctggtatgttataaccattaccaccgtttgtgaagt

>FWA018_PR1007_blk004_contig28157_29+16
gcatcactaaattccgtatgctcaagcgtataatat

>FWA018_PR1007_blk004_contig28157_29+17
tatgataatctattaaggttactgaggcagtcttca

>FWA018_PR1007_blk004_contig28157_29+18
aaactgttacagttcagagagacattcatatacattcagt

>FWA018_PR1007_blk004_contig28157_29+19
cttgtttcgcatgtcaaaaccttatactgctacgctg

>FWA018_PR1007_blk004_contig28157_29+20
aatccatttccaaaaattagagcgtttctgactaaggaa

>FWA018_PR1007_blk004_contig28157_29+21
aattccttgcggaacgatacagtaacagaaatcttg

>FWA018_PR1007_blk004_contig28157_29+22
gctgaatagctgtaattctttaactcttccagaatc

>FWA018_PR1007_blk004_contig28157_29+23
cataatacaaatcttctaagtggtgcaggcgaaaagcc

>FWA018_PR1007_blk004_contig28157_29+24
atcaaagatgaacacggcttactctgcccagaatgc

>FWA018_PR1007_blk004_contig28157_29+25
atacgcttggcgttcagctccgagcctctgatgtgg

>FWA018_PR1007_blk004_contig28157_29+26
cagctttaaacgcatcctctaacgcctccgcaatct

>FWA018_PR1007_blk004_contig28157_29+27
tatgacttcacgctcctccgccgacaggacccgtcgcaag

>FWA018_PR1007_blk004_contig28157_29+28
gtaataacgactgagcagcgacgggcgaatgctctcata

>FWA018_PR1007_blk004_contig28157_29+29
agcgcaacttatgctcaaactcctttctcttgtaggttt

>FWA018_PR1007_blk004_contig25898_1+1
ttgagtgatgagaaagaacacaccgaagaagagctgcgac

>FWA018_PR1007_blk004_contig25898_1+2
tgctggaactgcttgcagaacgagagagaacctttg

>FWA018_PR1007_blk004_contig25898_1+3
tctccttcacggatatattttacacatactttttga

>FWA018_PR1007_blk004_contig25898_1+4
cgccatcgctaccaccgcaagggggagggggcgaggc

>FWA018_PR1007_blk004_contig25898_1+5
ccgagaaaagcggcatcgtatccttccctgacgagacg

>FWA018_PR1007_blk004_contig25898_1+6
cccaacgcttcagccgctacttcgcagtctgaaca

>FWA018_PR1007_blk004_contig25898_1+10
ttgaatatgggctattgatcactatttgtaaagaatt

>FWA018_PR1007_blk004_contig25898_1+11
ataagattcttgacagaaaccgaagattggctgattct

>FWA018_PR1007_blk004_contig25898_1+26
atgaacgcagacgattatgcgtatgttcaacagacaat

>FWA018_PR1007_blk004_contig25898_1+28
actccgcatcttttttcgtatatcctaattccata

>FWA018_PR1007_blk004_contig25898_1+29
aaaatggaaggagagaatagtgatgtgcgggaattgg

>FWA018_PR1007_blk004_contig25898_1+30
cgtgcgaggctcgttgaaagtttcacgaagcagaaag

>FWA018_PR1007_blk004_contig25898_1+31
ctctagaggacgatggcttagaatactggacgcagag

>FWA018_PR1007_blk003_contig19669_180+52
gtccgggcttaagccgagtataaaagcatgttgccc

>FWA018_PR1007_blk003_contig19669_180+53
aacaatgaaagcagtatattgtctcaaagactgtaatc

>FWA018_PR1007_blk003_contig16058_125+1
tattttctcacaaacggtggtcgcacaggcgaggtta

>FWA018_PR1007_blk003_contig16058_125+2
ctttctattttttcgtttgggggtgagtgtgatgga

>FWA018_PR1007_blk003_contig16058_125+3
acccttatttacgggtcgtcgttatcacacaattctg

>FWA018_PR1007_blk003_contig16058_125+4
aactccttacagcagagaagagaattgagaatttaga

>FWA018_PR1007_blk003_contig16058_125+5
gggattctcttcatcatcaacagcaatatcccaaaccca

>FWA018_PR1007_blk003_contig16058_125+6
tccttctccgtcctcctctttcggaaggacttcaga

>FWA018_PR1007_blk003_contig16058_125+7
tcttaccgcatcctggtggccctacaaggagcatgtgtaa

>FWA018_PR1007_blk003_contig16058_125+8
ataacacctcctcatcataggcgtccatgtcctcgcct

>FWA018_PR1007_blk003_contig16058_125+9
aaagggaagggatgagctcgtgctgaaaaccgatga

>FWA018_PR1007_blk003_contig16058_125+10
agcacttcgccgatgatagcgcatccgggcttgagcat

>FWA018_PR1007_blk003_contig16058_125+11
accagtaagcactcacctatactaacatcttctatagg

>FWA018_PR1007_blk003_contig16058_125+12
cacttattctatctgtgcggagtaactcgttaattgcat

>FWA018_PR1007_blk003_contig16058_125+13
agtcctctctctacgaaatctttaaggattttcgc

>FWA018_PR1007_blk003_contig16058_125+14
ctataacctcctcgctcaaacctaaatttcttaactc

>FWA018_PR1007_blk003_contig16058_125+15
aacgctcaagactccaatccacagtcagctcggatgc

>FWA018_PR1007_blk003_contig16058_125+16
aaaagagaggaaaaaataaagagaaaaggccccttgtgagc

>FWA018_PR1007_blk003_contig16058_125+17
tgcatagcgaaggtgcaacgacatcaacgatacatttttc

>FWA018_PR1007_blk003_contig16058_125+18
tagccgaactcccaccatttgagtagggggtctatttt

>FWA018_PR1007_blk003_contig16058_125+19
ggacaacccaactgttcgagcccgccggagtctgatatac

>FWA018_PR1007_blk003_contig16058_125+20
gcaccgtgaatctcctttcaggcttgtcataggagaat

>FWA018_PR1007_blk003_contig16058_125+21
gaggattttacccaatcgtagaagatacttgcgaagca

>FWA018_PR1007_blk003_contig16058_125+22
cagcctgagggacaggtgcctcgggcgacggggataa

>FWA018_PR1007_blk003_contig16058_125+23
aagagtttcttcgcatattctcttgcgtcattataat

>FWA018_PR1007_blk003_contig16058_125+24
ctgacaccctctgttcaggagagagaattcaatataatt

>FWA018_PR1007_blk003_contig16058_125+27
aattgggttatggtattgggcgagtaatgcaggaga

>FWA018_PR1007_blk003_contig16058_125+29
ttgcggaatgataagatgatatttttactatcatagacaa

>FWA018_PR1007_blk003_contig16058_125+30
aattacaaagagcataaagttgagaaaggacatggaag

>FWA018_PR1007_blk003_contig16058_125+31
aattctcgctttattctttgtatgcttcgctctatgtt

>FWA018_PR1007_blk003_contig16058_125+32
tatgatatagcggtgatacccgtgagggaaaagaga

>FWA018_PR1007_blk003_contig16058_125+33
tcgtgaacctgtgcgtcactacctgtcccgtcgcagt

>FWA018_PR1007_blk003_contig16058_125+34
tcatagcgggacacttgtttgatgcttcagcagcaac

>FWA018_PR1007_blk003_contig16058_125+35
cagaaatctcctgccctgcccgtcagagcactcaat

>FWA018_PR1007_blk003_contig16058_125+36
ctgggacttctacgtagatggcagtgagcgctctcttatt

>FWA018_PR1007_blk003_contig16058_125+37
caattagcgtcgcatatgcgtcggatttgcgtcag

>FWA018_PR1007_blk003_contig16058_125+38
cttttttcgcataagagatggtcgcatagggaaggt

>FWA018_PR1007_blk003_contig16058_125+39
atccgcctcttgcagcagcggtatcaaaatatgagcgaa

>FWA018_PR1007_blk003_contig16058_125+40
ctttggtagccgctcaaaagaatgctgtataaagtgc

>FWA018_PR1007_blk003_contig16058_125+41
gattttttccatgatttcccgcactgcctctcgtcctat

>FWA018_PR1007_blk003_contig16058_125+42
cgcactaataaactgtctgtagccatgcctattatct

>FWA018_PR1007_blk003_contig16058_125+43
ctgtcatctaactcgcactggtcgttcgcatagtgctt

>FWA018_PR1007_blk003_contig16058_125+44
cttgaattctgagcgatactgctgagttctccgcagcg

>FWA018_PR1007_blk003_contig16058_125+45
aatcttttcgctcatattcgtatgtgtaaggtagca

>FWA018_PR1007_blk003_contig16058_125+46
ttagcaccacctcccgtcctcgtaatcgcacatca

>FWA018_PR1007_blk003_contig16058_125+47
cgtggagcgggtgtgtgagggcgtttcggtggaagaaa

>FWA018_PR1007_blk003_contig16058_125+48
catagaataattcttcttgctcctcttttgaagaaaga

>FWA018_PR1007_blk003_contig16058_125+49
agctccgcagcaggaactacatccgcaggcataatat

>FWA018_PR1007_blk003_contig16058_125+50
ttcgatagttgaaaaatgagttatcttgtttatatgccaa

>FWA018_PR1007_blk003_contig14566_108+1
atggcaagtatatagcgattgacccgcagagctacgac

>FWA018_PR1007_blk003_contig14566_108+2
tggacaagaaggaggcggtcaaggagttatacaaga

>FWA018_PR1007_blk003_contig14566_108+3
gcgtcgtaagaaagcggaagaagtcgctgcgaagatga

>FWA018_PR1007_blk003_contig14566_108+4
tgcgaatatgcgaaaaagatggctgggatgttcaga

>FWA018_PR1007_blk003_contig14566_108+5
gggctggactgaagaagatgtcagaaacgctcttgtgag

>FWA018_PR1007_blk003_contig14566_108+6
catctatatacaacgatttgccctcaccaggattaac

>FWA018_PR1007_blk003_contig14566_108+7
ccacctctccaggtcacacctcattccgcctctatg

>FWA018_PR1007_blk003_contig14566_108+8
cacaaaaagcaggcagtccgacaagcgtttcaattaagc

>FWA018_PR1007_blk003_contig14566_108+9
acgagatcgtccgagaggagagtgcatcgtttttaatta

>FWA018_PR1007_blk003_contig14566_108+10
cgcttaaaattctgctctactatttcccgcttgcat

>FWA018_PR1007_blk003_contig14566_108+11
ctaaagtttgttgagagaagagagcgaaggaagcc

>FWA018_PR1007_blk003_contig14566_108+12
gacattccagcgactagggagcagatatctctcca

>FWA018_PR1007_blk003_contig14566_108+13
ttaacgaagcatcatcacggcggggggtcgcctcctcataaag

>FWA018_PR1007_blk003_contig14566_108+14
ctcatcgtccatctcctttccctaatatccgctacgctgt

>FWA018_PR1007_blk003_contig14566_108+15
ccgaccagtagcggaggagttcccccgctccttccc

>FWA018_PR1007_blk003_contig14566_108+16
cagcacttcttcatatcgtatcctgttttccccacct

>FWA018_PR1007_blk003_contig14566_108+17
gacctcctccccgccctgaagggcgagggttccagcc

>FWA018_PR1007_blk003_contig14566_108+18
caatatttcggcggtcaaaacaaacagaactatgtc

>FWA018_PR1007_blk003_contig14566_108+19
accttttccagtggcgacgaccctcttgacttctga

>FWA018_PR1007_blk003_contig14566_108+20
tcctgagtgtgttgtgagcgacttatgggttctcatt

>FWA018_PR1007_blk003_contig14566_108+21
ttcttccatgctctcacccccaaaggaaaaaatagaa

>FWA018_PR1007_blk003_contig14566_108+22
ttaagaaatacccgaaagcacctttagaggacgaattca

>FWA018_PR1007_blk003_contig14566_108+23
cgaacgagaatgtaagagatgcgatttctgtcctta

>FWA018_PR1007_blk003_contig14566_108+24
tcgtgaggaagatgcgggaggggttagtgctgcctt

>FWA018_PR1007_blk003_contig14566_108+25
gagaagtccgcttctcgcagagagttgtcatcgtcat

>FWA018_PR1007_blk003_contig14566_108+26
gatcgcccgtttcatctccaagagctctgactctcatggc

>FWA018_PR1007_blk003_contig14566_108+27
aaaggacattacagtgactgcggtggatgcgaagatta

>FWA018_PR1007_blk003_contig14566_108+28
acgctgcgtcatcaaaagagcttaccgtcagaggcga

>FWA018_PR1007_blk003_contig14566_108+29
aaagtatacagcaactggggcgactgccatcagtg

>FWA018_PR1007_blk003_contig14566_108+30
atgccgtgtccttacaaagaaggctcggagatgtgc

>FWA018_PR1007_blk003_contig14566_108+31
gggaccgcatatatgatgcttcattcttagtgttcg

>FWA018_PR1007_blk003_contig14566_108+32
taattaccctatttaaaggtttttcggtttttctca

>FWA018_PR1007_blk003_contig14566_108+33
aacatacaaggatttctggggaacagagggcttcgg

>FWA018_PR1007_blk003_contig14566_108+34
acccgcagagctacgactggttcgtgggcgatacagtag

>FWA018_PR1007_blk003_contig14566_108+35
tcttccaatttctctttgagcatttgagcgtattt

>FWA018_PR1007_blk003_contig14566_108+36
ccgtgtgagaagcatatgctaaaatttgtatatcaag

>FWA018_PR1007_blk003_contig14566_108+37
acgaagaagacatggagaggcactcacggcttcttt

>FWA018_PR1007_blk003_contig14566_108+38
tacatgacgaagaagggtggtcatggaaagagatta

>FWA018_PR1007_blk003_contig14566_108+39
ccaattcttctttctaaatcttctattatatcatctat

>FWA018_PR1007_blk003_contig14566_108+40
tcgttggaagaaataacaaattggacgaaaaaacaat

>FWA018_PR1007_blk003_contig14566_108+41
atccatttcgcatcatccatccttccattttttcaaca

>FWA018_PR1007_blk003_contig14566_108+42
aggaggagagggaagcatctttaggttcagaaattatc

>FWA018_PR1007_blk003_contig14566_108+43
tatgcaatgcgtatattcataactcaatatttgagttg

>FWA018_PR1007_blk003_contig14566_108+44
attcccgctcaacacaaaccgctccgcacgccaagcac

>FWA018_PR1007_blk003_contig14566_108+45
tccacacctacctctccctccccccctactccctc

>FWA018_PR1007_blk003_contig14566_108+46
accttctttctatcttcattttcatcaccttctacaga

>FWA018_PR1007_blk003_contig14566_108+47
tagggataaggatgtgagagtgcatgcatataggatt

>FWA018_PR1007_blk003_contig14566_108+48
gatgaataacgagaaagcgccgcgggaggatgagtaaaa

>FWA018_PR1007_blk003_contig14566_108+49
aagaaaatagcaatatacattaaggaggcccagcaatatc

>FWA018_PR1007_blk003_contig14566_108+50
acataaagagagagggacatgaattagtgattacaaatat

>FWA018_PR1007_blk003_contig14566_108+51
ggtcatcaatacaaatgaccttccaacctcgcaatgc

>FWA018_PR1007_blk003_contig14566_108+52
agcaagtgcctattcatatttactctatttcaagtct

>FWA018_PR1007_blk003_contig14566_108+53
acacaataaacaaaaggagatggcatctaacaacgaa

>FWA018_PR1007_blk003_contig14566_108+54
tatgttatcattcgccttagcactatctcaaattta

>FWA018_PR1007_blk003_contig14566_108+55
ctatggaggcaggttgaggcagcacattacgatgatttc

>FWA018_PR1007_blk003_contig14566_108+56
attgaattggcgtgtattggggtgtgttatgtggtatg

>FWA018_PR1007_blk003_contig14566_108+57
cggagggaaaatgtgaggaggaaaacaagagatgta

>FWA018_PR1007_blk003_contig14566_108+58
ctttaagaaattctcgacatgccctgcgaagtggtgt

>FWA018_PR1007_blk003_contig14566_108+59
gtgagagaaagcataaggaggtggtggctgtgagtga

>FWA018_PR1007_blk003_contig14566_108+60
aagaataataagaataagagagtgtgaagcgcttga

>FWA018_PR1007_blk003_contig14566_108+61
ttggaatggaggacgcctcagctggatcatctttgctg

>FWA018_PR1007_blk003_contig14566_108+62
cggcggtaaatccgaacaccagataagctccctcctc

>FWA018_PR1007_blk003_contig14566_108+63
tttctctgcaagcttcttccactcttccttcgtgagtcgct

>FWA018_PR1007_blk003_contig14566_108+64
gaggaggagagggaagcatctttaggttcagaaattatc

>FWA018_PR1007_blk003_contig14566_108+65
agcgattacataaatataaccgccaatctttgtggcaa

>FWA018_PR1007_blk003_contig14566_108+66
cagatgcaggaccggtcctgaaggttggcaagggc

>FWA018_PR1007_blk003_contig14566_108+67
tggcagaggaggcaggagaggtgtaatgggtgacgat

>FWA018_PR1007_blk003_contig14566_108+68
taagaaagggaggaaagggaaagggagagggaaaagg

>FWA018_PR1007_blk003_contig14566_108+69
caacaggaaggtatttcttataggttcttccttcgaa

>FWA018_PR1007_blk003_contig14566_108+70
ttactatcagccatgcgagctttacatcgccccca

>FWA010_RafaPB12019_blk005_contig774573_294+1
aaatctcctcattatctaatatcgtttccaccac

>FWA010_RafaPB12019_blk005_contig738652_123+1
gtcttcttaagaattcttttcagttctcgcattatt

>FWA010_RafaPB12019_blk005_contig738652_123+2
caggatctctcttcgtcagtgcttctctcaattcc

>FWA010_RafaPB12019_blk004_contig668875_1395+1
tttatggtaaaaacagcacttggggttggagcggaca

>FWA010_RafaPB12019_blk004_contig668875_1395+2
taattaacgaaaatgtattccttcgcttcgcttccg

>FWA010_RafaPB12019_blk004_contig581236_903+1
aaaaataaagaggaagagaggagacagagttataa

>FWA010_RafaPB12019_blk004_contig581236_903+2
aaaggtgatgaaagcggtagtgttgaagaagagaatag

>FWA010_RafaPB12019_blk004_contig560802_808+1
cgtgagtctgctgatgcgctcagagactttctgatagga

>FWA010_RafaPB12019_blk004_contig560802_808+2
tttgacaactttcagcgagaggaagagtgcagagtc

>FWA010_RafaPB12019_blk004_contig560802_808+3
tgagtggtgaatttgacgccctctgacaaattgag

>FWA010_RafaPB12019_blk004_contig426593_324+1
tctgccacagcgccttcggcacgacctcaaaagta

>FWA010_RafaPB12019_blk004_contig426593_324+2
ggagcggagaggacggagagcgtatgttggaggga

>FWA010_RafaPB12019_blk004_contig426593_324+3
gtcttaatctcatagtcccccgaagaagtcaaagcgttct

>FWA010_RafaPB12019_blk003_contig309794_617+2
ttgtaagagcggaattaaaatagttcgctgtcgtg

>FWA010_RafaPB12019_blk003_contig306615_604+1
ttacctcaaaaggaggcttgccacagacaaaaccgt

>FWA010_RafaPB12019_blk003_contig306615_604+2
tcggtttctttagggtagatgctcatgtcttggggtcg

>FWA010_RafaPB12019_blk003_contig306615_604+3
ctataacttcgtcgctcaaacccgcctctttaagcattc

>FWA010_RafaPB12019_blk003_contig283775_518+1
cttcttctccgcagaagggacattgcaccatttttac

>FWA010_RafaPB12019_blk003_contig283775_518+2
caaaccacatggagagtgttctcgccttagccttca

>FWA010_RafaPB12019_blk003_contig283775_518+3
gtctttcgggaaatgtggctgagtgtaaaataggccg

>FWA010_RafaPB12019_blk003_contig272806_482+1
ttgagaggctgcgactgaaatcgcctcgctcaagaagt

>FWA010_RafaPB12019_blk003_contig272806_482+2
cctttatgagatttcgcttctcttcttcgctctcttc

>FWA010_RafaPB12019_blk003_contig272806_482+3
gaaaggagaacattacgaagcttttaactggctta

>FWA010_RafaPB12019_blk003_contig272806_482+4
tccgtggcgggctgagggaatttggtggagggcgctagcc

>FWA010_RafaPB12019_blk003_contig242361_383+2
catatccttctctgctaacttcgccttccacaactcgt

>FWA010_RafaPB12019_blk003_contig242361_383+3
accacactacgcacaaaacctccgaccttacgacctattg

>FWA010_RafaPB12019_blk003_contig242361_383+4
cgagagttctgacgctctcggcgtcctgcgatggagac

>FWA010_RafaPB12019_blk003_contig242361_383+5
atgacaaaatcccatgctgagtccatcacggtcaaagc

>FWA010_RafaPB12019_blk003_contig242107_381+1
ttgtatgtttcggtgtcccaaccgactatatcatga

>FWA010_RafaPB12019_blk003_contig242107_381+2
tctttatatcacccgcatcatacttctcataaatagcaa

>FWA010_RafaPB12019_blk003_contig242107_381+3
aatttccattatgagcgaattagaaagaacatcag

>FWA010_RafaPB12019_blk003_contig242107_381+4
tctaaagattggcttgagcagtttaagaaggcgaaagac

>FWA010_RafaPB12019_blk003_contig241015_372+1
gcgaacttctcacagcagaaaaaagaattgagaatt

>FWA010_RafaPB12019_blk003_contig241015_372+5
ccagttcgggtgaggttaaaaccgcatcaaattctcctat

>FWA010_RafaPB12019_blk003_contig235844_353+1
gatataatttctatcacactaagtcttggaacaagctat

>FWA010_RafaPB12019_blk003_contig235844_353+2
ttgttaataggttccaccgtcttttgtttattgtatc

>FWA010_RafaPB12019_blk003_contig235844_353+3
gttgcagaggttgggagtattttgaaatcagctggca

>FWA010_RafaPB12019_blk003_contig235844_353+4
tgcatcggcgtttttcctaaattccttatttttgcat

>FWA010_RafaPB12019_blk003_contig227052_330+1
tagcggtgtccttgtcgtcccactcctcaagtatgccg

>FWA010_RafaPB12019_blk003_contig227052_330+2
tcctattttttagtggtcgtgagtggtggcattgca

>FWA010_RafaPB12019_blk003_contig227052_330+3
gtaatgaccatgctatatgaagtggagttcgaagtg

>FWA010_RafaPB12019_blk003_contig227052_330+4
agcttctgagctgcgaagtctcgttgttcttcgctc

>FWA010_RafaPB12019_blk003_contig227052_330+5
gtgcctttttgagtgtttctattgcatccacatctattat

>FWA010_RafaPB12019_blk003_contig223616_319+1
aatagcatttccgcactctgctcgcataccttcgcta

>FWA010_RafaPB12019_blk003_contig223616_319+2
aggattattgatttagatacggaagtgccaatagg

>FWA010_RafaPB12019_blk003_contig223616_319+3
cctctgtgtcaattcgcagtcctttatacaatact

>FWA010_RafaPB12019_blk003_contig223616_319+4
taacataccgtaaaacggaagtccgtgcttatca

>FWA010_RafaPB12019_blk003_contig223616_319+5
tgtttgtatccaactatccactttgagtatagcat

>FWA010_RafaPB12019_blk003_contig207107_261+1
caatctctgtaaataaaggaagaactttatgacactt

>FWA010_RafaPB12019_blk003_contig207107_261+3
accttgtctgtgagaccatcgtttgtgtctaaataa

>FWA010_RafaPB12019_blk003_contig207107_261+4
acgcagtataagattacgcatgagcgacccgtcaaatt

>FWA010_RafaPB12019_blk003_contig207107_261+5
ttaatgagcggtatatacaaaataggcgacaaaata

>FWA010_RafaPB12019_blk003_contig183217_191+1
tcaagcatgcgctgctcttgtgtcatgagtttatc

>FWA010_RafaPB12019_blk003_contig183217_191+2
cgcacatatgaggttgcgaggcttctcgcaacttta

>FWA010_RafaPB12019_blk003_contig183217_191+3
tttctttgacacagagacaagagaggtggatttggg

>FWA010_RafaPB12019_blk003_contig183217_191+4
atgccagtatttccaggcacgaaacgagcaagctcgct

>FWA010_RafaPB12019_blk003_contig183217_191+5
catccgctctcacgctcaaaacatcagagtttaggcga

>FWA010_RafaPB12019_blk003_contig183217_191+6
atggatgcatggaagcgcatttatatatgcgaacaca

>FWA010_RafaPB12019_blk003_contig147468_109+1
gtccgctccaaccccgaatgccgactttaccataaa

>FWA010_RafaPB12019_blk003_contig147468_109+2
tctgcgtcctccatgtcctcatcgctcatgttgtaa

>FWA010_RafaPB12019_blk003_contig147468_109+3
aaagggaagaaccgaagcattctatattggtcggttaccgca

>FWA010_RafaPB12019_blk003_contig147468_109+4
aaaatcaatattatgagcaaagcaccagagtttcttcctttc

>FWA010_RafaPB12019_blk003_contig147468_109+5
atggcgatgttacacatttccaagttgggttatatttc

>FWA010_RafaPB12019_blk003_contig147468_109+6
ataaggttgggtttttttccaaccttatgagtttagt

>FWA010_RafaPB12019_blk003_contig145686_102+1
tacaaacggatgggacggattagttgattttattttagc

>FWA010_RafaPB12019_blk003_contig145686_102+2
ggcctccttgctctttcacaaagagaagtaatttta

>FWA010_RafaPB12019_blk003_contig145686_102+3
caatgcggccgagaaatgacatggggatggtgccc

>FWA010_RafaPB12019_blk003_contig145686_102+4
tctaataggaggtggaaagaatggaggaggagataaag

>FWA010_RafaPB12019_blk003_contig145686_102+5
tccttattttgataaggaggtggtgagaaatggatgag

>FWA010_RafaPB12019_blk003_contig145686_102+6
tgcttcaaggcaagctacgaccccgcctgatgcttctgca

>FWA010_RafaPB12019_blk003_contig121178_40+7
ctccaatacaagcctaaaactctgctctcgtagtattc

>FWA010_RafaPB12019_blk002_contig77822_148+3
gaaattctgcgggaagaagcggactatgtgcgagatt

>FWA010_RafaPB12019_blk002_contig77822_148+4
aaacggcaaaccgaaaaaagtcagtattacatcagg

>FWA010_RafaPB12019_blk002_contig73375_134+3
cggacatggccctgtgtatggctcccaaacaggacc

>FWA010_RafaPB12019_blk002_contig73375_134+4
tgtccttgtattcatcaattaagacgaattctcgctg

>FWA010_RafaPB12019_blk002_contig40643_60+12
acttaactcgcacacagattattaatttgtggagtat

>FWA010_RafaPB12019_blk002_contig40643_60+13
gtgagagatgcctgcgaaagatttgatggaagcggtagag

>FWA010_RafaPB12019_blk002_contig40643_60+14
tactccgcatcctccatatccttctttgacatgttgtaa

>FWA010_RafaPB12019_blk002_contig40643_60+15
tagggttttggaaggatttaaggttttacatgagcg

>FWA010_RafaPB12019_blk002_contig40643_60+16
ttatcataagataaatataaatcagcattactctctc

>FWA010_RafaPB12019_blk002_contig40643_60+17
gaagtagaagatttaatggaacaagcgaaatcatatg

>FWA009_RafaPR008_blk004_contig711752_1089+1
ttgtagcaatcgcaagctgatgaattgtagaagcaa

>FWA009_RafaPR008_blk004_contig711752_1089+2
atcaactccttgctttcctcagctcctgacacagtggc

>FWA009_RafaPR008_blk004_contig711626_1088+1
agcagaggaaaaagcaaagcagtcgttcaaggaag

>FWA009_RafaPR008_blk004_contig711626_1088+2
taagcgaaagaacagcttacgcactaaaatacataatg

>FWA009_RafaPR008_blk004_contig690956_1007+1
acggcgaaaacagagatgcgttaaaaagatagtaatagaag

>FWA009_RafaPR008_blk004_contig690956_1007+2
atttggaatccctgcctgtacaaccctctgattac

>FWA009_RafaPR008_blk004_contig667825_902+1
atctttagaggctcgctggcaactgccatatcttatatt

>FWA009_RafaPR008_blk004_contig667825_902+2
aaccattacacctaccgcgttttctggtttctccgc

>FWA009_RafaPR008_blk004_contig666153_891+1
ctgcgctcgcttttttctttgaagcctctttgaacga

>FWA009_RafaPR008_blk004_contig666153_891+2
gatgtgtatggataaaatatatgtgggtgatgggata

>FWA009_RafaPR008_blk004_contig663080_877+1
gatgaacggtgaagcttatgcttatacctgaaactga

>FWA009_RafaPR008_blk004_contig663080_877+2
tttcattgtcagcgccgaaagcagagatgtgtaagg

>FWA009_RafaPR008_blk004_contig660760_865+1
tcggggtcgggaatggtcttgaaatggaattatcttc

>FWA009_RafaPR008_blk004_contig660760_865+2
ggtttctttctgaaactctctcactctcatttgaatgt

>FWA009_RafaPR008_blk004_contig652420_821+1
aagtcgcctctcgcaaaagcataaccggcaatatcaac

>FWA009_RafaPR008_blk004_contig652420_821+2
ttgtatgagtggaagaataaggcgaaaggcaacgaga

>FWA009_RafaPR008_blk004_contig646567_799+1
cactttcagtgtaaacgagttgattataaagtgcttg

>FWA009_RafaPR008_blk004_contig646567_799+2
acgaaccctccttctccaaagatgatgagagagtcgtc

>FWA009_RafaPR008_blk004_contig644081_784+1
tcgtatgcgattagcctcgcttgtttgtatgttgaa

>FWA009_RafaPR008_blk004_contig644081_784+2
gagtctggagtaggcgagaaggagcaggcgagtat

>FWA009_RafaPR008_blk004_contig642602_776+1
ccagagatatacatgatatgagtgataatgcggtga

>FWA009_RafaPR008_blk004_contig642602_776+2
ctgatttcagacacaacttcgtggactccatcccaaat

>FWA009_RafaPR008_blk004_contig642379_775+1
ttgagcaaatccatccacttcatccaacagcagaactgt

>FWA009_RafaPR008_blk004_contig642379_775+2
gaggagttcaagcgcagatgtttaaatgcatacata

>FWA009_RafaPR008_blk004_contig641994_774+1
gtatcaccttacaacaaatggcgaagcagagtggga

>FWA009_RafaPR008_blk004_contig641994_774+2
aaggatacacaattgacactctgaaaacagatgccga

>FWA009_RafaPR008_blk004_contig640587_766+1
gcggtttttgcggcctctaagagctccttatccatg

>FWA009_RafaPR008_blk004_contig640587_766+2
tacatagtggtgatatatcaacaaaagctgttttgg

>FWA009_RafaPR008_blk004_contig636943_742+1
aagtctatcgtctgaagctgtctgatatttggcatc

>FWA009_RafaPR008_blk004_contig636943_742+2
tcaacatcgcttgatcacgctgcccaaaaacattt

>FWA009_RafaPR008_blk004_contig636641_740+1
ctatgtattctcttctactggctatggactttggcgtaa

>FWA009_RafaPR008_blk004_contig636641_740+2
gagatgtgaataaaaggaaaatttgagagggcac

>FWA009_RafaPR008_blk004_contig624111_681+1
atctgtggtgtatgacattgctcacgagttgaaca

>FWA009_RafaPR008_blk004_contig624111_681+2
cgcgtggaaatattactctctgtttgaatctaaa

>FWA009_RafaPR008_blk004_contig618191_650+1
tatggagaagtatatagacatatggatgggacggtg

>FWA009_RafaPR008_blk004_contig618191_650+2
atgagagttgtgtatgagggaggtgagtgtgattaca

>FWA009_RafaPR008_blk004_contig611231_621+1
cgttctcaatgacatatcttggtatccaccaacact

>FWA009_RafaPR008_blk004_contig611231_621+2
cagatatagcttatttgtatcttaaatatgagatgtt

>FWA009_RafaPR008_blk004_contig595145_540+1
tgaagtgccctgttctgaaaagaagcaaacatcacat

>FWA009_RafaPR008_blk004_contig595145_540+2
acttctctgcataccataaatgatgccaccgatcatgtc

>FWA009_RafaPR008_blk004_contig577791_441+1
gaaagcgataatggggtttgcctcctcatttaagcac

>FWA009_RafaPR008_blk004_contig577791_441+2
atatccttcctgaagatgtaccgaagtatgcatgcac

>FWA009_RafaPR008_blk004_contig568141_380+1
cagctgctcaaagaaaaaggctcagtgacttatgaag

>FWA009_RafaPR008_blk004_contig568141_380+2
ccctctgctgttaggaggggttggagcgatatatag

>FWA009_RafaPR008_blk004_contig566132_369+1
gatgatgacggcaagtatgtcgttcatataaagacga

>FWA009_RafaPR008_blk004_contig566132_369+2
cgatggggtcttcacatagacatctgcacggatcctcg

>FWA009_RafaPR008_blk004_contig560177_341+1
gagtctcaattggaaggtttgcgataaaggacatc

>FWA009_RafaPR008_blk004_contig560177_341+2
gctaataagccgagagctgtgacactttcgggtagta

>FWA009_RafaPR008_blk004_contig548773_292+1
agataatgatataggcttatgatgttctgctcgtctat

>FWA009_RafaPR008_blk004_contig548773_292+2
tcataagctattctcaactgatttgcgtagttacca

>FWA009_RafaPR008_blk004_contig543824_268+1
tttaaggcgtgctattacagcggcgagttcgtaag

>FWA009_RafaPR008_blk004_contig543824_268+2
atatgatatacatgccacgagtaagatgtgagcgatg

>FWA009_RafaPR008_blk004_contig543824_268+3
tcatacgaagagggcatgagcggtgtttacattgcggt

>FWA009_RafaPR008_blk004_contig540761_255+1
agcggtgaagtctatcgtctgaagctgtctgatatc

>FWA009_RafaPR008_blk004_contig540761_255+2
gagatggatttccgcacgtgatgaaacccctgtttg

>FWA009_RafaPR008_blk004_contig537678_236+1
ttgcgaggtcgctatgcacacttattatatgtccgt

>FWA009_RafaPR008_blk004_contig537678_236+2
aagcatgtcactcgttcacaccaaagtccatagagag

>FWA009_RafaPR008_blk004_contig522897_167+1
tgttgaactgctgctctatttcgtcaatcaaagcgg

>FWA009_RafaPR008_blk004_contig522897_167+2
gtggatttcgtaacagcccactctgcaagcgtcctctttct

>FWA009_RafaPR008_blk004_contig493372_35+1
aatcacgctcaaaactcctttggctttcctttccga

>FWA009_RafaPR008_blk004_contig493372_35+2
cgtgaagcgagggcacgagcgatgtttaaactgtgg

>FWA009_RafaPR008_blk003_contig484416_1545+1
gtgggagtgtgcgagagaagagattgaggagatgagag

>FWA009_RafaPR008_blk003_contig484416_1545+2
agatgataaacaaagcatttctggaagtgttagtaga

>FWA009_RafaPR008_blk003_contig484005_1543+1
aaattaaatctattgcgtcttttaagtccttctccgc

>FWA009_RafaPR008_blk003_contig484005_1543+2
cagtagagctgctcctcctccaaagacctcaatatattt

>FWA009_RafaPR008_blk003_contig484005_1543+3
actcacagagaaagggatgacagtcaatatagaagca

>FWA009_RafaPR008_blk003_contig482501_1533+1
tttatcccgatattctaaatgttccagttatagatttt

>FWA009_RafaPR008_blk003_contig482501_1533+2
aaaagaggagcctggaagagagattaaaagagagag

>FWA009_RafaPR008_blk003_contig478140_1512+1
gaggaagatttcatcagaatatatcgctttaagcaa

>FWA009_RafaPR008_blk003_contig478140_1512+2
acatcaaggcacttggacttaggctcacaattgtatga

>FWA009_RafaPR008_blk003_contig478140_1512+3
atgtaacaaaagaggagatacttgcttacgataatgt

>FWA009_RafaPR008_blk003_contig472127_1488+1
tgtcgtatgtgtgttttgtgctgtcatcaccctcac

>FWA009_RafaPR008_blk003_contig472127_1488+2
ccgacaaagcagttgatttggaggttgctcgctttt

>FWA009_RafaPR008_blk003_contig472127_1488+3
atactatttctcttgaatgatgatcctcgctcattcacat

>FWA009_RafaPR008_blk003_contig471987_1484+1
atttcttcccatgcacactcccactcttccacat

>FWA009_RafaPR008_blk003_contig471987_1484+2
agttctcacctgaaatccccactccctcatcttaaa

>FWA009_RafaPR008_blk003_contig462403_1439+1
gagatacctattatcctgactacaatctaatcatcat

>FWA009_RafaPR008_blk003_contig462403_1439+2
gaggagcatagcgttttcggccctcgcgcgagagct

>FWA009_RafaPR008_blk003_contig451594_1391+1
ctcaacacaccgatcacataaagcccctcaattgcctctt

>FWA009_RafaPR008_blk003_contig451594_1391+2
ctgctttctccgttaattcagttaggctggtcattcta

>FWA009_RafaPR008_blk003_contig447373_1381+1
cttaatgacattgaacacattctcaatcacatcaa

>FWA009_RafaPR008_blk003_contig447373_1381+2
aaaaacacaatgagcgctttcgctctcattcgttct

>FWA009_RafaPR008_blk003_contig447373_1381+3
ttggttaacggggatgtcatgggcgtgcgctgtaaaa

>FWA009_RafaPR008_blk003_contig446451_1375+1
attaaatgcgcagactggtcaactcggcttctcaaa

>FWA009_RafaPR008_blk003_contig446451_1375+2
gaagctctgcaatctgctgtttcagcgtatcaactt

>FWA009_RafaPR008_blk003_contig446451_1375+3
gcgctttccacacccgcgacacagattctgaacatcg

>FWA009_RafaPR008_blk003_contig441374_1352+1
ttggatcaaatgcacttgttgctgagactaacaaa

>FWA009_RafaPR008_blk003_contig441374_1352+2
aaagatgcaatgagagaagtgctgaaaatcagtgatg

>FWA009_RafaPR008_blk003_contig437895_1341+1
gagtctaaactcgtcgttaagtctcgttcggtcaa

>FWA009_RafaPR008_blk003_contig437895_1341+2
gcgcttgattgtctcaaagtattcttttctgcttgcta

>FWA009_RafaPR008_blk003_contig437396_1337+1
actctaatgcttctgagagggtagatggctggaag

>FWA009_RafaPR008_blk003_contig437396_1337+2
gaattctgaaatctcatcaagcgatccgaagaca

>FWA009_RafaPR008_blk003_contig436917_1335+1
accacagagaagtgatgagttaattttccttgtgca

>FWA009_RafaPR008_blk003_contig436917_1335+2
tttctccacacgattctaagccgatgaaaggtaggttc

>FWA009_RafaPR008_blk003_contig436442_1333+1
cagtgcatacacatcagcaaatatagctcatacaa

>FWA009_RafaPR008_blk003_contig436442_1333+2
ttgtctgtcgcattttccatcatgaagcccacgcttatc

>FWA009_RafaPR008_blk003_contig436442_1333+3
tcacctctcagtagataatgagagtgaagaagtcttt

>FWA009_RafaPR008_blk003_contig431640_1309+1
tatctcttctattagattatcatattcttcatctaccatg

>FWA009_RafaPR008_blk003_contig431640_1309+2
tagtctccaaaacctccgctccatgaagcttttcat

>FWA009_RafaPR008_blk003_contig431640_1309+3
aggatgctaaaacaacgaacaacaagctatccaaatac

>FWA009_RafaPR008_blk003_contig426639_1285+1
acctcatatttctggctgctatatactcctcttattc

>FWA009_RafaPR008_blk003_contig426639_1285+2
tatattccatttacaccacctcctctttttgttca

>FWA009_RafaPR008_blk003_contig394655_1160+1
attcaacagctgacccaaagcagatgtgaggtgctttgg

>FWA009_RafaPR008_blk003_contig394655_1160+2
tgaaacccgccgcagttgcggagattctacaaagagtag

>FWA009_RafaPR008_blk003_contig394655_1160+3
aagaaaaacgccacaaaaagggatgaagtgtgcccgctatgt

>FWA009_RafaPR008_blk003_contig390004_1141+1
aacagtccatgcaaccattacctgctatccgctc

>FWA009_RafaPR008_blk003_contig390004_1141+2
cacaaaaactaaaggaaaaagaagaaaagatatta

>FWA009_RafaPR008_blk003_contig390004_1141+3
caattgactattacctgacaataaaaccagagtg

>FWA009_RafaPR008_blk003_contig382808_1116+1
ctgtttgttaaagaacgcccttttgtagtgattttcag

>FWA009_RafaPR008_blk003_contig382808_1116+2
acattcatggctattcagatcgcatataatcaacata

>FWA009_RafaPR008_blk003_contig382808_1116+3
gcgagaggtgttttgttcaatctcgttgatctcaa

>FWA009_RafaPR008_blk003_contig350864_981+1
tcgtattctgtttgcctcgcttgttgacaggttgaat

>FWA009_RafaPR008_blk003_contig350864_981+2
gtatgaaacagaataaacactgaaaaattctatatc

>FWA009_RafaPR008_blk003_contig347798_966+1
caactccgttgattatttgaatgtcacatacatcg

>FWA009_RafaPR008_blk003_contig347798_966+2
aatgaaagacgagagttgaaagaaattgatcctatgctctt

>FWA009_RafaPR008_blk003_contig347798_966+3
ggtgcaaatgtatgggcaaatgctttggcagcggc

>FWA009_RafaPR008_blk003_contig329030_890+1
gtttcaacgtcttatattcattgattgctgcgattgc

>FWA009_RafaPR008_blk003_contig329030_890+2
caatatagggaatatctaagaaagcgaattaacgaatag

>FWA009_RafaPR008_blk003_contig329030_890+3
cacgatttgcttgaagatgaggaaggagcagacttg

>FWA009_RafaPR008_blk003_contig328899_889+1
gtcgttcacgaacgagaagagttctattcatacttta

>FWA009_RafaPR008_blk003_contig328899_889+2
cgaaatttattctctttatattttttataaagaatt

>FWA009_RafaPR008_blk003_contig328899_889+3
tctctctaacgactttgagtagaagggctttcaggc

>FWA009_RafaPR008_blk003_contig328607_887+1
ttttacaaatctggaagatgcactttgtgatttttcc

>FWA009_RafaPR008_blk003_contig328607_887+2
aagaattcaaaacgacggtagagtgagtatgtgacat

>FWA009_RafaPR008_blk003_contig328607_887+3
cacgaaatcgtcgtatttcttgcgtggcagcatgac

>FWA009_RafaPR008_blk003_contig322686_855+1
tcaatcagcgccacattttttgttcgtgggaagaag

>FWA009_RafaPR008_blk003_contig322686_855+2
atgacgccaagactgttctttcacgtctgcgaagaat

>FWA009_RafaPR008_blk003_contig322686_855+3
gcgctgagatacataatgaaagaagagccgaccgac

>FWA009_RafaPR008_blk003_contig315615_813+1
gctgagccgtgaggtgaagaaaatgagaaggaaaaat

>FWA009_RafaPR008_blk003_contig315615_813+2
attttgaatggaaaagaataggaaaatttgtggcctc

>FWA009_RafaPR008_blk003_contig315615_813+3
ttgtgcagcgggctagggcccacgagtatataacg

>FWA009_RafaPR008_blk003_contig301920_753+1
actaagaaaacagccaaacgcatacggagaagcac

>FWA009_RafaPR008_blk003_contig301920_753+2
gaagaagtagaacaggtaaagaagaacatgcgcac

>FWA009_RafaPR008_blk003_contig301920_753+3
tgagaaggagcatataccatctataaagtcagttcaa

>FWA009_RafaPR008_blk003_contig300141_745+1
gatattgaagtggaatcatataaacattcgtggttc

>FWA009_RafaPR008_blk003_contig300141_745+2
agagagatgggatactgtcgtgagttttgtatcctt

>FWA009_RafaPR008_blk003_contig300141_745+3
atagataccaccgcactctgtttgcttccgctgttgag

>FWA009_RafaPR008_blk003_contig298620_736+1
tgacgataatgagtatgagttgaaagatgaaataaagt

>FWA009_RafaPR008_blk003_contig298620_736+2
gcttaattgtttacatagtcgttcaaattcttcaga

>FWA009_RafaPR008_blk003_contig298620_736+3
cgtctcgtttcggtgatcatgcttgaaagatttagtt

>FWA009_RafaPR008_blk003_contig290971_699+1
ccaatagaggatttcctgaataagaaagcacgaatag

>FWA009_RafaPR008_blk003_contig290971_699+2
aatagacagctcacattaagttattttgcgactcttg

>FWA009_RafaPR008_blk003_contig290971_699+3
tgaggaccttctcaaagtcgtcatcgttgctcgtgagt

>FWA009_RafaPR008_blk003_contig285581_671+1
agaacatgccggctgtcagccaacacaaaatatgcat

>FWA009_RafaPR008_blk003_contig285581_671+2
ctcctgaaagggaggcagtggagaaagctgcctcccc

>FWA009_RafaPR008_blk003_contig285581_671+3
agatggggattatacatagacatctgctctgacccaag

>FWA009_RafaPR008_blk003_contig279016_640+1
agggaggatatagaaaagtatccagattatctcataat

>FWA009_RafaPR008_blk003_contig279016_640+2
cactgctgcatagagataatctttgaaattctcagc

>FWA009_RafaPR008_blk003_contig276263_625+1
cacacgacagtcgcacagctattagaaagtataaagac

>FWA009_RafaPR008_blk003_contig276263_625+2
ttctataataatccttttaacgcatctctgttt

>FWA009_RafaPR008_blk003_contig276263_625+3
tctcatacactataacggcgttgccgagcgtctca

>FWA009_RafaPR008_blk003_contig267755_586+1
acataagcgatgacctcttgaatgctgcaaaaacagc

>FWA009_RafaPR008_blk003_contig267755_586+2
aatcaattcccacttgttgcacctttgtatgctctga

>FWA009_RafaPR008_blk003_contig267755_586+3
gcctatcatcccacaatcatcctccgttgccgctg

>FWA009_RafaPR008_blk003_contig264820_575+1
attgcctgaagaataggtgagcccaaatcaggaaa

>FWA009_RafaPR008_blk003_contig264820_575+2
cggattaaagacaggcacaaatgttaccgctctattgtt

>FWA009_RafaPR008_blk003_contig264820_575+3
caacttttcaagatataaatgataattccaccaac

>FWA009_RafaPR008_blk003_contig264820_575+4
atgatattatcttttatcttttatctttttat

>FWA009_RafaPR008_blk003_contig259884_550+1
cttctcaggctcctgcctctcttttagaaattctataatctc

>FWA009_RafaPR008_blk003_contig259884_550+2
ttttttatgtatctatcttttcaggcagcgcttct

>FWA009_RafaPR008_blk003_contig259884_550+3
tttccgttccgttttaaacagagagtgatatttccac

>FWA009_RafaPR008_blk003_contig259884_550+4
gcgatgcgctgagagtgattaaggcgttgatcagtg

>FWA009_RafaPR008_blk003_contig249947_502+1
aggatgataatagcaaaacacacacacaaaaaaga

>FWA009_RafaPR008_blk003_contig249947_502+2
atagagcgcaacgagggcaaattgataatcacaaaatt

>FWA009_RafaPR008_blk003_contig249947_502+3
cttagagaaatatgagcatcttcacatagacagag

>FWA009_RafaPR008_blk003_contig249947_502+4
gaggaaagcgatagagagagaggtgaagagaatatt

>FWA009_RafaPR008_blk003_contig248018_490+1
gatcagcgaggaaggatgtgttatgtatcgcccaa

>FWA009_RafaPR008_blk003_contig248018_490+2
gggagtaacgagaggggcagaataccaaaagttaa

>FWA009_RafaPR008_blk003_contig248018_490+3
ttagatgcagagcgcatagtagatcaggaagtctc

>FWA009_RafaPR008_blk003_contig248018_490+4
atccgattgattgcaatgattgcccattttacaaatc

>FWA009_RafaPR008_blk003_contig246602_484+1
cgttttctgccacattcagaagctgcgtggcaggcgt

>FWA009_RafaPR008_blk003_contig246602_484+2
agcttttccacatctaccacagacaaacagcgtttc

>FWA009_RafaPR008_blk003_contig246602_484+3
agatacgccgtgttgttgatgtgctaagggcacaat

>FWA009_RafaPR008_blk003_contig245725_479+1
gtatttttatttctattttttttctcacgaaagggc

>FWA009_RafaPR008_blk003_contig245725_479+2
gcacatattctacgacgaagtagtcaagaagctac

>FWA009_RafaPR008_blk003_contig245725_479+3
gcacagcagctctggcttccatgttctggcgtccgct

>FWA009_RafaPR008_blk003_contig240166_453+1
ggtaggaatactcaggagatcgtagtcggattagaccc

>FWA009_RafaPR008_blk003_contig240166_453+2
gtgaaataagctgccagcccaggaggtgtgtatgata

>FWA009_RafaPR008_blk003_contig240166_453+3
ctctcctcctccttatttttcaaaacagggttttt

>FWA009_RafaPR008_blk003_contig239676_448+1
ccttcacaaaccgtgatccaatatttccctccttt

>FWA009_RafaPR008_blk003_contig239676_448+2
caagcatgtcaatgcgttttatagaaagtctttcaag

>FWA009_RafaPR008_blk003_contig239676_448+3
cgatgaatgaagtgtatttggaacacggagcattcca

>FWA009_RafaPR008_blk003_contig232933_420+1
cttctctctcagaatctccttctctatatctatctcat

>FWA009_RafaPR008_blk003_contig232933_420+2
aatacactttcaacattctccgatacatcgcttaaa

>FWA009_RafaPR008_blk003_contig232933_420+3
gtgcctcttttgcaatctccaatctttcatctaacaa

>FWA009_RafaPR008_blk003_contig232933_420+4
aggaagcattaagataacaggatttgagaggtcagg

>FWA009_RafaPR008_blk003_contig231693_416+1
ccgttattatatagatgtttgaagtttaaataattaa

>FWA009_RafaPR008_blk003_contig231693_416+2
gagtcttggtatgacaaagaaagagttgaagtcgctga

>FWA009_RafaPR008_blk003_contig231693_416+3
taacacttgctcctctctctctcttaatctctcttcc

>FWA009_RafaPR008_blk003_contig231693_416+4
aaaggtagaaagaggtgatgtgaaaaaatggttaatg

>FWA009_RafaPR008_blk003_contig231679_415+1
cattaagttattttgctactcatgagtatattatatg

>FWA009_RafaPR008_blk003_contig231679_415+2
attccagagcggtattgtaaacccaaaacgagcagtt

>FWA009_RafaPR008_blk003_contig231679_415+3
tcctcctgcaaaaatggaggggggaggtgaatagat

>FWA009_RafaPR008_blk003_contig226933_401+1
aatactcttttctcttgggattttgctccctcaata

>FWA009_RafaPR008_blk003_contig226933_401+2
taaagtgagttaagtatgatcttcaccaacatatatt

>FWA009_RafaPR008_blk003_contig226933_401+3
gaagcgaatgagaagtatgcaatgatcaataagctggtt

>FWA009_RafaPR008_blk003_contig222619_382+1
gaaattgccagcgtgatcgcacgacttaagctgttgta

>FWA009_RafaPR008_blk003_contig222619_382+2
attacacgataagtgttgaatatgatgatcttttagttt

>FWA009_RafaPR008_blk003_contig222619_382+3
agctgttgcactctcacagttcaaacaatatttaa

>FWA009_RafaPR008_blk003_contig221357_376+1
ccttgacgatgatatgctcaaaatcgtgttcagattgc

>FWA009_RafaPR008_blk003_contig221357_376+2
accttgtcatcgccagaaatcagcttgctgacttta

>FWA009_RafaPR008_blk003_contig221357_376+3
ttgagcttttgaggaattttgatattgttctcttt

>FWA009_RafaPR008_blk003_contig221357_376+4
tagatgaagcaaaagcgagagagcttttgaagctg

>FWA009_RafaPR008_blk003_contig207579_316+1
cgctgtatcatctctccacctgtatatctgctttatc

>FWA009_RafaPR008_blk003_contig207579_316+2
cagacatgatttgattgacggcatagaggtcaaagttg

>FWA009_RafaPR008_blk003_contig207579_316+3
taaagatatgatcgatatcttctcagtgctttctt

>FWA009_RafaPR008_blk003_contig207579_316+4
taagcgataaaacagcttacgcacttaaatacatcgc

>FWA009_RafaPR008_blk003_contig207573_315+1
ctgtaagcaccaacttcactgcgtgtaacactgtca

>FWA009_RafaPR008_blk003_contig207573_315+2
gaagtccaatgaaggcaaacaaataaaatgggag

>FWA009_RafaPR008_blk003_contig207573_315+3
ggctcacacaaacatcagagagcttggaatattacga

>FWA009_RafaPR008_blk003_contig207573_315+4
gtatttgaaattgcaaaaatgtatttgaatgagaa

>FWA009_RafaPR008_blk003_contig207429_313+1
ctatcagtatgtcattagctgcttcttctaaaacatctgc

>FWA009_RafaPR008_blk003_contig207429_313+2
ctttgctctcccactctcagagatgcgagtaattgcaa

>FWA009_RafaPR008_blk003_contig207429_313+3
ctctgagaggtgcaggggtggttacttcgcatttaagc

>FWA009_RafaPR008_blk003_contig207429_313+4
ggaatcgctcgctcataagtgggatactcaactctca

>FWA009_RafaPR008_blk003_contig206311_305+1
tgcaaacacatgcagagcgcatggatttgtttctgtggt

>FWA009_RafaPR008_blk003_contig206311_305+2
gtgtttctctagccagtattcctgctcgtctatcacta

>FWA009_RafaPR008_blk003_contig206311_305+3
ataagataaaattctcaaaatgatagatatagacaaa

>FWA009_RafaPR008_blk003_contig205320_300+1
tcgtggttcgccgacaagcgctcgctatgggataa

>FWA009_RafaPR008_blk003_contig205320_300+2
acgacagtcgcacagctattagaaagtataaaacag

>FWA009_RafaPR008_blk003_contig205320_300+3
agaatatatgaaacacataaaagcgaaattcaacat

>FWA009_RafaPR008_blk003_contig205320_300+4
tagatgcgatttacgaagcgtgcctgatcaactacg

>FWA009_RafaPR008_blk003_contig197807_260+1
gggaatgatcactaactatatgggactccttgcaca

>FWA009_RafaPR008_blk003_contig197807_260+2
cggggaagcatataaagaaaccataaaggacattcga

>FWA009_RafaPR008_blk003_contig197807_260+3
cttcagaggcttcaagacaagcttgagcaacatg

>FWA009_RafaPR008_blk003_contig197807_260+4
caactccctatttgcctcttcatgaaaaattcttcc

>FWA009_RafaPR008_blk003_contig197694_259+1
aagaaaaaggaaattcttggagttcttgaattgttaga

>FWA009_RafaPR008_blk003_contig197694_259+2
gaaaaaggaggtgatgagaaggtgaatgttgaaaaggaggta

>FWA009_RafaPR008_blk003_contig197694_259+3
tttcaacacaggtatcttccagtttcttgtagaaagttg

>FWA009_RafaPR008_blk003_contig196830_255+1
taaatgaggcatttgcaagatgcatcacaaggttgttatgtc

>FWA009_RafaPR008_blk003_contig196830_255+2
ggcaaccatccgatatatgcaaaaattagtgcaaagac

>FWA009_RafaPR008_blk003_contig196830_255+3
ggactatttacaaacgatacatttctctcgctcttgag

>FWA009_RafaPR008_blk003_contig196830_255+4
tccctaatcttgcaaactgatagttaaggggatcta

>FWA009_RafaPR008_blk003_contig185059_211+1
ccattccgctttaaacagagagtgatctttccgcg

>FWA009_RafaPR008_blk003_contig185059_211+2
gaatatatgttggtgaagatcatacttaactcacttta

>FWA009_RafaPR008_blk003_contig185059_211+3
gggaagagagcataatttcacctttagtcctaaaa

>FWA009_RafaPR008_blk003_contig185059_211+4
gacttttcctatatatgttcctttcttcttaccact

>FWA009_RafaPR008_blk003_contig183214_202+1
aaaaatgcaaaaataagaaaaagaaaaagaacaaatta

>FWA009_RafaPR008_blk003_contig183214_202+2
atgatagagtggcttgagcgagaagctatggctacgg

>FWA009_RafaPR008_blk003_contig183214_202+3
actgtgtaggggaggcagcgattagcgctgtaaaccacatac

>FWA009_RafaPR008_blk003_contig183214_202+4
cgttcagcaaattcatcatctcttcagtagctttatt

>FWA009_RafaPR008_blk003_contig179004_186+1
caacacacaaaacaggtgagcgcttcttttttgtca

>FWA009_RafaPR008_blk003_contig179004_186+2
aaatctctttcgccgcgtccatttgtccctatcactat

>FWA009_RafaPR008_blk003_contig179004_186+3
gtttttgtgtgtattgtggtgatatatcaacaaaaag

>FWA009_RafaPR008_blk003_contig179004_186+4
tcacaataaaactcataactttcatattgtgtgtat

>FWA009_RafaPR008_blk003_contig177883_179+1
tttatactctttttctcctatcgtgtagtcaggctc

>FWA009_RafaPR008_blk003_contig177883_179+2
aaaaagctgtttagtattgaggagaataagcatgtct

>FWA009_RafaPR008_blk003_contig177883_179+3
gaagaaaccaataagaatgtagaaatattgcttttcag

>FWA009_RafaPR008_blk003_contig177883_179+4
cagatcagtaataatctttcgtttgagtgtcaatgc

>FWA009_RafaPR008_blk003_contig171279_151+1
agctgttacaggatgggtagcattccagtcctcgctgt

>FWA009_RafaPR008_blk003_contig171279_151+2
cattctgttgaaaagatgtggtgcatagtagcgtg

>FWA009_RafaPR008_blk003_contig171279_151+3
gagcgaagctggctccgttttgcttttatatagaa

>FWA009_RafaPR008_blk003_contig171279_151+4
tgcgctggtattctgcctctatcgctctaatcagc

>FWA009_RafaPR008_blk003_contig170504_145+1
gccgaatcaagagcggtattacaaatataaatacggta

>FWA009_RafaPR008_blk003_contig170504_145+2
ttggagtgtcagtgaaacagctaaagcgagtaatat

>FWA009_RafaPR008_blk003_contig170504_145+3
aagcagtgagttctattcatactatcaatacaagcgag

>FWA009_RafaPR008_blk003_contig170504_145+4
gaggaggaagttcagagatgtaaaaaattctatgagg

>FWA009_RafaPR008_blk003_contig170504_145+5
tcaatatcttcatacactcaacaatcacttctcaacgat

>FWA009_RafaPR008_blk003_contig169664_141+1
gtctcattcaggcaaagaagaaaatgaactgagatga

>FWA009_RafaPR008_blk003_contig169664_141+2
gcagggacactactgctcttctggaaaggaaaaataccag

>FWA009_RafaPR008_blk003_contig169664_141+3
gcccactctctttctttcctgctttcttctatttctt

>FWA009_RafaPR008_blk003_contig169664_141+4
tgagtttgagagaggaatgaattttatcattgtgtca

>FWA009_RafaPR008_blk003_contig169664_141+5
ctctcaaactcatggagagctatccgcatcaatgaag

>FWA009_RafaPR008_blk003_contig164416_119+1
tggtatttaatgcataagaaatacattgagcgcaatga

>FWA009_RafaPR008_blk003_contig164416_119+2
cttcttgcatgtgcaaggacaatcaaagaaatgcatc

>FWA009_RafaPR008_blk003_contig164416_119+3
taacgcaacgaggtaacataggcttttgctcgctgt

>FWA009_RafaPR008_blk003_contig164416_119+4
tatcccctcgcaacgatctggttcattccactcttc

>FWA009_RafaPR008_blk003_contig164416_119+5
acataataatcataattgttgtgctcaaatattaa

>FWA009_RafaPR008_blk003_contig163028_114+1
acagtggaagggcggaatatctactgcataaaataca

>FWA009_RafaPR008_blk003_contig163028_114+2
gcatccgaataggtgataaatatgaagtgcttttgc

>FWA009_RafaPR008_blk003_contig163028_114+3
agaaagagcagctgatgcacaaaataaaggaggctg

>FWA009_RafaPR008_blk003_contig163028_114+4
gtataatcttggagagcgtgatcctcgcactggaaa

>FWA009_RafaPR008_blk003_contig163028_114+5
ccattcaaaatctgcgtcgcaggcgtggaaagagcg

>FWA009_RafaPR008_blk003_contig161578_107+1
cttttctctgtaaagaggagttgaacttgcaatgctg

>FWA009_RafaPR008_blk003_contig161578_107+2
ttgccatcttcattatcagtcgttatgaaaattacat

>FWA009_RafaPR008_blk003_contig161578_107+3
ctcatccatcactttctctctttcaatgtaagaatag

>FWA009_RafaPR008_blk003_contig161578_107+4
aggaaattgaggaaataaaaaatgtaaaggagcttgc

>FWA009_RafaPR008_blk003_contig161578_107+5
ggggtgatgaacatggaaaaggtgaaatgtgaaatctg

>FWA009_RafaPR008_blk003_contig160127_98+1
aacgccacgaacggcacgctggaggaagagatagag

>FWA009_RafaPR008_blk003_contig160127_98+2
tatataattatctcttcaatcaaacctcacgcataaa

>FWA009_RafaPR008_blk003_contig160127_98+3
atatgctcagatctgataacaacaattgaaagactcgtaaag

>FWA009_RafaPR008_blk003_contig160127_98+4
ccaagcttgaatatactaacgaagaattacaatcaat

>FWA009_RafaPR008_blk003_contig160127_98+5
tatacaaaacaatatatccgcatgagatagatgcag

>FWA009_RafaPR008_blk003_contig154286_68+1
caggggaggttgtgtagcatgatctgtcctttctg

>FWA009_RafaPR008_blk003_contig154286_68+2
ttatccaaaacacaaaaactgttctaatcgcttcttttgt

>FWA009_RafaPR008_blk003_contig154286_68+3
gtgaagagggcccgtcgcagcacaggcggagtagcaa

>FWA009_RafaPR008_blk003_contig154286_68+4
tttaacagttttgttcgtttaaaaaattctttcaacata

>FWA009_RafaPR008_blk003_contig154286_68+5
aagcaattccgtttgctattgatcagatgagaatgctc

>FWA009_RafaPR008_blk003_contig141448_17+1
tagaacaaagctttcaccgactgaaattttgagagcg

>FWA009_RafaPR008_blk003_contig141448_17+2
gctaataagccagcgactgtaagcctctcagggagta

>FWA009_RafaPR008_blk003_contig141448_17+3
attattgatgaggcgaaagcaagggagcttttgaagctg

>FWA009_RafaPR008_blk003_contig141448_17+4
tgataactccgcttaatcaccgtgcgtgttatctgtcgt

>FWA009_RafaPR008_blk003_contig141448_17+5
ccatataaagacgcggcttataaacttattctacg

>FWA009_RafaPR008_blk003_contig139156_1+1
gtagaagcaagaaggagcatgagcattctccgttttc

>FWA009_RafaPR008_blk003_contig139156_1+2
aaactcaccccaagccctatacctccgttcacgcctc

>FWA009_RafaPR008_blk003_contig139156_1+3
gtgctcagcaaagtgcttaagctgtttcaatgatattt

>FWA009_RafaPR008_blk003_contig139156_1+4
atttgcgaaatctagtatagctctttcattctgcttg

>FWA009_RafaPR008_blk003_contig139156_1+5
aattacgaattcaagacgaaagttattcccgttgtgca

>FWA009_RafaPR008_blk002_contig134874_541+1
agaatatatgaaacatatgaaagcacatttcaagctgt

>FWA009_RafaPR008_blk002_contig134874_541+2
ggagaggtaagctggaagttgaggcaatcattcctgt

>FWA009_RafaPR008_blk002_contig134874_541+3
tgttgatgactgtgtaagcatcataaagctctttttct

>FWA009_RafaPR008_blk002_contig134874_541+4
cttcttcttttgtcaacccgtatctctctcttatc

>FWA009_RafaPR008_blk002_contig134874_541+5
gatcttctctcccagtttatatattccgctcatcaaa

>FWA009_RafaPR008_blk002_contig134345_540+1
tgaacatataacattcacatttgaagtaggtggtat

>FWA009_RafaPR008_blk002_contig134345_540+2
tgaagcctggatcgcaaagaccgctcttcactatga

>FWA009_RafaPR008_blk002_contig134345_540+3
aaaaaaagaaaaaaagagtaatcggtgtcgtcattgga

>FWA009_RafaPR008_blk002_contig134345_540+4
taatgccttgtcatcctgcaagagccagagagcttcta

>FWA009_RafaPR008_blk002_contig134345_540+5
ttgatgagggagcaaaaatgctcgttattaccgaatat

>FWA009_RafaPR008_blk002_contig134345_540+6
gtccttattgtcagtggtctccttgccttaaggacct

>FWA009_RafaPR008_blk002_contig126511_509+1
attaggaatgtgaaaaaagcaaaaagaacaataaag

>FWA009_RafaPR008_blk002_contig126511_509+2
atcctcccagcctcctgagagaggcattttacgtat

>FWA009_RafaPR008_blk002_contig126511_509+3
cgagctcattcagcgtctctctatagaggcaaatatc

>FWA009_RafaPR008_blk002_contig126511_509+4
gcaaatatcagggagaataaaaaatgattcttataga

>FWA009_RafaPR008_blk002_contig126511_509+5
ttaaagaatcaacagctaaattcaaaataaaacag

>FWA009_RafaPR008_blk002_contig126045_506+1
aaaagtcattatgtgagaagccaggtcttaacaaa

>FWA009_RafaPR008_blk002_contig126045_506+2
tcggtcacttcatcatcaattatgagatcacactct

>FWA009_RafaPR008_blk002_contig126045_506+3
taacatacatactcttacacgacagtcgcacagctat

>FWA009_RafaPR008_blk002_contig126045_506+4
ccgcttggcctctgctttctctgttagctcgctgagg

>FWA009_RafaPR008_blk002_contig126045_506+5
attgattttctctctatctaccttatttttgactttt

>FWA009_RafaPR008_blk002_contig126045_506+6
gcagtcggtctcatcgtattttggcatgaatgttatcg

>FWA009_RafaPR008_blk002_contig123237_500+1
cgcagaggctctttgagcacgaagccgtatgtctcat

>FWA009_RafaPR008_blk002_contig123237_500+2
tcaggtcatctctctctatcacaaacttaagctcttt

>FWA009_RafaPR008_blk002_contig123237_500+3
atatttctcagttgtgctgtctcgcaaccaaattctg

>FWA009_RafaPR008_blk002_contig123237_500+4
aacttagtcactgtcaatctcccgtccactctgctta

>FWA009_RafaPR008_blk002_contig123237_500+5
cgaggggtcgctcgttttcataaaccataccctcatc

>FWA009_RafaPR008_blk002_contig122913_497+1
acaaaatatttatatcgccgtcatcaaataagaataga

>FWA009_RafaPR008_blk002_contig122913_497+2
ggaactaaaagagattttccctgacattccaattatc

>FWA009_RafaPR008_blk002_contig122913_497+3
attgaggtactttccacgctcttcaagagtgtggagttcaa

>FWA009_RafaPR008_blk002_contig122913_497+4
tggcgaaactcaaaatctaagggttaaaatagatcc

>FWA009_RafaPR008_blk002_contig122913_497+5
ataaaaaagctgtggggaggtgattaagcatgagaag

>FWA009_RafaPR008_blk002_contig122913_497+6
atagcttctttttgctttatcgcttcttatagcttcttt

>FWA009_RafaPR008_blk002_contig121038_489+1
tgttatatactcgtgggtctttgctctctgaaccagc

>FWA009_RafaPR008_blk002_contig121038_489+2
ttacttttttaacagcgcatgcccacgacattcctgt

>FWA009_RafaPR008_blk002_contig121038_489+3
acacatcatatcagtaggtgatcaaaatggtgaatg

>FWA009_RafaPR008_blk002_contig121038_489+4
ttattatgtgcaattcattctcattcacatccttcaa

>FWA009_RafaPR008_blk002_contig121038_489+5
cctcagtggtttgacatccactacattcgcaagttt

>FWA009_RafaPR008_blk002_contig121038_489+6
tgcgcagcgctttctctcgtaacaatgactttgcgc

>FWA009_RafaPR008_blk002_contig113915_457+1
atagggtttttgatgaagagatgattcttgcaaata

>FWA009_RafaPR008_blk002_contig113915_457+2
gaaagttgatcggcaagcttaggaaatgtatgaggatt

>FWA009_RafaPR008_blk002_contig113915_457+3
cttctactggctatggacttcggcgtaaatgagtgac

>FWA009_RafaPR008_blk002_contig113915_457+4
gtgctcttctgtattctgcatatattatatcaaatctt

>FWA009_RafaPR008_blk002_contig113915_457+5
tttgtctgggagaaacattatgcttgtctcttctgt

>FWA009_RafaPR008_blk002_contig113915_457+6
gctattatctccgtatattctatccttgcctatgta

>FWA009_RafaPR008_blk002_contig110121_443+1
tgaagaacttgacaatcttgaagtctatttcaatattcct

>FWA009_RafaPR008_blk002_contig110121_443+2
gaactggtttgaggaggtgtggagatgagaattgaag

>FWA009_RafaPR008_blk002_contig110121_443+3
attggatgaatgaaaactttccacataatccgcttcctg

>FWA009_RafaPR008_blk002_contig110121_443+4
ggaagagttactaaagtcaataatatctattgagt

>FWA009_RafaPR008_blk002_contig110121_443+5
ggatgaatgaaaactttccacataatccgcttcctg

>FWA009_RafaPR008_blk002_contig101094_408+1
gcgctcagatatatcatgaaagagagccccactgac

>FWA009_RafaPR008_blk002_contig101094_408+2
gtcaaacagctatcagaaagtataaagatgaagtag

>FWA009_RafaPR008_blk002_contig101094_408+3
ctcacgctactacggcagtggtgatgcgaataatga

>FWA009_RafaPR008_blk002_contig101094_408+4
ttgttcagcgagcaagagcacatgactacataacg

>FWA009_RafaPR008_blk002_contig101094_408+5
gatgcctacatggaatgactcagcttgatgttagg

>FWA009_RafaPR008_blk002_contig101094_408+6
ttgatctactgctcctctataaagagtattttgaaa

>FWA009_RafaPR008_blk002_contig101094_408+7
cactacatctggtctaattctctctgcgatctttcgt

>FWA009_RafaPR008_blk002_contig98984_398+1
ctgtgtcaggagctgaggaaagcaaggagttgatagg

>FWA009_RafaPR008_blk002_contig98984_398+2
tcttggaaatacttgcacagcgggcatatttcttctt

>FWA009_RafaPR008_blk002_contig98984_398+3
tgaattttcattctcctcaccttttttttcacacaca

>FWA009_RafaPR008_blk002_contig98984_398+4
gtagcatggtaagacaaaagaagccaagacataagccca

>FWA009_RafaPR008_blk002_contig98984_398+5
tgttgaattgctgctctatttcgtcaattaaagcag

>FWA009_RafaPR008_blk002_contig98984_398+6
atcggcttacacacacgcataaatccacaataacgagc

>FWA009_RafaPR008_blk002_contig98984_398+7
tagagagcaggaaggaatacatagaggtaatcaagcg

>FWA009_RafaPR008_blk002_contig98406_394+1
tgataacctggatcgcatacaccacactgcacaacaaaccc

>FWA009_RafaPR008_blk002_contig98406_394+2
agttctattgtcttcctcaccatccctcgcacaaactg

>FWA009_RafaPR008_blk002_contig98406_394+3
tcgctggaagctgctttatgctctccaagtattctc

>FWA009_RafaPR008_blk002_contig98406_394+4
aattaagcatttacctgatctacctgattttgtgt

>FWA009_RafaPR008_blk002_contig98406_394+5
tctcttgattgtctcaatgtattccttcctgctctct

>FWA009_RafaPR008_blk002_contig98406_394+6
gaaaaatgccctctcgggatgctggcacttgccttc

>FWA009_RafaPR008_blk002_contig98406_394+7
ggagtgtggagggagattctggtaatgttgagtgagg

>FWA009_RafaPR008_blk002_contig97246_388+1
acagaaagaagtttatgattgcaattacaagagatat

>FWA009_RafaPR008_blk002_contig97246_388+2
tagaattccaccatccattcttgcaaggaagcag

>FWA009_RafaPR008_blk002_contig97246_388+3
gttcgtgtctcttcactttgagctatagcaagcaaa

>FWA009_RafaPR008_blk002_contig97246_388+4
gcttatgtattttttgtgtaataaataccatcttatg

>FWA009_RafaPR008_blk002_contig97246_388+5
gagagtagtttgctaaccttgtttgcggtgcgctg

>FWA009_RafaPR008_blk002_contig97246_388+6
ttttgcaggaggatgtggggaggaaacaaatgataaa

>FWA009_RafaPR008_blk002_contig97246_388+7
acaacagcataagtcccctctacccgtgtctcaag

>FWA009_RafaPR008_blk002_contig92050_361+1
tatcgtttataccgcttgttacattccagaaaaaagt

>FWA009_RafaPR008_blk002_contig92050_361+2
tcttcctcacctattggtatgatgcgtcagtttggtt

>FWA009_RafaPR008_blk002_contig92050_361+3
tgaacttctccccatacaacagcttaagccgagcaattac

>FWA009_RafaPR008_blk002_contig92050_361+4
cttacttccgatgttctgcgcgcgtatcgtatcgcta

>FWA009_RafaPR008_blk002_contig92050_361+5
ctctatttgcagatattcttctgcttcttctgctat

>FWA009_RafaPR008_blk002_contig92050_361+6
tcgctctggtatgctgcggtatatagcgcttcaggtt

>FWA009_RafaPR008_blk002_contig92050_361+7
caagcatcacagaccctcgttctttgagcagctgcc

>FWA009_RafaPR008_blk002_contig90285_353+1
attcctttaatgacttgctatatgtccttctgacaaa

>FWA009_RafaPR008_blk002_contig90285_353+2
cgcttgatgaaaaaattctttcaacatactgatgaga

>FWA009_RafaPR008_blk002_contig90285_353+3
ttgcaatcagctgcacaatcctttcatcgtttctga

>FWA009_RafaPR008_blk002_contig90285_353+4
agtcgttgacagaggtctgaaagctctactactta

>FWA009_RafaPR008_blk002_contig90285_353+5
cactgatataaactcaatagcgaatctgattctagctc

>FWA009_RafaPR008_blk002_contig90285_353+6
cttttgagagtgagcatgaaatgtggactgaagggctc

>FWA009_RafaPR008_blk002_contig90285_353+7
aaaggcacttgctcactctcttgcatcaggaacacc

>FWA009_RafaPR008_blk002_contig88346_342+1
ctgaattgttgcctctatctcagctacctcttttgcg

>FWA009_RafaPR008_blk002_contig88346_342+2
gtttgggggggatgagataagaaggaggtgataaaa

>FWA009_RafaPR008_blk002_contig88346_342+3
tctttcagagcagcatatttacctttccatgcgg

>FWA009_RafaPR008_blk002_contig88346_342+4
ggagtggatccatgccgatcgtggactccgacct

>FWA009_RafaPR008_blk002_contig88346_342+5
ttggggggaagtatgacactaattctccctcttcgt

>FWA009_RafaPR008_blk002_contig88346_342+6
ggcaagctggagggaatagaaagggtttagagattg

>FWA009_RafaPR008_blk002_contig88346_342+7
ctgtccactctatcatctttacccgcgccttgttgag

>FWA009_RafaPR008_blk002_contig88346_342+8
gaagcctggatcgcaaagaccgctcttcactataatg

>FWA009_RafaPR008_blk002_contig88035_337+1
aatcggtgggaagaggtatgatgaaaagattggata

>FWA009_RafaPR008_blk002_contig88035_337+2
tctatccaaaatcagactattatcgtatcattatcac

>FWA009_RafaPR008_blk002_contig88035_337+3
tctccgcacggaaagattactctctgcctgtatcggaa

>FWA009_RafaPR008_blk002_contig88035_337+4
tcactataagattccttctcacatgcacataaatcaa

>FWA009_RafaPR008_blk002_contig88035_337+5
aagttttgcctcccagaattgatttatgtgtgtatg

>FWA009_RafaPR008_blk002_contig88035_337+6
ttatgctcatacctgaaactgagccgcatattgatat

>FWA009_RafaPR008_blk002_contig88035_337+7
cgctaagactatgtgtgagagcagctcctgagatg

>FWA009_RafaPR008_blk002_contig88035_337+8
gcatttgctcctgtttcactcacatattcatttgtg

>FWA009_RafaPR008_blk002_contig86670_328+1
ccaacaaaggcctcggaggaaatgatgagcctccttc

>FWA009_RafaPR008_blk002_contig86670_328+2
ttgtccgtctttgtgggaagcacaactcccatctca

>FWA009_RafaPR008_blk002_contig86670_328+3
acagatgtatttgtcttcaatgaggatatgaatctgaatggtg

>FWA009_RafaPR008_blk002_contig86670_328+4
atatgcacggcaaagtaattcagatgattcaagcgct

>FWA009_RafaPR008_blk002_contig86670_328+5
ataagacaaaatcatcacagagcaggttccgtgaaatca

>FWA009_RafaPR008_blk002_contig86670_328+6
gcttgcagaaattcaagaaagaatagcagagcttgaa

>FWA009_RafaPR008_blk002_contig86670_328+7
aaggtagttttggatagagtccttaaagaggttctta

>FWA009_RafaPR008_blk002_contig86670_328+8
aagcagcggattagtcaagcgataagcaaactgctca

>FWA009_RafaPR008_blk002_contig86131_324+1
tggaacaacccgattcattgcgagggagtatgtcc

>FWA009_RafaPR008_blk002_contig86131_324+2
cacccgagcttgcgtgggtgttatacactcaatatt

>FWA009_RafaPR008_blk002_contig86131_324+3
ctggtgaaagtaaagctgaaacttagtaacttagaaa

>FWA009_RafaPR008_blk002_contig86131_324+4
cgatccgtcctccaaaaagaaatggcgacgattcta

>FWA009_RafaPR008_blk002_contig86131_324+5
tggacttatgggattatgagctggcggagaaagacctta

>FWA009_RafaPR008_blk002_contig86131_324+6
caaaataacttaatgtgagcagtttattcggcaattaga

>FWA009_RafaPR008_blk002_contig86131_324+7
aacaattggagaagaagatattgaaaaagcaatactt

>FWA009_RafaPR008_blk002_contig86131_324+8
attttgcagtcagcctcttagagcagaaaggaggcg

>FWA009_RafaPR008_blk002_contig82992_312+1
gaagacgcttaagcaaatagtaagtgtggaaagcg

>FWA009_RafaPR008_blk002_contig82992_312+2
ccttgaaagaacctacacagcgggcacacttcatccct

>FWA009_RafaPR008_blk002_contig82992_312+3
ctcgctcgtacttgtaatacgaatagaattcactgctt

>FWA009_RafaPR008_blk002_contig82992_312+4
cctgttgtgactggctcaaaaatgacttccacttctcat

>FWA009_RafaPR008_blk002_contig82992_312+5
gttgtgatgactgcaaatgaattctcacgaaaacttgaa

>FWA009_RafaPR008_blk002_contig82992_312+6
caaaatcgcaaaatcagacaacaataagacagcatac

>FWA009_RafaPR008_blk002_contig82992_312+7
ttatcacattatctcttccatattgttggatgaggagt

>FWA009_RafaPR008_blk002_contig82992_312+8
aatacttttcttggcatttccaccacctcataaaaga

>FWA009_RafaPR008_blk002_contig82534_308+1
caagtatgtccgaacaatacttataccgcttacgcag

>FWA009_RafaPR008_blk002_contig82534_308+2
tctcagacatacttgaagatgctgatgaagtgtggcgt

>FWA009_RafaPR008_blk002_contig82534_308+3
gaagataggcgaggagataaaagcatttccatctcacata

>FWA009_RafaPR008_blk002_contig82534_308+4
aaatcatatccaacccaatacgactgccacatgcctg

>FWA009_RafaPR008_blk002_contig82534_308+5
ttgaacttctgccgaatcaagagcggtattacaaata

>FWA009_RafaPR008_blk002_contig82534_308+6
gtcatcagaaggagcaagtgtgcgaccctgcatcg

>FWA009_RafaPR008_blk002_contig82534_308+7
aaaggcacgatggataggcagatatgctgccttac

>FWA009_RafaPR008_blk002_contig82534_308+8
aatgtaagacggaatttgacgacttggatattcaa

>FWA009_RafaPR008_blk002_contig82529_307+1
ttgtttgaaatagataagttcagaggtctctatccta

>FWA009_RafaPR008_blk002_contig82529_307+2
agcgcatccagactttcagattgataaggtcgttgag

>FWA009_RafaPR008_blk002_contig82529_307+3
cctgacttttcaaaccccgttatctttatctttcctc

>FWA009_RafaPR008_blk002_contig82529_307+4
gaggagttcaaaaggaagtgccttcaagcatatata

>FWA009_RafaPR008_blk002_contig82529_307+5
tacagcggtctcgttgtgaggtgatctaaatgatag

>FWA009_RafaPR008_blk002_contig82529_307+6
tctgaaagtctggatgcgctttgacgtcaagacaatc

>FWA009_RafaPR008_blk002_contig82529_307+7
gagcttacgaaatggcggcagaaatagaggatgaggac

>FWA009_RafaPR008_blk002_contig82529_307+8
gctggtcaatacatgaagaactgccgccatgtgatga

>FWA009_RafaPR008_blk002_contig81840_303+1
ttgcgaaggtgtatgtcccaagtgtgggaggacgc

>FWA009_RafaPR008_blk002_contig81840_303+2
ttgataactccgcttgatcaccgtccgcgttatctgtcgt

>FWA009_RafaPR008_blk002_contig81840_303+3
agattctgcgctctctccattaatttttcgtattgcg

>FWA009_RafaPR008_blk002_contig81840_303+4
ctacaacaatttgaggcgggctattgtagctgcgagc

>FWA009_RafaPR008_blk002_contig81840_303+5
ctgcggtttaattcttccataaacttctctccatacaa

>FWA009_RafaPR008_blk002_contig81840_303+6
ctggcaatggaaaggtaaggaaaaaatatttaaact

>FWA009_RafaPR008_blk002_contig81840_303+7
aaggcatctcccactgttttattttgaatttagctgt

>FWA009_RafaPR008_blk002_contig72237_265+1
tgctcgcggtgaaggaaaaatgatctgtcctatttg

>FWA009_RafaPR008_blk002_contig72237_265+2
acatagatgagaatcttttgagggatgcaaaaagagc

>FWA009_RafaPR008_blk002_contig72237_265+3
ctgaaaaaacagaatccgtatgatgagaaactgaaactc

>FWA009_RafaPR008_blk002_contig72237_265+4
aaggcgctgaggtgatagaatggggaaaaaaccattt

>FWA009_RafaPR008_blk002_contig72237_265+5
aagaatagccactcccaatatcttttttctttttttgta

>FWA009_RafaPR008_blk002_contig72237_265+6
tgccgtcaaaaggatcatagctgtattttccaagaag

>FWA009_RafaPR008_blk002_contig72237_265+7
aaagtacatcggagaagacagtttactgttccgtttg

>FWA009_RafaPR008_blk002_contig72237_265+8
agatcacaaatgtcaccttatcctcatgcaaatcctc

>FWA009_RafaPR008_blk002_contig72237_265+9
gtatgtgccaccgagctgtgcgacactgagagagat

>FWA009_RafaPR008_blk002_contig70279_254+1
tcagttgcatcatatttttcaactttttctatccg

>FWA009_RafaPR008_blk002_contig70279_254+2
tcacgcttgttgcactcttttgagcgctcaaacag

>FWA009_RafaPR008_blk002_contig70279_254+3
ctgagaaagttctcaaataagctttacttcctacgctg

>FWA009_RafaPR008_blk002_contig70279_254+4
ataaatatatcgtgtcagagccttctgctcaacctcg

>FWA009_RafaPR008_blk002_contig70279_254+5
aaagtgaatgcatgaatttttcttttcttttttttgc

>FWA009_RafaPR008_blk002_contig70279_254+6
gatccacatttcctcctctcctgtactgctgtaatc

>FWA009_RafaPR008_blk002_contig70279_254+7
aattcaacagctgacccaaagcagatgtgaggtgctt

>FWA009_RafaPR008_blk002_contig70279_254+8
ttccacttatactattacgcatgaacgacccgtgaagc

>FWA009_RafaPR008_blk002_contig70279_254+9
aaaagaaagtcaaaaggcagtgggggcgggagggacc

>FWA009_RafaPR008_blk002_contig68527_246+1
gatgtagcgtgagcatagaagctcgcacagagttca

>FWA009_RafaPR008_blk002_contig68527_246+2
acctagctgtgcgaccctgagggagatgggttactgt

>FWA009_RafaPR008_blk002_contig68527_246+3
tatcagctgcttatagtgagtataaagacgaaatag

>FWA009_RafaPR008_blk002_contig68527_246+4
ttattcaatcagctaacactcgcgcatacatccacg

>FWA009_RafaPR008_blk002_contig68527_246+5
catcaagatcgcaatcgttaatttcattctgcttttct

>FWA009_RafaPR008_blk002_contig68527_246+6
caaaaaaagcaatagagagagaagcaaagagaatatt

>FWA009_RafaPR008_blk002_contig68527_246+7
gatgcagcattctttgatttgcttgagttcatagaa

>FWA009_RafaPR008_blk002_contig68527_246+8
aaggttgcagtaaagctctgctcaattttcaacaatt

>FWA009_RafaPR008_blk002_contig68527_246+9
cttaggaaggtgataagatgcgagtgaaaagaagaat

>FWA009_RafaPR008_blk002_contig66275_230+1
aaaagaagtttaacagcatcaggtatcacttagtga

>FWA009_RafaPR008_blk002_contig66275_230+2
ataaatcccaacctcttttctactttctttttttat

>FWA009_RafaPR008_blk002_contig66275_230+3
taggatatgcctttaactgcgtcattgcgtaaggatatga

>FWA009_RafaPR008_blk002_contig66275_230+4
ttaaaaagaatctccataaatttgctctcaatatcgtt

>FWA009_RafaPR008_blk002_contig66275_230+5
aaacgagcagttaggaagggctttatcagcttgaca

>FWA009_RafaPR008_blk002_contig66275_230+6
gtgcgagggacagtggtttacgagaaccatatcttcag

>FWA009_RafaPR008_blk002_contig66275_230+7
tgctatctctcctccttcatctttttctttatttcct

>FWA009_RafaPR008_blk002_contig66275_230+8
gcgctcttcttctcctctatacacttgttcatctc

>FWA009_RafaPR008_blk002_contig66275_230+9
ctcagcttcacctgatgtcacaagatgataacgga

>FWA009_RafaPR008_blk002_contig66275_230+10
tcatcaaataagaaaataggggtgatgtgtatggat

>FWA009_RafaPR008_blk002_contig62254_215+1
ttcgtctggaatgtttctattcggaaaccttttaaac

>FWA009_RafaPR008_blk002_contig62254_215+2
gaaatagtaacccatttttactcacctcctttctttt

>FWA009_RafaPR008_blk002_contig62254_215+3
gaggaagtcaataagaatgtggaaatattgcttttca

>FWA009_RafaPR008_blk002_contig62254_215+4
tgttacttcacctccttttaaaaagcgggctcacagctt

>FWA009_RafaPR008_blk002_contig62254_215+5
caagcatgtcaatgcgttttatggaaagtctttcaa

>FWA009_RafaPR008_blk002_contig62254_215+6
atacaacaagggtaaatgagccaatcagaacttctgt

>FWA009_RafaPR008_blk002_contig62254_215+7
ctattatatttttgcacactcgcagggcctcgttat

>FWA009_RafaPR008_blk002_contig62254_215+8
acttgaacatttagtgaaaagacactcttggactgg

>FWA009_RafaPR008_blk002_contig62254_215+9
tcgcttgggcttatgtcttttcttttgtcttaccagg

>FWA009_RafaPR008_blk002_contig60163_209+1
ttgtttcacctctgccgaaaaaccgcaatttttgc

>FWA009_RafaPR008_blk002_contig60163_209+2
ccttgtcatgattggcgaggaccacgaaatatgcctg

>FWA009_RafaPR008_blk002_contig60163_209+3
tcagtctggcaattaattcttcacggtcaataagtcc

>FWA009_RafaPR008_blk002_contig60163_209+4
atctcaatatatgcttccttgcgcttctctaagaca

>FWA009_RafaPR008_blk002_contig60163_209+5
cgcaaagtcagagttgatgagaatgggaggttgatgg

>FWA009_RafaPR008_blk002_contig60163_209+6
cgtggagctctttctctctgactactttgagtagaa

>FWA009_RafaPR008_blk002_contig60163_209+7
caatttccgtttggtgagactgtgcccgcaaagacga

>FWA009_RafaPR008_blk002_contig60163_209+8
tgagcagaagggctttcagccctctatcagacactcg

>FWA009_RafaPR008_blk002_contig60163_209+9
atatcctttgagaacttctttaaggactctatcca

>FWA009_RafaPR008_blk002_contig60163_209+10
gaaatgctacgagcgctggggagagtggagagatgaaata

>FWA009_RafaPR008_blk002_contig60051_208+1
tgctctgaaaaagcttatttcgtttatatcgtaaac

>FWA009_RafaPR008_blk002_contig60051_208+2
tcctcttgctccttaatacggaagggagaggaagttc

>FWA009_RafaPR008_blk002_contig60051_208+3
attaaagacatccaaagagtcagatacgtgtttttc

>FWA009_RafaPR008_blk002_contig60051_208+4
gaggagttaagagatgaaatgaatttggttatgctcc

>FWA009_RafaPR008_blk002_contig60051_208+5
ccgaaccgcatatagacatttctaaggtcaaatat

>FWA009_RafaPR008_blk002_contig60051_208+6
tctgcgccatcaccgacaccgacgccgacgccaccatccag

>FWA009_RafaPR008_blk002_contig60051_208+7
tgagcgagcgagtccgttcaaggtagcggagataacgc

>FWA009_RafaPR008_blk002_contig60051_208+8
gatattatcttttatcttttatctttatctttttttat

>FWA009_RafaPR008_blk002_contig60051_208+9
cggaacaaatgccgatacatacctgcttctgagcta

>FWA009_RafaPR008_blk002_contig60051_208+10
tctgctcgttgtcgttgacctgagatgtgaataaa

>FWA009_RafaPR008_blk002_contig58446_203+1
ctaagacatcggctattttttgctggatatactttc

>FWA009_RafaPR008_blk002_contig58446_203+2
aatgtcgctgatgaactcattgatcgggagcttgcga

>FWA009_RafaPR008_blk002_contig58446_203+3
ttggatcagtgacatttgaggatgtgatggcaggttat

>FWA009_RafaPR008_blk002_contig58446_203+4
ccatgcttcctctcttgacagtgtatccagacttagt

>FWA009_RafaPR008_blk002_contig58446_203+5
tcatccattacgacaaactttcatacagacaggtga

>FWA009_RafaPR008_blk002_contig58446_203+6
tctgatgctgtgaatgaagcatatattggtgttgcaa

>FWA009_RafaPR008_blk002_contig58446_203+7
tgcctcatatggcactatgtagtgagctgtgatgtttg

>FWA009_RafaPR008_blk002_contig58446_203+8
aatcctcatgaggtagagagagcagggtaggcttga

>FWA009_RafaPR008_blk002_contig58446_203+9
aacagggagaagagccagtcccagcttcctgttgttg

>FWA009_RafaPR008_blk002_contig58446_203+10
aagctgagcgttgcgcctgtcctttgcctctttaaatc

>FWA009_RafaPR008_blk002_contig57896_198+1
tagacaaagagaaggtccttagggcagccgaaacgata

>FWA009_RafaPR008_blk002_contig57896_198+2
acaggatgatgaaatcgtgccgacaactgaggtgatc

>FWA009_RafaPR008_blk002_contig57896_198+3
aacaacctgaagacgattttaagcatatcatcgtca

>FWA009_RafaPR008_blk002_contig57896_198+4
gaaaaccaatggaaagagaagggaggcatgccgcttc

>FWA009_RafaPR008_blk002_contig57896_198+5
acttcattgtaaatccacacagcttacatgtcacaactat

>FWA009_RafaPR008_blk002_contig57896_198+6
atagcaaatgtggcgagttataccgcatatttaaa

>FWA009_RafaPR008_blk002_contig57896_198+7
tcgctgattactatctttcacatgtagaagcctataca

>FWA009_RafaPR008_blk002_contig57896_198+8
ctgctctctgataatcaatgcatttatgaatctcttt

>FWA009_RafaPR008_blk002_contig57896_198+9
acataatagctaacaagccagcaaccgtgacgctaag

>FWA009_RafaPR008_blk002_contig57675_197+1
ttatgaccctcctctgctcggatggcacgaatctctcc

>FWA009_RafaPR008_blk002_contig57675_197+2
tatctcttcttcatcgtagcctgccatcaccttttt

>FWA009_RafaPR008_blk002_contig57675_197+3
cagctatctcacgcccagcatactttaggatcgcagt

>FWA009_RafaPR008_blk002_contig57675_197+4
atcctcacactcattatattgctcatcattttgcttatt

>FWA009_RafaPR008_blk002_contig57675_197+5
caaaaatataaacaaaggaggtgatgtgtatgagaga

>FWA009_RafaPR008_blk002_contig57675_197+6
aaacattacacctatcccagtgtgctgggagatgat

>FWA009_RafaPR008_blk002_contig57675_197+7
acaattctgcgcagtaatggagatgagagtgcagagt

>FWA009_RafaPR008_blk002_contig57675_197+8
tgctattcctaacttagttaccgtcaatcttccgtcaac

>FWA009_RafaPR008_blk002_contig57675_197+9
aagcttagagaattgcatgagaagtatcctgagaag

>FWA009_RafaPR008_blk002_contig57675_197+10
tagatttttgctgccatttctgctgtatcataatt

>FWA009_RafaPR008_blk002_contig51041_168+1
cattatggaagcaataacccgcaacgagcagataaata

>FWA009_RafaPR008_blk002_contig51041_168+2
tgcaaaagaagaaagctatcaaatacatcaagaagat

>FWA009_RafaPR008_blk002_contig51041_168+3
tatgtcagattttgccgtttacaatgggcagagaatc

>FWA009_RafaPR008_blk002_contig51041_168+4
atgacaactcttaaacaaataatgagcattgagagtgt

>FWA009_RafaPR008_blk002_contig51041_168+5
ttgaaaaggtttgcttaaagcaatatactctgatgaaat

>FWA009_RafaPR008_blk002_contig51041_168+6
cctaaagagattcatcaacttactattaatcaatgag

>FWA009_RafaPR008_blk002_contig51041_168+7
aagcgataaaacactgtatgcacttaaatacataatgcc

>FWA009_RafaPR008_blk002_contig51041_168+8
gttgatgggcttcgcatcctcatttaagcattggg

>FWA009_RafaPR008_blk002_contig51041_168+9
atgagaagaatcagcagtgggtttcacggtggcctga

>FWA009_RafaPR008_blk002_contig51041_168+10
tctttccatcacctctctatcttatattttgagagtg

>FWA009_RafaPR008_blk002_contig51041_168+11
ttcccagctgtaacagaagcgctgcgagaaggaccgaa

>FWA009_RafaPR008_blk002_contig49702_162+1
gcagatgacctgcttcttttcttttcttgttttga

>FWA009_RafaPR008_blk002_contig49702_162+2
tgaagaatcgggctacctctaggtccactgccttgttcgc

>FWA009_RafaPR008_blk002_contig49702_162+3
cgcggaaatatcactctctgtttgaatctaaatgga

>FWA009_RafaPR008_blk002_contig49702_162+4
tgagacaaccggtctgtaatagccaaccactcgtg

>FWA009_RafaPR008_blk002_contig49702_162+5
gcctctttgaatgcttcctttgctctttcttctgc

>FWA009_RafaPR008_blk002_contig49702_162+6
atctggagtttgcacctaaattcatattgattgtcatc

>FWA009_RafaPR008_blk002_contig49702_162+7
tcaatatcacatgctttgatgtaataggttttgttgg

>FWA009_RafaPR008_blk002_contig49702_162+8
tttcgccaatcaaagacttcctcctcaaggtctattgttttg

>FWA009_RafaPR008_blk002_contig49702_162+9
agtgtaagacggaatttgacgacttggatatacaag

>FWA009_RafaPR008_blk002_contig49702_162+10
tataggaatcagatataaagctatatccaagcgctttta

>FWA009_RafaPR008_blk002_contig49702_162+11
gcacctctcagagaggaagtggcggggcggtatata

>FWA009_RafaPR008_blk002_contig47422_154+1
tgcatatctatatcgtcaaatttcatctttctttcgg

>FWA009_RafaPR008_blk002_contig47422_154+2
ttgactatacagcatcggatggagatctcgttctc

>FWA009_RafaPR008_blk002_contig47422_154+3
actggagtttgaggtagataaagtactgcggaaaat

>FWA009_RafaPR008_blk002_contig47422_154+4
ttgatctcatcatcttgtatgttttctccagataggtagcga

>FWA009_RafaPR008_blk002_contig47422_154+5
atcgctcatatgtcgcagtccccttccaacatactgaatc

>FWA009_RafaPR008_blk002_contig47422_154+6
atgagcttcttgacaggctaaacgagctaatgacta

>FWA009_RafaPR008_blk002_contig47422_154+7
tatatcataacacttggcaaagcacttctgctcaa

>FWA009_RafaPR008_blk002_contig47422_154+8
gaaagcctgtattttgatagtgtgcatgctattatctc

>FWA009_RafaPR008_blk002_contig47422_154+9
agagaggattctctttatggtctcccgcttcttcag

>FWA009_RafaPR008_blk002_contig47422_154+10
taatcagatagtccttcatcatggagagtctcatat

>FWA009_RafaPR008_blk002_contig47422_154+11
gcaacagagcctttgtcacctcttcatgcgcgtcta

>FWA009_RafaPR008_blk002_contig46894_151+1
caagcgaaactgttaaatatacatagaatatatctattat

>FWA009_RafaPR008_blk002_contig46894_151+2
gtcagcctccattgctgcgcgcttcaatgtcttata

>FWA009_RafaPR008_blk002_contig46894_151+3
ccattccacgcacaaattgcaccgatcttacctcatc

>FWA009_RafaPR008_blk002_contig46894_151+4
aacctgtctaaagaagagctttcagcagcaatccttcatgc

>FWA009_RafaPR008_blk002_contig46894_151+5
cctctatgaagctctgctgcctccgaccgaatttaat

>FWA009_RafaPR008_blk002_contig46894_151+6
tgatgagcgaggaccatgaaatatgcctgtccgtta

>FWA009_RafaPR008_blk002_contig46894_151+7
gcagaagaggcaaaggtggatataagcgattttgagg

>FWA009_RafaPR008_blk002_contig46894_151+8
ccttatcaagagaagacaaccgtgagagagcagaagta

>FWA009_RafaPR008_blk002_contig46894_151+9
tcaccttctctctttctatgtaagaatacaggatggcatag

>FWA009_RafaPR008_blk002_contig46894_151+10
acatgcttctgcatcagcaacaacttcaaacactatacacgttaaa

>FWA009_RafaPR008_blk002_contig46894_151+11
caagaccagatgactgtcctcacaaaaatatgattc

>FWA009_RafaPR008_blk002_contig46894_151+12
caaattcaaccgacaacacattgagcgaacatcttc

>FWA009_RafaPR008_blk002_contig46235_149+1
tgaagcaaagcaggcagccgaacaggtcgttgatag

>FWA009_RafaPR008_blk002_contig46235_149+2
ctcgcttgatgtatgagggtaaaaatatctcaacttt

>FWA009_RafaPR008_blk002_contig46235_149+3
acaattcatctactcaataaacctcacgactcgttg

>FWA009_RafaPR008_blk002_contig46235_148+4
gctcatagcccaaaccccggcgtggacttagaagaac

>FWA009_RafaPR008_blk002_contig46235_148+5
gcttacagccaatataaagacgaaatagcagaatat

>FWA009_RafaPR008_blk002_contig45304_144+1
gctcaaagttatcatcgttactcgttagaatgtcccag

>FWA009_RafaPR008_blk002_contig45304_144+2
ctttctttgaggagctgcctgaccatcgccacacc

>FWA009_RafaPR008_blk002_contig45304_144+3
gtagaagagaatacatagaggtcataaagaggaagc

>FWA009_RafaPR008_blk002_contig45304_144+4
gttggggaggaataatgcctggaccatctcccatagt

>FWA009_RafaPR008_blk002_contig45304_144+5
gttttggtccctatacaaaatcactacatgatgatct

>FWA009_RafaPR008_blk002_contig45304_144+6
ttttatatttccttatagctgtgcgactgtcgtgca

>FWA009_RafaPR008_blk002_contig45304_144+7
ctcggctgcctttcgtgcttcttctaccctttctga

>FWA009_RafaPR008_blk002_contig45304_144+8
tcctgaaaggctggcagtgagataagctgccagcccagg

>FWA009_RafaPR008_blk002_contig45304_144+9
catcctaagatgcggatatactcatttttgctcaag

>FWA009_RafaPR008_blk002_contig45304_144+10
atcctcatcctcaaaaaatataaacaaaggaggtga

>FWA009_RafaPR008_blk002_contig45304_144+11
gtgagattctaagcttccacattgatcatcacccaa

>FWA009_RafaPR008_blk002_contig45304_144+12
agaaggctttactacgttccatcttgctcatattatc

>FWA009_RafaPR008_blk002_contig41785_134+1
tctttattaattcggctctctgctttatctcttcttcatc

>FWA009_RafaPR008_blk002_contig41785_134+2
ccgtattcggagctgactataaatcagtgtataaac

>FWA009_RafaPR008_blk002_contig41785_134+3
aggagcgatacaatgcttgatgaaaagagataatct

>FWA009_RafaPR008_blk002_contig41785_134+4
gtatctaaagcattcatatctaaagaatacttccga

>FWA009_RafaPR008_blk002_contig41785_134+5
aattatctactcattgacgagatagggcgaatgcggtca

>FWA009_RafaPR008_blk002_contig41785_134+6
gtattttttaatttcagtggtcttcctcgtaacctcag

>FWA009_RafaPR008_blk002_contig41785_134+7
ctgcgacagcgcgggcagcttctatcttctttctct

>FWA009_RafaPR008_blk002_contig41785_134+8
atacttgcgagcgggagcggatgctccccagcatact

>FWA009_RafaPR008_blk002_contig41785_134+9
ccctttcggtccttctcgcagcgcttctgttacagc

>FWA009_RafaPR008_blk002_contig41785_134+10
tatccatatcccacatcacccccacatttttatttttg

>FWA009_RafaPR008_blk002_contig41785_134+11
atagcttcggtgtcataggttcaatctctttgaacgt

>FWA009_RafaPR008_blk002_contig41785_134+12
gatggtaaagactgggctgatgctatcagatggagctt

>FWA009_RafaPR008_blk002_contig41785_134+13
tagagagtagaaaagaatacattgaggcaatcacgcg

>FWA009_RafaPR008_blk002_contig41641_132+1
ctgtattgatagatgcagggatgtcagctgaaagggc

>FWA009_RafaPR008_blk002_contig41641_132+2
tgataccgttcgtatatctcctgctctttccgagtgt

>FWA009_RafaPR008_blk002_contig41641_132+3
tcttattcaatcggctaagactcacacataaattcacg

>FWA009_RafaPR008_blk002_contig41641_132+4
gaaagttatgacaaacacaaacagcagaacatatgacag

>FWA009_RafaPR008_blk002_contig41641_132+5
agccgcatcttcatgtatgctaacaaagcctcgagc

>FWA009_RafaPR008_blk002_contig41641_132+6
ctttactgaaagtactttcatgaccgagatagact

>FWA009_RafaPR008_blk002_contig41641_132+7
ctgcttcacacattttgcttccacagtaacaacatc

>FWA009_RafaPR008_blk002_contig41641_132+8
aaattcataacctctgattgccttcaagagattctc

>FWA009_RafaPR008_blk002_contig41641_132+9
acgattatcacatcagaatcatctgagacaaccttttc

>FWA009_RafaPR008_blk002_contig41641_132+10
ttgcatctcacatcaacgagaatcaacaaagcactc

>FWA009_RafaPR008_blk002_contig41641_132+11
gaggtgaattgtgatgaatatgattagtgcactaatat

>FWA009_RafaPR008_blk002_contig41641_132+12
acaagtattgttcaattgataaaagtgcaagtgcaaaa

>FWA009_RafaPR008_blk002_contig39099_115+1
gaggatacacagcgataatcagctatccccctcta

>FWA009_RafaPR008_blk002_contig39099_115+2
aggagactaaaaaagccttatacgcggagtttccag

>FWA009_RafaPR008_blk002_contig39099_115+3
cgctaagactcacccataaatccacgaggctgagcag

>FWA009_RafaPR008_blk002_contig39099_115+4
cctcccgcatttaggacatactccctcgcaatgattg

>FWA009_RafaPR008_blk002_contig39099_115+5
ctgcgctttatttcatatattgtgttcacctcatcat

>FWA009_RafaPR008_blk002_contig39099_115+6
gagggatgcctcggaactattgatgagccgtatga

>FWA009_RafaPR008_blk002_contig39099_115+7
ttcgtgccagtttacgataaagaggtagatgactac

>FWA009_RafaPR008_blk002_contig39099_115+8
tgcatcaaagtttcccactcattctctcatagatat

>FWA009_RafaPR008_blk002_contig39099_115+9
aaaaactttggtattgtaattggagagtcacaaaatcc

>FWA009_RafaPR008_blk002_contig39099_115+10
atgcgataactacgtgataccaatttgaatggcatca

>FWA009_RafaPR008_blk002_contig39099_115+11
gaaactgttaaatacacacagaatatatctattattg

>FWA009_RafaPR008_blk002_contig39099_115+12
gatggcaaggccactgtgtcaggagctgaggaaagca

>FWA009_RafaPR008_blk002_contig39099_115+13
gaataggaaaaaataaaaaaaggaagtagaaacaggt

>FWA009_RafaPR008_blk002_contig37319_109+1
cgagcagccggtcccaatacttcaatcggagtctgc

>FWA009_RafaPR008_blk002_contig37319_109+2
ccaagagctccttatctatgtttttcagtgcatttat

>FWA009_RafaPR008_blk002_contig37319_109+3
catctctcttcctcgctcttatctcctctcttatct

>FWA009_RafaPR008_blk002_contig37319_109+4
cacagtggacagatcatttcttctcctcctccctat

>FWA009_RafaPR008_blk002_contig37319_109+5
catttgctatttcgcgtgcgagcacagctttgtcaa

>FWA009_RafaPR008_blk002_contig37319_109+6
caaaataaaaacaaggggtgatgtatatgagagataaaa

>FWA009_RafaPR008_blk002_contig37319_109+7
ttaactctttcaatgtattttttgtttaataaataccac

>FWA009_RafaPR008_blk002_contig37319_109+8
caattcatcattcaactcgcaagggatttcccttca

>FWA009_RafaPR008_blk002_contig37319_109+13
tcgcttggcctctgctttctctgttaattcagttagg

>FWA009_RafaPR008_blk002_contig37319_109+14
acttagtcactgtcaatctcccgtcttctctgctta

>FWA009_RafaPR008_blk002_contig37001_107+1
agaacatagcgagcaatctcccttccatacttgattttg

>FWA009_RafaPR008_blk002_contig37001_107+2
tccgcgttaacatcgcacgcatcaactgttgcgtttg

>FWA009_RafaPR008_blk002_contig37001_107+3
tatgacacaaagtcttcggccaaaaagatgagaaaa

>FWA009_RafaPR008_blk002_contig37001_107+4
cgttatagggcacttcttccacctcatccttaaattta

>FWA009_RafaPR008_blk002_contig37001_107+5
acttcttggacactcttgtgtgaattgcaagttcaaca

>FWA009_RafaPR008_blk002_contig37001_107+6
gcgttcgttctggaaggtgtagcaacattaggggttgtg

>FWA009_RafaPR008_blk002_contig37001_107+7
tgagcttcatttctaatcagatggttgaatcgattga

>FWA009_RafaPR008_blk002_contig37001_107+8
agaaggcaggtgtcaacatcccgacagagcattttt

>FWA009_RafaPR008_blk002_contig37001_107+9
ctgtgatttcttttgctcttttctccagctgcttct

>FWA009_RafaPR008_blk002_contig37001_107+10
aaaaaagaaaagaaaaaggatcagtggtgtctctga

>FWA009_RafaPR008_blk002_contig37001_107+11
ttggatcatagacaggcacgaatgttactgctttattg

>FWA009_RafaPR008_blk002_contig37001_107+12
aacttagtcacagttagtcttccgtcaactctttcaa

>FWA009_RafaPR008_blk002_contig37001_107+13
cgtctcgcttgaagaatgctctgtcaggatgctgacat

>FWA009_RafaPR008_blk002_contig35369_97+1
agcgaagtgcttcagttgtcttagtgatatttttg

>FWA009_RafaPR008_blk002_contig35369_97+2
cctatgcatctctttaatgcagaaacggtaatcgt

>FWA009_RafaPR008_blk002_contig35369_97+3
atctaaaagcaaaagtgcgagcagcttctattgcg

>FWA009_RafaPR008_blk002_contig35369_97+4
aacttagttattgttaatctcccatctattctctctat

>FWA009_RafaPR008_blk002_contig35369_97+5
aaattctcctccattttttcacacctcctcaaaaca

>FWA009_RafaPR008_blk002_contig35369_97+6
acagatgtatttgttttcaacgaggatatgaatctaa

>FWA009_RafaPR008_blk002_contig35369_97+7
gtatcaatttctatttctcccctctctgacaaattctc

>FWA009_RafaPR008_blk002_contig35369_97+8
gacatcaaggcacttggacttaggctcacaattgta

>FWA009_RafaPR008_blk002_contig35369_97+9
ctgggcaccactttggagatacagcgggctcgtcata

>FWA009_RafaPR008_blk002_contig35369_97+10
tgaggttgagctgaacatccttgtcaggatatattagtcat

>FWA009_RafaPR008_blk002_contig35369_97+11
tgacatcacctgtttgatgtagaatcgataggcacgc

>FWA009_RafaPR008_blk002_contig35369_97+12
gaggattgatgaaatcaaaggaagggacaatttcaga

>FWA009_RafaPR008_blk002_contig35369_97+14
gcatttttattatatttactgatataatctcccgc

>FWA009_RafaPR008_blk002_contig35369_97+15
atgagttgctcagtgggcttctattcttccttacgg

>FWA009_RafaPR008_blk002_contig34983_95+1
ggagaataaatgagaatgccaatcgcattccatcaat

>FWA009_RafaPR008_blk002_contig34983_95+2
agaaaaagaatttcacatcacaatatgatgagctca

>FWA009_RafaPR008_blk002_contig34983_95+3
ctgttttttaaaattacagaggattctcacaaattata

>FWA009_RafaPR008_blk002_contig34983_95+4
ggtgataagcatgaagaaggagcttaagtttgtgatagac

>FWA009_RafaPR008_blk002_contig34983_95+5
gagcttttacaaattcatctaatgtcaccactctct

>FWA009_RafaPR008_blk002_contig34983_95+6
catagtgcgaatgatgagagagttcggagtgagctccac

>FWA009_RafaPR008_blk002_contig34983_95+7
ctgtggtccaggttttgatatagaaggtgaaggagatt

>FWA009_RafaPR008_blk002_contig34983_95+8
acttgcacattcctgatgatgtctatgaacaatatc

>FWA009_RafaPR008_blk002_contig34983_95+9
cgctgtaattacaaatcctccaccaactctccact

>FWA009_RafaPR008_blk002_contig34983_95+10
aagcagatgtgaggtgctttggaggttttgatttc

>FWA009_RafaPR008_blk002_contig34983_95+11
tgagaagaagtaatcaagcattgcatcaggatactcacc

>FWA009_RafaPR008_blk002_contig34983_95+12
cgctcacagcaaaagtaatagagatgataaacaaaga

>FWA009_RafaPR008_blk002_contig34983_95+13
tatcatgaaagaagaaccctctgacaaagaatatatg

>FWA009_RafaPR008_blk002_contig34983_95+14
caatttcgctttcatatgtttcatgtattctttatcag

>FWA009_RafaPR008_blk002_contig34983_95+15
taccttctccatataatatactcgctcatgtcaaaa

>FWA009_RafaPR008_blk002_contig32433_89+1
acagtgtctgaaggtaatattgccgttcaggtctcgca

>FWA009_RafaPR008_blk002_contig32433_89+2
agcgcttgaatcatttgaatcgctttcccttgaatat

>FWA009_RafaPR008_blk002_contig32433_89+3
tgattaatgccattaccccaacaccctctgcgagatg

>FWA009_RafaPR008_blk002_contig32433_89+4
tagaggctcgctggcaactgccatatcttatattaga

>FWA009_RafaPR008_blk002_contig32433_89+5
agagtagcttcttccgcttggcctctgctttttctgt

>FWA009_RafaPR008_blk002_contig32433_89+6
agcgatgttgcaaaggttttttattgaatcatctat

>FWA009_RafaPR008_blk002_contig32433_89+7
tacgaggagctgctgaaagactgccagcggagagagg

>FWA009_RafaPR008_blk002_contig32433_89+8
aattatctactcattgacgagatagggcgaatgcggt

>FWA009_RafaPR008_blk002_contig32433_89+9
gatacagtttcaagtttttcacaaaattgcttaattt

>FWA009_RafaPR008_blk002_contig32433_89+10
gatagtttcggtgtcataggctcaatctctttgaa

>FWA009_RafaPR008_blk002_contig32433_89+11
ttaacgaattatgttatgttccatatgaggaagaagtt

>FWA009_RafaPR008_blk002_contig32433_89+12
tgatgaaggactatctgattatggtctggagcagctgc

>FWA009_RafaPR008_blk002_contig32433_89+13
gacaagagaattaatgtcagaccacgaccgcacaaatgc

>FWA009_RafaPR008_blk002_contig32433_89+14
ttccgtatatatcaggatgatggtctatgactaagcc

>FWA009_RafaPR008_blk002_contig32433_89+15
catcaataccgaccgccttgaaggcctgtttcgcttt

>FWA009_RafaPR008_blk002_contig31257_81+1
ttgagatagatttgcttgagagcgatcttgctcatct

>FWA009_RafaPR008_blk002_contig31257_81+2
cttcctcctccaatacctccaaagcttcaatctcttc

>FWA009_RafaPR008_blk002_contig31257_81+3
ccgcttcctgttgatgtcgcctcatttgctcttgcgag

>FWA009_RafaPR008_blk002_contig31257_81+4
accgtggagctctttctctctgactaccctaagtagca

>FWA009_RafaPR008_blk002_contig31257_81+5
aagtggatgcagtcattgaagaaaggagtattgaa

>FWA009_RafaPR008_blk002_contig31257_81+6
atacgaacaaggacctcaagcatatcaatgcgtttta

>FWA009_RafaPR008_blk002_contig31257_81+7
ttgactgatgtagcgctgaatgttgaaagtgtgtt

>FWA009_RafaPR008_blk002_contig31257_81+8
ttgcacttcgccgcatattctatttcatcttttgtt

>FWA009_RafaPR008_blk002_contig31257_81+9
tcgttcaaagaggcttcaaagaagaaagcaagcgca

>FWA009_RafaPR008_blk002_contig31257_81+10
tcatctttcaactcattatcgtcatggtgatgtgtca

>FWA009_RafaPR008_blk002_contig31257_81+11
gaagttcaattctataaggtatcacttagtgacatc

>FWA009_RafaPR008_blk002_contig31257_81+12
acctccgagatcgtgaatatgaatgaatccatcttta

>FWA009_RafaPR008_blk002_contig31257_81+13
acacctaagacaatagccagcagaaaagaatacatag

>FWA009_RafaPR008_blk002_contig31257_81+14
tcttattagtgcgtcgtaacgggagagtgttttggac

>FWA009_RafaPR008_blk002_contig31257_81+15
ctctatttcctctcttttctcagcttcttctctcttt

>FWA009_RafaPR008_blk002_contig31257_81+16
catatgcttcctcactcaaaatctcagctctgatctt

>FWA009_RafaPR008_blk002_contig31155_80+1
aaagaggcaatatcaacaggtagaggattatgtggaaa

>FWA009_RafaPR008_blk002_contig31155_80+2
cagcagacagggcagaacttcggctctatcgtcactgg

>FWA009_RafaPR008_blk002_contig31155_80+3
tcgtaatatttgcagagtgggcacacctcatccgc

>FWA009_RafaPR008_blk002_contig31155_80+4
caaaatataagaaaggaggtggtgtgtaatggcta

>FWA009_RafaPR008_blk002_contig31155_80+8
tattgttcatcattttgcttattacatacctgctcatc

>FWA009_RafaPR008_blk002_contig31155_80+9
ccctttctgacggatgattgattggctggtaatacc

>FWA009_RafaPR008_blk002_contig31155_80+10
ctgttcggatggcacgaatctctcccaattggcta

>FWA009_RafaPR008_blk002_contig31155_80+11
tatcttaatcttaccttcctcatataatatactcgccc

>FWA009_RafaPR008_blk002_contig31155_80+12
cctttttctcctttctctcccatatccactctgcgtct

>FWA009_RafaPR008_blk002_contig31155_80+13
ataattgttgtgcttgttcctaccttctttgtctttagt

>FWA009_RafaPR008_blk002_contig28605_68+1
ggaaatatctgtcatcggtaataaatagctattgt

>FWA009_RafaPR008_blk002_contig28605_68+2
tgtctccgtttaagtaggatgctgtatcgctgatta

>FWA009_RafaPR008_blk002_contig28605_68+3
aaactcaccccagggcctgtgcctccgttcacgcct

>FWA009_RafaPR008_blk002_contig28605_68+5
tatgtgctcccccctattttttccgctactccaactcta

>FWA009_RafaPR008_blk002_contig28605_68+6
caatgtattcttttctgctggctattgttttaggtg

>FWA009_RafaPR008_blk002_contig28605_68+7
ctaaagattcttagagaggtgacagaggaggaagttc

>FWA009_RafaPR008_blk002_contig28605_68+8
tccaggtattgccgtgtagtgggtatcctgcctgct

>FWA009_RafaPR008_blk002_contig28605_68+9
gtatccgtcaaaattgagaagagacgaaagaatagt

>FWA009_RafaPR008_blk002_contig28605_68+10
caatacacgcagcgttcgtgtcctcgcttcacgatag

>FWA009_RafaPR008_blk002_contig28605_68+11
ggaatggatgtgaggatgtgctgcgggcgggaagtg

>FWA009_RafaPR008_blk002_contig28605_68+12
tgcaatgtgttgtttcaagggcgatacaaaagtctat

>FWA009_RafaPR008_blk002_contig28605_68+13
gaagcaaatgagaagtatgcaatgataaacaggcttgtg

>FWA009_RafaPR008_blk002_contig28605_68+14
tccttgaagtgcttgcacagtgggcatatttcatcttttt

>FWA009_RafaPR008_blk002_contig28605_68+15
ctggagtttgaggtagataaagttctgcggaaaatag

>FWA009_RafaPR008_blk002_contig28605_68+16
cacgtcagtattcattgcaagaagtcccttctctctca

>FWA009_RafaPR008_blk002_contig28239_66+1
aaagaagataaagatttttgattttcattttttctacccc

>FWA009_RafaPR008_blk002_contig28239_66+2
acgaggtcgtcttatagaagagatgccgatagaggta

>FWA009_RafaPR008_blk002_contig28239_66+3
cgaagctgagcagcttatcaatgagagtcctataat

>FWA009_RafaPR008_blk002_contig28239_66+4
ggtgatgaaaaagtatgaaaaatgtgattttcatac

>FWA009_RafaPR008_blk002_contig28239_66+5
ccttcttcaacttctccatcctcacatcccttctttgc

>FWA009_RafaPR008_blk002_contig28239_66+6
tttacagaatctggcagagagtgcaactgtgagcgaaa

>FWA009_RafaPR008_blk002_contig28239_66+7
agggaatgagaagagcaagagctgagggaaagctgat

>FWA009_RafaPR008_blk002_contig28239_66+8
atacattcatgacatacacatcatccacaaatttgaac

>FWA009_RafaPR008_blk002_contig28239_66+9
taaaagcactctcatacagttttatatccgactcttatac

>FWA009_RafaPR008_blk002_contig28239_66+10
cttaccatcagccgcaactttatcgtgatcctaatgcga

>FWA009_RafaPR008_blk002_contig28239_66+11
attgacgaggagacaaagatgctcgttattaccgaata

>FWA009_RafaPR008_blk002_contig28239_66+12
gaatgtatgcataaacaagtggtcgtgttgtctttgt

>FWA009_RafaPR008_blk002_contig28239_66+13
ccgctctccccaaatcttgaaaaagatgtccttctg

>FWA009_RafaPR008_blk002_contig28239_66+14
aggtgccaccgaatgtcgctgatgaactcattgat

>FWA009_RafaPR008_blk002_contig28239_66+15
gatttgcgtgactgaacaacttgagttttgattgacg

>FWA009_RafaPR008_blk002_contig28239_66+16
cattcatcacctcctctacaatctctgcaagtttgat

>FWA009_RafaPR008_blk002_contig28239_66+17
agcaagatagagctgtggctcagattcaatgagatt

>FWA009_RafaPR008_blk002_contig25778_56+1
gattactgaggatttatgtgctctcaaatcctttctaaaatt

>FWA009_RafaPR008_blk002_contig25778_56+2
atctaacatccacgagagcgaacaaaacagggtcgt

>FWA009_RafaPR008_blk002_contig25778_56+3
ataccaacaattatatgctttggagggtagccaaaa

>FWA009_RafaPR008_blk002_contig25778_56+4
gagcctctatatctaccaaatctgtagtgacgatctc

>FWA009_RafaPR008_blk002_contig25778_56+5
gctgcggatgaaagatccaaaaggtattcatagattc

>FWA009_RafaPR008_blk002_contig25778_56+6
gctcaatgtggtgataactgctggaactcctgccaga

>FWA009_RafaPR008_blk002_contig25778_56+7
gcttttttgtatattctcttttcttgtgagattctaa

>FWA009_RafaPR008_blk002_contig25778_56+8
ggctattcctaacttagtcaccgttagtcttccgttaa

>FWA009_RafaPR008_blk002_contig25778_56+9
aaaatatcggggaaataaacttcatctgggctctcattg

>FWA009_RafaPR008_blk002_contig25778_56+10
ggaggtggatgtgtgtatggataggatgtgtgggat

>FWA009_RafaPR008_blk002_contig25778_56+11
ggtgttcctgctgcaaatgaatgagcaaatgctttag

>FWA009_RafaPR008_blk002_contig25778_56+12
tacttacattttccatatcatacacacctcctgggc

>FWA009_RafaPR008_blk002_contig25778_56+13
cttcactttggagtgttgctgacatcatcagaatatgctt

>FWA009_RafaPR008_blk002_contig25778_56+14
cgagaacgaacaaaacaagatcattatgatataaga

>FWA009_RafaPR008_blk002_contig25778_56+15
attccatgccccagatcatgtatgtgaattgcccca

>FWA009_RafaPR008_blk002_contig25778_56+16
tgcactttgtgatttttcttcctcctttttttgaaag

>FWA009_RafaPR008_blk002_contig25778_56+17
gtagattgtgactttgatctgattgacatgcttctgcatc

>FWA009_RafaPR008_blk002_contig25778_56+18
ccgaatgtcgcagacgagctggttgatcgggatcttg

>FWA009_RafaPR008_blk002_contig23934_45+1
gcggcgtgcgctcattgactatgtatatggattgat

>FWA009_RafaPR008_blk002_contig23934_45+2
ttatcattgttatcatagcaggccatagcgggcaccac

>FWA009_RafaPR008_blk002_contig23934_45+3
tctcactgacttcaagagtaatagaaatgataaatagag

>FWA009_RafaPR008_blk002_contig23934_45+4
tgttgttgcattttacctgcctctcgtagatgaaagc

>FWA009_RafaPR008_blk002_contig23934_45+5
ccattttgtggggaaagaattgataatctgacctaca

>FWA009_RafaPR008_blk002_contig23934_45+6
atgtatctatcaaggcgaaaatattatttgcgcgcttat

>FWA009_RafaPR008_blk002_contig23934_45+7
tgcacgccagaagttcctttacctcctcttcaaaccc

>FWA009_RafaPR008_blk002_contig23934_45+8
agtgtgacagtgagtatgtcattcatacaaagacga

>FWA009_RafaPR008_blk002_contig23934_45+9
tcaatctcttttatcacataccctttgccatcaaa

>FWA009_RafaPR008_blk002_contig23934_45+10
aattgacaaagctatgctcgccagggaaatagcaaatg

>FWA009_RafaPR008_blk002_contig23934_45+11
acattctgctcgttgtcgttgacctaagaggtgaataaa

>FWA009_RafaPR008_blk002_contig23934_45+12
gtgatagttgagagatatcagtggagagatgacgcggg

>FWA009_RafaPR008_blk002_contig23934_45+13
tctaccgtccgccccttcagaagtaaatgggatagag

>FWA009_RafaPR008_blk002_contig23934_45+14
ctcgtaagaaattcaacgacttcgtgtggacatatc

>FWA009_RafaPR008_blk002_contig23934_45+15
gcccaacgacttacgaaatcgcagctgtgatagca

>FWA009_RafaPR008_blk002_contig23934_45+16
acgaaatttatttttttattttttattttttattta

>FWA009_RafaPR008_blk002_contig23934_45+17
cagaacatctctgcaacaactcaattttcttctgcca

>FWA009_RafaPR008_blk002_contig23934_45+18
cattaagaatagtaaaacagtttgaacaaataccgca

>FWA009_RafaPR008_blk002_contig23934_45+19
atatcccacatcacctcctattcttttattagggtg

>FWA009_RafaPR008_blk002_contig22645_40+1
caacaacgctatcacctgcaagaacagtctctccga

>FWA009_RafaPR008_blk002_contig22645_40+3
caaaattcaagattcgtcgtgagcttgataaacact

>FWA009_RafaPR008_blk002_contig22645_40+4
ttttttaaaattacagaggattctcacaaattata

>FWA009_RafaPR008_blk002_contig22645_40+5
ctgtcaaccttccctctacatcatcagtagatatta

>FWA009_RafaPR008_blk002_contig22645_40+6
agttgcgataagctcagcagattgaaagactacatg

>FWA009_RafaPR008_blk002_contig22645_40+7
tttctcccgaaaatggaaaaaataaaaggaactaaact

>FWA009_RafaPR008_blk002_contig22645_40+8
caaacaggacatcttatttctatcattgctcaaatata

>FWA009_RafaPR008_blk002_contig22645_40+9
catctcttgtggtcagcggtatcggatagaatacaaa

>FWA009_RafaPR008_blk002_contig22645_40+10
acttataaaatatcaggcacgtatatccaagccctt

>FWA009_RafaPR008_blk002_contig22645_40+11
ctcgcgatgataatagcagtattcaaggataatgag

>FWA009_RafaPR008_blk002_contig22645_40+12
ctctctctgagaaattaaggaattcatcagcactcata

>FWA009_RafaPR008_blk002_contig22645_40+13
atatgcccagggacttgatgatatacatatatcatacatgaa

>FWA009_RafaPR008_blk002_contig22645_40+14
atggggcacatgcctgccggatggcaaggccactgtgtcag

>FWA009_RafaPR008_blk002_contig22645_40+15
ttactcgctttgcatacgtttcccgcatgtcaatttc

>FWA009_RafaPR008_blk002_contig22645_40+17
ctatcaatatgtcgttggctgcttcttctaaaatatc

>FWA009_RafaPR008_blk002_contig22645_40+18
tcgtttaccttggttggcatcatcactgttgctgg

>FWA009_RafaPR008_blk002_contig22645_40+19
tatcttcacactcaatccatgcccgcttatgttctttcttaa

>FWA009_RafaPR008_blk002_contig22538_38+1
tgtgaaaaggaagtagatagaaaagcaatatttaataaa

>FWA009_RafaPR008_blk002_contig22538_38+2
gatgcacttattccaatagaaatccacgagaagtttc

>FWA009_RafaPR008_blk002_contig22538_38+3
aatataagaatagggggtgatgtgtaatggctatggata

>FWA009_RafaPR008_blk002_contig22538_38+4
tgcaaaagctgcctctcagtcgtgtgtaactctctttct

>FWA009_RafaPR008_blk002_contig22538_38+5
ttgaccaaacacgatgatctaaaagtaattgagaaagatg

>FWA009_RafaPR008_blk002_contig22538_38+6
ctacattcagaagctgtgtcgcaggtgtggaaagagc

>FWA009_RafaPR008_blk002_contig22538_38+7
tagaaaaaatatctccaaatatcggcgcctcacttttttc

>FWA009_RafaPR008_blk002_contig22538_38+8
cctttctcaaatgtttctacaaagcccatcatcaaagt

>FWA009_RafaPR008_blk002_contig22538_38+9
catatatatcaacctcactatcaactccaactgaatg

>FWA009_RafaPR008_blk002_contig22538_38+10
cccacttcgttttaatcttgtagtcgttctcgtcaaa

>FWA009_RafaPR008_blk002_contig22538_38+11
gtatgctggggagcatccattaccgcttgcgagcat

>FWA009_RafaPR008_blk002_contig22538_38+12
ctaaaaagcaatatttctacattcttattgacttcgtc

>FWA009_RafaPR008_blk002_contig22538_38+13
ataatgaaagaagagccctctgataaagaatatatg

>FWA009_RafaPR008_blk002_contig22538_38+14
ttaattcttctttttgtttgagaagcgcttgatatt

>FWA009_RafaPR008_blk002_contig22538_38+15
tggatcgctatatccaaaaaatgtctttcctccgtgttgaa

>FWA009_RafaPR008_blk002_contig22538_38+16
tcggtcatgaaagtactttcagtaaagaggaaatc

>FWA009_RafaPR008_blk002_contig22538_38+17
aaaaatagacagtggtaaagcggatgaaagcagagag

>FWA009_RafaPR008_blk002_contig22538_38+18
agcgcaatacgaaaaattaatggaaagggcgcagaatc

>FWA009_RafaPR008_blk002_contig22538_38+19
gttattgtaaacaaaatggcgctgctttcatattt

>FWA009_RafaPR008_blk002_contig22538_38+20
tccacactcttgaagagcgtggaaagtacctcaat

>FWA009_RafaPR008_blk002_contig22436_36+1
tcgctcattcctcttctgattaattctgcctgtctgag

>FWA009_RafaPR008_blk002_contig22436_36+2
tcgggacgaacttcgcaatccctcttaccaccctc

>FWA009_RafaPR008_blk002_contig22436_36+3
acctcttttttcactcgcatcttatcaccttccta

>FWA009_RafaPR008_blk002_contig22436_36+4
gaattgggctcgccaaagattccatagaagtgagt

>FWA009_RafaPR008_blk002_contig22436_36+5
gcggtgctgtctggattctaaaaggtgctacactat

>FWA009_RafaPR008_blk002_contig22436_36+6
cacacaaggagaccgcgcttcgtgagagatcttcagc

>FWA009_RafaPR008_blk002_contig22436_36+7
aatattcttctgcttcttctgctattccctctatatc

>FWA009_RafaPR008_blk002_contig22436_36+8
gaggaagatttcatcagagtatattgctttaagcaa

>FWA009_RafaPR008_blk002_contig22436_36+9
taatgagcagataaacaagattgttgaagtgttcaa

>FWA009_RafaPR008_blk002_contig22436_36+10
gaaatccaacgaaggcaaacggataaaatgggagcct

>FWA009_RafaPR008_blk002_contig22436_36+11
gaaaggctgatggtgatgaaccagccatcagcccagg

>FWA009_RafaPR008_blk002_contig21459_29+1
tgttccattgccactcctatcaaaatatcataatccc

>FWA009_RafaPR008_blk002_contig21459_29+2
ttcgtctttatatgaacgacatgctcgccgtcatcat

>FWA009_RafaPR008_blk002_contig21459_29+3
gagttttcagatgttggtttcgttcaggtcaaagact

>FWA009_RafaPR008_blk002_contig21459_29+4
ccgtgaatccgaatctcactctaagcctgttgata

>FWA009_RafaPR008_blk002_contig21459_29+5
aagtttcagaagctcccttgctttcgtttcgtctata

>FWA009_RafaPR008_blk002_contig21459_29+6
tgcaagataatcgtcggttgttagttctgtggtcttc

>FWA009_RafaPR008_blk002_contig21459_29+7
taattagcagtcactctaaatagcaaggcttctacatc

>FWA009_RafaPR008_blk002_contig21459_29+8
gggcaaatgaagcagactgatcttctcttaaattctct

>FWA009_RafaPR008_blk002_contig21459_29+9
agcatagacagatagcatttcaggcaaatcaaattg

>FWA009_RafaPR008_blk002_contig21459_29+10
caaatcaactcctctcgtcattgttgttgaatatgttg

>FWA009_RafaPR008_blk002_contig21459_29+11
cttcaagcggcagctgctcattgataatcaatgcat

>FWA009_RafaPR008_blk002_contig21459_29+12
atagaatgcggaagtggtggcagaacaaaatataat

>FWA009_RafaPR008_blk002_contig21459_29+13
acctttcaggaagaaaaaagaaaaagaaattaaact

>FWA009_RafaPR008_blk002_contig21459_29+14
agaatgcaaactcctttccaccacttccttctcca

>FWA009_RafaPR008_blk002_contig21459_29+15
tcttccttattcgcatttttcatcctcccttaaggg

>FWA009_RafaPR008_blk002_contig21459_29+16
gcgcagttagaaaggctatgagaggctatgatctgga

>FWA009_RafaPR008_blk002_contig21459_29+17
tgcgtgtcctcatacttaatctgatcactttttatcca

>FWA009_RafaPR008_blk002_contig21459_29+18
tgagttctctgaatgcctctttagctctctgcttttc

>FWA009_RafaPR008_blk002_contig21459_29+19
catatttaaacggatatagagacgcgctgagagtaa

>FWA009_RafaPR008_blk002_contig21459_29+20
ctatacaatgcaatacttcgcaagcagcaattggag

>FWA009_RafaPR008_blk002_contig21459_29+21
accgcgttttctggcctttctgctataaggatatcgt

>FWA009_RafaPR008_blk002_contig21282_27+2
ggagcaaatagaagagttaagagaggaaatgagagcg

>FWA009_RafaPR008_blk002_contig21282_27+3
agggtaggcttgagcaaaaatgagtatatctggatttt

>FWA009_RafaPR008_blk002_contig21282_27+4
ttgagcgagcgagtccatttaaagtggcagagataacgc

>FWA009_RafaPR008_blk002_contig21282_27+5
tttatcagaatgataagaaactgtttgaaacctcattt

>FWA009_RafaPR008_blk002_contig21282_27+6
ttaaaataccctaaaatactttttttagtcgcgcat

>FWA009_RafaPR008_blk002_contig21282_27+7
tcctgagagcgtatgttgcctgcctcccctatgtac

>FWA009_RafaPR008_blk002_contig21282_27+8
tcattgatatcgcttgagtagagatgaccagcttat

>FWA009_RafaPR008_blk002_contig21282_27+9
ccaatatcactagaaaacggataagcgcttacttgca

>FWA009_RafaPR008_blk002_contig21282_27+10
ttgatccgcccaattgccgtgattaaacttgcgtaaac

>FWA009_RafaPR008_blk002_contig21282_27+11
gaggccgtttagagcagcagaggtaacgcaggtgctt

>FWA009_RafaPR008_blk002_contig21282_27+12
tttaaacgacgaagacagaaacgggctcacattcta

>FWA009_RafaPR008_blk002_contig21282_27+13
tacccatatagggagccgaggcggtttgttgagacc

>FWA009_RafaPR008_blk002_contig21282_27+14
cttgagcgaaaagaataaaaagaagggaaaagaatata

>FWA009_RafaPR008_blk002_contig21282_27+15
actttcatctcagatggtcgaaccaacctaatatt

>FWA009_RafaPR008_blk002_contig21282_27+16
ccgcattcgccctatctcgtcaatgagtagatagtt

>FWA009_RafaPR008_blk002_contig21282_27+17
agtgatgaactgggagcgatttgtgcctttggagcag

>FWA009_RafaPR008_blk002_contig21282_27+18
aaggtcattctaccattcactcctgtgattgctgactcc

>FWA009_RafaPR008_blk002_contig21282_27+19
gcctgttcatgcatggaacacgggaaagagagaggag

>FWA009_RafaPR008_blk002_contig21282_27+20
atacacatgaaatacagtgccgcctgtgtatagtgtt

>FWA009_RafaPR008_blk002_contig21282_27+21
tttctttttctttttttctttttgtgtatggcctgttg

>FWA009_RafaPR008_blk002_contig21237_26+1
gctccatatccatatcgtttcggctgccttgagaacctcgt

>FWA009_RafaPR008_blk002_contig21237_26+2
ctttgctgaatttctttcttctttgcccttttggcctc

>FWA009_RafaPR008_blk002_contig21237_26+3
gttataaacagatatactcttgatcctataccaa

>FWA009_RafaPR008_blk002_contig21237_26+4
ggtgaatcttcgttggactacaataaacactgtttag

>FWA009_RafaPR008_blk002_contig21237_26+5
accttcttggggtctgtggtgcatgcatctggtagtga

>FWA009_RafaPR008_blk002_contig21237_26+6
gtattttcccccctcttttaattttgtgagcttgaca

>FWA009_RafaPR008_blk002_contig21237_26+7
agctcataaactctgcgcaggtcaaccctcgtcagaggtga

>FWA009_RafaPR008_blk002_contig21237_26+8
atttctgcgacctccttcgctactctctcaatatct

>FWA009_RafaPR008_blk002_contig21237_26+9
ctctgcttcgccatttgttgtaaggtgatacctta

>FWA009_RafaPR008_blk002_contig21237_26+10
ctcatttgcctcagggagcctttctaccctgttgaga

>FWA009_RafaPR008_blk002_contig21237_26+11
ctacaatcggaagatagatcgcaacgatattatcgcg

>FWA009_RafaPR008_blk002_contig21237_26+12
attgaagcaagcggtaatggatgctcccccgcata

>FWA009_RafaPR008_blk002_contig21237_26+13
gctctctctgcctcatgaggattaggtaaattaggcaga

>FWA009_RafaPR008_blk002_contig21237_26+14
tctccaacttctctatcctcttctcttctctcgtagtcagt

>FWA009_RafaPR008_blk002_contig21237_26+15
agctttgttgactcctcattactcgccaacttcagt

>FWA009_RafaPR008_blk002_contig21237_26+16
ttgtgcgcatattcctgactaattgatcatgtagcg

>FWA009_RafaPR008_blk002_contig21237_26+17
gctgaagttaatgttgaccctgtggtgttgtatcgt

>FWA009_RafaPR008_blk002_contig21237_26+18
tcatttacaggaagagaggcaccgaacacgaaacaag

>FWA009_RafaPR008_blk002_contig21237_26+19
cattctcttttaccactttctcttcaacactctgttctt

>FWA009_RafaPR008_blk002_contig21237_26+20
tgtagagaatgtcactgcataatctttgtctcaatagc

>FWA009_RafaPR008_blk002_contig21237_26+21
agtggaagtgataaaggaggtgagtgctgatggaga

>FWA009_RafaPR008_blk002_contig21177_24+1
ctgattctcctctatcactatctttttaacgcatct

>FWA009_RafaPR008_blk002_contig21177_24+2
catcatcagtggataagatttgtttaagctgtttcact

>FWA009_RafaPR008_blk002_contig21177_24+3
tcattttgcttattacataccggctcatctttatgtt

>FWA009_RafaPR008_blk002_contig21177_24+4
ctttttttgctgcgattgcttctgtgatctcattgc

>FWA009_RafaPR008_blk002_contig21177_24+5
cactctgtttgcctcacttgttgaaagcttgaaatg

>FWA009_RafaPR008_blk002_contig21177_24+6
aaatccaaaggcctccttacattttggggagcttcg

>FWA009_RafaPR008_blk002_contig21177_24+7
gtgctcgcttcatctctaggtggggctcccgagatag

>FWA009_RafaPR008_blk002_contig21177_24+8
gtaactgtccgtgaggtcatccctgctcactacaaa

>FWA009_RafaPR008_blk002_contig21177_24+9
gaaaaagcagaagataccgagaattgagataattttg

>FWA009_RafaPR008_blk002_contig21177_24+10
gaattcccagacacaaagcgattatgattatgctca

>FWA009_RafaPR008_blk002_contig21177_24+11
cacaatttacccatactattctctcacaatctttgca

>FWA009_RafaPR008_blk002_contig21177_24+12
gagctgggttctgctctgccaccgccatcttgccca

>FWA009_RafaPR008_blk002_contig21177_24+13
ggtgatgtaatagctaatgagctagcaggatacccaat

>FWA009_RafaPR008_blk002_contig21177_24+14
gagggagaagaagacataataggactcgtgagaaat

>FWA009_RafaPR008_blk002_contig21177_24+15
agagaaaaaggatggtatgtagcagttggactagctg

>FWA009_RafaPR008_blk002_contig21177_24+16
gaggtaaaatttaacagtttccagatcggtcttaagg

>FWA009_RafaPR008_blk002_contig21177_24+17
agtcttctctatcgcaggctattgttattgcttgcag

>FWA009_RafaPR008_blk002_contig21177_24+18
tgaaagagctctcaaaagacgagattatgatgcagt

>FWA009_RafaPR008_blk002_contig21177_24+19
ctgtttcatggttggtatctctatgaattcgcattcaa

>FWA009_RafaPR008_blk002_contig21177_24+20
ctttcaattcttgcaaatttcgcatcaagctctggga

>FWA009_RafaPR008_blk002_contig21177_24+21
ccctttcaggagaaaaaggaaggggaaagaaaagca

>FWA009_RafaPR008_blk002_contig20789_17+1
tgaaaaatgcaccgcgctgagtgatgcaatatacg

>FWA009_RafaPR008_blk002_contig20789_17+2
actgctgtctaagtcaaatatgatctctttgaactc

>FWA009_RafaPR008_blk002_contig20789_17+3
aacgcgggaaacatagcacaagaagtggggcagactgcga

>FWA009_RafaPR008_blk002_contig20789_17+4
tcaccataaaggcggcagttccagcgcgcacatttaca

>FWA009_RafaPR008_blk002_contig20789_17+5
ccgcgccagctgcccacctgtcagcctttgccagcg

>FWA009_RafaPR008_blk002_contig20789_17+6
tcgtaaaccatccgtccatgccttgatcaccgttatat

>FWA009_RafaPR008_blk002_contig20789_17+7
agacaggcaggaggctatatcacagttaaaagcgct

>FWA009_RafaPR008_blk002_contig20789_17+8
ttagatcgtaaaaccgtcgccacttctttttagatga

>FWA009_RafaPR008_blk002_contig20789_17+9
ttaagagtatgttacaataggtagttgatgttcgcaag

>FWA009_RafaPR008_blk002_contig20789_17+10
tagagaaaacatcctcaaatgccggcgcctcacttttttc

>FWA009_RafaPR008_blk002_contig20789_17+11
acactctatcgggctttgatttcacgagctccttgtctct

>FWA009_RafaPR008_blk002_contig20789_17+12
aacaagaatttttagagaagcttgcgaatgcaataaat

>FWA009_RafaPR008_blk002_contig20789_17+13
cttcaaagataaagtgatcaaggagccagtccttataa

>FWA009_RafaPR008_blk002_contig20789_17+14
ggcggctgaggcatttcgctcgtttccctctccctctgt

>FWA009_RafaPR008_blk002_contig20789_17+15
aatcctggcctataatgaaagcaccttataggctttc

>FWA009_RafaPR008_blk002_contig20789_17+16
taaagcagcttccagcaactgtaatgatgccaacca

>FWA009_RafaPR008_blk002_contig20789_17+17
agattcaagaaaactctcacttacaagctgagagct

>FWA009_RafaPR008_blk002_contig20789_17+18
gcaacaaaacaatagaccttgaagaagaggtctttgat

>FWA009_RafaPR008_blk002_contig20789_17+19
agcttggtcatgtcgtctctgcctgcgagcttgagc

>FWA009_RafaPR008_blk002_contig20789_17+20
tagggtgaggggcgataagaaaatcaccccttaagg

>FWA009_RafaPR008_blk002_contig20789_17+21
tcctccatattatagagatactccagatatgctttc

>FWA009_RafaPR008_blk002_contig19924_13+1
tgtcatagtctcagcaagcatatacggagtgcatga

>FWA009_RafaPR008_blk002_contig19924_13+2
atggagcaaatatgggtatggaaagggaaattgaac

>FWA009_RafaPR008_blk002_contig19924_13+3
gagtggaactttctacaaggaaggagtgcctcagca

>FWA009_RafaPR008_blk002_contig19924_13+4
acatgtattacgaatatctaatattcttcaaagcaaaagt

>FWA009_RafaPR008_blk002_contig19924_13+5
agtgtgccgcgctaagtgatgcgattcatgaagcaatag

>FWA009_RafaPR008_blk002_contig19924_13+6
ccgttatcaaaagaactggcagagataaaagtggatgt

>FWA009_RafaPR008_blk002_contig19924_13+7
tttgaagggcttgtgctatcatttccttctcgcttttcgt

>FWA009_RafaPR008_blk002_contig19924_13+8
tcagcatcccgagagggcattcttcaagcgagacg

>FWA009_RafaPR008_blk002_contig19924_13+9
cgacatgcacagagagtaaagaggatgtgttaatctc

>FWA009_RafaPR008_blk002_contig19924_13+10
atctctgcataccataaatgatgccaccgaccatgt

>FWA009_RafaPR008_blk002_contig19924_13+11
acaaacaagaaagggacgagggtgatgatctttaagaa

>FWA009_RafaPR008_blk002_contig19924_13+12
aacactttcctttggatttttcttttgctctttcaa

>FWA009_RafaPR008_blk002_contig19924_13+13
tgcacttattccaatagaaatccacgagaggtttc

>FWA009_RafaPR008_blk002_contig19924_13+14
actggttcatctacatcttttacttcaagtcctcg

>FWA009_RafaPR008_blk002_contig19924_13+15
tatcaatacgggtttataagtagggcagaggctattaat

>FWA009_RafaPR008_blk002_contig19924_13+16
agtaaagccagaagatctccttgccgttttctatcct

>FWA009_RafaPR008_blk002_contig19924_13+17
agaaagcgctgcgcacggggagagttacgttgacgcata

>FWA009_RafaPR008_blk002_contig19924_13+18
tgaaacagcagattgcagagcttcaagagagagtagcttt

>FWA009_RafaPR008_blk002_contig19924_13+19
cctctctccccgcctgaagtatttctctccatacgcc

>FWA009_RafaPR008_blk002_contig19924_13+20
agggtcttgtatgaggccctccaagtattgcctgtaac

>FWA009_RafaPR008_blk002_contig19924_13+21
ataacgtagttgcgttttatctaccggttgttcacgaa

>FWA009_RafaPR008_blk002_contig19924_13+22
ttaattaatcctgaaagcctataaggtgcttccttat

>FWA009_RafaPR008_blk002_contig18329_9+1
gccctttccacgcctgccacgcagcttctgaatgtag

>FWA009_RafaPR008_blk002_contig18329_9+2
tgttgacaaaaagaagcgctcacctgttttgtgtgttg

>FWA009_RafaPR008_blk002_contig18329_9+3
aaggaaaatcataatgtgcatcttccagatttgtaaaa

>FWA009_RafaPR008_blk002_contig18329_9+4
tgaatgaaggaattgcagagtatttcaggaaaaagta

>FWA009_RafaPR008_blk002_contig18329_9+5
gggagattttccaagatatgcaacccactctccatc

>FWA009_RafaPR008_blk002_contig18329_9+6
gagagaagcgagagacttttgcagatgtcagacatctgt

>FWA009_RafaPR008_blk002_contig18329_9+7
ttgggatggagtccacgaggttgtgtctgaaaccag

>FWA009_RafaPR008_blk002_contig18329_9+8
ttaatgtgctctctatgtttttgatattctcgttat

>FWA009_RafaPR008_blk002_contig18329_9+9
tatgaatttgtgaaaacgaggaagtgatgaggtatgta

>FWA009_RafaPR008_blk002_contig18329_9+10
gcaaagaagatgtttgctctgatacgagctgtagcatgtg

>FWA009_RafaPR008_blk002_contig18329_9+11
tttcgtccactgtcgtggtgctctctgaaccacgaa

>FWA009_RafaPR008_blk002_contig18329_9+12
ataatatgaatagaactcactgctttcctctacaat

>FWA009_RafaPR008_blk002_contig18329_9+13
atttcttctttcgtgaggttgtatttttgttttatct

>FWA009_RafaPR008_blk002_contig18329_9+14
tttttatatattataattctcacataaaatcaggtagatc

>FWA009_RafaPR008_blk002_contig18329_9+15
gaaagtgcgcatgctttgttttgcttttgctatttcttctgt

>FWA009_RafaPR008_blk002_contig18329_9+16
tggaaatatacaaaactgtaagtgagatagatattgag

>FWA009_RafaPR008_blk002_contig18329_9+17
atttcctgtatgctgctgtttttgatattatatatttc

>FWA009_RafaPR008_blk002_contig18329_9+18
ggcaacaaatcagtcaagcagtaagcaaactactca

>FWA009_RafaPR008_blk002_contig18329_9+19
cagaattttatctttctcttctttagccttgctctttt

>FWA009_RafaPR008_blk002_contig18329_9+20
ttgatttcgtgaaggaagataacgaagagccctacttt

>FWA009_RafaPR008_blk002_contig18329_9+21
ttaatgtattcttggggcgtcttggttaccatatcaa

>FWA009_RafaPR008_blk002_contig18329_9+22
ctccagataacgaagaagacaattatatactatcaa

>FWA009_RafaPR008_blk002_contig18329_9+23
atacgaagtcattaacagagcacgaacaaaaatgatggaa

>FWA009_RafaPR008_blk002_contig17176_8+1
acagacaactggacaaattgggaatcggtggaaagag

>FWA009_RafaPR008_blk002_contig17176_8+2
tgtcccagatcgtgtatgtgaattgctccgctcagag

>FWA009_RafaPR008_blk002_contig17176_8+3
agaggtgataatatggaaagttgtaaagagagaatca

>FWA009_RafaPR008_blk002_contig17176_8+4
ctaaaatctacgaaaaggacacaataatgaaaatag

>FWA009_RafaPR008_blk002_contig17176_8+5
aggtatgtcgtatttgtaatggtcatagctgaacataa

>FWA009_RafaPR008_blk002_contig17176_8+6
acatcaacagtttcagttccaaaactaacaaaacaag

>FWA009_RafaPR008_blk002_contig17176_8+7
tctcgtcagagtgcttgacaagatttgtagaattgcaa

>FWA009_RafaPR008_blk002_contig17176_8+8
agttctcctcctgttgtgactggctcaaaaattactt

>FWA009_RafaPR008_blk002_contig17176_8+9
cgcagctctgtattcagataagaagcgatacatcttgc

>FWA009_RafaPR008_blk002_contig17176_8+10
cttctcaggaggaatgtgtagtttggctataagttt

>FWA009_RafaPR008_blk002_contig17176_8+11
ctatcagtttcatgctctgtattttcattttctga

>FWA009_RafaPR008_blk002_contig17176_8+12
caggagaacagcccgacccactcgtattctgcatt

>FWA009_RafaPR008_blk002_contig17176_8+13
catccttgaacttacgaatcgctgtcctgctatcg

>FWA009_RafaPR008_blk002_contig17176_8+14
ctgctcggctggcacaaacttttcccagttcataac

>FWA009_RafaPR008_blk002_contig17176_8+15
ccttacctctgctctctcacggttgtcttctcttgataa

>FWA009_RafaPR008_blk002_contig17176_8+16
ttcagaatctttatcattgcttcttctagtgctctctta

>FWA009_RafaPR008_blk002_contig17176_8+17
aatcacctcccatttttgaggcaagagctcattactct

>FWA009_RafaPR008_blk002_contig17176_8+18
ttcaagctctgcaattctctcttgaatttctgcaagc

>FWA009_RafaPR008_blk002_contig17176_8+19
gcagatatctcaaaattctcgtaaagtcgtgctacgaa

>FWA009_RafaPR008_blk002_contig17176_8+20
tatgtgaacatatctatttatctaaatctcaaaaaa

>FWA009_RafaPR008_blk002_contig17176_8+21
tatctactatcagcacgccaatatcactagaaaacggataa

>FWA009_RafaPR008_blk002_contig17176_8+22
aagccgcatcttcatgtatgctaacaaagcctcaag

>FWA009_RafaPR008_blk002_contig17176_8+23
gctagctcattagctattacatcaccaggaccgcca

>FWA009_RafaPR008_blk002_contig17013_6+1
taatacatcacttttgagtcattcaaaagtgagaagg

>FWA009_RafaPR008_blk002_contig17013_6+2
atatcatcaaccgcattcaccatcttcctcacctat

>FWA009_RafaPR008_blk002_contig17013_6+3
gacaggctgtttcttatagaactcagagaaatcaaa

>FWA009_RafaPR008_blk002_contig17013_6+4
ccctcgtcaggtctctgaggttaagcaactgtaact

>FWA009_RafaPR008_blk002_contig17013_6+5
ttttgtggtaaggaggttaagaaggggcgatttgaa

>FWA009_RafaPR008_blk002_contig17013_6+6
cctatcctatctgttcactcaatattgccagttcatc

>FWA009_RafaPR008_blk002_contig17013_6+7
ttgcgctggtattctgcttctatcgctctaattag

>FWA009_RafaPR008_blk002_contig17013_6+8
atgaaataccagagaatctgctttacgtcttccat

>FWA009_RafaPR008_blk002_contig17013_6+9
aactaaagcccctgaactccgaatctctgttgagga

>FWA009_RafaPR008_blk002_contig17013_6+10
gttacctcaccgatgatgagataaacacaatatacga

>FWA009_RafaPR008_blk002_contig17013_6+11
tatttctcttttatctctctcaatacctgttgctcc

>FWA009_RafaPR008_blk001_contig12758_96+1
ttgctcatgctcaaatttcttccaatcctcacactcat

>FWA009_RafaPR008_blk001_contig12758_96+2
tcgttgacctctttagcacgtttgttacccgcgtgaa

>FWA009_RafaPR008_blk001_contig12758_96+3
taggtctatatacttctccatacatacttcatcatctc

>FWA009_RafaPR008_blk001_contig12758_96+4
ctgctcggatggcacgaatctctcccaattggctac

>FWA009_RafaPR008_blk001_contig12758_96+5
tgatagtgatgagacgctcggcaacgctgttatagtcta

>FWA009_RafaPR008_blk001_contig12758_96+6
actgaaatattaacggcatggactcgcaagcttatt

>FWA009_RafaPR008_blk001_contig12758_96+7
gaatacgaagaggaggaagagtatatcttcgcaatacat

>FWA009_RafaPR008_blk001_contig12758_96+8
ggtataaacagttatgggaggggttattatcgttcgg

>FWA009_RafaPR008_blk001_contig12758_96+9
tattcttattcttttttcttccttttattcttttc

>FWA009_RafaPR008_blk001_contig12758_96+10
gtggtgctgtctggattctaaaaggtgctacactatca

>FWA009_RafaPR008_blk001_contig12758_96+11
cagttcctaccgcctcatcgaggtggtgggacaagga

>FWA009_RafaPR008_blk001_contig12758_96+12
tcttattcacaatagctggaaagtcgggagcggtcgg

>FWA009_RafaPR008_blk001_contig12758_96+13
taggcggttaaaatcgggctgttcattacatatatca

>FWA009_RafaPR008_blk001_contig12758_96+14
tcgcacatcttgcgtttttccatacctatctacctcc

>FWA009_RafaPR008_blk001_contig12758_96+15
tgaggttgagctgaacatccctatcaggatatattagtcc

>FWA009_RafaPR008_blk001_contig12758_96+16
ggcagcaaatatactggtttggctctggtaggagagtttaa

>FWA009_RafaPR008_blk001_contig12758_96+17
caaactgagccgcacatagatgttagtaaagtcaaa

>FWA009_RafaPR008_blk001_contig12758_96+18
tgaaatcaaggcttaagcaaaaagaataaaaagaag

>FWA009_RafaPR008_blk001_contig12758_96+19
cacatatagttagataatctaccctgccctaaaatggg

>FWA009_RafaPR008_blk001_contig12758_96+20
atttcttcttttgtcaacccgtattgctcttttatct

>FWA009_RafaPR008_blk001_contig12758_96+21
gagtctctgctcgcctcagcatcgtgcccactataca

>FWA009_RafaPR008_blk001_contig12758_96+22
accagatggctccttagtcaactggactgcaaatat

>FWA009_RafaPR008_blk001_contig12758_96+23
acttccttgataacctttcacaggcagagctatatc

>FWA009_RafaPR008_blk001_contig12758_96+24
agctgcttctagggtacctgccttcggtgtttaca

>FWA009_RafaPR008_blk001_contig12758_96+25
ctgcgtaaaaaataaagaaggggatgaggcagcaggga

>FWA009_RafaPR008_blk001_contig12758_96+26
atatgagatagggcttctaaggagggaggagtgagtata

>FWA009_RafaPR008_blk001_contig12758_96+27
atatttatcagccctccagctccctctcttacagtcaa

>FWA009_RafaPR008_blk001_contig12758_96+28
catatatccgtatcaggtctctcgctctcatcagtgttga

>FWA009_RafaPR008_blk001_contig12758_96+30
gtcttcgtcttcaatttctgctgcgagctcgtatgg

>FWA009_RafaPR008_blk001_contig12758_96+31
gcgataaggaaaatagccaaaatcgccccttaaagga

>FWA009_RafaPR008_blk001_contig12509_92+1
gctcatcaattatttcttcataggtcaccgagcctctttct

>FWA009_RafaPR008_blk001_contig12509_92+2
gtatccctcctcgaatttttgtcttatatatgtctc

>FWA009_RafaPR008_blk001_contig12509_92+3
ttcatcacgaaattagaagaatcattgtcctcatagg

>FWA009_RafaPR008_blk001_contig12509_92+4
gactgatctgctgctttcgcttgattacctctaagt

>FWA009_RafaPR008_blk001_contig12509_92+5
cttcaagcggtagttgctcattgataatcagtgcattta

>FWA009_RafaPR008_blk001_contig12509_92+6
acttctcattgtttccttcatgcgctttatttccatt

>FWA009_RafaPR008_blk001_contig12509_92+7
aaggatgggaggtgatttgagatgtgtgatgcaccacat

>FWA009_RafaPR008_blk001_contig12509_92+8
ttgactgttgaaaagcgagcaaggaataagaatgtttttc

>FWA009_RafaPR008_blk001_contig12509_92+9
ggttttgatatagaaggcgaaggagatttggaagaaa

>FWA009_RafaPR008_blk001_contig12509_92+10
tctcaacagagcaaatctcacacctcattctcttca

>FWA009_RafaPR008_blk001_contig12509_92+11
ttgaaagagcaaaagagagatcaaaaggaaagtgttatgc

>FWA009_RafaPR008_blk001_contig12509_92+12
agacgatataattatcatgctgaagctgttctgctca

>FWA009_RafaPR008_blk001_contig12509_92+13
ttggataatatagacatagagtggatgaagatgtatc

>FWA009_RafaPR008_blk001_contig12509_92+14
tgcgaataagcgaatttctacttggtcaggacttga

>FWA009_RafaPR008_blk001_contig12509_92+15
ctttacgttgtaacaacgcagcagcatcctcttcat

>FWA009_RafaPR008_blk001_contig12509_92+16
taagcatctgcctgaccatcgccactcctcccgtgct

>FWA009_RafaPR008_blk001_contig12509_92+17
ttcctcacttatcagcgcttttatcactctcaaggca

>FWA009_RafaPR008_blk001_contig12509_92+18
ttatacatcacctcctatattcttttttattaggatg

>FWA009_RafaPR008_blk001_contig12509_92+19
cgagacgggcataaaacctacaacaatccaatacat

>FWA009_RafaPR008_blk001_contig12509_92+23
tacaaaaaaagaaaaaagaaaaagatattggagtgg

>FWA009_RafaPR008_blk001_contig12509_92+24
caggcaggcggattatgatctgaggtggcgtgataga

>FWA009_RafaPR008_blk001_contig12509_92+25
cttcatctaacagaagaattgttggtgtcagtgtttcg

>FWA009_RafaPR008_blk001_contig12509_92+26
tataacaagatcggctcttttgcctcaatagctctc

>FWA009_RafaPR008_blk001_contig12509_92+27
aatactcgatccatttcaactttcttttctgttgtatc

>FWA009_RafaPR008_blk001_contig12509_92+28
tcaaaagaaaataggaggtgatgtagatggatataatgg

>FWA009_RafaPR008_blk001_contig12509_92+29
tcaccctcaccctctaatagtagatatattccatgta

>FWA009_RafaPR008_blk001_contig12509_92+30
gatattcacgattctgtctccttgaagggagagcggc

>FWA009_RafaPR008_blk001_contig12509_92+31
agtcaaatataatctctttgaactctggctgttttga

>FWA009_RafaPR008_blk001_contig12175_87+1
agtggaaaaatggtagtgaaaaaagtgtttgaagatt

>FWA009_RafaPR008_blk001_contig12175_87+2
gttggtgtgacagcttcaggcatcttttccagaaat

>FWA009_RafaPR008_blk001_contig12175_87+3
aaatgaccgatcacttgtgttattgagcaggtattc

>FWA009_RafaPR008_blk001_contig12175_87+4
tgcgaaattttgctgcacatggagacacctctccctca

>FWA009_RafaPR008_blk001_contig12175_87+5
atcggtggatgtcgaggatgacatctggaagaagtact

>FWA009_RafaPR008_blk001_contig12175_87+6
aaagggcaaagaagaaagagtaaaacgataaatcata

>FWA009_RafaPR008_blk001_contig12175_87+7
cacactggaggagctgatggaatatgctgagcagagttaa

>FWA009_RafaPR008_blk001_contig12175_87+8
gttacaggcaatacctggagggcctccattatgaccctcc

>FWA009_RafaPR008_blk001_contig12175_87+9
gttgcttttcccaacacctctgcaaatccattactcc

>FWA009_RafaPR008_blk001_contig12175_87+10
cgatggaagactgggagattctttcaagggcaaagga

>FWA009_RafaPR008_blk001_contig12175_87+11
cagacgcatataagacaaaaattcgaggagggatgcta

>FWA009_RafaPR008_blk001_contig12175_87+12
ctggcagcttctctacgctgctgatgtcggctttat

>FWA009_RafaPR008_blk001_contig12175_87+13
agtttaactggtctttcatgcgtaatggtataggtg

>FWA009_RafaPR008_blk001_contig12175_87+14
ctatttcagctacttctttcgccacctcttcaatatttatc

>FWA009_RafaPR008_blk001_contig12175_87+15
agagaactacggaagacggcttattggcaatgatgtttt

>FWA009_RafaPR008_blk001_contig12175_87+16
agatcagcagagagagcagctcgtctcgtaaaagatttca

>FWA009_RafaPR008_blk001_contig12175_87+17
caatgtctgaaggtaatattgccgttcgggtctcgcat

>FWA009_RafaPR008_blk001_contig12175_87+18
tgttttgttcgttctcgtggatgttagataggtata

>FWA009_RafaPR008_blk001_contig12175_87+19
tcattctatcatgatgcagctgctgaattaaagtat

>FWA009_RafaPR008_blk001_contig12175_87+20
ttttgtcttgatcttgtagttgttctcgtcaaactca

>FWA009_RafaPR008_blk001_contig12175_87+21
ttgatacctttcaagtatcttgatctcaccgcctttt

>FWA009_RafaPR008_blk001_contig12175_87+22
tctaattcacccaggatggagtttgagagaaaaaaga

>FWA009_RafaPR008_blk001_contig12175_87+23
tattatgcagatatcgatctttcttcatggagagcaacta

>FWA009_RafaPR008_blk001_contig12175_87+24
atatacttcaggatacttgttaatctttgcttcatct

>FWA009_RafaPR008_blk001_contig12175_87+25
tgatgaaggactatctgattatggtctggagcagct

>FWA009_RafaPR008_blk001_contig12175_87+26
cccgattgaagtctaatgaaagcacacgctctctaca

>FWA009_RafaPR008_blk001_contig12175_87+27
gctcatcagctgttctttcttggcgataagcttttgc

>FWA009_RafaPR008_blk001_contig12175_87+28
tcgtgtgaattgcaagctcaacatcttccctcgttat

>FWA009_RafaPR008_blk001_contig12175_87+29
tgtctcaacgatcgtcgtagaggtgcacactctatc

>FWA009_RafaPR008_blk001_contig12175_87+30
tatattctcagatagtatgccccttcaaatccatcctcct

>FWA009_RafaPR008_blk001_contig12175_87+31
agatttctctctgcattctctgtttcaatgacaattt

>FWA009_RafaPR008_blk001_contig11279_82+1
gaggaatctcttgatttgcgggaaggatcaaactatg

>FWA009_RafaPR008_blk001_contig11279_82+2
tgaagttaataatgcggatgaatgttgcgctatcagg

>FWA009_RafaPR008_blk001_contig11279_82+3
agacggtaattgaggtctacggaatagcaggatcgg

>FWA009_RafaPR008_blk001_contig11279_82+4
ttgagaaagagcatataccatctataaagtcagtccaa

>FWA009_RafaPR008_blk001_contig11279_82+5
taagtcgcgcaattaattcttcacgatcaataagcccg

>FWA009_RafaPR008_blk001_contig11279_82+6
gaaaaagcagaggcgccgacatttgaagatattttt

>FWA009_RafaPR008_blk001_contig11279_82+7
caggtcaactctcgttaaaggtgagaatgatatagcg

>FWA009_RafaPR008_blk001_contig11279_82+8
cgatggaacagatgcttaaagagcatggattcacagctt

>FWA009_RafaPR008_blk001_contig11279_82+9
ttaatgtttgcgagctttgagggttgggaagattca

>FWA009_RafaPR008_blk001_contig11279_82+10
gcttcatcgtaaatccacaccgtttacatgtgataat

>FWA009_RafaPR008_blk001_contig11279_82+11
ctatataataatcaatatattcatcctttatgttcct

>FWA009_RafaPR008_blk001_contig11279_82+12
aaaggcattcatagattccgatatgcatatccgttcg

>FWA009_RafaPR008_blk001_contig11279_82+13
tacattcatccttaccctcatgtaaaaagctcaacc

>FWA009_RafaPR008_blk001_contig11279_82+14
gagggagcatcaagataacaggctttgagaggtcagg

>FWA009_RafaPR008_blk001_contig11279_82+15
tataatgtattccttaacactttccacacttactatt

>FWA009_RafaPR008_blk001_contig11279_82+16
attgaagtctaatgaaagcgctcgctctctacatctctt

>FWA009_RafaPR008_blk001_contig11279_82+17
atgatgtccttgaaaaagcgagcaacctccaagtccagaggct

>FWA009_RafaPR008_blk001_contig11279_82+18
tttggagagcactctaagctttataagcaatattacg

>FWA009_RafaPR008_blk001_contig11279_82+19
cttctcaattgttgtttcgcttttgctatttcttctt

>FWA009_RafaPR008_blk001_contig11279_82+20
atatgctcttgaccgcattcgccctatctcgtcaa

>FWA009_RafaPR008_blk001_contig11279_82+21
acatcaataggtgagtgcaaggagaattaagaaatga

>FWA009_RafaPR008_blk001_contig11279_82+22
acgatggaacagatgcttaaagaacatggctttac

>FWA009_RafaPR008_blk001_contig11279_82+23
ctgcaacttcctctatatttatgttttccatctttaa

>FWA009_RafaPR008_blk001_contig11279_82+24
cagctcctgacacagtggccttgccatccggcaggca

>FWA009_RafaPR008_blk001_contig11279_82+25
ttcttctcccctgctctgaatttgcgaaatgccacttt

>FWA009_RafaPR008_blk001_contig11279_82+26
atactcaaagcttgcgaggaggaagcatttctctgcac

>FWA009_RafaPR008_blk001_contig11279_82+27
cttaaggatcgtatagagattctgaagcagattcca

>FWA009_RafaPR008_blk001_contig11279_82+28
aagcggctcacgaaagaggaatggaaagagctcgta

>FWA009_RafaPR008_blk001_contig11279_82+29
tgaattctttattgttgataacttcagctccttcac

>FWA009_RafaPR008_blk001_contig11279_82+30
aacacaatatgtgatttcaaagataaatgcactgaaa

>FWA009_RafaPR008_blk001_contig11279_82+31
gaatacaaatatggtggcggatggatagtcacagcga

>FWA009_RafaPR008_blk001_contig11279_82+32
gtgctggtaagtcatttctgcttgatatgattgctcttag

>FWA009_RafaPR008_blk001_contig11279_82+33
taagatatgatataggctcttgatgttctgctcgtctaa

>FWA009_RafaPR008_blk001_contig11279_82+34
tattatagagatactcgagatatgctctcagaaccgcaa

>FWA009_RafaPR008_blk001_contig9190_73+1
gctcatctttatgttgaaagaattttttaaatgagcga

>FWA009_RafaPR008_blk001_contig9190_73+2
tagtcgtatatttcttcatcactctgctctttatagg

>FWA009_RafaPR008_blk001_contig9190_73+3
tttctactttcttccttattcgcattcctcacatcctcctaa

>FWA009_RafaPR008_blk001_contig9190_73+4
gtcaagaagctcatcgggagattccttataagtgaata

>FWA009_RafaPR008_blk001_contig9190_73+5
actgcaaagggcagagtccatatttgctgattttcct

>FWA009_RafaPR008_blk001_contig9190_73+6
aagaatctgctttacgtcttccattgtcactactcca

>FWA009_RafaPR008_blk001_contig9190_73+7
acccctaatgttgctacaccttccagaacaaatgc

>FWA009_RafaPR008_blk001_contig9190_73+8
acgctcatggggatgttcaaggtcaaaatctacccc

>FWA009_RafaPR008_blk001_contig9190_73+9
cagatgtcttttaccagctttggtcctctgatgatac

>FWA009_RafaPR008_blk001_contig9190_73+10
catgaagatcgggtaaattaggcagattctttgt

>FWA009_RafaPR008_blk001_contig9190_73+11
atctactagctcgtctgcgacactcggtggcacctc

>FWA009_RafaPR008_blk001_contig9190_73+12
actaaccttgttagtcgttacctgcttcgctgcctcc

>FWA009_RafaPR008_blk001_contig9190_73+13
gaggtcatctatctttatccattctactccatgcttc

>FWA009_RafaPR008_blk001_contig9190_73+14
tggcagtaacaaaaaagggacaagggttcttgtattca

>FWA009_RafaPR008_blk001_contig9190_73+15
ggtattctccgacctcatctacatcaataccgaccgc

>FWA009_RafaPR008_blk001_contig9190_73+16
acacctgctcttctctctctcttaatctctcttcca

>FWA009_RafaPR008_blk001_contig9190_73+18
attgctcatctttttgcttattacatacttgctcatcttta

>FWA009_RafaPR008_blk001_contig9190_73+19
ctttgattgtgcgcgtgcacgccagaagttcctttac

>FWA009_RafaPR008_blk001_contig9190_73+20
attacttttccaaaataaggtctttatcatgtagt

>FWA009_RafaPR008_blk001_contig9190_73+21
tatcactcacagttgcactctctgccagattctgtaa

>FWA009_RafaPR008_blk001_contig9190_73+22
gctcacaacaaatttaagctcttttctcatgcttcat

>FWA009_RafaPR008_blk001_contig9190_73+23
taagggaggatgaaaaaatgcgagtaaggaaagaaat

>FWA009_RafaPR008_blk001_contig9190_73+24
ctttgcttttgagaagatatactggagagctgggac

>FWA009_RafaPR008_blk001_contig9190_73+25
atgtggtcaataaggagatacccaccgcctactca

>FWA009_RafaPR008_blk001_contig9190_73+26
ataaccataacggacaggcatatttcgtggtcctc

>FWA009_RafaPR008_blk001_contig9190_73+27
caataggcacatcttcgtccccacttctctaataaa

>FWA009_RafaPR008_blk001_contig9190_73+28
atagctaaatcagctaccggcctttcaggaagggaaa

>FWA009_RafaPR008_blk001_contig9190_73+30
gtctgggtgagcacatctttgcccatcgtaatatttgc

>FWA009_RafaPR008_blk001_contig9190_73+31
ctgtcagacactcgctcggctgctttctttgcttcgt

>FWA009_RafaPR008_blk001_contig9190_73+32
tatatagattgatacatgagagcaagtgcaaagttt

>FWA009_RafaPR008_blk001_contig9190_73+33
ctgattcctcctatcttggcaatagctcctgaaggtgt

>FWA009_RafaPR008_blk001_contig9190_73+34
cacatagtcttagcgaaagaaagtgcatgagtgat

>FWA009_RafaPR008_blk001_contig9190_73+35
ctttcttaagctgctctatgtgatccattcgcttttg

>FWA009_RafaPR008_blk001_contig9190_73+36
caacaaagaagataaacacgagaaagttgatcggcaa

>FWA009_RafaPR008_blk001_contig9190_73+37
tttcagagctcagcaaggctcacaaagagataaag

>FWA009_RafaPR008_blk001_contig9190_73+38
tccactctttctacatatttcttatgtatgagataccat

>FWA009_RafaPR008_blk001_contig9190_73+39
ggtccactgctttgttggcggcttcctgaagcagattca

>FWA009_RafaPR008_blk001_contig9190_73+40
tgtgttcctctccatcgtttctgcgtcagaaaattc

>FWA009_RafaPR008_blk001_contig759_20+1
ttggtttccttcattttttaggtttctttcactttttaggatgtagcgaata

>FWA009_RafaPR008_blk001_contig759_20+2
atgcatcaaagtttcccactcattctctcatagatat

>FWA009_RafaPR008_blk001_contig759_20+3
tcgtggttgatagagacgacctcacagacagctac

>FWA009_RafaPR008_blk001_contig759_20+4
atgttcttctttacctgttctacttcctctcttttct

>FWA009_RafaPR008_blk001_contig759_20+5
agatataattgatccacctctctatgcgtggggcatc

>FWA009_RafaPR008_blk001_contig759_20+6
cttctctgtttatcatttcaatcactgttgccgtta

>FWA009_RafaPR008_blk001_contig759_20+7
tcatcatcaatcatgttacctcaccactcctcttttcaa

>FWA009_RafaPR008_blk001_contig759_20+8
acttagaaacaccaatgactgtaaacagaacatcatg

>FWA009_RafaPR008_blk001_contig759_20+9
tctcgcaagatctattcccattaccaactgatcact

>FWA009_RafaPR008_blk001_contig759_20+10
tttggtccctatacgaaatcactgcatgatgatcttg

>FWA009_RafaPR008_blk001_contig759_20+11
agatgtcactaagtgatacctgatgctgttaaacttc

>FWA009_RafaPR008_blk001_contig759_20+12
gaaacagtcaaaacttatgtcttaagaaaagaagaag

>FWA009_RafaPR008_blk001_contig759_20+13
atagtagagcgagataacgtagttgcgttttatctac

>FWA009_RafaPR008_blk001_contig759_20+14
gaggcagcccagatatgccaatgcactctaccgtctt

>FWA009_RafaPR008_blk001_contig759_20+15
taacccacgcaagctcgggtgtccgtcaaaggcact

>FWA009_RafaPR008_blk001_contig759_20+16
tacaataaaaacagacattcccccttcctttattttt

>FWA009_RafaPR008_blk001_contig759_20+17
cgtaatattatagaggagatagcgcacacaaactttta

>FWA009_RafaPR008_blk001_contig759_20+18
gcagagggttgctcttatcgtctggcaaggattgac

>FWA009_RafaPR008_blk001_contig759_20+19
ggagagcgattttacacaccaaaatccttcacagttg

>FWA009_RafaPR008_blk001_contig759_20+20
cacatccctcctatctattcacctcccccctccatcttgc

>FWA009_RafaPR008_blk001_contig759_20+21
atagacttccttacaaactcacaacatgtcctgtttg

>FWA009_RafaPR008_blk001_contig759_20+22
tttcctcttcgctcaagtcgcagtcgtagtatgctg

>FWA009_RafaPR008_blk001_contig759_20+23
ccatgaaccagtattctatcttatagacctcaaagtc

>FWA009_RafaPR008_blk001_contig759_20+24
atatgtggtgcatcacacatcccaaatcacctcccatcttt

>FWA009_RafaPR008_blk001_contig759_20+25
ctcaagcatgtcaatgcgttttatggaaagtctttca

>FWA009_RafaPR008_blk001_contig759_20+26
acacaccgagatcatttacagttgaagcacagagat

>FWA009_RafaPR008_blk001_contig759_20+27
tggacttgaaggaaagggctaaagaggtatatctttct

>FWA009_RafaPR008_blk001_contig759_20+28
atcattgcaatcaatcggatttggttttttcagtgggtt

>FWA009_RafaPR008_blk001_contig759_20+29
aagttatcaaggtgagggaatatggaaggaaaagaa

>FWA009_RafaPR008_blk001_contig759_20+30
tcttcaaattcagtcatttccctccctcctgtccatc

>FWA009_RafaPR008_blk001_contig759_20+31
aaggtgctgaattccagctcagtgaatgttacccgtt

>FWA009_RafaPR008_blk001_contig759_20+32
ctgccgagaccgcaacatcactccttgttccttcaat

>FWA009_RafaPR008_blk001_contig759_20+33
tctatatttccaatcaccattccaccatgcaaatgt

>FWA009_RafaPR008_blk001_contig759_20+34
caaaaagagcgagcgaaagaaaaagaagaaatagaac

>FWA007_FW4382SP_blk008_contig981196_559+1
gatttgctaaacgacgacgacctaatagtcattgccgc

>FWA007_FW4382SP_blk008_contig981196_559+2
cgcttgttccttccgtataatgtattccttaacactt

>FWA007_FW4382SP_blk008_contig946332_405+1
atgtggaagagtgggagtgtgcatgggaagaaatag

>FWA007_FW4382SP_blk008_contig946332_405+2
ctctttctataacttttatctcgtcttcgctgacgctgataat

>FWA007_FW4382SP_blk008_contig869401_125+1
tatcctctgtgctcaggattacagagttgtattggg

>FWA007_FW4382SP_blk008_contig869401_125+2
cagggcctatgcctccgttcacgcctctgaaccctctaa

>FWA007_FW4382SP_blk008_contig846773_48+1
tttgtgtcctcagatgtcttttaccagctttggtcctctga

>FWA007_FW4382SP_blk007_contig739553_768+1
cagcgggtccaccccaagacaactgccacctaaagt

>FWA007_FW4382SP_blk007_contig739553_768+2
ttaacacccaaacgcaacagttgatgcgtgcgatgttaacg

>FWA007_FW4382SP_blk007_contig625595_504+1
taaggaagcaccttataggctttcagggttaactac

>FWA007_FW4382SP_blk007_contig625595_504+2
catctcctacgcagcagaattcagggcagaacc

>FWA007_FW4382SP_blk005_contig140849_211+1
atgaaattaaacattatatccccgtgtgaagtttttg

>FWA007_FW4382SP_blk005_contig140849_211+7
gaagggagattagtgattacaaagcttggaatagcc

>FWA006_FW4380SP_blk002_contig11857_50+1
gagcgagagcaacaggtattgaaagagataaaagag

>FWA006_FW4380SP_blk002_contig11857_50+2
ccgagaatctcatagcctcttttgctgagaagctca

>PAA014_GuaymasIMG14_blk004_contig195332_154+1
agcggtaggggtgaaggagtagctacaccgtccttg

>PAA014_GuaymasIMG14_blk004_contig195332_154+2
tataacgaagtacatagaagtgatgttcggtgcaat

>PAA014_GuaymasIMG14_blk004_contig195332_154+3
gttttttattctcggcatttttatcacctaaggctaatcaa

>PAA014_GuaymasIMG14_blk004_contig195332_154+4
gagcatggcgtaaggctaaccggaacacatagtga

>PAA014_GuaymasIMG14_blk004_contig195332_154+5
ctatgacaggaagaaggatatggcgaatctgctggac

>PAA014_GuaymasIMG14_blk004_contig195332_154+6
tagcaaaatgtttacaaacatataccggatattgata

>PAA014_GuaymasIMG14_blk004_contig195332_154+7
aatctaaaaacaataagtatatcaataagattaaa

>PAA014_GuaymasIMG14_blk004_contig195332_154+8
gtaaaggtcagtgtgtttgatgcataagtgtcttttgt

>PAA014_GuaymasIMG14_blk004_contig195332_154+9
atcttgaagcgcgagctatacttgcagaagtagtggg

>PAA012_GuaymasIMG12_blk003_contig131957_211+1
cagttctctaattttatctattatggagataacagcac

>PAA012_GuaymasIMG12_blk003_contig131957_211+2
aacgatgaaagattcacagtcgaaatgttagaagtct

>PAA012_GuaymasIMG12_blk003_contig131957_211+3
tttgaaattatagatgtcacagaagatgatatagat

>PAA012_GuaymasIMG12_blk003_contig131957_211+4
acgtgagaaccttgatcatgatgtgaacaactacatca

>PAA009_GuaymasIMG09_blk012_contig1375739_904+1
atatttcttcatatcgcttaaccaacatcttcttctctc

>PAA009_GuaymasIMG09_blk012_contig1375739_904+2
tcgtttatgggtgtggaagacgaacggttaacatgg

>PAA009_GuaymasIMG09_blk012_contig1375739_904+3
ctaaggtgataggttgtgaagcaagtggatgttgg

>PAA009_GuaymasIMG09_blk012_contig1375739_904+4
gtgccttatgaccagccagagctacgagacaagttgc

>PAA009_GuaymasIMG09_blk012_contig1299039_693+1
tcctctcacgaggaggaggctcgccactttcacatc

>PAA009_GuaymasIMG09_blk012_contig1299039_693+2
tatgaccgtcgccatccactgcgcttcccgtgaaggttatc

>PAA009_GuaymasIMG09_blk012_contig1299039_693+3
gaataaaagtgatgggtgagattgaggtttcgatggagg

>PAA009_GuaymasIMG09_blk008_contig332126_40+1
agcatagccttctcaggaaagcctctgctttctgac

>PAA009_GuaymasIMG09_blk008_contig332126_40+2
ccacacagcggacatctctgtcggtgaaggggctca

>PAA009_GuaymasIMG09_blk008_contig332126_40+3
agcaagcctatgagcttcttctattgccttcacagatgt

>PAA009_GuaymasIMG09_blk008_contig332126_40+4
aagaaaaaataatcagagcttctttgctagagagtg

>PAA009_GuaymasIMG09_blk008_contig332126_40+5
gtagtatcttctgtggcgtagccaccttctgtaatagatacc

>PAA009_GuaymasIMG09_blk008_contig332126_40+6
gaaaaaagacgctctcaaaaacggctcgctctcaaaa

>PAA009_GuaymasIMG09_blk008_contig332126_40+7
aagagattttataggtaatgcgtggtacgcttactc

>PAA009_GuaymasIMG09_blk008_contig332126_40+8
taaagaagaagaataagggggaaggaatgacgcatt

>PAA009_GuaymasIMG09_blk008_contig332126_40+9
caagagaagggaagaagcgattgctaaaaaagagt

>PAA009_GuaymasIMG09_blk008_contig332126_40+10
gagatacgggttgagagaggtctacgcaatcgtggaca

>PAA006_GuaymasIMG06_blk015_contig2216663_559+1
tttataccctcgtgtgaagtttttgcgaaaagttatcaaga

>PAA006_GuaymasIMG06_blk015_contig2216663_559+2
cgatgccaaacagttactacaccgtataatctctgacat

>PAA006_GuaymasIMG06_blk015_contig2216663_559+3
cctttcagtgtcaacgagttgactatgaagttcaaga

>PAA006_GuaymasIMG06_blk014_contig1628169_22+1
gcaattgatatcactaaaagcgtgtatgcgatgtgc

>PAA006_GuaymasIMG06_blk014_contig1628169_22+2
gagtattttggcataaaactggtgaggggagatat

>PAA006_GuaymasIMG06_blk014_contig1628169_22+3
agagatgatgcatacggattgtatgttgccgaactgaa

>PAA006_GuaymasIMG06_blk012_contig1321975_570+1
cagtgatgcaactgtgaaggtatatgacaaaaata

>PAA006_GuaymasIMG06_blk012_contig1321975_570+2
acaagtccttcacccatattgctctttccttttctttc

>PAA006_GuaymasIMG06_blk012_contig1321975_570+3
ctgttctattcggaatatgtggttctcatacatca

>PAA006_GuaymasIMG06_blk011_contig1013584_293+1
cttcgcattgataaaggaaaaattgatgtaatgagcg

>PAA006_GuaymasIMG06_blk011_contig1013584_293+2
ctttcttttagtgtctgtctcattgcttcatcttcac

>PAA006_GuaymasIMG06_blk011_contig1013584_293+3
ggatccatacttcatttttatcgttttggtttcatt

>PAA006_GuaymasIMG06_blk011_contig1013584_293+4
ggctcaaagttatcattgttgcttgtgagtatgtcccagact

>PAA006_GuaymasIMG06_blk011_contig1013584_293+5
gactcagctgcctcctttgcctctttgaccctctcat

>PAA006_GuaymasIMG06_blk011_contig958908_135+1
ccaagatagatacgatgacaaatacggactctatttcg

>PAA006_GuaymasIMG06_blk011_contig958908_135+2
gagttttcaagcaacttcctcatcacaagtttcatatt

>PAA006_GuaymasIMG06_blk011_contig958908_135+3
cagagaaattattggatgtttcagctcaccatttgca

>PAA006_GuaymasIMG06_blk011_contig958908_135+4
tatggattgccaaagacattgacaacttggaactcaact

>PAA006_GuaymasIMG06_blk011_contig958908_135+5
gcaacacttcagagtgaagaagtgctccgtgacttcta

>PAA006_GuaymasIMG06_blk011_contig958908_135+6
acgccaacctattcagtctgtcgtgtctgctcacga

>PAA006_GuaymasIMG06_blk009_contig655975_238+1
ttgtcttcgccttcatctttgctttcagctcgcacaggttattgcggaattctcgcaca

>PAA006_GuaymasIMG06_blk009_contig655975_238+2
atatacttcacacttcttccagataggaattgtattaatgc

>PAA006_GuaymasIMG06_blk009_contig655975_238+3
gtcttctgccatttctccctccgtaatataataactaa

>PAA006_GuaymasIMG06_blk009_contig655975_238+4
gccttcgtggagcatgaatgggtttacgactgttcttcg

>PAA006_GuaymasIMG06_blk009_contig655975_238+5
ggattttgaaggaggaaaaaatagccaactgcaacatc

>PAA006_GuaymasIMG06_blk009_contig655975_238+6
gaaaaatctggtgattggcaaaacaaaaattttactgg

>PAA006_GuaymasIMG06_blk007_contig368707_149+1
aatctgtggataggagcccgtgcatattgtacagtt

>PAA006_GuaymasIMG06_blk007_contig368707_149+2
ctctaattctcatagaaatagtagtggcagtgttgttg

>PAA006_GuaymasIMG06_blk007_contig368707_149+3
actatttgctggtatgtatgtagcattgaaccacaa

>PAA006_GuaymasIMG06_blk007_contig368707_149+4
gtatcattgctattacctgtgcaggcacaccatactgc

>PAA006_GuaymasIMG06_blk007_contig368707_149+5
ttgattcgctctgcatatcttcaagtaatgaaccact

>PAA006_GuaymasIMG06_blk007_contig368707_149+6
tagttacgaatcttcacataatataaaaattgattga

>PAA006_GuaymasIMG06_blk006_contig301829_225+1
cagtatgaagcttatgagttttattgtgatggctccgaac

>PAA006_GuaymasIMG06_blk006_contig301829_225+3
ggttggtgctacctctgaggaggtgagggcgaatgtgtga

>PAA006_GuaymasIMG06_blk006_contig301829_225+4
acttgagcatccagatgttattccagtgccgaaagtagta

>PAA006_GuaymasIMG06_blk006_contig301829_225+5
ttgtggagattgcagcatcccgttattgttgataaga

>PAA006_GuaymasIMG06_blk006_contig301829_225+6
tcaaagcgtctcagaaagttataccgcaagagaaagaaaa

>PAA006_GuaymasIMG06_blk006_contig301829_225+7
tggctcggtctggtccgccccggtcgggcttggtcgggtca

>PAA006_GuaymasIMG06_blk006_contig301829_225+8
acgaagggtctaagggcgtgagagtgtaggcgtagga

>PAA006_GuaymasIMG06_blk006_contig301829_225+9
cttttaacgtagagttctccgtttatgatgctatgata

>PAA006_GuaymasIMG06_blk006_contig301829_225+10
atagtgagtatgaataagtgagtgttttgtatgaaatgtaa

>PAA006_GuaymasIMG06_blk006_contig301829_225+11
gaaaatgttcggtgtttccatctacaagatagaagga

>PAA006_GuaymasIMG06_blk006_contig272272_147+1
ctcaatggtttcttcagaatgaagccgtatgtttcat

>PAA006_GuaymasIMG06_blk006_contig272272_147+2
ctcatttcctcgctgaattgtgcctaaaaatctgcaaata

>PAA006_GuaymasIMG06_blk006_contig272272_147+3
ctgtcaaactcatggagggccattcgcattgataaagg

>PAA006_GuaymasIMG06_blk006_contig272272_147+4
catgttacaggcatttgcaaataactttccatcatttc

>PAA006_GuaymasIMG06_blk006_contig272272_147+5
tcacttattccttttctgattagttctgcttgtctgaaat

>PAA006_GuaymasIMG06_blk006_contig272272_147+6
ctgaagtcgtctttcacaatggaaaggtaaggaaaaa

>PAA006_GuaymasIMG06_blk006_contig272272_147+7
caagcctaagaaatgctgtccgcaatatttcttacttt

>PAA006_GuaymasIMG06_blk006_contig272272_147+8
ctcttcattatccccacatctcacatttcccatgct

>PAA006_GuaymasIMG06_blk006_contig272272_147+9
cagctttagcacatctggatttaatctatgaagcat

>PAA006_GuaymasIMG06_blk006_contig272272_147+10
gcactcttcttctcctctatacatttgttcatctcaatt

>PAA006_GuaymasIMG06_blk006_contig272272_147+11
tattcgccacatcctaaaaagtgaggaaaatcaa

>PAA006_GuaymasIMG06_blk005_contig187263_134+1
ggtcgcaagttctttgttgctcgtgtgggcgcagag

>PAA006_GuaymasIMG06_blk005_contig187263_134+2
ctctcacgaggggaaggctcgccacttcctcccccc

>PAA006_GuaymasIMG06_blk005_contig187263_134+3
agtgtaaagtagtgctttcaccttctcaactttctcctcc

>PAA006_GuaymasIMG06_blk005_contig187263_134+4
ggacttggggcaatatgtcctcataaacccatactac

>PAA006_GuaymasIMG06_blk005_contig187263_134+5
atctttctccttgaatggcttcccacagttgcaacaa

>PAA006_GuaymasIMG06_blk005_contig187263_134+6
gaggactttgtgtcggtgagttacgatgtggagaatg

>PAA006_GuaymasIMG06_blk005_contig187263_134+7
agtaggaccaggtgtcggcggaggaggcgttggagttg

>PAA006_GuaymasIMG06_blk005_contig187263_134+8
aagtgcaacggatgcgcaacgggataatccactctgaatc

>PAA006_GuaymasIMG06_blk005_contig187263_134+9
aaaatgcagttcagcgtttaatggagacgatggactt

>PAA006_GuaymasIMG06_blk005_contig187263_134+10
cctctacatagcagagcacctcattgagaaggaac

>PAA006_GuaymasIMG06_blk005_contig187263_134+11
gaacgatgcgagctcgcctttctttacccctttctgt

>PAA006_GuaymasIMG06_blk005_contig187263_134+12
taaaacaccgaagtgactatgatgaattgcttgaggcg

>PAA006_GuaymasIMG06_blk005_contig187263_134+13
ttctgagggtgtgagatgacagagctacttgaggaagtaac

>PAA006_GuaymasIMG06_blk005_contig187263_134+14
cgcatgctttacgctctcgcctgtcgctttctcgccg

>PAA006_GuaymasIMG06_blk005_contig187263_134+15
gtaaccaatagcatatatctgcaagtgaagaacttag

>PAA006_GuaymasIMG06_blk005_contig187263_134+16
ccttctatcttgtagatggaaacaccgaacattttc

>PAA005_GuaymasIMG05_blk015_contig2011642_422+1
ctctctcattcagagagaaagatggtttgatttgc

>PAA005_GuaymasIMG05_blk015_contig2011642_422+2
catttattacattttttgaagagtttgagagaatctt

>PAA005_GuaymasIMG05_blk014_contig1715204_494+1
gtctctgctacttcttctgatttcctctctctcctac

>PAA005_GuaymasIMG05_blk014_contig1715204_494+2
gtagtgaataaaagaaaagcaattatcagaaatatt

>PAA005_GuaymasIMG05_blk014_contig1715204_494+3
attggtgacgcaactgtaaaggtatacgacaaaaataacaa

>PAA005_GuaymasIMG05_blk014_contig1715204_494+4
tcagagtgtatgcaatgtgttgcgcagaaggtgga

>PAA005_GuaymasIMG05_blk013_contig1513308_585+1
gctttgaaccctcttctgcgactattccgagcgtc

>PAA005_GuaymasIMG05_blk013_contig1513308_585+2
tctgcaattgccaacctccctagtgaaagaacaag

>PAA005_GuaymasIMG05_blk013_contig1513308_585+3
tcttaagacaaaatattagtgagacgataaaaga

>PAA005_GuaymasIMG05_blk013_contig1513308_585+4
catacatggaggaaatataaaatgagtgaaataat

>PAA005_GuaymasIMG05_blk012_contig1204111_477+1
gtagatgctgaggtatccagatttttcaaagacataa

>PAA005_GuaymasIMG05_blk012_contig1204111_477+2
atacttcttgagatatgtatgaacaagtctgtctgg

>PAA005_GuaymasIMG05_blk012_contig1204111_477+3
aggtgtgaagaatggaggaagaaaattttgaggaaa

>PAA005_GuaymasIMG05_blk012_contig1204111_477+4
cgatagattgcttgtcttctatgtaaaggctgaattta

>PAA005_GuaymasIMG05_blk012_contig1158326_331+1
ttgaacagattaaacgctgccttccttctgtgaaaa

>PAA005_GuaymasIMG05_blk012_contig1158326_331+2
cgccccgcggcgcggctcgcaggcgctcggcagta

>PAA005_GuaymasIMG05_blk012_contig1158326_331+3
ttcgggaggataggcaaagataacagatatatactc

>PAA005_GuaymasIMG05_blk012_contig1158326_331+4
gcagaaaatactcaaagatttcagagagtgcgcgcgtgc

>PAA005_GuaymasIMG05_blk011_contig971835_369+1
gcatcaatggcatccatcactctctggatttgaatgaaa

>PAA005_GuaymasIMG05_blk009_contig627060_291+1
ttctatatcatctaatttttcgttaactgaaattgtt

>PAA005_GuaymasIMG05_blk009_contig627060_291+2
ctatccagtaaggcacgaactcacctgaactctcgttctttac

>PAA005_GuaymasIMG05_blk009_contig627060_291+3
gaatccgttataccatcacccatagaatgatgtaca

>PAA005_GuaymasIMG05_blk009_contig627060_291+4
tttatataaacataacggaataacattaataacgtt

>PAA005_GuaymasIMG05_blk009_contig627060_291+5
atggtatcgaataccactaacctttcaccttcattgat

>PAA005_GuaymasIMG05_blk008_contig413459_48+2
ggtgcatcacacatccaaaaccacctcccatcttt

>PAA005_GuaymasIMG05_blk008_contig413459_48+9
cagaagtgtgagcatccagatcgggcattcttccgca

>PAA005_GuaymasIMG05_blk007_contig363725_213+1
ggttggacagtagcacacaaacatgtgagtaacaactt

>PAA005_GuaymasIMG05_blk007_contig363725_213+2
atcttatgcgatttgcatcacttgtggatattttgaaata

>PAA005_GuaymasIMG05_blk007_contig363725_213+3
acagtgcgggcatctcacgcgtctcatttctcatcacgttaaa

>PAA005_GuaymasIMG05_blk007_contig363725_213+4
aaaaggtgagaagaatgatgcaaatgagaaataagct

>PAA005_GuaymasIMG05_blk007_contig363725_213+5
acttctaaatagctgctctaatagcttctttacgaaa

>PAA005_GuaymasIMG05_blk007_contig363725_213+6
attggcatatactgggaagtgatgcctgagaggaaagtt

>PAA005_GuaymasIMG05_blk007_contig363725_213+7
attcttttgcttcttcaaatgattttggaggcttggt

>PAA005_GuaymasIMG05_blk007_contig363725_213+8
gaaggcgaatcactgacaagagatgcaaaaattgc

>PAA005_GuaymasIMG05_blk006_contig262649_159+1
gctaaagagaagatggaaaaagcaataaagctca

>PAA005_GuaymasIMG05_blk006_contig262649_159+2
aatttatctattggatatatttgatattcaattatt

>PAA005_GuaymasIMG05_blk006_contig262649_159+4
tttaatcttattgatatacttattgtttttagattgaac

>PAA005_GuaymasIMG05_blk006_contig262649_159+6
ccttctttaacccgaaattcaaaatatcttggtttca

>PAA005_GuaymasIMG05_blk006_contig262649_159+7
agatgaagcgtcatataatctcacgccaaatgttat

>PAA005_GuaymasIMG05_blk006_contig262649_159+8
attagaaagtgatagcttcataccagactattttttt

>PAA005_GuaymasIMG05_blk006_contig262649_159+9
caatcagatcgctcatcgcagagaagaaaaaacttc

>PAA005_GuaymasIMG05_blk006_contig262649_159+10
tgcgtagcctcatcgaagtctgcgaagatcataccagc

>PAA005_GuaymasIMG05_blk006_contig262649_159+11
gagaaagatattactgttatcaacaaaaccatagagactgt

>PAA005_GuaymasIMG05_blk006_contig262649_159+12
ctgtaccctgtgtttgtaactgctcgcttatatct

>PAA005_GuaymasIMG05_blk006_contig262649_159+13
gccagaaacgccatgtacaagctcaatagagctta

>PAA005_GuaymasIMG05_blk006_contig262649_159+14
tgatttcaagtgagtctttcgccaaatccatataa

>PAA005_GuaymasIMG05_blk006_contig249997_127+1
atcagtgatgcaactgtgaaggtatatgacaaaaata

>PAA005_GuaymasIMG05_blk006_contig249997_127+2
acacaagtccttcacccatattgctctttccttttctttc

>PAA005_GuaymasIMG05_blk006_contig249997_127+3
ctctgttctattcggaatatgtggttctcatacatca

>PAA005_GuaymasIMG05_blk006_contig249997_127+4
atgcttttagtttcttgtctcgtgcaaggtctttgc

>PAA005_GuaymasIMG05_blk006_contig249997_127+5
ggtgttgttacataaagcacggttgaggtctttgctg

>PAA005_GuaymasIMG05_blk006_contig249997_127+6
aaagggagccctgttgagaagggtgatttcacaaaaagc

>PAA005_GuaymasIMG05_blk006_contig249997_127+7
tttgatgttgtatagagatagcaaccatcttttgt

>PAA005_GuaymasIMG05_blk006_contig249997_127+8
ccttttgttccaccacctcaatggtctttctcacgcc

>PAA005_GuaymasIMG05_blk006_contig249997_127+9
gcacagaggtgagggggaagtagattgcgacaatgg

>PAA005_GuaymasIMG05_blk005_contig188091_129+1
cagtatgaagcttatgagttttattgtgatggctccgaa

>PAA005_GuaymasIMG05_blk005_contig188091_129+2
cctccatcgaaacctcaatctcacccatcacttttatt

>PAA005_GuaymasIMG05_blk005_contig188091_129+3
ggttggtgctacctctgaggaggtgagggcgaatgtgtg

>PAA005_GuaymasIMG05_blk005_contig188091_129+4
acttgagcatccagatgttattccagtgccgaaagtagt

>PAA005_GuaymasIMG05_blk005_contig188091_129+5
ttgtggagattgcagcatcccgttattgttgataag

>PAA005_GuaymasIMG05_blk005_contig188091_129+6
tcaaagcgtctcagaaagttataccgcaagagaaagaaa

>PAA005_GuaymasIMG05_blk005_contig188091_129+7
tggctcggtctggtccgccccggtcgggcttggtcgggtc

>PAA005_GuaymasIMG05_blk005_contig188091_129+8
acgaagggtctaagggcgtgagagtgtaggcgtagg

>PAA005_GuaymasIMG05_blk005_contig188091_129+9
cttttaacgtagagttctccgtttatgatgctatgat

>PAA005_GuaymasIMG05_blk005_contig188091_129+10
atagtgagtatgaataagtgagtgttttgtatgaaatgta

>PAA005_GuaymasIMG05_blk004_contig93457_38+1
atcgccaccctcgcaggattgggtggttactatataag

>PAA005_GuaymasIMG05_blk004_contig93457_38+2
gccaggattgacaaaaattcgggctgattgggagcac

>PAA005_GuaymasIMG05_blk004_contig93457_38+3
gctgagaatttcagcgatcgagtgatagctgcact

>PAA005_GuaymasIMG05_blk004_contig93457_38+4
gtacaatgctttgcatcgttgtatcgctttgcagtgt

>PAA005_GuaymasIMG05_blk004_contig93457_38+5
gatgtggatagacccggagtagcatattgtagggtggaggtac

>PAA005_GuaymasIMG05_blk004_contig93457_38+6
acggagtgactttttatgatgctataaggtgtttatc

>PAA005_GuaymasIMG05_blk004_contig93457_38+8
gctggacaagaaggtggtaacaggaacataaaaatag

>PAA005_GuaymasIMG05_blk004_contig93457_38+9
gaggtactttcgctaaatcatatactactttgcctatc

>PAA005_GuaymasIMG05_blk004_contig93457_38+10
atttctggacatgcgggcacaaatatccttttaaagtt

>PAA005_GuaymasIMG05_blk004_contig93457_38+11
gatccatcaatagccttggactctaacgataatata

>PAA005_GuaymasIMG05_blk004_contig93457_38+12
actcatggagcagtccaaacaatatagtttcggtacc

>PAA005_GuaymasIMG05_blk004_contig93457_38+13
ataacagaagagaaagcgttgaggttggtaaatgca

>PAA005_GuaymasIMG05_blk004_contig93457_38+14
ttgaagagtttatatgcgctactatctgcgacacatatat

>PAA005_GuaymasIMG05_blk004_contig93457_38+17
ttagaaggttcttatttaaactattatagacttaatgac

>PAA005_GuaymasIMG05_blk004_contig93457_38+24
tctgtggggtgcaatcggtccgctcatcaagttag

>PAA001_GuaymasIMG01_blk021_contig1745781_275+1
gagctcccttgcaagtgctgagaattctctgcttcttt

>PAA001_GuaymasIMG01_blk021_contig1745781_275+2
gtctactctctctatatattgtttgtggagaagataccat

>PAA001_GuaymasIMG01_blk021_contig1745781_275+3
ggaactttcttggatgctcaattgcagatgatgaagga

>PAA001_GuaymasIMG01_blk021_contig1745781_275+4
ggccctttcgtgagaaaaaagaaaagaaaaaaagaga

>PAA001_GuaymasIMG01_blk021_contig1745781_275+5
catacgcacataaatcaacaaggacaagcagaaatcaa

>PAA001_GuaymasIMG01_blk015_contig762355_114+1
gtaagttcagctcgtatttacgtaaccgcgctatatcaaag

>PAA001_GuaymasIMG01_blk015_contig762355_114+2
ctcatcgaatatcacgatgtttcccgatttgtactcaagcttga

>PAA001_GuaymasIMG01_blk015_contig762355_114+3
gtagatatgaaaatttttgttttgcatttgattttca

>PAA001_GuaymasIMG01_blk015_contig762355_114+4
tacgttcaggtttacgctccttctccagtctttcctta

>PAA001_GuaymasIMG01_blk015_contig762355_114+5
gcgaactataccacagaataagtggttggagattttaa

>PAA001_GuaymasIMG01_blk015_contig762355_114+6
gtaggagacactataatatatgcgacgaataaaaa

>PAA001_GuaymasIMG01_blk015_contig762355_114+7
ttaatataaacgctaacacctgctagttccgtgcctg

>FWA019_PR1031_blk003_contig228001_327+1
taaaaatgaggagaaaggtcaacttctacaagcacta

>FWA019_PR1031_blk003_contig228001_327+2
ttatgagagcattcgcccgtcgctgctcagtcgttacta

>FWA019_PR1031_blk003_contig228001_327+3
aaaaatgagaagaaggaggaaggagaggagaaaagcct

>FWA019_PR1031_blk003_contig228001_327+4
aggatgcagattcggtggtccaggacacggtctcgg

>FWA019_PR1031_blk003_contig203781_193+1
tgcaccgtgctgactgcaaggactgcgaggtattc

>FWA019_PR1031_blk003_contig203781_193+2
cgaaggagacgctgcggaagtatccgaatgcgatgct

>FWA019_PR1031_blk003_contig203781_193+3
cgcaaagcatcgtcgcatcatgcacaaccctgaaac

>FWA019_PR1031_blk003_contig200933_174+1
gattcgtaaggcagctaccgattcagagttacttccacat

>FWA019_PR1031_blk003_contig200933_174+2
ggactttgtatcagtgagctatgatgtagagaacgacgag

>FWA019_PR1031_blk003_contig200933_174+3
actttctcatcttccccgtctttcttgctctctttctc

>FWA019_PR1031_blk003_contig163689_10+1
ccctcgtatgaatatgttctgaagaagactgtgag

>FWA019_PR1031_blk003_contig163689_10+2
ccttcaaccttgaccctcaacgaacacggaatcggcgt

>FWA019_PR1031_blk003_contig163689_10+3
aaattcaaagtgaagcggaacgcatggtggggtataa

>FWA019_PR1031_blk003_contig163689_10+4
cttgaccagatacgagtgctttcggaggaggaatagg

>FWA019_PR1031_blk002_contig150962_580+1
cgcacctgatagtctgtcaaatcatttccgctttgct

>FWA019_PR1031_blk002_contig150962_580+2
ccctaatattctgcgttttcctcgcttaagcacgagca

>FWA019_PR1031_blk002_contig150962_580+3
acgatgacgatgcttcctctgacgatgacgatgatt

>FWA019_PR1031_blk002_contig150962_580+4
attgacccgcagacattcaaggaaagaatggagtggc

>FWA019_PR1031_blk002_contig73903_230+1
gaaattgagaagagagaatacagaatggatgtttt

>FWA019_PR1031_blk002_contig73903_230+2
cgacctctgcggaatttttgacagatacgtggagaaaaa

>FWA019_PR1031_blk002_contig73903_230+3
acggagaaactgaaaacgctgtgcgacgcattcaacgaaa

>FWA019_PR1031_blk002_contig73903_230+4
gaacttctctcggatggaagactgcggaggaaataga

>FWA019_PR1031_blk002_contig73903_230+5
gggctgaaagaggcaataatcaggaagaagatgcta

>FWA019_PR1031_blk002_contig73903_230+6
aaagttcgtcatgttggtgagagattaggcaaatggt

>FWA019_PR1031_blk002_contig73903_230+7
attctgagggtgtgaggaggtgatgtgaagtgcgggt

>FWA019_PR1031_blk002_contig50130_130+1
atgtttagaatagatgcctcgcttctgagagaatgcgt

>FWA019_PR1031_blk002_contig50130_130+2
acctctaaatgaagatacagacggcgaagcactgct

>FWA019_PR1031_blk002_contig50130_130+3
aagaaaatcccgtatctgcaatcgcctcatactcaagt

>FWA019_PR1031_blk002_contig50130_130+4
gtcgtagctctgcgggtcaatcgctatatacttgcca

>FWA019_PR1031_blk002_contig50130_130+5
aaaaacttataaagggtgagacaaatctccttcctga

>FWA019_PR1031_blk002_contig50130_130+6
gtggatccgaaggcgtggctttcagcgattttgtataa

>FWA019_PR1031_blk002_contig50130_130+7
gttcaagcgtggcaccgcatagaatatcggcaaatcctgc

>FWA019_PR1031_blk002_contig50130_130+8
tccacatccttccgcagcaccacaaatcctaaatctc

>FWA019_PR1031_blk002_contig50130_130+9
ctctttactgtcagtgagcgagataaaaagaaaact

>FWA019_PR1031_blk002_contig50130_130+11
tgacattcaaatacagacgaaaaatcacaattaccga

>FWA019_PR1031_blk002_contig37388_80+1
aatgtctgtggtcagaggaacaagtcaaagcattaatcac

>FWA019_PR1031_blk002_contig37388_80+2
tgataatgcttcctgtgtctctttatcttttgtaaa

>FWA019_PR1031_blk002_contig37388_80+3
aagagcattcgcatatcttataggttggcaggcaaa

>FWA019_PR1031_blk002_contig37388_80+4
attttaaagatttaaagacatatgtggaagaggaag

>FWA019_PR1031_blk002_contig37388_80+5
gcatgttgtatatgtctgatgcgttcagacctgtgat

>FWA019_PR1031_blk002_contig37388_80+6
attcgtaacactcctatatagtttatagagattaag

>FWA019_PR1031_blk002_contig37388_80+7
ttatcatgtgtccgccttttcgggtaacgcctcgc

>FWA019_PR1031_blk002_contig37388_80+8
cagataaacgaattatggaaaaaggagaaagagaaca

>FWA019_PR1031_blk002_contig37388_80+9
gagaggaaaaaactctggtgctttgctcacaacataga

>FWA019_PR1031_blk002_contig37388_80+10
cttctgttttgcacggaagctctgcgagctcccgcag

>FWA019_PR1031_blk002_contig37388_80+11
aagaagtgggagaaggtcaaggcgcttgcagttattc

>FWA019_PR1031_blk002_contig37388_80+12
aaggcgaagtggtggaagtgagcaagcttgaagtata

>FWA019_PR1031_blk002_contig37388_80+13
aaaactttgacgaggagaaggagagagcgaatttacg

>FWA019_PR1031_blk002_contig37388_80+14
cgcccctcttatttttccacactcaaacttccgcttct

>FWA019_PR1031_blk002_contig36070_71+1
ttgtgcagcatgtatggattcagcacgggcttctgc

>FWA019_PR1031_blk002_contig36070_71+2
agaagagtcctctgacatcttcgtatctcacgagttcg

>FWA019_PR1031_blk002_contig36070_71+3
aaaattcaatgaaaagccaagcgaagcgctcacattg

>FWA019_PR1031_blk002_contig36070_71+4
tatttagcgaggtttagtttggatggagtaacatggg

>FWA019_PR1031_blk002_contig36070_71+5
taataaagcaaatacttaatctcggttttagcgaag

>FWA019_PR1031_blk002_contig36070_71+6
tgtgaagtcctaaattccctcatgaaaactcctccaa

>FWA019_PR1031_blk002_contig36070_71+7
tcacttataataattggaaatctcgttatctaaccattc

>FWA019_PR1031_blk002_contig36070_71+8
agcgtgttggcaatgttctctatgttctctggcagtg

>FWA019_PR1031_blk002_contig36070_71+9
tcagatgcctacttgcagtggtcggttgtcataaagaaca

>FWA019_PR1031_blk002_contig36070_71+10
aaaattaaccccgtcttcttcttcgcctctcaatttttat

>FWA019_PR1031_blk002_contig36070_71+11
ggttcgtgtttacgatgagctgaacgatgaagttcttttga

>FWA019_PR1031_blk002_contig36070_71+12
ccgctcacggcttctatcgcacctttctgccgaagc

>FWA019_PR1031_blk002_contig36070_71+13
tgcactcttcccctttcatatatcgtcctcttgctctt

>FWA019_PR1031_blk002_contig36070_71+14
cgtataactctctctcaagctcacgctctctcgt

>FWA018_PR1007_blk007_contig628687_872+1
cttaccatcaccgacacaggtttatgagatgttacac

>FWA018_PR1007_blk007_contig628687_872+2
aagtcctctcaagtagtccttacccccgacatacgcttg

>FWA018_PR1007_blk007_contig599905_703+1
ccaccctctctgctacctgctccgcctcatatctcg

>FWA018_PR1007_blk007_contig599905_703+2
ggctattcaacgacgctcacgagtgcgaagaagagcat

>FWA018_PR1007_blk007_contig577699_535+1
cgcttaactccttcagcaacgcctctctctcttctttcg

>FWA018_PR1007_blk007_contig577699_535+2
cccaacccaaactccttgaaaagagcgcttactctg

>FWA018_PR1007_blk007_contig577509_529+1
atgttttcacatatacggaatttccgtcgtttttagtgt

>FWA018_PR1007_blk007_contig577509_529+2
ttttcgcttttttagtgcaagagaagggtgtgcgtgtga

>FWA018_PR1007_blk007_contig529088_200+1
tcgggaattcgtcggaggcacgggtcgggaaatcaaag

>FWA018_PR1007_blk007_contig529088_200+2
atgattattgagaagtttgagagagatgtggtggaggat

>FWA018_PR1007_blk007_contig529088_200+3
gatattgtaacagatgctatactcaaaattgacaat

>FWA018_PR1007_blk007_contig520752_142+1
ccgctcacggcttctatcgcacctttctgccgaagct

>FWA018_PR1007_blk007_contig520752_142+2
gcaaataaggaaattatatgagaagaggggcagagagaaga

>FWA018_PR1007_blk007_contig520752_142+3
gaatctataacacctctgaagagcttggagaatctgcca

>FWA018_PR1007_blk006_contig488274_2021+1
gaaagtaggagctgccctacccatttgcaaagagctca

>FWA018_PR1007_blk006_contig488274_2021+2
tgacgaagagagaccctgtggaagacatcaaaaagctg

>FWA018_PR1007_blk006_contig488274_2021+3
cgtagaatactacaaaaaccatccatcagagggagat

>FWA018_PR1007_blk006_contig453324_1668+1
gaggaagtgcaagagaggctgcgcagggctcgtgagtgtg

>FWA018_PR1007_blk006_contig453324_1668+2
ctcgtcgttctctacatcatagctcactgatacatagtctt

>FWA018_PR1007_blk006_contig453324_1668+3
aaaactctatgaagagccacgcaaaactgctcgcaat

>FWA018_PR1007_blk006_contig438052_1510+1
tgaaagtaagtgcgtggaagactctgctgcgttaag

>FWA018_PR1007_blk006_contig438052_1510+2
tgaggatacgggcgagattgtcgtgtggtgagaaaa

>FWA018_PR1007_blk006_contig438052_1510+3
aaattgtcaagaagttggaggatgcgtgggattctgcgaa

>FWA018_PR1007_blk006_contig360870_869+1
acaggtgacacgcactcaatcatatcttatgagtgggattt

>FWA018_PR1007_blk006_contig360870_869+2
ttgcatttgcagctggtgtcggcagtgtgattgttat

>FWA018_PR1007_blk006_contig360870_869+3
aactgttgcgctgcctcgcaagcgattcaatgattatgtt

>FWA018_PR1007_blk006_contig360870_869+4
aaaaaccgaaaaacctttaaatagggtaattatattaca

>FWA018_PR1007_blk004_contig84797_546+1
agccctcgtcttctaaggtggtgccgacgaactgaa

>FWA018_PR1007_blk004_contig84797_546+2
cctcacttcttaagcacgagcatggcggttctacata

>FWA018_PR1007_blk004_contig84797_546+3
gcatgtgaccttcttctccactttgaatgtgtcact

>FWA018_PR1007_blk004_contig84797_546+4
aactcctcgtcgtccccggcgttccccccctcgtggg

>FWA018_PR1007_blk004_contig84797_546+5
ccgctcaatcagtctcacggtgtctgcatcatgaagga

>FWA018_PR1007_blk004_contig84797_546+6
gaagaacgggagaaggaagtagagggtttagtgaaat

>FWA018_PR1007_blk004_contig84797_546+7
aaattcttcgctcctctccttcctcacggcaaaaag

>FWA018_PR1007_blk004_contig84797_546+8
atagatgagttcatagatgagcaccgcaagattaagg

>FWA018_PR1007_blk004_contig84797_546+9
tccaccattattcaattacccacttgccatatataa

>FWA018_PR1007_blk004_contig84797_546+10
aacacgctttatcacggcggtgagcgagcagaacacat

>FWA018_PR1007_blk004_contig84797_546+11
gctctcgctctttctcgtagagtttgaagagttct

>FWA018_PR1007_blk004_contig84797_546+12
gagaatctctttttcgagggggcgtgggatgtagta

>FWA018_PR1007_blk004_contig84797_546+13
aggactacattcgcttagaaggcgtcgtaataaagaagtt

>FWA018_PR1007_blk004_contig84797_546+14
ctgaagtatgcgggcatcaaaatagggacggtgaaatatc

>FWA018_PR1007_blk004_contig84797_546+15
atgatgtcctatggcagaatatctcaaagcgagaataat

>FWA018_PR1007_blk004_contig31260_59+11
tcattggttatcaccctctcacagcctgcacatattgcga

>FWA018_PR1007_blk004_contig31260_59+12
cacgagagagcgtgagcttgagagagagttatacg

>FWA018_PR1007_blk004_contig31260_59+13
ctgagtattgagcgtttttctcttcctattttttccttt

>FWA018_PR1007_blk004_contig31260_59+14
cgctcaccatgccctcacttaacacggggacgcaca

>FWA018_PR1007_blk004_contig31260_59+15
gaatgcaagaactacatcgtgacgaaagcgggctct

>FWA018_PR1007_blk004_contig31260_59+16
aaagcgattaaggcgcatgaggaagggaaaaaggagc

>FWA018_PR1007_blk004_contig31260_59+17
cgctcaaagcatctttgaacttcgcaagaaatctctcg

>FWA018_PR1007_blk004_contig31260_59+18
gctttgtccgcagtatcgcctgtgactgcgcacttgt

>FWA018_PR1007_blk004_contig31260_59+19
aaagaagcgaaagaagaaaaagagcgggatgtaatgtt

>FWA018_PR1007_blk004_contig31260_59+20
tcaatgaccgatgagcacgatgcgccgctgaacgca

>FWA018_PR1007_blk004_contig31260_59+21
aagtcgctgcgaatgcgagcatgctcaccttacattt

>FWA018_PR1007_blk004_contig31260_59+22
gtcttctaaccactctaatcgctctttgtatgtttg

>FWA018_PR1007_blk004_contig31260_59+23
gctcctcgatacctccgtcgttctcccgaccttcac

>FWA018_PR1007_blk004_contig31260_59+24
gggcataacgaacatatttcctattgcctcgtggact

>FWA018_PR1007_blk004_contig31260_59+25
aagcatagatgaagaggattacatcattcagttcgt

>FWA018_PR1007_blk004_contig31260_59+26
acttgagtatgaggcgattgcagatacgggtttctctt

>FWA018_PR1007_blk004_contig31260_59+27
gttttcacatatacggaatttccgtcgtttttagtgt

>FWA018_PR1007_blk004_contig31260_59+28
tcttagatgcaacgctgcaaacgactaccgatgaga

>FWA018_PR1007_blk004_contig31260_59+29
actatttaaatacccctttgctctatatactttatgta

>FWA018_PR1007_blk004_contig31260_59+30
ctccttatgtagaaccgccatgctcgtgcttaagaagtg

>FWA018_PR1007_blk004_contig31260_59+31
aggatttaccgatattctatgcggtgccacgcttgaac

>FWA018_PR1007_blk004_contig31260_59+32
aaagatatatataccgctttagttcatgagggagagg

>FWA018_PR1007_blk004_contig31260_59+33
ttatagccttccgccccgcttccgtccttattttg

>FWA018_PR1007_blk004_contig31260_59+34
aaactcaaagaggagcagagcctctgaatgaccga

>FWA018_PR1007_blk004_contig31260_59+35
aagaagttcggaaacgaaggagaaaagaaatagaaaaa

>FWA018_PR1007_blk002_contig6182_153+1
aaacctaaacgggaaaggcgtgatatatgcgttgtcttt

>FWA018_PR1007_blk002_contig6182_153+2
aagaaatttggtgagttaatactaaaggcaatagaa

>FWA018_PR1007_blk002_contig6182_153+6
acgacatgcgaggcgtttgcttgggtctgcccacgttcat

>FWA018_PR1007_blk002_contig6182_153+7
ttccctctcaccactcctcttccctctctcgcattaa

>FWA018_PR1007_blk002_contig6182_153+11
ttcacttcgcccttgcgcacttctatctcaatcgg

>FWA018_PR1007_blk002_contig6182_153+12
ctaaaccttcttcctcactcatctcccctcaccttc

>FWA018_PR1007_blk002_contig6182_153+13
catctgatgcgttgcatgcacgaccatccagcgtgca

>FWA018_PR1007_blk002_contig6182_153+25
gttcaagcgtggcaccgcatagaatatcggtaaatcctgc

>FWA018_PR1007_blk002_contig6182_153+26
agtgtatagtaacgccttcactttctctactttctcc

>FWA018_PR1007_blk002_contig6182_153+31
gtctctaccaccgcaggccacccgtaaagcgttgcctt

>FWA018_PR1007_blk002_contig6182_153+32
tcggcacgacctcaaaagcaatggtgtcaatcgtga

>FWA018_PR1007_blk002_contig6182_153+41
tatctctatctcctgcctgtctacctctgtcatcgcatc

>FWA018_PR1007_blk002_contig6182_153+42
ctcgcacttcacggtcggtgttggagttggcgtagg

>FWA018_PR1007_blk002_contig6182_153+56
tccagagcgaagcaggacaagcgcttcaacagcgtttc

>FWA018_PR1007_blk002_contig6182_153+58
tcatagattggtcagtgattcaatgctgatttcttcgcc

>FWA010_RafaPB12019_blk004_contig647910_1280+1
gagcctgtcagagggagtgtggtcggcgcaacggtaga

>FWA010_RafaPB12019_blk004_contig647910_1280+2
ggagtgtgttgtgagcgatctccacctactcatgcaa

>FWA010_RafaPB12019_blk004_contig647910_1280+3
gaggctcaatatatttttactcggcttaagcctcgga

>FWA010_RafaPB12019_blk003_contig112111_23+6
tgtaaggcgatggtgcgggtcagaggtcataagcggggggac

>FWA009_RafaPR008_blk004_contig717499_1120+1
caaaagctggagctgttacacaactcagatatgtga

>FWA009_RafaPR008_blk004_contig717499_1120+2
cgtgtttattgcccaacgaagattcaccaaagtataaca

>FWA009_RafaPR008_blk004_contig717191_1109+1
cttatatcagattcgttttctgcgcttcgaactttgatg

>FWA009_RafaPR008_blk004_contig717191_1109+2
cgcaaagaatatattcgctctgattcgagctgtagc

>FWA009_RafaPR008_blk004_contig716739_1105+1
cgcgagggtatgatgtctcgcttcgtttggaggatacaacctc

>FWA009_RafaPR008_blk004_contig716739_1105+2
ctgtaatgcctccacttttttctattcttgtttcaacaca

>FWA009_RafaPR008_blk004_contig666232_892+1
gcggagattgtaaatgatgctcatgcagacgttgagc

>FWA009_RafaPR008_blk004_contig666232_892+2
tttgagagagaagtatttgagagcgctctcctacacag

>FWA009_RafaPR008_blk004_contig545939_279+1
acctcatctacatcaatgcccgcctccctgaacgactg

>FWA009_RafaPR008_blk004_contig545939_279+2
tcgtaatatttgcagagtgggcatatttcgtctttttttg

>FWA009_RafaPR008_blk004_contig526632_189+1
gccgatcatccctgtctgcgaggatgaaataaaagtg

>FWA009_RafaPR008_blk004_contig526632_189+2
gactacacgataggagaaaaagagtataaaaggctaag

>FWA009_RafaPR008_blk004_contig526632_189+3
tgtcactcggctcttctttcatgatatacttgagtgcg

>FWA009_RafaPR008_blk003_contig467447_1465+1
tgaagttaggagctgatttaatattcagcgctgaggacc

>FWA009_RafaPR008_blk003_contig467447_1465+2
aaaatctcctcaacgcactcctgattaccgctgcgcta

>FWA009_RafaPR008_blk003_contig299668_740+1
cgcctttgatattcagagagccgcttatctttgaggc

>FWA009_RafaPR008_blk003_contig299668_740+3
caataagcatagatagcaaaaattacttagaacctttca

>FWA009_RafaPR008_blk002_contig82306_306+1
ctgctggggagaaggtgagagtgtagagatagagagagc

>FWA009_RafaPR008_blk002_contig82306_306+2
ccatacccttctcgttgagaaagatgaatatgaaacata

>FWA009_RafaPR008_blk002_contig82306_306+3
cgcgtcaaaagaaatctatgtgtggagaaatatgagc

>FWA009_RafaPR008_blk002_contig82306_306+4
caagaatctggagattggtaaaacaaaggtcttgctggc

>FWA009_RafaPR008_blk002_contig82306_306+5
gcactccctcccttctttaaaagacttttgctattc

>FWA009_RafaPR008_blk002_contig82306_306+6
gatccttatcttcctcccctttctggtcgtaataac

>FWA009_RafaPR008_blk002_contig82306_306+7
gtcaatagaacctgcggcggtattgactgtaactgtatt

>FWA009_RafaPR008_blk002_contig82306_306+8
gtgaaatattctcagtgaaattttcgtaaacaaatgtc

>FWA009_RafaPR008_blk002_contig80593_297+1
tccaacagaacgagtggatgaggctaagcgggcagc

>FWA009_RafaPR008_blk002_contig80593_297+2
gcattgcaattactcgcatctctgagagtggaagag

>FWA009_RafaPR008_blk002_contig80593_297+3
gaacttcagcatcaaagtagactatcgtaagctta

>FWA009_RafaPR008_blk002_contig80593_297+4
tgcaacatgaggaagcattagaaactctgtctcacac

>FWA009_RafaPR008_blk002_contig80593_297+5
atggttgctttgactatctcatacttttcattgacat

>FWA009_RafaPR008_blk002_contig80593_297+6
cagcatggcagtcttgcgaaacatctgatcgcctcct

>FWA009_RafaPR008_blk002_contig80593_297+7
ttatcctcaggcggctgaggcatttcgctcgttt

>FWA009_RafaPR008_blk002_contig80593_297+8
gtgaaaggttatcaaggaagttggatgtggggatgta

>FWA009_RafaPR008_blk002_contig22436_35+1
tgaaagtgagtttgttgtcggtacgaatacatgaaggt

>FWA009_RafaPR008_blk002_contig22436_35+2
acttgagcatttagtgaaaagacactcttggaccgg

>FWA009_RafaPR008_blk002_contig22436_35+3
gtacgatgttcaaataagcattgataatcagaatta

>FWA009_RafaPR008_blk002_contig22436_35+4
gaacagataacagccaataaagtcagcaagctacttt

>FWA009_RafaPR008_blk002_contig22436_35+5
gtgagcataactgcggacacaggcgagagccttttga

>FWA009_RafaPR008_blk002_contig22436_35+6
gtgaatctcagatgcactttcatcataattacctct

>FWA009_RafaPR008_blk002_contig15377_1+1
gtgtcggcagaagcacttcatctctttacacccc

>FWA009_RafaPR008_blk002_contig15377_1+2
gaggcgtgaacggaggcacaggccctggggtgagttt

>FWA009_RafaPR008_blk002_contig15377_1+3
atttctgagcagcatccaatacattctttgggaaatc

>FWA009_RafaPR008_blk002_contig15377_1+4
taaactgtttcactgagcatggattgttctctgcaa

>FWA009_RafaPR008_blk002_contig15377_1+5
taaacctctattgtggtctttgcgggcacggtctcagaaaacg

>FWA009_RafaPR008_blk002_contig15377_1+6
tctttttattcttttcgcttaagccttgatttcacgg

>FWA009_RafaPR008_blk002_contig15377_1+7
gttaatgacctcgtaagcatcgtaaagctccttctc

>FWA009_RafaPR008_blk002_contig15377_1+8
gcgagcttgagcctgtaatcatcggcttccgcatcgt

>FWA009_RafaPR008_blk002_contig15377_1+9
ttatcatcacaccattatcatggaaaagaagagagc

>FWA009_RafaPR008_blk002_contig15377_1+10
ttatcatcacaccattatcaaggaaaagaagagagc

>FWA009_RafaPR008_blk002_contig15377_1+11
gctcatcaattacttcctcataagttacagaccctcgtt

>FWA009_RafaPR008_blk002_contig15377_1+12
aaaatgccatctttctttccagctttgttgactcttca

>FWA009_RafaPR008_blk002_contig15377_1+13
gctgtttatcatctctattactttagttgtcagtga

>FWA009_RafaPR008_blk002_contig15377_1+14
ggagaagagagcaaaagaaatcacagaaaaggatt

>FWA009_RafaPR008_blk002_contig15377_1+15
gtaacagctttggctgaggcggtctctcatgtgaaag

>FWA009_RafaPR008_blk002_contig15377_1+16
aacactctttttgcttctctctctatcgctttccttgc

>FWA009_RafaPR008_blk002_contig15377_1+17
ggaaagcaccaccgtgctcggcttattggcaatgatattt

>FWA009_RafaPR008_blk002_contig15377_1+18
gattcattgcggcctctgtcgtgctccctgaaccac

>FWA009_RafaPR008_blk002_contig15377_1+19
tcacctttctgccatttccactcaacctgctcagctg

>FWA009_RafaPR008_blk002_contig15377_1+20
ctttgtgttatctcaaaacgccctccaaagtatgaga

>FWA009_RafaPR008_blk002_contig15377_1+21
cgcgaataaataagaaaaagagcgttgaaaaatatt

>FWA009_RafaPR008_blk002_contig15377_1+22
gttcatgactgctcggttatcgtcactgagggcaccga

>FWA009_RafaPR008_blk002_contig15377_1+23
ctctcaaactcccctcagacgcacagaaatgcatctc

>FWA009_RafaPR008_blk002_contig15377_1+24
acgacgagcataaacacagactgtgcccactccatgc

>FWA009_RafaPR008_blk002_contig15377_1+25
tcatgctgcctcgtaagaagttcaaagattatgtc

>FWA009_RafaPR008_blk002_contig15377_1+26
cctactttatctcatacttcacatagccgattact

>FWA009_RafaPR008_blk002_contig15377_1+27
atcgtaatcataaggatcaaagtcatcttttttgcct

>FWA009_RafaPR008_blk001_contig695_18+1
cgactttcatattcacatttcaactcttcctctgctag

>FWA009_RafaPR008_blk001_contig695_18+2
cttattatgattgagttagatctcacgctcgcaggcgctg

>FWA009_RafaPR008_blk001_contig695_18+3
cccatgatgtccttgaaaaagcgagcaacctccaaatcaag

>FWA009_RafaPR008_blk001_contig695_18+4
cctttgtctcagaagatagttcagcagccagaagagttg

>FWA009_RafaPR008_blk001_contig695_18+5
cgtagagctctagcctgagcgattcaagcttacagag

>FWA009_RafaPR008_blk001_contig695_18+6
cgatacttagctggctttctcccataatcattgtcatg

>FWA009_RafaPR008_blk001_contig695_18+7
ccgtagttgatcagacatgcttcgtatatagcgtctag

>FWA009_RafaPR008_blk001_contig695_18+8
gcagggaactcttcggcgaatgctttcagttgacaaagttaaa

>FWA009_RafaPR008_blk001_contig695_18+9
gcaagagttatgtcgtgcttctcaatctcacttatga

>FWA009_RafaPR008_blk001_contig695_18+10
gttggtgttacaggaaaatctgttgcaatatcaccatctgt

>FWA009_RafaPR008_blk001_contig695_18+11
gccccagtatcccttaagaacctccttcagtatcttat

>FWA009_RafaPR008_blk001_contig695_18+12
ggactactttgtcatcacctgtgagtagcttgctgact

>FWA009_RafaPR008_blk001_contig695_18+13
ggccattataaagttacatgaagggaaatcccttgcga

>FWA009_RafaPR008_blk001_contig695_18+14
gttaggtcatccctatctatcatgaacttgagctcttttctc

>FWA009_RafaPR008_blk001_contig695_18+15
gcatacaagaccctcctttgttcggccggcacgaatc

>FWA009_RafaPR008_blk001_contig695_18+16
gcttttctacttcttttttattttttctatttcttaa

>FWA009_RafaPR008_blk001_contig695_18+17
gggcaaggagcttgtgggggaggaggattcatcgc

>FWA009_RafaPR008_blk001_contig695_18+18
ggctgctattgtttctatcttaggtatcatcttaactt

>FWA009_RafaPR008_blk001_contig695_18+19
ggactgatctgctgctctctttttatgacttctaagt

>FWA009_RafaPR008_blk001_contig695_18+20
gagacagtaagcgcgcacattgaattcaatgtcatca

>FWA009_RafaPR008_blk001_contig695_18+21
gaaggacttcttctttgtctatccctttgcgctggtactct

>FWA009_RafaPR008_blk001_contig695_18+22
gcgaggcttccagcttgaggctttgttagcatacatga

>FWA009_RafaPR008_blk001_contig695_18+23
gcacctcctgggctggcagcttatttcactgccagcgtt

>FWA009_RafaPR008_blk001_contig695_18+24
gtaacggaggtccaacattcatggctattcagatcacat

>FWA009_RafaPR008_blk001_contig695_18+25
gataggcaagtattttcagatagtgaaaatatttgaaatg

>FWA009_RafaPR008_blk001_contig695_18+26
gctcttttatctctttcaatacctgttgctctcgctc

>PAA017_GuaymasIMG17_blk003_contig30614_33+1
tcttatattcttgctttaactcctttatttgctccttta

>PAA017_GuaymasIMG17_blk003_contig30614_33+2
gttacaccgctttctcccgacattttggcatacggaaagc

>PAA017_GuaymasIMG17_blk003_contig30614_33+3
gtcaaacgcaattccattgatgctggaatttccaca

>PAA017_GuaymasIMG17_blk003_contig30614_33+4
aaaactccaattgttttgtcttataaactttaggtttagt

>PAA017_GuaymasIMG17_blk003_contig30614_33+5
taagtaacagcgagcataagcggaaactgcggaagcaatag

>PAA017_GuaymasIMG17_blk003_contig30614_33+6
gatgttttggaagtgcgtggaaaagcatatgaggaaatgg

>PAA017_GuaymasIMG17_blk003_contig30614_33+7
acgaaactcattcggttggaaacgcaaccgagtttaag

>PAA017_GuaymasIMG17_blk003_contig30614_33+8
ataaatatgaggggaatacatgttgaagatagtattag

>PAA017_GuaymasIMG17_blk003_contig30614_33+9
agagagaatataacagagtttgatttagagaaaggtgt

>PAA017_GuaymasIMG17_blk003_contig30614_33+10
tgcttcattactaattcaagttcaggtgaagtaaggaaagca

>PAA017_GuaymasIMG17_blk003_contig30614_33+11
tcaagcaaattgcgaaactcttcttaaactctttgt

>PAA017_GuaymasIMG17_blk003_contig30614_33+12
accgaatgagtttcgttggatataatcgctcacgcataacaga

>PAA017_GuaymasIMG17_blk003_contig30614_33+13
cgtgaataccgtataaggaaaacggacttccttcgccttt

>PAA017_GuaymasIMG17_blk003_contig30614_33+14
aaattcgctcacacttttaaactccttccacttctccct

>PAA017_GuaymasIMG17_blk003_contig30614_33+15
acgaaggattactgatgtttcggtatgtgcttgaaga

>PAA017_GuaymasIMG17_blk003_contig30614_33+16
ttaagaaatcataaagcatttttgccatatttgaacg

>PAA017_GuaymasIMG17_blk003_contig30614_33+17
atttcgtttttaatgcggtaattgcactgacatttataaa

>PAA017_GuaymasIMG17_blk003_contig30614_33+18
aatttacaactgaatgataacctcctcctccagcat

>PAA017_GuaymasIMG17_blk003_contig30614_33+19
tgagagcataggcttctttgcttgcggtggtggtag

>PAA017_GuaymasIMG17_blk003_contig30614_33+20
ctctttttcagcatttcgtaatactctaaccatttct

>PAA017_GuaymasIMG17_blk003_contig30614_33+21
tttaaagaccctcccgacgatgataaatatgttatt

>PAA017_GuaymasIMG17_blk003_contig30614_33+22
agaagcgaacaggcggcaagggaggcgctttggatactaa

>PAA017_GuaymasIMG17_blk003_contig30614_33+23
taaagagtgatttcttaacaaactcaaatctccttctctc

>PAA017_GuaymasIMG17_blk003_contig30614_33+24
taactaaatccttctttggcattttcgcatcacctta

>PAA017_GuaymasIMG17_blk003_contig30614_33+25
gaaatagtgtctaatgtgtctgaaatggtgcttgtaatc

>PAA017_GuaymasIMG17_blk003_contig30614_33+26
tatttacattttcttgaggaacaacctcaacagccacacc

>PAA017_GuaymasIMG17_blk003_contig30614_33+27
acagacgcctcgtttcgctctcttggcggtcgcactcg

>PAA017_GuaymasIMG17_blk003_contig30614_33+28
ttacatttaagataactgctaagatgattgctctctgtgcc

>PAA017_GuaymasIMG17_blk003_contig30614_33+29
ttgctttcgccttccatagttcgctgggcttgatga

>PAA017_GuaymasIMG17_blk003_contig30614_33+30
cataggtctatatagaatccgtaaatcctgctcaatccat

>PAA017_GuaymasIMG17_blk003_contig30614_33+31
gcggagaaggcggttgcgaagaagagtaagtggattgctc

>PAA017_GuaymasIMG17_blk003_contig30614_33+32
aacttacaattgcggaattactcacagcggaaaagag

>PAA017_GuaymasIMG17_blk003_contig30614_33+33
tgtaactggtagatggtatgcaatcggagctgtaaagc

>PAA017_GuaymasIMG17_blk003_contig30614_33+34
cggaggacaacgagctatcatcgggagcctggctgcgta

>PAA017_GuaymasIMG17_blk003_contig30614_33+35
ccacgaatcgtatcggatcgcttgtcggtcctgcttcctc

>PAA017_GuaymasIMG17_blk003_contig30614_33+36
gctttcacaagagcgataatctggtcttcaagcgcttt

>PAA017_GuaymasIMG17_blk003_contig30614_33+37
tcgcttatctcacactttggcttctctcttaatccatc

>PAA017_GuaymasIMG17_blk003_contig30614_33+38
ggtagagcaggagaagaaaaggaagtcgctgggcttctaa

>PAA017_GuaymasIMG17_blk003_contig30614_33+39
agaaggtggtgaaaggaaaaggaggtggtgtaaaatt

>PAA017_GuaymasIMG17_blk003_contig30614_33+40
gcttatactgcctatgggcgccatgagcgagttcaaa

>PAA017_GuaymasIMG17_blk003_contig30614_33+41
acacctgtgtttatggtatctaatgtgtccgaaatggt

>PAA017_GuaymasIMG17_blk003_contig30614_33+42
agatttaaatatggggtcgcataatattgttttaga

>PAA017_GuaymasIMG17_blk003_contig30614_33+43
ataagcgacacaatagatagtatttcggacatagtggatag

>PAA017_GuaymasIMG17_blk003_contig30614_33+44
catatctttcagacacaataaaaacaggaatagatga

>PAA017_GuaymasIMG17_blk003_contig30614_33+45
catatctttcagacacaataaaaacaggaatagatgata

>PAA017_GuaymasIMG17_blk003_contig30614_33+46
atagagatacactagtgctttattgcctcttttgctgc

>PAA017_GuaymasIMG17_blk003_contig30614_33+47
ggtctttgtaaagagctgcttccgcttccactt

>PAA017_GuaymasIMG17_blk003_contig30614_33+48
cttcttgcaaccgctccttttcccttaagacttccgtctta

>PAA017_GuaymasIMG17_blk003_contig30614_33+49
aatccttatttcatcacaagcatcagtcgcaatata

>PAA017_GuaymasIMG17_blk003_contig30614_33+50
tctctccaaatcgtgagtggaaggcagagtagccc

>PAA017_GuaymasIMG17_blk003_contig30614_33+51
ctattaaatactttgtggtatttgaaaaaatttttaa

>PAA017_GuaymasIMG17_blk003_contig30614_33+52
ccttgcatgtcgtatgtgattctattcacgagaatg

>PAA017_GuaymasIMG17_blk003_contig30614_33+53
gacgaatctgagagcgtgtctgcgtaatatatattga

>PAA017_GuaymasIMG17_blk003_contig30614_33+54
aagagattatcttggagaaaacgcagactttgtatgtga

>PAA017_GuaymasIMG17_blk003_contig30614_33+55
ttataataccttcccctagcgtctctgcgaaatcc

>PAA017_GuaymasIMG17_blk003_contig27033_10+1
gctaactgcggggcggaggcttcggtatgagccttga

>PAA017_GuaymasIMG17_blk003_contig27033_10+2
tcgcttctcttcaagcgttaccatcttcaccacctt

>PAA017_GuaymasIMG17_blk003_contig27033_10+3
tatattgaaagcaattgaagcaatatggtgagaaggt

>PAA017_GuaymasIMG17_blk003_contig27033_10+4
ttagcgaaagaatatctatgaagtgttgctgacat

>PAA017_GuaymasIMG17_blk003_contig27033_10+5
cgctctttcaggactttaaacccttgaagcaccctg

>PAA017_GuaymasIMG17_blk003_contig27033_10+6
ctggaaatatatccgaaaatccttttaagagggtag

>PAA017_GuaymasIMG17_blk003_contig27033_10+7
aaaactgaattactcctctcaccgaagcatccaac

>PAA017_GuaymasIMG17_blk003_contig27033_10+8
gaagatttaagcggaaacgcagtggcggtttatgaagt

>PAA017_GuaymasIMG17_blk003_contig27033_10+9
aaggagcgagttcacccagggatgccgaagagggttgagaat

>PAA017_GuaymasIMG17_blk003_contig27033_10+10
aaagtgtgtgcggttcatcggcgtaaccccgaatga

>PAA017_GuaymasIMG17_blk003_contig27033_10+11
tttgaagaaagagagttatattttgtggaggtata

>PAA017_GuaymasIMG17_blk003_contig27033_10+12
tatcgcaaaataccgctttcggacatggagagggatg

>PAA017_GuaymasIMG17_blk003_contig27033_10+13
atgctcgctgttacttatgggaattaattgagaagg

>PAA017_GuaymasIMG17_blk003_contig27033_10+14
aacataaggattcggagaaggttgcggatagcatgttg

>PAA017_GuaymasIMG17_blk003_contig27033_10+15
aaaaccatttactgttaagcctacctctatatctgtaaactc

>PAA017_GuaymasIMG17_blk003_contig27033_10+16
gcgaattcgtcgtctgtgaatagggccccacgaaattt

>PAA017_GuaymasIMG17_blk003_contig27033_10+17
acatttggctctggcttctgaaatgggcgagagaatgg

>PAA017_GuaymasIMG17_blk003_contig27033_10+18
aatttcttcgcctgaatagtcgtcccgtattgcct

>PAA017_GuaymasIMG17_blk003_contig27033_10+19
atatcccctcttattttttcactctgggggtaaaaa

>PAA017_GuaymasIMG17_blk003_contig27033_10+20
attttctcacccccaaagggaaaaaagaagagatgagg

>PAA017_GuaymasIMG17_blk003_contig27033_10+21
ctctttttaatacatcactgaccatatgttaaatta

>PAA017_GuaymasIMG17_blk003_contig27033_10+22
tcacatcttcaatatccacatatcttgaagaaacgata

>PAA017_GuaymasIMG17_blk003_contig27033_10+23
ttgcttcggcggatttgcgaatgggcgtgaaattgtt

>PAA017_GuaymasIMG17_blk003_contig27033_10+24
gttaaacttattaagttggagaaatcagcaacgataag

>PAA017_GuaymasIMG17_blk003_contig27033_10+25
cagagggggcggtgcggtgttgtgccattttcccccc

>PAA017_GuaymasIMG17_blk003_contig27033_10+26
tgaaaaataagtgaatgctcatttttcagtcacagaaaa

>PAA017_GuaymasIMG17_blk003_contig27033_10+27
agacaggacgccttcagagcgactatattctccccga

>PAA017_GuaymasIMG17_blk003_contig27033_10+28
agttcatatatgcgtcgcaaatccacccttgtgagcgg

>PAA017_GuaymasIMG17_blk003_contig27033_10+29
gtattcctcgtggctacgctccctttcacccatctcg

>PAA017_GuaymasIMG17_blk003_contig27033_10+30
tgctgtccgcaaccgctcaaattggatttgtttgaag

>PAA017_GuaymasIMG17_blk003_contig27033_10+31
cattcatcgtctctgcgatttctcgctcctcgtcggtga

>PAA017_GuaymasIMG17_blk003_contig27033_10+32
tcgcaggaggatggagcaggcagcggagctgatgatacaga

>PAA017_GuaymasIMG17_blk003_contig27033_10+33
gtatgtatgttgctctcgtgtctgcaagtgccgtaga

>PAA017_GuaymasIMG17_blk003_contig27033_10+34
tccctatcagaacctgcggtaaatctgtaaatactaa

>PAA017_GuaymasIMG17_blk003_contig27033_10+35
cacccttttcatctgtcctctcaaaaacttccttat

>PAA017_GuaymasIMG17_blk002_contig23217_90+1
gatcaccccgatccagagtttagaggtggagtaggca

>PAA017_GuaymasIMG17_blk002_contig23217_90+2
atgtctctgcctgccctgctgttcggtcaaattcgta

>PAA017_GuaymasIMG17_blk002_contig23217_90+3
actggaaactgcaagaactcaaggtgcggttcaaagttt

>PAA017_GuaymasIMG17_blk002_contig23217_90+4
ttcctccccttcctcaatcggcgcctccttacaaagc

>PAA017_GuaymasIMG17_blk002_contig23217_90+5
taagagtgtgccgtcgtagcggaatttacgaattgag

>PAA017_GuaymasIMG17_blk002_contig23217_90+6
caggctcggagaagaatattacgagagcatacgacctt

>PAA017_GuaymasIMG17_blk002_contig23217_90+7
cagatttccatccgaatctatgagtattttcggcgcta

>PAA017_GuaymasIMG17_blk002_contig23217_90+8
gacgaatgagtggataaggctttcaaagaagatgat

>PAA017_GuaymasIMG17_blk002_contig23217_90+9
tgtgaagctcgcatgacgctccgactaaagaggcg

>PAA017_GuaymasIMG17_blk002_contig23217_90+10
atgattacctgtgcgtgagtattcagtgcggtgcggt

>PAA017_GuaymasIMG17_blk002_contig23217_90+11
gagttcaagccagaggattatgtgtcggtgagtta

>PAA017_GuaymasIMG17_blk002_contig23217_90+12
gttgtagaagagtatgagcgaaatccttcttcggatg

>PAA017_GuaymasIMG17_blk002_contig23217_90+13
ttgaacacggagaaagagatgctttggtcgcacactg

>PAA017_GuaymasIMG17_blk002_contig23217_90+14
aaacgcaaaacttgctttcgctcactctcacttacaa

>PAA017_GuaymasIMG17_blk002_contig23217_90+15
attaaagatactgtggatagtatatgttcagatgttcaa

>PAA017_GuaymasIMG17_blk002_contig23217_90+16
cacatccctttcatgtcttcgcttctctgctaaaag

>PAA017_GuaymasIMG17_blk002_contig23217_90+17
taataatgttgaagttatagaattagagcgagagagt

>PAA017_GuaymasIMG17_blk002_contig23217_90+18
gcagcatgacgatagcatcactgtagtgcactgggatta

>PAA017_GuaymasIMG17_blk002_contig23217_90+19
acataacgatgtggaagcatacatatatatggggacgg

>PAA017_GuaymasIMG17_blk002_contig23217_90+20
tatttgaacagtcaaaaacatttctctcgtattctga

>PAA017_GuaymasIMG17_blk002_contig23217_90+21
aataacgacggtaaaatcagtttgggaataattgatattg

>PAA017_GuaymasIMG17_blk002_contig23217_90+22
agtatgtgcgtggagtttttgactgctcaaatatggcga

>PAA017_GuaymasIMG17_blk002_contig23217_90+23
aagaattagcgaggttggtcgcatcgttttgctttt

>PAA017_GuaymasIMG17_blk002_contig23217_90+24
aaaaagcgggaatgcgtaaagatgttttagagtggta

>PAA017_GuaymasIMG17_blk002_contig23217_90+25
gtgaatatcgcataaggaaaacggatttcctgcggt

>PAA017_GuaymasIMG17_blk002_contig23217_90+26
gaaaacggtctcgcaagcggtgaaaacactattgaaatcacaa

>PAA017_GuaymasIMG17_blk002_contig23217_90+27
taatttctccccatacaaatctttccgtgagtgtat

>PAA017_GuaymasIMG17_blk002_contig23217_90+28
aattgattaaattagaaactcacccaactttaagcgga

>PAA017_GuaymasIMG17_blk002_contig23217_90+29
caatatatgcttatttagaagagacaataaaaaccgc

>PAA017_GuaymasIMG17_blk002_contig23217_90+30
taagatttcagattttgttaaatccttctctgctcc

>PAA017_GuaymasIMG17_blk002_contig23217_90+31
tagtggaaatatcatctattgctgtgtttattgtgttttga

>PAA017_GuaymasIMG17_blk002_contig23217_90+32
gctaatttgaaaggggagtgtctcatagttaaaagttat

>PAA017_GuaymasIMG17_blk002_contig23217_90+33
caaagataggaagacactactgtttttggacacttt

>PAA017_GuaymasIMG17_blk002_contig23217_90+34
attgggtcttgaagacccattttacattattcaccct

>PAA017_GuaymasIMG17_blk002_contig23217_90+35
agcatcacaagctcgtctctcagctcttctatctttctga

>PAA017_GuaymasIMG17_blk002_contig23217_90+36
acgccacatgtgctatacttcggctcgccaaagcc

>PAA017_GuaymasIMG17_blk002_contig17119_62+1
gaaggaacatggaattgatgtaagtggaatggagga

>PAA017_GuaymasIMG17_blk002_contig17119_62+2
gaatacctcttcaccatacacactctcaatcacaagga

>PAA017_GuaymasIMG17_blk002_contig17119_62+3
tgtccttccactcggcaaccccttcacaacaatttt

>PAA017_GuaymasIMG17_blk002_contig17119_62+4
acagtagcggatgcgacatcatggacaaacgcacaga

>PAA017_GuaymasIMG17_blk002_contig17119_62+5
agcatctctcgctttgattgtgaggttgtaaatctc

>PAA017_GuaymasIMG17_blk002_contig17119_62+6
tcagcaacttggaaagtatcataggcaagcaaaactt

>PAA017_GuaymasIMG17_blk002_contig17119_62+7
aaagaggagaaggaggtaggattgcctgaacaaagatg

>PAA017_GuaymasIMG17_blk002_contig17119_62+8
tctttctgtgcgtaatactcctcactcacagtcattca

>PAA017_GuaymasIMG17_blk002_contig17119_62+9
aagggtgaagcacctgttgagcaagtgaagagaggagt

>PAA017_GuaymasIMG17_blk002_contig17119_62+10
actattgatgtgagaggtggtagaattccacacatca

>PAA017_GuaymasIMG17_blk002_contig17119_62+11
aattgtgtcagcaacaaacgcagaaagttgaacaag

>PAA017_GuaymasIMG17_blk002_contig17119_62+12
actttggcttgcgatttttcattcgcctttcagtg

>PAA017_GuaymasIMG17_blk002_contig17119_62+13
acttgatgaggtggatggatttactcatattaaagaa

>PAA017_GuaymasIMG17_blk002_contig17119_62+14
agcgcacgaagatgcggaggaattcgcatggtggcgtcgt

>PAA017_GuaymasIMG17_blk002_contig17119_62+15
atactcttcatctttcggggtgtatactaaaactgttg

>PAA017_GuaymasIMG17_blk002_contig17119_62+16
cgctcctgtgcgagggtctttcgcatccaaatacac

>PAA017_GuaymasIMG17_blk002_contig17119_62+17
gaaatccgcctttaccttgcccgtgttctctacgcaca

>PAA017_GuaymasIMG17_blk002_contig17119_62+18
tctatatacacagtcgtcgccaagtcgcttgctaaat

>PAA017_GuaymasIMG17_blk002_contig17119_62+19
tatgtcgctccacgaacccttgagcgtatctttcgcaactt

>PAA017_GuaymasIMG17_blk002_contig17119_62+20
agagagtataggataaggaaaactgactttctgcggttg

>PAA017_GuaymasIMG17_blk002_contig17119_62+21
cttgcatccttcaatgcatgctcaagatattcataat

>PAA017_GuaymasIMG17_blk002_contig17119_62+22
tattttttgcatgagaaggaggtgattaatgtggata

>PAA017_GuaymasIMG17_blk002_contig17119_62+23
aaaaaataaaggaaggaggcctaatctgcctcattga

>PAA017_GuaymasIMG17_blk002_contig17119_62+24
ttgagacctccgcttacactttcacgctcaaccttctg

>PAA017_GuaymasIMG17_blk002_contig17119_62+25
cgcttaactgtatatccacttttagttgtttcacctt

>PAA017_GuaymasIMG17_blk002_contig17119_62+26
tgcgattgaattggctgtttggggtatatgttatgta

>PAA017_GuaymasIMG17_blk002_contig17119_62+27
ctcgcaactcatactgaatatgtcgtaaccatgaatat

>PAA017_GuaymasIMG17_blk002_contig17119_62+28
cttcttcttccattttgctgaggagatgaataagtttttc

>PAA017_GuaymasIMG17_blk002_contig17119_62+29
agcctgttgaaaacaggctacgccttggaggctacaag

>PAA017_GuaymasIMG17_blk002_contig17119_62+30
tgagcggaatcacgccctgaaggtgttttccaagagtgt

>PAA017_GuaymasIMG17_blk002_contig17119_62+31
gtctcaaaggaagaattccaaaaacggttctggaagca

>PAA017_GuaymasIMG17_blk002_contig17119_62+32
gaagacacctctgtgaacatcttcaagcgggtagttca

>PAA017_GuaymasIMG17_blk002_contig17119_62+33
gtataaagaaggctctgaatactgctggctatgctgga

>PAA017_GuaymasIMG17_blk002_contig17119_62+34
gatttctcctcttttgtcgccttcaacgcctcgtttatctc

>PAA017_GuaymasIMG17_blk002_contig17119_62+35
cagggtcaacatagcccacacatggcgatgcgttgagtgt

>PAA017_GuaymasIMG17_blk002_contig17119_62+36
ggggtaacggttcatcattacattaagcgaggcggcacttacgagtg

>PAA017_GuaymasIMG17_blk002_contig17119_62+37
tcaagccactcccgaaatcccactcaatcttctgtatc

>PAA017_GuaymasIMG17_blk002_contig17119_62+38
ttcggtgtcaatctcacatcggtgccgtctctctca

>PAA017_GuaymasIMG17_blk002_contig17119_62+39
cagcagaagcgccattcgcattctcgctggcagcagga

>PAA017_GuaymasIMG17_blk002_contig17119_62+40
ctatttcatctggtgcattactgccaaagtaaggaac

>PAA017_GuaymasIMG17_blk002_contig17119_62+41
caggaagctcttatcgcacagcaccgttgcggcg

>PAA017_GuaymasIMG17_blk002_contig17119_62+42
gaaggagtttgcaagaaagagaggtgggggagacgg

>PAA017_GuaymasIMG17_blk002_contig17119_62+43
tataataagggagaggaggaagagagagaaattcaa

>PAA017_GuaymasIMG17_blk002_contig17119_62+44
caaactcttgcaggctcattttgtagaatgattgttg

>PAA017_GuaymasIMG17_blk002_contig17119_62+45
caaccttcacaagcagcgaacacggcttcggagtgggcgt

>PAA014_GuaymasIMG14_blk004_contig209796_173+1
catgtctcgcacttccacttgtcttcttctactttgc

>PAA014_GuaymasIMG14_blk004_contig209796_173+2
aatagaaatggcgaaatgtatggaagagaagaagcga

>PAA014_GuaymasIMG14_blk004_contig209796_173+3
ttcttatgagaaaaaagtggagaagaagagggtatt

>PAA014_GuaymasIMG14_blk004_contig209796_173+4
aagacctccgcatttgtcgcaccatgtatatatgaga

>PAA014_GuaymasIMG14_blk004_contig188373_142+1
tttatcaaataagcgtgtgcgttgtccgaatttaccgtata

>PAA014_GuaymasIMG14_blk004_contig188373_142+2
ctctccttccaacaggtgctcggaggtattctccaaa

>PAA014_GuaymasIMG14_blk004_contig188373_142+3
aggttatttgataaaattggagagtgtgagtgtgagga

>PAA014_GuaymasIMG14_blk004_contig188373_142+4
tctcatacgcccaccgcctccttgccccaccctttcttc

>PAA014_GuaymasIMG14_blk004_contig151908_90+1
gttctcgttgtaaggtgatagaaatgaaaatgttga

>PAA014_GuaymasIMG14_blk004_contig151908_90+2
cagttcatcagtgaacatcagcatatacacatgcca

>PAA014_GuaymasIMG14_blk004_contig151908_90+3
agagtgttcccgccatgttctcgtatcgcacaatatc

>PAA014_GuaymasIMG14_blk004_contig151908_90+4
gaagtctcgcaatcgccatgtcccgctctctcttcctc

>PAA014_GuaymasIMG14_blk004_contig151908_90+5
gatagagatagccgtagatgcgaactctgaacgatgatg

>PAA014_GuaymasIMG14_blk004_contig151908_90+6
ccgtctgctgctgttgctgcgcctgcattccaaaaaa

>PAA014_GuaymasIMG14_blk004_contig151908_90+7
atctctacccaccatcctatctctggctcttctcttc

>PAA014_GuaymasIMG14_blk004_contig151908_90+8
gcgacatcacctccctttaccttttttaagaaatctc

>PAA014_GuaymasIMG14_blk004_contig145762_79+1
gcaatatcaacgagaatgaaatgcacatgataaagg

>PAA014_GuaymasIMG14_blk004_contig145762_79+2
tttctcatccaagaacattcttgcaatttcaaacac

>PAA014_GuaymasIMG14_blk004_contig145762_79+3
ttgaggatttgcaattggaggcagtctctgagcctgctccgaca

>PAA014_GuaymasIMG14_blk004_contig145762_79+4
ccacacgaccctacgaaacttcttatgcgatgttctta

>PAA014_GuaymasIMG14_blk004_contig145762_79+5
caaggacatcctccgcaggtttcgtgtccttgtcta

>PAA014_GuaymasIMG14_blk004_contig145762_79+6
ggttgaacagggaggggcttcctgcgatgactgcga

>PAA014_GuaymasIMG14_blk004_contig145762_79+7
tccgccacttcttcctgatgattgcctctcttaatcc

>PAA014_GuaymasIMG14_blk004_contig145762_79+8
taggaagtgtgaagtttggaaaggaggagtatgtatg

>PAA014_GuaymasIMG14_blk004_contig122609_31+1
ttcttcattctccacacctcaaaaatggaaaataa

>PAA014_GuaymasIMG14_blk004_contig122609_31+2
tgctatacctgtggtagaccagtttgcgaaagacatgctg

>PAA014_GuaymasIMG14_blk004_contig122609_31+3
agatgcggaaaagtcattcccgctttttcatgtcg

>PAA014_GuaymasIMG14_blk003_contig76200_56+1
aattgtttcttccacgcttgctgcaactctctgaacttc

>PAA014_GuaymasIMG14_blk003_contig76200_56+2
tcttatcgcagaaggcgtgaagcagatatgacagtca

>PAA014_GuaymasIMG14_blk003_contig76200_56+3
gctgcgccaccgccaacaggacctgtcgcaagcgt

>PAA014_GuaymasIMG14_blk003_contig76200_56+4
attattctcgctttgaggtattctgccatagggcatca

>PAA014_GuaymasIMG14_blk003_contig76200_56+5
aaaaccgtagaaagttccttgcatttctatgcacgaa

>PAA014_GuaymasIMG14_blk003_contig33289_9+1
cctcatatttatatagtctattgcttttattgccatt

>PAA014_GuaymasIMG14_blk003_contig33289_9+2
ccttgcatttttcgatgggcgtaaagtgcggacatcca

>PAA014_GuaymasIMG14_blk003_contig33289_9+3
aattctaattttttaatttcaactttaaaatctgat

>PAA014_GuaymasIMG14_blk003_contig33289_9+4
attatttgttcaatcagcggcaatttaaagagttcttc

>PAA014_GuaymasIMG14_blk003_contig33289_9+5
cgaacttttcttgttcaagaaggcaagcatcacatc

>PAA014_GuaymasIMG14_blk003_contig33289_9+6
ctctttcggacgtagtgctacagcttgagtacaatcttcac

>PAA014_GuaymasIMG14_blk003_contig33289_9+7
aataaaagataaaaataaaatattaaaatattagtgt

>PAA014_GuaymasIMG14_blk003_contig33289_9+8
ataaaataaagtaggatattctatattattttcttttagc

>PAA014_GuaymasIMG14_blk003_contig33289_9+9
gcactacaacagcttttggaagacttgtgtgtttccac

>PAA014_GuaymasIMG14_blk003_contig33289_9+10
tccttctcgataaaattcttcatcttgtcccactcg

>PAA014_GuaymasIMG14_blk003_contig33289_9+11
atgctatctgtaagaacacatacacccccatattcg

>PAA014_GuaymasIMG14_blk003_contig33289_9+12
ataataagttattttcttataacgaagctctctcag

>PAA014_GuaymasIMG14_blk003_contig33289_9+13
actatacagctcgatattttttaactcaaaatgaatat

>PAA014_GuaymasIMG14_blk003_contig33289_9+14
tatatggactttctcagcaaaaacaaagacaagatga

>PAA014_GuaymasIMG14_blk003_contig33289_9+15
gcccactcctgctggataacaccgactgcgttcaga

>PAA014_GuaymasIMG14_blk003_contig33289_9+16
gaaatcactgagaacatctatgatgagccaatcgtt

>PAA014_GuaymasIMG14_blk003_contig33289_9+17
tttatggttagtggcaatatgaactgtgatgcgtaactta

>PAA014_GuaymasIMG14_blk003_contig33289_9+18
ttgttattgttccgtttgctaaatcggtagttgttgc

>PAA014_GuaymasIMG14_blk003_contig33289_9+19
tcagtagaggtagccagcccctacctttcagccctc

>PAA014_GuaymasIMG14_blk003_contig33289_9+20
gttagagtaccaaaccgtgatggatcgtttgccgcttcga

>PAA012_GuaymasIMG12_blk007_contig777693_80+1
gttggaagcgtgaggtttccccgttctctgaacgcaaagag

>PAA012_GuaymasIMG12_blk007_contig777693_80+2
cacacaagcacgagcagggaggctcaacataatccgc

>PAA012_GuaymasIMG12_blk007_contig777693_80+3
cgaggcggtagttcctctctcattcgctcctcctctgt

>PAA012_GuaymasIMG12_blk006_contig710227_691+1
ttcatacacatggcatttcggtgatggcacgacagcgac

>PAA012_GuaymasIMG12_blk006_contig710227_691+2
cgattcttccctgctcacacaatgaaaaattctgga

>PAA012_GuaymasIMG12_blk006_contig585374_325+1
aattcattgagaaagacgctcgtcttgtggaaaacggcag

>PAA012_GuaymasIMG12_blk006_contig585374_325+2
aaacttcggaaagagcttgcgaaagtaggggtaga

>PAA012_GuaymasIMG12_blk006_contig585374_325+3
aaattaaggctgcaagacttcgccgactgcgatata

>PAA012_GuaymasIMG12_blk006_contig585374_325+4
tcggctgagatgtccgttgtgtggtggaacgg

>PAA012_GuaymasIMG12_blk006_contig526552_144+1
agacttcttaaaaaaggtaaagggaggtgatgtcgc

>PAA012_GuaymasIMG12_blk006_contig526552_144+2
ttccaccataagcgaaagaagcgtgggcgaaggggt

>PAA012_GuaymasIMG12_blk006_contig526552_144+3
catgggacttcaacatacggagcaggcggtctctccga

>PAA012_GuaymasIMG12_blk006_contig525187_141+1
ccgtttgaatgttttttcagaaaagtaaaaagagcaa

>PAA012_GuaymasIMG12_blk006_contig525187_141+2
caaaagagcaattcacttgcacatgcgagtgcatga

>PAA012_GuaymasIMG12_blk006_contig525187_141+3
tagtgatagcctgttgcttctcctgttgcattcaagcaa

>PAA012_GuaymasIMG12_blk006_contig525187_141+4
ttctttaaaaatggagggcaagaaggatttagtcttag

>PAA012_GuaymasIMG12_blk006_contig525187_141+5
gaggtgaaggcgaaaatccctctcccccctcggagg

>PAA012_GuaymasIMG12_blk005_contig366721_304+1
ctgcgacgccgtttgtggtgtctggataccacttagta

>PAA012_GuaymasIMG12_blk005_contig366721_304+2
tttcactcacagaatttccagtcgcagtggatttg

>PAA012_GuaymasIMG12_blk005_contig366721_304+3
aaggcaaagcgagggaatttgtggatagaagcggac

>PAA012_GuaymasIMG12_blk005_contig366721_304+4
tcataaagtgagtaaggagttggacatttcgtatgtga

>PAA012_GuaymasIMG12_blk005_contig366721_304+5
ttcatcaagttacctcgccctcttctccatctgaaca

>PAA012_GuaymasIMG12_blk005_contig366721_304+6
cagagcagttctatgaacttcctgtgcttctcatccaataa

>PAA012_GuaymasIMG12_blk005_contig301347_67+1
acttccactctcactctcacctttcactcccttcact

>PAA012_GuaymasIMG12_blk005_contig301347_67+2
ggcatctgctatcatcacaactgtcgttgttgcgataat

>PAA012_GuaymasIMG12_blk005_contig284399_2+1
ccgattataacgccttggttcattaagtcatcagc

>PAA012_GuaymasIMG12_blk005_contig284399_2+2
aaaactattgctgctactatcaataaatatggtaa

>PAA012_GuaymasIMG12_blk005_contig284399_2+3
ttacacgaaatacagatatgcgggatatacacatatcc

>PAA012_GuaymasIMG12_blk005_contig284399_2+4
taattcatttgattgacattcatgaagagtcttctgt

>PAA012_GuaymasIMG12_blk004_contig254044_330+1
caatctcgatgttgctacttcaggcaaacgcatag

>PAA012_GuaymasIMG12_blk004_contig254044_330+2
atactcttgtgcaaaattgtcaatttctattagc

>PAA012_GuaymasIMG12_blk004_contig254044_330+3
gtaaactaacttgtgtggatagccctttagggtaa

>PAA012_GuaymasIMG12_blk003_contig107539_143+1
aaatttaaaaagagctgttgttgcaaataacgtcttt

>PAA012_GuaymasIMG12_blk003_contig107539_143+2
cttccataaaatcactctgttggaaaatttatcttgt

>PAA012_GuaymasIMG12_blk003_contig107539_143+3
taatttggttattacttcttttatattatataaaat

>PAA012_GuaymasIMG12_blk003_contig107539_143+4
cctatttacttatgatttaatgttagaatttactct

>PAA012_GuaymasIMG12_blk003_contig107539_143+5
tataacactatcattgtctaaattttctatcgttaaa

>PAA012_GuaymasIMG12_blk003_contig107539_143+6
catcatttttatagtcttgattcttatgtgcttatg

>PAA012_GuaymasIMG12_blk003_contig107539_143+7
gacgattggcactactgggactgggtatatttacaa

>PAA012_GuaymasIMG12_blk003_contig107539_143+8
atattgtatagagcattaatgattttaagcatataatcaa

>PAA012_GuaymasIMG12_blk003_contig107539_143+9
atatcctactttcatactctttagagcgtcaggcag

>PAA012_GuaymasIMG12_blk003_contig107539_143+10
ttataaacacttgctgcttctgctctaaaaaaaatta

>PAA012_GuaymasIMG12_blk003_contig107539_143+11
ttcctctggagccatgacatgagtatctatataaa

>PAA012_GuaymasIMG12_blk003_contig61934_10+1
gccggtcagattgaagagttacgagcgcatccaataaa

>PAA012_GuaymasIMG12_blk003_contig61934_10+2
ttcgattttacagatgtgtattatgtgaagatagat

>PAA012_GuaymasIMG12_blk003_contig61934_10+3
aatgaatacgcttaaattgcaaattataacataatttt

>PAA012_GuaymasIMG12_blk003_contig61934_10+4
gttatgttaaaagaatattaatcttcttccttttcat

>PAA012_GuaymasIMG12_blk003_contig61934_10+5
tctaatgcaaacactaaagaatacatccctcttttaa

>PAA012_GuaymasIMG12_blk003_contig61934_10+6
gaattatcgagatatagagatagatgtaagaatcaagat

>PAA012_GuaymasIMG12_blk003_contig61934_10+7
tatgatagaaaagttgatacgttttcatcattcat

>PAA012_GuaymasIMG12_blk003_contig61934_10+8
aaaatgacatgtgaaataaaagcatggggatataac

>PAA012_GuaymasIMG12_blk003_contig61934_10+9
ttaagagaaatgctcatctgggaaaagttatgtgcaa

>PAA012_GuaymasIMG12_blk003_contig61934_10+10
taaactattcggagatggtgatgtagtacaaatttt

>PAA012_GuaymasIMG12_blk003_contig61934_10+11
tcaccataccgaaagttgatgattcatttgtataatc

>PAA012_GuaymasIMG12_blk003_contig61934_10+12
attccagttcgatttacataaaggtgaggcggaaactat

>PAA012_GuaymasIMG12_blk003_contig61934_10+13
aagatagacaagcaaggacggctaatatggagaag

>PAA012_GuaymasIMG12_blk003_contig61934_10+14
aatcaaaatcatatttaaatctatgtagagcatct

>PAA012_GuaymasIMG12_blk003_contig61934_10+15
tttgagggtacgcttgatgaaagtgaggaggacact

>PAA012_GuaymasIMG12_blk003_contig61934_10+16
tagggggagtaataactatgccaagatgccctaaatgcggaa

>PAA012_GuaymasIMG12_blk003_contig61934_10+17
tcctatctattgtatcatccccattccatactttcgc

>PAA012_GuaymasIMG12_blk002_contig30417_47+1
atttattaaagttaggaatgtgagcaaggagttcaaatagaa

>PAA012_GuaymasIMG12_blk002_contig30417_47+2
tgtttcaaattgcctatattttctgaattaaatgaat

>PAA012_GuaymasIMG12_blk002_contig30417_47+3
ttaatatataggacatgataaaccttaaagcttttgg

>PAA012_GuaymasIMG12_blk002_contig30417_47+4
tagagcattgagaacagcgatattggcgtcaataccgg

>PAA012_GuaymasIMG12_blk002_contig30417_47+5
gcatgactgctgagaccatgaataatcactgtttatc

>PAA012_GuaymasIMG12_blk002_contig30417_47+6
gttagatactcgttacgacattcgacctctattgcttcga

>PAA012_GuaymasIMG12_blk002_contig30417_47+7
gttatttctgtttcaggtattaaggtattatccttaa

>PAA012_GuaymasIMG12_blk002_contig30417_47+8
tgttttatcacctcctaactttttattcttcatttc

>PAA012_GuaymasIMG12_blk002_contig30417_47+9
tgtcattctttagttagcatatcttttaaataaaa

>PAA012_GuaymasIMG12_blk002_contig30417_47+10
taactttattgttaagtctctcaatatctttatctcgttaaa

>PAA012_GuaymasIMG12_blk002_contig30417_47+11
atagatcggagatggtcatggacttacgatggttgtga

>PAA012_GuaymasIMG12_blk002_contig30417_47+12
gaagataatattaaaattaaaattaatgataaattcaaa

>PAA012_GuaymasIMG12_blk002_contig30417_47+13
ataaacaccgaatctgtttaatatttatatcagtatt

>PAA012_GuaymasIMG12_blk002_contig30417_47+14
aagtatataatcacctacttttaattcatctaatttcacaa

>PAA012_GuaymasIMG12_blk002_contig30417_47+15
gtcttctgattgcattattatttcactcatttatatcatctc

>PAA012_GuaymasIMG12_blk002_contig30417_47+16
ctgagaatatacatattcccatcccatctcatgcgttagtac

>PAA012_GuaymasIMG12_blk002_contig30417_47+17
ttatattatatatttataatatatcctttacctttataa

>PAA012_GuaymasIMG12_blk002_contig30417_47+18
cttcaatgcgattaatatatttcacaagagctttttta

>PAA012_GuaymasIMG12_blk002_contig30417_47+19
gcttcatatgataccgcataccaatcgctattacctt

>PAA012_GuaymasIMG12_blk002_contig30417_47+20
tcttatttgcgcggcatgcgcggaagagatagcaga

>PAA012_GuaymasIMG12_blk002_contig30417_47+21
acattcttgattgtcgcactcaactgtatagtgtccc

>PAA012_GuaymasIMG12_blk002_contig30417_47+22
aagatatttggtatcagatgacacataccatttgtcttgg

>PAA012_GuaymasIMG12_blk002_contig30417_47+23
aatatgacaaacaggcatacaaaacctgtccatactgtgctcc

>PAA012_GuaymasIMG12_blk002_contig30417_47+24
atcaataacgcggtcacttaaaaccaagtccagcctgc

>PAA011_GuaymasIMG11_blk010_contig1586052_32+1
ttcgcccttacctttaggatgaaagatttatcatat

>PAA011_GuaymasIMG11_blk010_contig1586052_32+2
tgatttctgtaatgtcaattgcctgtgctgttgctgt

>PAA011_GuaymasIMG11_blk010_contig1561368_28+1
tgtcaaatcggcataattgccagcatcctcagcgtcttc

>PAA011_GuaymasIMG11_blk010_contig1561368_28+2
ttaatgcgcaacttgactgtcacattgatgcgtttcac

>PAA011_GuaymasIMG11_blk009_contig1247271_546+1
attttacaataccgcattagaaaccgcatcacagaaata

>PAA011_GuaymasIMG11_blk009_contig1247271_546+2
tcactatgcgtcgcaccttatacttctcttcctc

>PAA011_GuaymasIMG11_blk009_contig1200779_503+1
ttatcacatctgtgtatattgaggttgttattccc

>PAA011_GuaymasIMG11_blk009_contig1200779_503+2
tttcctcactctcactcacgaccacacgcaccattctcc

>PAA011_GuaymasIMG11_blk009_contig1194218_493+2
acatgcttcgcagagaaccttcgcattaatgcatcat

>PAA011_GuaymasIMG11_blk009_contig1192302_489+1
agcctctgcttatggtttctctgagagatagagcga

>PAA011_GuaymasIMG11_blk009_contig1192302_489+2
gataactgattttctccgccgccttcaagactttcttg

>PAA011_GuaymasIMG11_blk009_contig1192302_489+3
cacaggaagcttgtttgcgacaatccatgtgtaaagca

>PAA011_GuaymasIMG11_blk009_contig1191983_488+1
tccttgtgcggggtggtgttatctcgcaaaggatttc

>PAA011_GuaymasIMG11_blk009_contig1191983_488+2
aaccgaaagggacaggaaggatatagaggagcgtaagg

>PAA011_GuaymasIMG11_blk009_contig1160328_462+1
caattcacaccaacaaaagcaatagaggcaattg

>PAA011_GuaymasIMG11_blk009_contig1160328_462+2
caatctctttttcccctctaccatctctcctcactc

>PAA011_GuaymasIMG11_blk009_contig1160328_462+3
aatcagttacagaggtgcttgaaggttcatcaccaaca

>PAA011_GuaymasIMG11_blk009_contig1157470_448+1
ctgcaggacaagctgctcatcgttgataaaatcgttgcag

>PAA011_GuaymasIMG11_blk009_contig1157470_448+2
acgggcgcatgacgaagagctctggatgcgtgtcagagc

>PAA011_GuaymasIMG11_blk009_contig1157470_448+3
accctttcgccttcaattatctcgctcacagtgagatg

>PAA011_GuaymasIMG11_blk009_contig1156449_440+1
ctctcggagctcttgcagggcatctttcttctattcat

>PAA011_GuaymasIMG11_blk009_contig1156449_440+2
tttatttatttgaagttgaaggcgaatgtggatga

>PAA011_GuaymasIMG11_blk009_contig1156449_440+3
ccacaaattcgtgagagtgtgagaaaagagaagag

>PAA011_GuaymasIMG11_blk009_contig1156449_440+4
ttagtgtgaagcgaatgaaatcatgcccctcta

>PAA011_GuaymasIMG11_blk009_contig1154853_435+1
cctcacgatgcgcatcaccccctcctaagtggaaataa

>PAA011_GuaymasIMG11_blk009_contig1154853_435+2
ccgtgagagaggaacgccacgatgtagcggttgaga

>PAA011_GuaymasIMG11_blk009_contig1151017_419+1
gagttctcacacaagggagacgaggttgagacgcctg

>PAA011_GuaymasIMG11_blk009_contig1151017_419+2
gtccgagatgctctgctacctatctggtttcttcac

>PAA011_GuaymasIMG11_blk009_contig1151017_419+3
aaacttcaaccgtcaactgcaactgacaaggtccctt

>PAA011_GuaymasIMG11_blk009_contig1147669_410+1
caaaaacctttaactcttcgccctctgtaaaaagtaa

>PAA011_GuaymasIMG11_blk009_contig1147669_410+2
tacggaggacgctttgagataaccatgcgaggacatat

>PAA011_GuaymasIMG11_blk009_contig1147669_410+3
tacggaaagcacaacacacctttgtcctcacattt

>PAA011_GuaymasIMG11_blk009_contig1141255_390+1
attcttcccactcttcttccgtgagcagggattcatt

>PAA011_GuaymasIMG11_blk009_contig1141255_390+2
ttctgaaggagaacttggaacttgatagatattgggg

>PAA011_GuaymasIMG11_blk009_contig1141255_390+3
aaatctcagtttcgctgtttatagttaagagaacttca

>PAA011_GuaymasIMG11_blk009_contig1137345_376+1
tcatcaacaactattccacatctgaaatgtccatgtt

>PAA011_GuaymasIMG11_blk009_contig1137345_376+2
tccctagcataaggcgataatgataatactgatgt

>PAA011_GuaymasIMG11_blk009_contig1137345_376+3
gcaggctcttacaatgtagtgcttaaagttacgaatgact

>PAA011_GuaymasIMG11_blk009_contig1133854_361+1
tactcaccacctcatttagcccattcaactccacaacat

>PAA011_GuaymasIMG11_blk009_contig1133854_361+2
gaaaggtgttgtgagagtgatttatgttgatgaac

>PAA011_GuaymasIMG11_blk009_contig1133854_361+3
agcgttcagggagagcaggagcagaagggaattcctt

>PAA011_GuaymasIMG11_blk009_contig1133854_361+4
caaaaagattggggcagagagggcgggcgtagt

>PAA011_GuaymasIMG11_blk009_contig1128118_347+1
actgttattctgaccttattaccgacgatttccaca

>PAA011_GuaymasIMG11_blk009_contig1128118_347+2
gaaggatgagggcgttgcgaagagcatctacatcta

>PAA011_GuaymasIMG11_blk009_contig1128118_347+3
cctcatttctcctcctctttctcttctctttagagg

>PAA011_GuaymasIMG11_blk009_contig1128118_347+4
tttctagcgctttttccaaaatatttaccccatcctc

>PAA011_GuaymasIMG11_blk009_contig1127002_343+1
agttctgtcgtcagaattcagatgtctgataaggcgt

>PAA011_GuaymasIMG11_blk009_contig1127002_343+2
tgagaacgcctgaagggtcttccactcgcacaaaaaacgg

>PAA011_GuaymasIMG11_blk009_contig1127002_343+3
gccttcaacttctgagtttcaacctctttcgcttta

>PAA011_GuaymasIMG11_blk009_contig1124702_333+1
aaaaaatcaaaatccttagggaaggaaaccgcatctctta

>PAA011_GuaymasIMG11_blk009_contig1124702_333+2
agaccaaatccctcaacttctctgagttcggctcgg

>PAA011_GuaymasIMG11_blk009_contig1120138_320+1
atttccgaagaagtgagtatcaacaaactttttttc

>PAA011_GuaymasIMG11_blk009_contig1120138_320+2
cacatctacatacaacgaaatgccgttgccagggtctac

>PAA011_GuaymasIMG11_blk009_contig1120138_320+3
tcaccgagaagatacaaccgctcttcgtcctcacgagaga

>PAA011_GuaymasIMG11_blk009_contig1118958_314+1
tcatcaagtctatctccatttgagaactcacatgc

>PAA011_GuaymasIMG11_blk009_contig1118958_314+2
cttacgaaccgtcattgaaaacatccccctccaccacctcaactgt

>PAA011_GuaymasIMG11_blk009_contig1118958_314+3
cgaagaggggaacgccgtgaatggtgaggaggagtttt

>PAA011_GuaymasIMG11_blk009_contig1116987_304+1
aagttcgttgctctgcgttgctctgcgctgcaactgc

>PAA011_GuaymasIMG11_blk009_contig1116987_304+2
tcatccagatgacagatggaacttgcacgagcagatgttct

>PAA011_GuaymasIMG11_blk009_contig1116987_304+3
cggggtgattgcgagagggggagaaagatggtgttatatg

>PAA011_GuaymasIMG11_blk009_contig1112596_292+1
aatgataggtgatgcggtatggatgggcaggaggggg

>PAA011_GuaymasIMG11_blk009_contig1112596_292+2
caacaacacgctggcgttcctctcccgtgaggagggggcg

>PAA011_GuaymasIMG11_blk009_contig1112596_292+3
gcgaactcatcgccattagctaatttgagtgagccccc

>PAA011_GuaymasIMG11_blk009_contig1109017_282+1
ggaaactgtctcatagtctgtaggatagaagaaatcacag

>PAA011_GuaymasIMG11_blk009_contig1109017_282+2
cataaaatccaagatgccagcagcgattgctgtctcca

>PAA011_GuaymasIMG11_blk009_contig1109017_282+3
gtcttcagagacggaggggacgaactcatcggaactaa

>PAA011_GuaymasIMG11_blk009_contig1107830_280+1
tatgtagaaccgccctgctcgtgcctgcgtgaagaaa

>PAA011_GuaymasIMG11_blk009_contig1107830_280+2
cacgccaggcactggaaataaggcgttccaggtatgcc

>PAA011_GuaymasIMG11_blk009_contig1107830_280+3
atgattacgctgccgtcgcacttttacatttaattc

>PAA011_GuaymasIMG11_blk009_contig1105644_271+1
tagatatttatgttgagtttttaacctctgagattattcgt

>PAA011_GuaymasIMG11_blk009_contig1105644_271+2
acgctcacagaaggctctggctctgcaaattttctttttc

>PAA011_GuaymasIMG11_blk009_contig1105644_271+3
gatgaacctgacgaacctgatgatgaacttgaagatga

>PAA011_GuaymasIMG11_blk009_contig1099663_250+1
caagtaatccttgaactgtgagaacgctaccgcttctc

>PAA011_GuaymasIMG11_blk009_contig1099663_250+2
ctaaaggcgcattcatttctcactcacgctctcacgcttt

>PAA011_GuaymasIMG11_blk009_contig1099663_250+3
ttcctctacatctatgtatactggcacacctcttccgtg

>PAA011_GuaymasIMG11_blk009_contig1097104_240+1
catctaaggcgacaaatacggataacaccatccaaagtatt

>PAA011_GuaymasIMG11_blk009_contig1097104_240+2
ctgcaacagaaaaacctatcatcaggatagagatat

>PAA011_GuaymasIMG11_blk009_contig1097104_240+3
acccagaacacccagccactcagtgcaaaggcaaacc

>PAA011_GuaymasIMG11_blk009_contig1095498_236+1
cttcaacatatatgtattgcaccgtctccgtaacc

>PAA011_GuaymasIMG11_blk009_contig1095498_236+2
gatggaaaatcacagaactattattgagtattgtat

>PAA011_GuaymasIMG11_blk009_contig1095498_236+3
gcatacccgctttctccgcatattccactatatct

>PAA011_GuaymasIMG11_blk009_contig1095498_236+4
aaagcgggtatgagaagagatgttttaatgtggta

>PAA011_GuaymasIMG11_blk009_contig1092438_228+1
agtattgagagcaaatgataggtgcggacttttaata

>PAA011_GuaymasIMG11_blk009_contig1092438_228+2
aaaacaatgtattctctccttgtgatgtatgatttttac

>PAA011_GuaymasIMG11_blk009_contig1091831_226+1
agatgagagaggcagcggatgtcatagatgaaggaaaggc

>PAA011_GuaymasIMG11_blk009_contig1091831_226+2
tgaagttgttgtcccaaatccagaggttgaaatattttcc

>PAA011_GuaymasIMG11_blk009_contig1091831_226+3
cccgcctgcacggcggtagagtgccttcgtttatatat

>PAA011_GuaymasIMG11_blk009_contig1091831_226+4
gcagttgaattaagggcaaagccagtgaagtttggtg

>PAA011_GuaymasIMG11_blk009_contig1081995_200+1
cgcaatttacaaatacaggatttgagcgagtttcgg

>PAA011_GuaymasIMG11_blk009_contig1081995_200+2
agatgctcattccagaaaacgaaccgcatgttcctt

>PAA011_GuaymasIMG11_blk009_contig1063470_156+1
tggtgcagtcttcagttcctgttttgtaatcatattt

>PAA011_GuaymasIMG11_blk009_contig1063470_156+2
tcaggacatattcttccagctcctctactttccagtg

>PAA011_GuaymasIMG11_blk009_contig1063470_156+3
gaggaaatatgcgctacaaaatacaatacagtgatctac

>PAA011_GuaymasIMG11_blk009_contig1063470_156+4
ttgggaaaagaagacacattcttggaagtgatttt

>PAA011_GuaymasIMG11_blk009_contig1062179_153+1
cgctcacagtgacgaagcctgaagtggaggtcgctg

>PAA011_GuaymasIMG11_blk009_contig1062179_153+2
gtcgttgagaaggatgcggttcgtgagactgcggagaatgg

>PAA011_GuaymasIMG11_blk009_contig1062179_153+3
tataatgaagagggtgatggtgataggtgatgacat

>PAA011_GuaymasIMG11_blk009_contig1062179_153+4
ctgaaagcaatcaacgagagattaggagagatttcaa

>PAA011_GuaymasIMG11_blk009_contig1058585_141+1
ctcttccgagcaatatgcgatgagcatgacattccga

>PAA011_GuaymasIMG11_blk009_contig1058585_141+2
gggcatgagaagaggtcgcaacagagggggttgcagatt

>PAA011_GuaymasIMG11_blk009_contig1058585_141+3
actttcgagcagatttcagcaaacctaaccaatcatc

>PAA011_GuaymasIMG11_blk009_contig1058585_141+4
attgcgtcccagactctcatgttttaggcgttccccatc

>PAA011_GuaymasIMG11_blk009_contig1054518_123+1
cagtgatgcggaatgacgcagagtagcacgctatct

>PAA011_GuaymasIMG11_blk009_contig1054518_123+2
atccttgagtatgccttgcctctttagcttccacagtgcc

>PAA011_GuaymasIMG11_blk009_contig1054518_123+3
gcagaaccgctcctgggattgctggtatcgccaatagcc

>PAA011_GuaymasIMG11_blk009_contig1051357_109+1
gaatttgatgcagacacggacacaatcatgctctct

>PAA011_GuaymasIMG11_blk009_contig1051357_109+2
gatggagagcatgtcggtatggttgggatatataat

>PAA011_GuaymasIMG11_blk009_contig1051357_109+3
agcgatgtctataatcaatatttagagatgcgagagcag

>PAA011_GuaymasIMG11_blk009_contig1050811_107+1
tctcaccaacatagtttttgattgcctgaagaat

>PAA011_GuaymasIMG11_blk009_contig1050811_107+2
tccgcagactctatgagctcacccgtgtcttcta

>PAA011_GuaymasIMG11_blk009_contig1050811_107+3
aatctcgttgacgactccgacaaggtggatggagcagacgc

>PAA011_GuaymasIMG11_blk009_contig1047176_94+1
ctctctacatcgtaactcaccgacacaaagtcctc

>PAA011_GuaymasIMG11_blk009_contig1047176_94+2
tgaagaacggttttgaagtcggcgactacacgataa

>PAA011_GuaymasIMG11_blk009_contig1047176_94+3
cctcgcctatgcgaccaccgcttatgagaaaaaat

>PAA011_GuaymasIMG11_blk009_contig1046203_92+1
cttgtagccctttctgactccgcttatgtaagcctgaa

>PAA011_GuaymasIMG11_blk009_contig1046203_92+2
gtcgttcgtgaccttcaagcgaactttgtaagaacc

>PAA011_GuaymasIMG11_blk009_contig1046203_92+3
tcaatcactctgatgaatgttgcgtttgcatcactcgc

>PAA011_GuaymasIMG11_blk009_contig1046203_92+4
aagcgctgcttctacgcgtgctttaactctctgga

>PAA011_GuaymasIMG11_blk009_contig1045697_89+1
gtaattcatcggctaatatcatcacgatttttgcttt

>PAA011_GuaymasIMG11_blk009_contig1045697_89+2
gcatccttaagcgacttcacgcagtccttctccttca

>PAA011_GuaymasIMG11_blk009_contig1045697_89+3
aacttcaaatcctgcgtaatcgtcgttcttatacgcc

>PAA011_GuaymasIMG11_blk009_contig1035087_42+1
gatgtttgtgctgaatgagcaaccacacacactcccat

>PAA011_GuaymasIMG11_blk009_contig1035087_42+2
aacgcttaaccgcttaaccgcttaaggtggagaaccccg

>PAA011_GuaymasIMG11_blk009_contig1035087_42+3
acctgcgcaagctcaagcatccgactatacacag

>PAA011_GuaymasIMG11_blk009_contig1032641_32+1
gcgtaagtcgtggagaacacgcagctgggctcc

>PAA011_GuaymasIMG11_blk009_contig1032641_32+2
tatttcttctttccttgctcgctctttgaatgc

>PAA011_GuaymasIMG11_blk009_contig1032641_32+3
gcggatgtcattttttccctcgcctcgtttatct

>PAA011_GuaymasIMG11_blk008_contig1021062_1108+1
ataaaaaaaacaaaccctttttcagagaatttctcttcc

>PAA011_GuaymasIMG11_blk008_contig1021062_1108+2
tcccgaagaagagcgacagtttgagttaattgatgaat

>PAA011_GuaymasIMG11_blk008_contig1021062_1108+3
aagacaaagaggcggtggaggtttaggataaaggatg

>PAA011_GuaymasIMG11_blk008_contig1013757_1088+1
agaactcttcaaactctacgacagagtgcgagaacttg

>PAA011_GuaymasIMG11_blk008_contig1013757_1088+2
tttgacaaactgcgtgaagtgctgcggtggtgcaag

>PAA011_GuaymasIMG11_blk008_contig1013757_1088+3
aaagtattggattggtgttgggagtggagagatggct

>PAA011_GuaymasIMG11_blk008_contig1013757_1088+4
acgaaccagtcgtatgacattgggtctatcgctatata

>PAA011_GuaymasIMG11_blk008_contig1012066_1078+1
acggaagaagcggggataaccctaaaagccttgaaag

>PAA011_GuaymasIMG11_blk008_contig1012066_1078+2
agcatagatgagttcatagaggagcacagaaaaatc

>PAA011_GuaymasIMG11_blk008_contig1012066_1078+3
cctgcatcatcccaacatattactttcagttgcttgctt

>PAA011_GuaymasIMG11_blk008_contig1006743_1065+1
gtaacaaggacaatcttgttatctgcaaactctca

>PAA011_GuaymasIMG11_blk008_contig1006743_1065+2
aagaagcgctttgcacagatgataagcgaggcgc

>PAA011_GuaymasIMG11_blk008_contig1006743_1065+3
ttctccttaatccccgcactgagacgctgaaggag

>PAA011_GuaymasIMG11_blk008_contig999549_1033+1
ttacaaagcttcttcagacacttgcactgttgtg

>PAA011_GuaymasIMG11_blk008_contig999549_1033+2
aacacctctgccaacactctccttgcacactcgc

>PAA011_GuaymasIMG11_blk008_contig999549_1033+3
agagctgaaagagaagattccacagcgagtatgagca

>PAA011_GuaymasIMG11_blk008_contig989814_1003+1
acttctcacgatttcagccacagcatactcattttctct

>PAA011_GuaymasIMG11_blk008_contig989814_1003+2
gtgcgatgaagcgccatctatcgtttcggtgcctga

>PAA011_GuaymasIMG11_blk008_contig969193_951+1
taagatgtagggctggtttcgctaaaaccttggaataaa

>PAA011_GuaymasIMG11_blk008_contig969193_951+2
acggcataggggaagacaacgaagaggaatgcctca

>PAA011_GuaymasIMG11_blk008_contig969193_951+3
atgaccgatgagccttgtagccatgtgtggtggcaggt

>PAA011_GuaymasIMG11_blk008_contig969193_951+4
gctaaacttcaaattatctgtgccagaaggaggtgc

>PAA011_GuaymasIMG11_blk008_contig968464_949+1
ctaatcctctgctcatggaagtatggattgagcgtgataggat

>PAA011_GuaymasIMG11_blk008_contig968464_949+2
gggtttaactttgctcgcatttctgatagggttaagcat

>PAA011_GuaymasIMG11_blk008_contig968464_949+3
atgcgagcgcatccccgaagagcatgcgagcaagacga

>PAA011_GuaymasIMG11_blk008_contig965943_939+1
cgctctcgcatctctctctcctcctctcgcttactctatt

>PAA011_GuaymasIMG11_blk008_contig965943_939+2
caagcactcgtcaaggacgcacagcatttaagaggg

>PAA011_GuaymasIMG11_blk008_contig965943_939+3
atacgccttccatgtcttcgccctcgcctatttttgt

>PAA011_GuaymasIMG11_blk008_contig965943_939+4
ttgtgagggtgtagagctgtgaggaggcggatttgga

>PAA011_GuaymasIMG11_blk008_contig964023_930+1
agaattcgggtaatcagggaagcgtgagaggatggg

>PAA011_GuaymasIMG11_blk008_contig964023_930+2
cgtgagacacagaagtatgtgagagatgcttacgcatt

>PAA011_GuaymasIMG11_blk008_contig964023_930+3
agtagatagaactaaacttaacgacgacttgcgttta

>PAA011_GuaymasIMG11_blk008_contig964023_930+4
acattccacgaaaacgctgataaccagtaagatacgcctt

>PAA011_GuaymasIMG11_blk008_contig961149_920+1
tctcttgttcgcagtcaagttatctataaactcataatccc

>PAA011_GuaymasIMG11_blk008_contig961149_920+2
caccatttgaaccgcttgcggatgcgttaaataactt

>PAA011_GuaymasIMG11_blk008_contig961149_920+3
attatacaacaaatttcctttcttccccatccttca

>PAA011_GuaymasIMG11_blk008_contig960236_913+1
gcactgcttacgctgcgaaagatgcgttctgacggct

>PAA011_GuaymasIMG11_blk008_contig960236_913+2
ggattaaaaccggcagaaacgataaaagcgagagat

>PAA011_GuaymasIMG11_blk008_contig960236_913+3
cctgttgtgcaacgaggcatggcgattgcgagaaccg

>PAA011_GuaymasIMG11_blk008_contig952879_883+1
aagacttcgcagtccttacagtcagaacagggcat

>PAA011_GuaymasIMG11_blk008_contig952879_883+2
gaagaagataatagatgtcttcccagtggttgcccgt

>PAA011_GuaymasIMG11_blk008_contig952879_883+3
agctcttcgtcatgcgccctcgtcattctacctaaga

>PAA011_GuaymasIMG11_blk008_contig952879_883+4
aattcttagcgacacatttgcgttctccgctgcaa

>PAA011_GuaymasIMG11_blk008_contig952050_879+1
cagcaccacctcccatggcgttcctctcccgtgagg

>PAA011_GuaymasIMG11_blk008_contig952050_879+2
tccattgatgtaatcgtggagggaagccaatcgcatag

>PAA011_GuaymasIMG11_blk008_contig952050_879+3
gagcgagaaggacagtgtattggtacaattctctgcggtt

>PAA011_GuaymasIMG11_blk008_contig950250_874+1
ttggcttcagtggcttccgtttgttcagaatagaaattgcag

>PAA011_GuaymasIMG11_blk008_contig950250_874+2
cctatgccgacgcctatcagtgcaagaattggctc

>PAA011_GuaymasIMG11_blk008_contig950250_874+3
cttatgctgactggtgttggggcagtgctactggcatac

>PAA011_GuaymasIMG11_blk008_contig950250_874+4
ttgcagaatgccaagatacatcacaacagcatctctatc

>PAA011_GuaymasIMG11_blk008_contig950051_873+1
tgggaacatactatacattacaacacactcaattta

>PAA011_GuaymasIMG11_blk008_contig950051_873+2
cgtcgtgaagggcgagataagggcggaggtcttga

>PAA011_GuaymasIMG11_blk008_contig950051_873+3
aaagagacacaagaagcgttatctgcggaatttccag

>PAA011_GuaymasIMG11_blk008_contig941270_843+1
tgaaaatgaagagaaaggtcaacttctacaagcacta

>PAA011_GuaymasIMG11_blk008_contig941270_843+2
tggcgaagaaggcgaatatgaaatcgtcacagattt

>PAA011_GuaymasIMG11_blk008_contig941270_843+3
aagagagaagaagttgttattgtctcggcatcagtata

>PAA011_GuaymasIMG11_blk008_contig932876_811+1
tagaggattaccttcaaaccatgccagacctg

>PAA011_GuaymasIMG11_blk008_contig932876_811+2
gaaacggaaggctctggctctgtgtattttctc

>PAA011_GuaymasIMG11_blk008_contig932876_811+3
atggagattttccgttaaaatgtggcgaggc

>PAA011_GuaymasIMG11_blk008_contig931605_805+1
tattctgtgctgtatgcatcaatatccctcagtagt

>PAA011_GuaymasIMG11_blk008_contig931605_805+2
cataagaacgctgccacatatatcgctgatgctgcaacacata

>PAA011_GuaymasIMG11_blk008_contig931605_805+3
gaagatgcttattgtgcgttatatgatgggcaatatgctt

>PAA011_GuaymasIMG11_blk008_contig929448_790+1
tttttctccttacgcttctcctcacgctcctcttcgtt

>PAA011_GuaymasIMG11_blk008_contig929448_790+2
ctataaagaggcaaaacgatatggtcgcagattagt

>PAA011_GuaymasIMG11_blk008_contig929448_790+3
atagaagtattacgggtgagcgggggagtaacacga

>PAA011_GuaymasIMG11_blk008_contig928869_787+1
gttatatgctctactctcggactcagtggagatgtg

>PAA011_GuaymasIMG11_blk008_contig928869_787+2
aaaaatgagagggtgaagccttctcatgtgaagagagg

>PAA011_GuaymasIMG11_blk008_contig928869_787+3
aatacttgttcgcatatattgcacctttgatgtgagga

>PAA011_GuaymasIMG11_blk008_contig928869_787+4
tttatcgcctgcttccgcaaattcaaggaatgatactcc

>PAA011_GuaymasIMG11_blk008_contig927909_785+1
accgattacgatacaggagtcgcattagatacagagtt

>PAA011_GuaymasIMG11_blk008_contig927909_785+2
gatattttttcatgagtttctgggcaccattctct

>PAA011_GuaymasIMG11_blk008_contig927909_785+3
aacaagttagttcgctctggtgtcttctttttctaa

>PAA011_GuaymasIMG11_blk008_contig925847_780+1
cgtttgtcataatccgcttgctttaagtagaattcta

>PAA011_GuaymasIMG11_blk008_contig925847_780+2
tactactaataaggaatggtatagtgttatagcaagtgt

>PAA011_GuaymasIMG11_blk008_contig925847_780+3
tgttttacttggaaccgatgctccgaaaggaaagtc

>PAA011_GuaymasIMG11_blk008_contig925847_780+4
gcaatactcaaagtagacaattggctacaaa

>PAA011_GuaymasIMG11_blk008_contig920677_760+1
atagccatcgccagtatcaccaccaacgcaaggta

>PAA011_GuaymasIMG11_blk008_contig920677_760+2
taatacatgaaaatctttgttccttctgtgatttctga

>PAA011_GuaymasIMG11_blk008_contig920677_760+3
cacttcctcattctaaataggggaaagttggtgaagg

>PAA011_GuaymasIMG11_blk008_contig911339_726+1
tagcttccccagccggcgggtgggaacaagaggact

>PAA011_GuaymasIMG11_blk008_contig911339_726+2
tcagcccgccacggaggaacaacgggctgtcatcggga

>PAA011_GuaymasIMG11_blk008_contig911339_726+3
gtaaagagcgctgcatccgcatctttgcctgctgcttt

>PAA011_GuaymasIMG11_blk008_contig911339_726+4
acgacaaaacaacaagctcgcaaactggaaatgtctcaa

>PAA011_GuaymasIMG11_blk008_contig910493_723+1
ctttttaaaggtggaaaagcggggttaagagcttttcgtc

>PAA011_GuaymasIMG11_blk008_contig910493_723+2
cttaaagaagaagaataagggggaaggaatgacgcatcagagg

>PAA011_GuaymasIMG11_blk008_contig910493_723+3
gagaaagattacttgtgcgagtgcgaagcgctgcaca

>PAA011_GuaymasIMG11_blk008_contig908343_720+1
ttcgcccttacctttaggatgaaagatttatcata

>PAA011_GuaymasIMG11_blk008_contig908343_720+2
tgatgctgtgttcagaaggtcagtaacttcttcg

>PAA011_GuaymasIMG11_blk008_contig908343_720+3
gatgactttacaataacactctcaccttccactt

>PAA011_GuaymasIMG11_blk008_contig908343_720+4
tgatttctgtaatgtcaattgcctgtgctgttgctg

>PAA011_GuaymasIMG11_blk008_contig901239_694+1
aaagaccttgctgatgccatcacgaaggacgtagcata

>PAA011_GuaymasIMG11_blk008_contig901239_694+2
catcatctttctccttcatctcccctcaccctttctct

>PAA011_GuaymasIMG11_blk008_contig901239_694+3
gaggatgcggggatgcttatggtgcttatgtatgaaata

>PAA011_GuaymasIMG11_blk008_contig901239_694+4
attgcagaagtcattaacgcagaaatcttcagaggt

>PAA011_GuaymasIMG11_blk008_contig894299_667+1
gagaacatagagttcatcctcattgactcttacagcgaa

>PAA011_GuaymasIMG11_blk008_contig894299_667+2
ctctttttgatgcgattttctgctcaaccgcctcgctcttc

>PAA011_GuaymasIMG11_blk008_contig894299_667+3
aaaggagttcaacgataaagcgaaggctcgccgaa

>PAA011_GuaymasIMG11_blk008_contig894299_667+4
gttttggcaggaatgattgtcttcagcgactt

>PAA011_GuaymasIMG11_blk008_contig891788_653+1
gcatttcttctcacaccctttaagtgtccgctttttc

>PAA011_GuaymasIMG11_blk008_contig891788_653+2
aactattttatccacgggaacatgcggttcgtttt

>PAA011_GuaymasIMG11_blk008_contig891788_653+3
gctttgacttctccgctctctgctcaattgtcgttg

>PAA011_GuaymasIMG11_blk008_contig891788_653+4
aaatacctcacgcaccgcaaatctaataaagtccgt

>PAA011_GuaymasIMG11_blk008_contig890943_647+1
ccaaagtgtaaattctccgtaaatcaacacgagttag

>PAA011_GuaymasIMG11_blk008_contig890943_647+2
taccgcttttatcgcatcaattgctgcttttatta

>PAA011_GuaymasIMG11_blk008_contig890943_647+3
agtaaagaaggcagtggaaatagcagatagaatat

>PAA011_GuaymasIMG11_blk008_contig882308_616+1
cgtaggtaaagtggattgagccgagattaaagtattgca

>PAA011_GuaymasIMG11_blk008_contig882308_616+2
agcctctgctatgtgcttcgccagacggaagaaggcttgt

>PAA011_GuaymasIMG11_blk008_contig882308_616+3
tgcaaagtgtaatccgtccacatacatctctccctgt

>PAA011_GuaymasIMG11_blk008_contig882308_616+4
gcaccgaacctaagcgacatattcgaacgggagattggg

>PAA011_GuaymasIMG11_blk008_contig870292_556+1
gaacaccagcacagcgaatagtgcgaagaactta

>PAA011_GuaymasIMG11_blk008_contig870292_556+2
tcttgcagttgagtttttcggttaaatcctcctg

>PAA011_GuaymasIMG11_blk008_contig870292_556+3
tgatattcttgcttcaattccttaacctgctctttta

>PAA011_GuaymasIMG11_blk008_contig868211_546+1
agaagagatggcgaaggatagtgtggagagcgaata

>PAA011_GuaymasIMG11_blk008_contig868211_546+2
agacactgcagatattaaaacatgtgaaagaaaacgg

>PAA011_GuaymasIMG11_blk008_contig861399_509+1
gagggcaagattccactgcccttatcttcgctacatcag

>PAA011_GuaymasIMG11_blk008_contig861399_509+2
tcaaacttcaacgggtctatattcaacaccctgcatgcttc

>PAA011_GuaymasIMG11_blk008_contig861399_509+3
aattagagagaatgagatatgaggtgctaatgaggctta

>PAA011_GuaymasIMG11_blk008_contig861399_509+4
ccaatacctgtccaattccagactttcctttagcac

>PAA011_GuaymasIMG11_blk008_contig861050_504+1
ctttgccatagccagtttctcgcagtgctttgcga

>PAA011_GuaymasIMG11_blk008_contig861050_504+2
ttcagaaggagatggtatataatgaggaaggagcct

>PAA011_GuaymasIMG11_blk008_contig861050_504+3
acggtggagttttatctcaagcaagcggattataataaa

>PAA011_GuaymasIMG11_blk008_contig851466_465+1
ctacttggcgaaggcgggcatccttgcggttcgcagggt

>PAA011_GuaymasIMG11_blk008_contig851466_465+2
aagtgcaaagaaggcgggcgagtggacgccactactcaccga

>PAA011_GuaymasIMG11_blk008_contig851466_465+3
caccatgcctgtagcgcctgcgacccccataatga

>PAA011_GuaymasIMG11_blk008_contig850749_458+1
aaccccctctataacctcacgaagctttttgcgggctt

>PAA011_GuaymasIMG11_blk008_contig850749_458+2
ggaggtggtcgtggtcgtggaaagggtcgtgaggggt

>PAA011_GuaymasIMG11_blk008_contig850749_458+3
cgaagtggctctgcttgaactgcggattggagtttca

>PAA011_GuaymasIMG11_blk008_contig850749_458+4
catccccgttcccccttacattataatattatgataat

>PAA011_GuaymasIMG11_blk008_contig848768_445+1
tcgcatccaccatcttcacttaattctgatgtttat

>PAA011_GuaymasIMG11_blk008_contig848768_445+2
gaagaagtaataaaggaagcagaacgcagagcaagaag

>PAA011_GuaymasIMG11_blk008_contig848768_445+3
gctcatagatattgaggttcatgagaacgaagtcccta

>PAA011_GuaymasIMG11_blk008_contig848768_445+4
ttttcacatcgtccgcgccacattcatctttccgag

>PAA011_GuaymasIMG11_blk008_contig843960_429+1
aaccttaccgccgagacaaatccacccatcgtagca

>PAA011_GuaymasIMG11_blk008_contig843960_429+2
aggcattcatgccctttcagcaccgcctctcgcttg

>PAA011_GuaymasIMG11_blk008_contig843960_429+3
accacacttctaaacttccgcctggggcaacataa

>PAA011_GuaymasIMG11_blk008_contig843960_429+4
gcattccccgtctccgctgtaaaaaggataagaaatga

>PAA011_GuaymasIMG11_blk008_contig835734_393+1
gaggggattgtcagagcatacattccgagagaggaac

>PAA011_GuaymasIMG11_blk008_contig835734_393+2
gcaagcacataatttccatcactgatgcttgcggag

>PAA011_GuaymasIMG11_blk008_contig835734_393+3
acgaggaagaagaagatgattgcaaatacgatattca

>PAA011_GuaymasIMG11_blk008_contig835725_392+1
aatagaaatgagcaagtgtatggaagagaagaagaagaag

>PAA011_GuaymasIMG11_blk008_contig835725_392+2
tccatacatctctcctttcccctgcatttccattcatgtta

>PAA011_GuaymasIMG11_blk008_contig835725_392+3
ttgagatagagggtttatctcttgccagaattgagtgt

>PAA011_GuaymasIMG11_blk008_contig833249_380+1
taacgagcagtctcctaatccctatgtcttcgggcttccag

>PAA011_GuaymasIMG11_blk008_contig833249_380+2
cttaagagggaggtcacccccgccgcaatgatact

>PAA011_GuaymasIMG11_blk008_contig833249_380+3
aatcatgggcgttgcacccactcaggaaggaaag

>PAA011_GuaymasIMG11_blk008_contig832560_377+1
gcgcctaccgtgacattgtccttcctgtcgtgaacccaatcaa

>PAA011_GuaymasIMG11_blk008_contig832560_377+2
ctgtaaccctctttctgttcgtgagcttcgcaacgcac

>PAA011_GuaymasIMG11_blk008_contig832560_377+3
ttctgatggcagagaagaagcgtcatgagcatgacatt

>PAA011_GuaymasIMG11_blk008_contig832560_377+4
ccccctcgtgagagaggaacgccacgatgttgtggt

>PAA011_GuaymasIMG11_blk008_contig831058_370+1
gttatcgagcatgcccatgcttcctcctattttttac

>PAA011_GuaymasIMG11_blk008_contig831058_370+2
tacattactccagacagtttcgcaatctgaagtgccg

>PAA011_GuaymasIMG11_blk008_contig831058_370+3
caacaagctcggtggaacccatgtaagtcggccaaatgc

>PAA011_GuaymasIMG11_blk008_contig830241_367+1
ttactattacgaccacagcagtgagggcgacttggacgc

>PAA011_GuaymasIMG11_blk008_contig830241_367+2
cgcatcacttgcactgtcatatcgcaacgcatact

>PAA011_GuaymasIMG11_blk008_contig830241_367+3
aattagatgcgaagcggataggagcgttgaggattca

>PAA011_GuaymasIMG11_blk008_contig830241_367+4
ccccttgcggtggtagcgatggcggcgatagggaat

>PAA011_GuaymasIMG11_blk008_contig818583_326+1
tccaaatccgcctcctcacagctctacaccctcaca

>PAA011_GuaymasIMG11_blk008_contig818583_326+2
caagttctcgcactctgtcgtagagtttgaagagttc

>PAA011_GuaymasIMG11_blk008_contig818583_326+3
tcgccacttccattatatcctccgacctcatatta

>PAA011_GuaymasIMG11_blk008_contig818583_326+4
aaactcctattagttgcaaccatttgttcaacgga

>PAA011_GuaymasIMG11_blk008_contig814674_315+1
cactcttccataatttgatgcgatttcgttgacttaag

>PAA011_GuaymasIMG11_blk008_contig814674_315+2
gcatggaatttaggatggtcgcaacgacagtttttt

>PAA011_GuaymasIMG11_blk008_contig814674_315+3
cactttttaaaggatattgtggagcatttatacgaa

>PAA011_GuaymasIMG11_blk008_contig814674_315+4
acgagcattcgcatatttattgggttggaaga

>PAA011_GuaymasIMG11_blk008_contig814263_312+1
catgcacctttcggaaggggaattcgtccccgcctttg

>PAA011_GuaymasIMG11_blk008_contig814263_312+2
tttacatcataaacgcagtagaaagcgagggacaaa

>PAA011_GuaymasIMG11_blk008_contig814263_312+3
ggaaaagaagaaattcatcatgcgggaaatatgtcag

>PAA011_GuaymasIMG11_blk008_contig814263_312+4
ttaatggaatgcgggaaaagaaagatgaaaaggaa

>PAA011_GuaymasIMG11_blk008_contig813219_307+1
tgaacattcgcataaggtgatgcgcatggtggacgc

>PAA011_GuaymasIMG11_blk008_contig813219_307+2
agggaggaaattcagaaactgcgagatgagaacg

>PAA011_GuaymasIMG11_blk008_contig813219_307+3
ctcgcagaggtcgcagggaatttgtcggaggcacag

>PAA011_GuaymasIMG11_blk008_contig812741_304+1
cgaaaacgcagagcgaaacatactctatacttact

>PAA011_GuaymasIMG11_blk008_contig812741_304+2
agacatagtagaatatgcggagcgagcagggttaa

>PAA011_GuaymasIMG11_blk008_contig812741_304+3
ccgaaaaggcggaaggcgagaggagaaagggagcggaaagg

>PAA011_GuaymasIMG11_blk008_contig812741_304+4
aaactctccatgtggaggtaagattttgccaacacg

>PAA011_GuaymasIMG11_blk008_contig806563_276+1
caggctgggttccacctcaccaccatccacatgcatca

>PAA011_GuaymasIMG11_blk008_contig806563_276+2
atttcacactcaacgctcaacaattatgaatttgtgtg

>PAA011_GuaymasIMG11_blk008_contig806563_276+3
tcggcactctttcacgcataagaggagtgagaactgc

>PAA011_GuaymasIMG11_blk008_contig806563_276+4
ttgcttctatgaacttcaacaagttgatgagtttctgca

>PAA011_GuaymasIMG11_blk008_contig804840_270+1
ttcacgattgagcggtgggaatggcgagagtcgcagt

>PAA011_GuaymasIMG11_blk008_contig804840_270+2
aaagggtcgtgagggatgaaggtcagagagactgaaga

>PAA011_GuaymasIMG11_blk008_contig804840_270+3
accttgacactcaacgaacacggcggaggcgtcggtg

>PAA011_GuaymasIMG11_blk008_contig804840_270+4
catctatttgcagaacgagagttgctctgtaacga

>PAA011_GuaymasIMG11_blk008_contig801408_253+1
cagaaaagcggaattggaggaagaatatgcgaatttgt

>PAA011_GuaymasIMG11_blk008_contig801408_253+2
catttgcccgtatgcttcgcatacgccaatatttgtatgt

>PAA011_GuaymasIMG11_blk008_contig801408_253+3
cagttacatgttaaggacacacagcatttgcgaggag

>PAA011_GuaymasIMG11_blk008_contig801408_253+4
tcaaaaacaacaattgagatattgggaattttggg

>PAA011_GuaymasIMG11_blk008_contig797949_243+1
gtgatgtatctgaacttcgcaagggcgcttgtgcg

>PAA011_GuaymasIMG11_blk008_contig797949_243+2
aaacttctctccaaacaaacagatgcaggtgatttgt

>PAA011_GuaymasIMG11_blk008_contig797949_243+3
ttgaggaggagtgtgcgttcctcactcactctgac

>PAA011_GuaymasIMG11_blk008_contig792761_218+1
tgtgtctggaactgttatagaattctttatttcgca

>PAA011_GuaymasIMG11_blk008_contig792761_218+2
tctgcatccaattcgccttttgctaagatttcatcat

>PAA011_GuaymasIMG11_blk008_contig792761_218+3
ccgttcaacctcttcccgtgtcctttttggcgagaaa

>PAA011_GuaymasIMG11_blk008_contig792761_218+4
ttctcatccaagtctttgagaaatgtgggatgcca

>PAA011_GuaymasIMG11_blk008_contig792761_218+5
cgctacttctaaaatttctcccccctcctcct

>PAA011_GuaymasIMG11_blk008_contig782641_182+1
gagctgcacctcccccgaatacctctaaataaattttatg

>PAA011_GuaymasIMG11_blk008_contig782641_182+2
agaagaagcgagagaggattaaaagcaatctctgctc

>PAA011_GuaymasIMG11_blk008_contig782641_182+3
atatgccaaatacggagaaatacataatctatatag

>PAA011_GuaymasIMG11_blk008_contig782641_182+4
taatcgagatttgaccgacctttctgtccaacgcta

>PAA011_GuaymasIMG11_blk008_contig781960_178+1
tcatcaacaactattccacatctgaaatgtccatgt

>PAA011_GuaymasIMG11_blk008_contig781960_178+2
tcccaagcataaggcgataatgataatactgatg

>PAA011_GuaymasIMG11_blk008_contig781960_178+3
gcaggctcttacaaggtagtgcttaaagttacgaatgac

>PAA011_GuaymasIMG11_blk008_contig781437_175+1
gaaactctcacaccattaatgtctggtgtgctccatgtctgcatgtg

>PAA011_GuaymasIMG11_blk008_contig781437_175+2
agaattcctgtaaagccaaaagttatttctgtgagt

>PAA011_GuaymasIMG11_blk008_contig781437_175+3
tgcgaagattgtgaggataagatttctgaaatgctc

>PAA011_GuaymasIMG11_blk008_contig779571_164+1
acctttaacttcgcccctacgaacttcaatctcaatcgg

>PAA011_GuaymasIMG11_blk008_contig779571_164+2
gagaacatacctttagtgagcgtggagaacggcgtcatc

>PAA011_GuaymasIMG11_blk008_contig779571_164+3
acttagtttgcaccaaacacgtatataaagtccactcaaa

>PAA011_GuaymasIMG11_blk008_contig779571_164+4
cagacctcgcaaaagcggaggaggggctggaggtgg

>PAA011_GuaymasIMG11_blk008_contig779143_162+1
taaacctgcaggcgggttcgatgcctttccaatatccaca

>PAA011_GuaymasIMG11_blk008_contig779143_162+2
gtatacaaggatgcggcgtcgcacttgaaaaagattg

>PAA011_GuaymasIMG11_blk008_contig779143_162+3
gcggtatctccttataactctgcggtagcgcctcc

>PAA011_GuaymasIMG11_blk008_contig779143_162+4
atccttaaggctgggtggatcaactcttataactctgaa

>PAA011_GuaymasIMG11_blk008_contig778535_160+1
gtggcttgagcgggaggatgtggagcaaatcaagaaaa

>PAA011_GuaymasIMG11_blk008_contig778535_160+2
tcagttcttcaagaacttctcgcaccctcagcggaatctc

>PAA011_GuaymasIMG11_blk008_contig778535_160+3
actttaagaagtccgccttccgttactgcgaccttctg

>PAA011_GuaymasIMG11_blk008_contig776552_149+1
cttccactcacattcacatacggcaaatggcgggca

>PAA011_GuaymasIMG11_blk008_contig776552_149+2
atacgggaataatcatcatcgccttatgtttgggagtg

>PAA011_GuaymasIMG11_blk008_contig776552_149+3
tccatagcgtgtaaccgtgtaaccagcgtttctcac

>PAA011_GuaymasIMG11_blk008_contig776552_149+4
aacctcataaggctcggactgagacaatagtgggctaa

>PAA011_GuaymasIMG11_blk008_contig768441_109+1
actctaagtaagcccccgcagggggtttcttcgcccc

>PAA011_GuaymasIMG11_blk008_contig768441_109+2
tcccttcttgtgcaacttgtaggagctgcgcccgt

>PAA011_GuaymasIMG11_blk008_contig768441_109+3
tctaaatcaaagtgtgagtgatttatggacggaagca

>PAA011_GuaymasIMG11_blk008_contig766432_96+1
tgtggtgttagtattttgccaaccctgcggactgctatacc

>PAA011_GuaymasIMG11_blk008_contig766432_96+2
tctttcagggatacgaatactagatgcagatcagaataa

>PAA011_GuaymasIMG11_blk008_contig766432_96+3
caaggaagtggcgagggcaacaaacgggcagcaga

>PAA011_GuaymasIMG11_blk008_contig766432_96+4
atggctttgatttcggctccgcattaggaacttgga

>PAA011_GuaymasIMG11_blk008_contig764485_89+1
ggggagattttcacccttcaaccctctgcctctcaaca

>PAA011_GuaymasIMG11_blk008_contig764485_89+2
acatcctttaaccacatccctaactgctctgccgtgcact

>PAA011_GuaymasIMG11_blk008_contig764485_89+3
cttactggtgccgaccccgtgttcttgatcgtcacgct

>PAA011_GuaymasIMG11_blk008_contig764485_89+4
tagaaaccccgttcttctttgatgcttatcacctgcta

>PAA011_GuaymasIMG11_blk008_contig764404_87+1
cctccccttctcgtcgtgaatcaagaagccccagtt

>PAA011_GuaymasIMG11_blk008_contig764404_87+2
tgggaagagttatgatgatttcaagagtgcgaatg

>PAA011_GuaymasIMG11_blk008_contig764404_87+3
aaggtgtatttctacgatggcaaggagcgtcgcataagaatt

>PAA011_GuaymasIMG11_blk008_contig764404_87+4
gctggagagactgaatggcacaagtttgaggcgacaa

>PAA011_GuaymasIMG11_blk008_contig758198_57+1
ccctcgctcctttcgctccttaactctcctcgcatg

>PAA011_GuaymasIMG11_blk008_contig758198_57+2
ttggaagaggataaagaggcggcatgagggggtgggtt

>PAA011_GuaymasIMG11_blk008_contig758198_57+3
cagctctaacctttgagcttctgtgaagtatttgtgtt

>PAA011_GuaymasIMG11_blk008_contig758198_57+4
cccaagcggagcggatgatgagacctcgcctcggagc

>PAA011_GuaymasIMG11_blk008_contig757583_55+1
aacttttgatatgtctatatgtggctcggtttcggg

>PAA011_GuaymasIMG11_blk008_contig757583_55+2
gtaactcttttattttgcgtattctcttatatgttat

>PAA011_GuaymasIMG11_blk008_contig757583_55+3
ttgcttatcatgttattcgcttctcgcaccactatgtc

>PAA011_GuaymasIMG11_blk008_contig757583_55+4
ctcttcttcgcttccatacacttcgccatttctatc

>PAA011_GuaymasIMG11_blk008_contig750079_17+1
acattctcgcaagggagaatgagaacattcctttag

>PAA011_GuaymasIMG11_blk008_contig750079_17+2
ttatgcatttctcccagcgacgcttgaagccatcatc

>PAA011_GuaymasIMG11_blk008_contig750079_17+3
gcgctggaggggacgatgtccattatcgcaagattgc

>PAA011_GuaymasIMG11_blk008_contig750079_17+4
atatttcacgctttccgacccaatgaacgctactatcaagaaa

>PAA011_GuaymasIMG11_blk007_contig745350_1143+1
aaaattaggcgaagttctcacgcacacacgcactcgcact

>PAA011_GuaymasIMG11_blk007_contig745350_1143+2
tctgctaatttaaccttccataattctatcattgttt

>PAA011_GuaymasIMG11_blk007_contig745350_1143+3
actgattttatcagatttgctgtccgagatgtcttcg

>PAA011_GuaymasIMG11_blk007_contig745350_1143+4
aaacttccttacggactataaatatagaggcacaca

>PAA011_GuaymasIMG11_blk007_contig727460_1074+1
ttgttcttctatgatgactgaattcttgcattctatct

>PAA011_GuaymasIMG11_blk007_contig727460_1074+2
aagaaactcacaagagcgctttcacagtatggaatcaaa

>PAA011_GuaymasIMG11_blk007_contig727460_1074+3
ctcacttatgggtgaggagcgaggaggagttgaagaggcg

>PAA011_GuaymasIMG11_blk007_contig727460_1074+4
catgataaggatgcggagtttcttcggaagtggaaga

>PAA011_GuaymasIMG11_blk007_contig727460_1074+5
agctgcgcatgaggctgcgaagcagttagagaaagag

>PAA011_GuaymasIMG11_blk007_contig726313_1071+1
aaactgaggaggaaaaagaaagagggaactatgttcaaa

>PAA011_GuaymasIMG11_blk007_contig726313_1071+2
tttgagcatggcaggcgaagcgagaaggaaattgga

>PAA011_GuaymasIMG11_blk007_contig726313_1071+3
tcttaagacagtcaaggaaaccttgctcatacgctataacaaa

>PAA011_GuaymasIMG11_blk007_contig726313_1071+4
ctctgcgttatctcaaatcttcctccatagtaagcgag

>PAA011_GuaymasIMG11_blk007_contig723853_1063+1
acacttgagcaggttcatgcgttcaaatatcttcctg

>PAA011_GuaymasIMG11_blk007_contig723853_1063+2
ctttcaaggagaatggcactctcacttctttcagcatt

>PAA011_GuaymasIMG11_blk007_contig723853_1063+3
tactccttcacaagcatttgctttgttctgtattcatcac

>PAA011_GuaymasIMG11_blk007_contig723853_1063+4
tctgttcctcgttgatgccgtggtgatgacaagg

>PAA011_GuaymasIMG11_blk007_contig719869_1044+1
aatttggggtaaaattgcggatgtttatgacaaggtta

>PAA011_GuaymasIMG11_blk007_contig719869_1044+2
ggttacttagaggaagatgcgaaactgctcatagatttg

>PAA011_GuaymasIMG11_blk007_contig719869_1044+3
acaataagacatatggggagtggagagattgttaatg

>PAA011_GuaymasIMG11_blk007_contig719514_1040+1
gtgttctcaacgcaaacccctatgtttattgaagttc

>PAA011_GuaymasIMG11_blk007_contig719514_1040+2
taattttctcaaccttccgttctgctgggattctcg

>PAA011_GuaymasIMG11_blk007_contig719514_1040+3
tcagaccgcctttccgctcaacgacctcgttgaaaa

>PAA011_GuaymasIMG11_blk007_contig719514_1040+4
agaagtttcgcatccttcggagacacataaccatcaccat

>PAA011_GuaymasIMG11_blk007_contig719390_1039+1
gaaaaaggcattctctcacttacgctaacgaatttc

>PAA011_GuaymasIMG11_blk007_contig719390_1039+2
ctctttgatagctacagacatttaatttcaacctatt

>PAA011_GuaymasIMG11_blk007_contig719390_1039+3
ggtatatatatctttatatacatgctcgggcaggtata

>PAA011_GuaymasIMG11_blk007_contig719390_1039+4
agcgttctaactccaattcatgctcaaacttcttcctcct

>PAA011_GuaymasIMG11_blk007_contig717924_1031+1
gaatacaaagaggagctcataagaaaagctgacaatat

>PAA011_GuaymasIMG11_blk007_contig717924_1031+2
gatacgaggtgctaatgaggcttatggacacaacgctggag

>PAA011_GuaymasIMG11_blk007_contig717924_1031+3
taaagactgcgaagatagcaaacaagcagttggagaagt

>PAA011_GuaymasIMG11_blk007_contig717924_1031+4
tgaacacctcaacaattgagaatgagaccttcaactca

>PAA011_GuaymasIMG11_blk007_contig704888_983+1
aagtgcttgttgtggaggaggtgatgtaaatgagaatgaaa

>PAA011_GuaymasIMG11_blk007_contig704888_983+2
gcgattttgcagtggttcggcgatgaaatcaaggtg

>PAA011_GuaymasIMG11_blk007_contig704888_983+3
gtggtgtgaaatggctgcgataaggagtttggcgg

>PAA011_GuaymasIMG11_blk007_contig704888_983+4
taaggaggtgatgcgaaaatgcccgcaaaggattta

>PAA011_GuaymasIMG11_blk007_contig697748_942+1
tccctgtcaaatgcaagatatgatgtctcataggg

>PAA011_GuaymasIMG11_blk007_contig697748_942+2
gatgcatctcacatcaatatcacaccaccagcagttgt

>PAA011_GuaymasIMG11_blk007_contig697748_942+3
cacagtgaatctgcgacttcaagacgctctttgtagtcttg

>PAA011_GuaymasIMG11_blk007_contig697748_942+4
cctcttctcttaagaatgtcggaacgccgagagcag

>PAA011_GuaymasIMG11_blk007_contig692919_914+1
gcaggctcttacaaggtagtgcttaaagttacgaatgttgg

>PAA011_GuaymasIMG11_blk007_contig692919_914+2
tctattctgaacatcatttcttttgctcacctcctcag

>PAA011_GuaymasIMG11_blk007_contig692919_914+3
atgtccctactcttgcgagaaaggtaagacattcactgcaag

>PAA011_GuaymasIMG11_blk007_contig692919_914+4
atggatttccaatcgctgctccctcatatttccgta

>PAA011_GuaymasIMG11_blk007_contig683396_875+1
tcctccttatttcgtgccagaaatcgctcactctgcactg

>PAA011_GuaymasIMG11_blk007_contig683396_875+2
gcccgcagcgggtgcgcagccaaatgtgatatttat

>PAA011_GuaymasIMG11_blk007_contig683396_875+3
ctgaatgctcaccttcacatcgtcaaggatgacatc

>PAA011_GuaymasIMG11_blk007_contig683396_875+4
aaactgctggaagtagcgaagctcaagaagttcaaatttgta

>PAA011_GuaymasIMG11_blk007_contig683396_875+5
agcttgttgagggtgaggagcataccttatgggtga

>PAA011_GuaymasIMG11_blk007_contig682585_868+1
gcgaagcttcttgcgaagctcacggtattctttagc

>PAA011_GuaymasIMG11_blk007_contig682585_868+2
ttcatctccttcgctctctgcgcagctttcagcgtc

>PAA011_GuaymasIMG11_blk007_contig682585_868+3
taacgccacctatgtcttcaatatattcgcataggt

>PAA011_GuaymasIMG11_blk007_contig682585_868+4
tgtgcgaaggcaacagaagacacaatatgcacgacgga

>PAA011_GuaymasIMG11_blk007_contig682585_868+5
ccttgacccttacggctcgcccatgccttttctcag

>PAA011_GuaymasIMG11_blk007_contig678093_847+1
tgatgtcgccgaccctgaaattgacgaaatagcgaaatcggt

>PAA011_GuaymasIMG11_blk007_contig678093_847+2
acttccttatactcaacagagggaagttggtgaaggtgg

>PAA011_GuaymasIMG11_blk007_contig678093_847+3
ctgaaatccttttgcgaaagattactacgatatacggac

>PAA011_GuaymasIMG11_blk007_contig678093_847+4
gatgtctgtgaaatagtcaacaatgtcttttgtaatg

>PAA011_GuaymasIMG11_blk007_contig673998_827+1
ctcgcagggaaagggcgcctcgcaagcttcgcaag

>PAA011_GuaymasIMG11_blk007_contig673998_827+2
gtggcttctcctcttcgggaggttttttcttttcagg

>PAA011_GuaymasIMG11_blk007_contig673998_827+3
agggcgaggtgatagggatgttgaggatagagcgc

>PAA011_GuaymasIMG11_blk007_contig673998_827+4
ctattttttctttcaaacatttttccgtttcctcaatt

>PAA011_GuaymasIMG11_blk007_contig673998_827+5
tctgctatgtggaggcattcggaggcggaggttatc

>PAA011_GuaymasIMG11_blk007_contig663015_776+1
ttgatgtcagcttctttgcgttcttgtggaaatattca

>PAA011_GuaymasIMG11_blk007_contig663015_776+2
tcttgcctattctcttttgaacatctccctgtgcaa

>PAA011_GuaymasIMG11_blk007_contig663015_776+3
gcgtattgagaccatctatatgtatagagaagaagatg

>PAA011_GuaymasIMG11_blk007_contig663015_776+4
aagagacaatcgcatgggtgactccgctgacgaagc

>PAA011_GuaymasIMG11_blk007_contig663015_776+5
caaatttgagaatagtatgataacgcctatgtgtgtaaagt

>PAA011_GuaymasIMG11_blk007_contig652956_714+1
tgaaaacggcggaactttgtcctcgtccttgaactca

>PAA011_GuaymasIMG11_blk007_contig652956_714+2
agcgagagctcgcaagcggatgctcagcggtctcggtg

>PAA011_GuaymasIMG11_blk007_contig652956_714+3
agcgttttactagcttgattgcagatgcagaaattctt

>PAA011_GuaymasIMG11_blk007_contig652956_714+4
ctatgtcttgaaatatgtttaatattagcggctct

>PAA011_GuaymasIMG11_blk007_contig649358_701+1
aaggaatgtcctctgtgcaagcgttatctcatttcacc

>PAA011_GuaymasIMG11_blk007_contig649358_701+2
gcatagcaggacctggacagcaggaatacctggacag

>PAA011_GuaymasIMG11_blk007_contig649358_701+3
aaataaaatggatttggtgttcgttccctcgtcgttctcg

>PAA011_GuaymasIMG11_blk007_contig649358_701+4
aacttttccatttttgaattggagaatgcagatgcgg

>PAA011_GuaymasIMG11_blk007_contig649358_701+5
gagctgttctttgcttttgctccatcctcatccca

>PAA011_GuaymasIMG11_blk007_contig647851_694+1
attcacatcccaccaagatgctgatgtgattgatgt

>PAA011_GuaymasIMG11_blk007_contig647851_694+2
acgagacatacgcaacatagagcgaagcatagagaa

>PAA011_GuaymasIMG11_blk007_contig647851_694+3
aatcaataaccctttcgggagcgatgtcgtttgctacttc

>PAA011_GuaymasIMG11_blk007_contig647851_694+4
tttaaggtggtggtaacacatggtaaatgcggtggaatg

>PAA011_GuaymasIMG11_blk007_contig638594_655+1
aacgctcttctacttccgcttccgttgcttttaactcca

>PAA011_GuaymasIMG11_blk007_contig638594_655+2
aggtgagagagagatgtccgtaaggcggggaaggcgt

>PAA011_GuaymasIMG11_blk007_contig638594_655+3
acttcgacatcatcattgaggcagatggcaaagaaacta

>PAA011_GuaymasIMG11_blk007_contig638594_655+4
aaaaaatccgtgtgttcctcgccaagtctttcttgt

>PAA011_GuaymasIMG11_blk007_contig638594_655+5
tttgaggttctcccgtagtcttccaccctaataaataa

>PAA011_GuaymasIMG11_blk007_contig634481_631+1
gctaaaacaggacgagaaaacgataggaaaggtgcata

>PAA011_GuaymasIMG11_blk007_contig634481_631+2
tagagtcctctcagcctctatgcgagaggccaatag

>PAA011_GuaymasIMG11_blk007_contig634481_631+3
gttccgaatgatgcagcggagcaagcggtgaagaatt

>PAA011_GuaymasIMG11_blk007_contig634481_631+4
agaggatttccagaggagattgcgatactaaaagcag

>PAA011_GuaymasIMG11_blk007_contig632828_620+1
acgctaaaatgcactggctcgtcgctaagttccttg

>PAA011_GuaymasIMG11_blk007_contig632828_620+2
gctgttgtaatgacgagagagcagtgcagtttgagc

>PAA011_GuaymasIMG11_blk007_contig632828_620+3
ttgttcagaggatgcgagggtgtaagagatggacgagataa

>PAA011_GuaymasIMG11_blk007_contig632828_620+4
gtgaaagtgtctgtgtctgtcagcgtgagtgtcggt

>PAA011_GuaymasIMG11_blk007_contig631427_613+1
tgcgtttgcactcggcgaaggcaacgagattgttat

>PAA011_GuaymasIMG11_blk007_contig631427_613+2
aggtctatatagacgaaggcactctaccgccgtgcggg

>PAA011_GuaymasIMG11_blk007_contig631427_613+3
agatgttgcatgtattgctactactggtcttccatgataacc

>PAA011_GuaymasIMG11_blk007_contig631427_613+4
ccatttttccatttttttcgctttgggggtgagcaaga

>PAA011_GuaymasIMG11_blk007_contig629283_602+1
tcattcacgaggacgccccgcctccgccgtcccccgc

>PAA011_GuaymasIMG11_blk007_contig629283_602+2
gcaaccttctgatctccaagcgatctaagacgtaggga

>PAA011_GuaymasIMG11_blk007_contig629283_602+3
aatatccgccagcgcctttagaggacgaattcgcagcgt

>PAA011_GuaymasIMG11_blk007_contig629283_602+4
tacacagaacgcaaggcttcatcggtgttgtataaaa

>PAA011_GuaymasIMG11_blk007_contig628873_601+1
caccttttccagcaacacctctatgtcccccctcacgg

>PAA011_GuaymasIMG11_blk007_contig628873_601+2
aatttaagccacttaacgacagtggagggagaaggt

>PAA011_GuaymasIMG11_blk007_contig628873_601+3
taaaggaagcggagcgtcgcaagtagtttcgctattt

>PAA011_GuaymasIMG11_blk007_contig628873_601+4
aaagaaaatccatgtctttgtccgttattctatttg

>PAA011_GuaymasIMG11_blk007_contig628873_601+5
acaacttcgcagacgcttttaactcctctacacgc

>PAA011_GuaymasIMG11_blk007_contig627101_589+1
acatcttcaggatttatccctccgctgatgcagttt

>PAA011_GuaymasIMG11_blk007_contig627101_589+2
gagcagttagggagtgaggtgaaagattacatcaagta

>PAA011_GuaymasIMG11_blk007_contig627101_589+3
gcccattcgcaacacccccctctgatgagattatgt

>PAA011_GuaymasIMG11_blk007_contig627101_589+4
aatagcgtcgtgtgcgtagtcatagtggttgttctca

>PAA011_GuaymasIMG11_blk007_contig619192_550+1
aagacttttgatgacatcctgaatatgcccgcagacct

>PAA011_GuaymasIMG11_blk007_contig619192_550+2
tggtcatctgaatatgcgtaaaaagcgtttctgtgaga

>PAA011_GuaymasIMG11_blk007_contig619192_550+3
cagaacgcaagaactaactccgctatatccattgaag

>PAA011_GuaymasIMG11_blk007_contig619192_550+4
ccaaaacagaccaatgatctcatattcagcaacagagtt

>PAA011_GuaymasIMG11_blk007_contig619192_550+5
cgttgattacgaagttgcattcgctcttattgcagcat

>PAA011_GuaymasIMG11_blk007_contig618220_547+1
attttttcgcataagagatggcgacacaggcagagtta

>PAA011_GuaymasIMG11_blk007_contig618220_547+2
tctgttctaatccacgcatctttgggatacgcct

>PAA011_GuaymasIMG11_blk007_contig618220_547+3
tagcaatcagagtttgggaggtaaattcatgagaggcg

>PAA011_GuaymasIMG11_blk007_contig618220_547+4
ccacaacaaagacatcagcaccactgcctcatgatac

>PAA011_GuaymasIMG11_blk007_contig618220_547+5
ctgcttgttaatgcggaagatggctgtccgtaatta

>PAA011_GuaymasIMG11_blk007_contig615133_532+1
tgtatattgcccgccatttgccgtatgtgaatgtgag

>PAA011_GuaymasIMG11_blk007_contig615133_532+2
atcctttccgtcaacggttatctgcaacgatgcatctgt

>PAA011_GuaymasIMG11_blk007_contig615133_532+3
cacacttcagcattcggcactggcgtcggcgttacggt

>PAA011_GuaymasIMG11_blk007_contig615133_532+4
tgttctggggggcatcggcgtctctcttacttcttccc

>PAA011_GuaymasIMG11_blk007_contig615133_532+5
tttcatctccctcgccctctgcgcagctttcagcgtc

>PAA011_GuaymasIMG11_blk007_contig601425_463+1
ttatcaccgcttacatagacaacttgaccctttgagattgctg

>PAA011_GuaymasIMG11_blk007_contig601425_463+3
ccttgccataaacgatgacatagacatcttcgcctg

>PAA011_GuaymasIMG11_blk007_contig601425_463+4
ttgcatttatctgaaaaatcatgaaactcaccgcagaggagac

>PAA011_GuaymasIMG11_blk007_contig600812_456+1
agacggagaaatcgtttatatagcgagcatgcgcagtt

>PAA011_GuaymasIMG11_blk007_contig600812_456+2
gcaatctcatacacgggaaaaataaggagagaagag

>PAA011_GuaymasIMG11_blk007_contig600812_456+3
tctcaatagttcagatgctttactcacagaaataacttt

>PAA011_GuaymasIMG11_blk007_contig600812_456+4
catataccacgccttgcagaagtaaggcaatctctga

>PAA011_GuaymasIMG11_blk007_contig596194_430+1
tacgccatcaccaccttacattctcctctaactga

>PAA011_GuaymasIMG11_blk007_contig596194_430+2
accttcgcaacgaagaacttgcgacctggatgtcgctca

>PAA011_GuaymasIMG11_blk007_contig596194_430+3
tttcgtgcaatagcgctgcggagcatctgcaagtgcct

>PAA011_GuaymasIMG11_blk007_contig596194_430+4
gaaggagcgcaccctactctgttggcagattactatta

>PAA011_GuaymasIMG11_blk007_contig594481_420+1
gtataaggaatgttgagaaggtgctggcatggtgaa

>PAA011_GuaymasIMG11_blk007_contig594481_420+2
tctgctatgagagagccagatatatctctcagtctcac

>PAA011_GuaymasIMG11_blk007_contig594481_420+3
atcacattcgtcaagaaggtgagagaagggaaatttga

>PAA011_GuaymasIMG11_blk007_contig594481_420+4
aactccatctctctgaccccacctcctttcttccgt

>PAA011_GuaymasIMG11_blk007_contig592614_413+1
agaagaccctgagtatttcctcgcaaactttatttgca

>PAA011_GuaymasIMG11_blk007_contig592614_413+2
aagtcatcgcatctttgctatgcaagaacgaacttcac

>PAA011_GuaymasIMG11_blk007_contig592614_413+3
tgtctttcagagcagcgggagagcagacgattaggt

>PAA011_GuaymasIMG11_blk007_contig592614_413+4
atgattaggcgagtggagaaaaatcgcctcattgagg

>PAA011_GuaymasIMG11_blk007_contig592614_413+5
atttttttcgcttctttgggggatgtgcatagataagg

>PAA011_GuaymasIMG11_blk007_contig590890_401+1
gctaaagacaacgctgtctgctatcttgtttctcatat

>PAA011_GuaymasIMG11_blk007_contig590890_401+2
taaaaagcggacttgtccatttagccattcctcacacat

>PAA011_GuaymasIMG11_blk007_contig590890_401+3
tataaatccagcaattgacactaatgcatggatagg

>PAA011_GuaymasIMG11_blk007_contig590890_401+4
aaactaaagtaaggtgaggagaaaatatggtgctgc

>PAA011_GuaymasIMG11_blk007_contig590890_401+5
gcgacgacgaaccgcagcatcctttgtctcacgagcag

>PAA011_GuaymasIMG11_blk007_contig588631_385+1
tctcttcttttgtcgccttcaacgcctcgtttatct

>PAA011_GuaymasIMG11_blk007_contig588631_385+2
aaacacattgacttttatcttagagtggtaggaat

>PAA011_GuaymasIMG11_blk007_contig588631_385+3
gcaaggaacgcaggcgtgaacaactgttttgcgaagt

>PAA011_GuaymasIMG11_blk007_contig588631_385+4
atcttgatgaaattgtgaagaagttgggggatgcg

>PAA011_GuaymasIMG11_blk007_contig588631_385+5
acatcgttgaagtcctcgtgcaattgttgaacgatttag

>PAA011_GuaymasIMG11_blk007_contig586779_378+1
tgcgaaatttatcgattatttccagtttaatgtctatat

>PAA011_GuaymasIMG11_blk007_contig586779_378+2
cacatagctacaaggctcatcggtcatcgggggctgt

>PAA011_GuaymasIMG11_blk007_contig586779_378+3
gtggatgttccttatgaggaaatccgagatttcattcatcg

>PAA011_GuaymasIMG11_blk007_contig586779_378+4
ctttgagttttcggattgtagagattgcggaatctagt

>PAA011_GuaymasIMG11_blk007_contig586679_377+1
cagagagctccgcatcgttaagaatttcctcaagctc

>PAA011_GuaymasIMG11_blk007_contig586679_377+2
gaaacttaccgcatgtactcgttttgtgctgtattc

>PAA011_GuaymasIMG11_blk007_contig586679_377+3
aggataatcctggactgttaccttcaaggtgtatgtgt

>PAA011_GuaymasIMG11_blk007_contig586679_377+4
gcggtaatgcggggcggggaagtggcgagccccgtccac

>PAA011_GuaymasIMG11_blk007_contig583254_366+1
gaagaagagggagagtgctttatttcctttactctg

>PAA011_GuaymasIMG11_blk007_contig583254_366+2
ttgattacattcgtaggaagaatttggcgagagcg

>PAA011_GuaymasIMG11_blk007_contig583254_366+3
acagctcataagttgctgtcgtgtccgcaagcgctg

>PAA011_GuaymasIMG11_blk007_contig583254_366+4
ttatgtccccacactcatcataatagaatatgcaggattc

>PAA011_GuaymasIMG11_blk007_contig583254_366+5
tcaaggtagattcttcgcctgctggtgctgaaata

>PAA011_GuaymasIMG11_blk007_contig582700_361+1
tcagagaacacacgaatcttatagtagtagcagtattttc

>PAA011_GuaymasIMG11_blk007_contig582700_361+2
atgcgaaagagcaaacttatacaccgcacctaagggtgt

>PAA011_GuaymasIMG11_blk007_contig582700_361+3
ttgctcttcatcctttgatgtccaatactgaacgctt

>PAA011_GuaymasIMG11_blk007_contig582700_361+4
aatcatccaaatccacatgcttgtaatatatcgcaag

>PAA011_GuaymasIMG11_blk007_contig582700_361+5
tcccaacctctccgccctttccattaatgataaatac

>PAA011_GuaymasIMG11_blk007_contig578553_342+1
acgccacagcatttttgttcagcacggcacagaaat

>PAA011_GuaymasIMG11_blk007_contig578553_342+2
ttggcaggtcaaaaatcattctcccgacgacaaaactc

>PAA011_GuaymasIMG11_blk007_contig578553_342+3
cacatctttgtcctctccaacaaatctcttgattgct

>PAA011_GuaymasIMG11_blk007_contig578553_342+4
agaagggagcaggaaagacaacacttgcattcagttttga

>PAA011_GuaymasIMG11_blk007_contig578553_342+5
tggaagaatggatttgcaagtgtgttggcaaaagcaac

>PAA011_GuaymasIMG11_blk007_contig578463_340+2
tggcactttcacataagcgtatccaccaccaactgc

>PAA011_GuaymasIMG11_blk007_contig578463_340+3
aaaaatcagcgtgtatgtagaggaagcacgcagatatttag

>PAA011_GuaymasIMG11_blk007_contig578463_340+4
cacgcaacctctccacaaacttctccccttgctcca

>PAA011_GuaymasIMG11_blk007_contig578463_340+5
tgaaggaaagtgtgtgcgttgttggatttgggaatg

>PAA011_GuaymasIMG11_blk007_contig574616_322+1
aaaggaaatggcgagaagaaggaagaagagaagaagataa

>PAA011_GuaymasIMG11_blk007_contig574616_322+2
accctggtgcgaacgggttcggcattgttctacctcc

>PAA011_GuaymasIMG11_blk007_contig574616_322+3
gagaatgcggaaataatgctcaataattacgattttcgt

>PAA011_GuaymasIMG11_blk007_contig574616_322+4
atgaatcaactgaagcgagtgaaagagaatgcagagaatgg

>PAA011_GuaymasIMG11_blk007_contig574616_322+5
tgcatcatcgccgacagcgaggtcaattgtttgggagt

>PAA011_GuaymasIMG11_blk007_contig572507_303+1
tccatccttcctgaaagatgagaaaagcgttcaga

>PAA011_GuaymasIMG11_blk007_contig572507_303+2
tagagacaataaggacaatgagagttttgggtctttcgaggaaa

>PAA011_GuaymasIMG11_blk007_contig572507_303+3
ttatctgtcctaaagcgtaagcatccctaatgtatctt

>PAA011_GuaymasIMG11_blk007_contig572507_303+4
tttccattccttatatattggatgctccaatatgtccgc

>PAA011_GuaymasIMG11_blk007_contig572507_303+5
atttcagtaaagtggatattgtagttgattggaggagaa

>PAA011_GuaymasIMG11_blk007_contig572495_302+1
gatgctgatgccgcaacgaacaagtctcctgctatga

>PAA011_GuaymasIMG11_blk007_contig572495_302+2
gattcagtgctgttcgcatcaatatctttcaatac

>PAA011_GuaymasIMG11_blk007_contig569457_288+1
aactatctgctgcgagctctgagctctctcttgatta

>PAA011_GuaymasIMG11_blk007_contig569457_288+2
cccaaatgatgtctgataacgcttcgcatctaatccctgc

>PAA011_GuaymasIMG11_blk007_contig569457_288+3
ccgttttcgtgcaaatgttttaatatctcaacactct

>PAA011_GuaymasIMG11_blk007_contig569457_288+4
ataatctatatcttaagagggtatttaaatatatgctttgt

>PAA011_GuaymasIMG11_blk007_contig569457_288+5
cgattatgttaccgttttcaagcgttatcagaggaa

>PAA011_GuaymasIMG11_blk007_contig569457_288+6
gtgcccatgtgtcgcctgcccccaagtcgcct

>PAA011_GuaymasIMG11_blk007_contig563263_245+1
tttgagatgctgcaaaagaagtggaaaagtgtatt

>PAA011_GuaymasIMG11_blk007_contig563263_245+2
aggaggtggctacgaacaaaacttcacaattcgcgc

>PAA011_GuaymasIMG11_blk007_contig563263_245+3
tataaactccgacctccgaacctgctccaaacaccaa

>PAA011_GuaymasIMG11_blk007_contig563263_245+4
agcgtgtggaacagaattaacaactgctcaattgat

>PAA011_GuaymasIMG11_blk007_contig561197_236+1
aagatattgtagagtatgcggaaaaggcgggtatgc

>PAA011_GuaymasIMG11_blk007_contig561197_236+2
tgcggaaaggcgagcatccgcactcatacaacaaaa

>PAA011_GuaymasIMG11_blk007_contig561197_236+3
ttatctctcctatttccttgcgtatttccgctatttccc

>PAA011_GuaymasIMG11_blk007_contig559520_225+1
attaagagtggtgatagagggatggcgaagcagacgc

>PAA011_GuaymasIMG11_blk007_contig559520_225+2
ctggaagcaatgaggaagcagaaggcacttcattcagcga

>PAA011_GuaymasIMG11_blk007_contig559520_225+3
gcatattattcatcaccccattcttccgcatctgatat

>PAA011_GuaymasIMG11_blk007_contig559520_225+4
ctgtcccactggcacttccacatctatgtcaataacccttt

>PAA011_GuaymasIMG11_blk007_contig559520_225+5
gaggcgtattaaaatggcggaagagaggaaagatgatata

>PAA011_GuaymasIMG11_blk007_contig558382_220+1
atgttcggtgtctgagcatataaagggggaggaag

>PAA011_GuaymasIMG11_blk007_contig558382_220+2
acttctcgcaatttctttttgacaggttgcatttc

>PAA011_GuaymasIMG11_blk007_contig558382_220+3
tcacagaagaagagagggatgagtgcgacagacggctgt

>PAA011_GuaymasIMG11_blk007_contig558382_220+4
cagcccccgatgaccgatgagccttgtagccatgtg

>PAA011_GuaymasIMG11_blk007_contig558382_220+5
cggaaggttgagaaaatagaggcgttgctttacact

>PAA011_GuaymasIMG11_blk007_contig554464_206+1
gaggtcgttgtagaggtcaagaggggaaagactgcgc

>PAA011_GuaymasIMG11_blk007_contig554464_206+2
gcaaaaggtggcgaaattccttgagggcgatgtgaagt

>PAA011_GuaymasIMG11_blk007_contig554464_206+3
gcagttcccagcagtccgagaacatctggaattgc

>PAA011_GuaymasIMG11_blk007_contig554464_206+4
ttgcacacctctcggaagggaaatcgtcccgcccttt

>PAA011_GuaymasIMG11_blk007_contig554464_206+5
cagtcttgttcgtggtaatagtgcttgcgattgaat

>PAA011_GuaymasIMG11_blk007_contig550066_189+1
tggaaaaagaaacggtggggttaccataacttcgctctt

>PAA011_GuaymasIMG11_blk007_contig550066_189+2
aggttacatgctgggaggcgacaccgcactattcaag

>PAA011_GuaymasIMG11_blk007_contig550066_189+3
gtgctgcatatgcggcaagaaaatagacagatatac

>PAA011_GuaymasIMG11_blk007_contig550066_189+4
gatgaacttcaacaactcttacgcttccttcccggttt

>PAA011_GuaymasIMG11_blk007_contig544710_155+1
acgagcattacgaaaagggaacattgacaatttct

>PAA011_GuaymasIMG11_blk007_contig544710_155+2
tgatggacagcgacattcatcctcgtctgtatttcag

>PAA011_GuaymasIMG11_blk007_contig544710_155+3
ccttccatatcctccattctcctttctcacctccttttc

>PAA011_GuaymasIMG11_blk007_contig544710_155+4
ccatcctccccgctcctcgcagaggggagggggaggctc

>PAA011_GuaymasIMG11_blk007_contig544710_155+5
cgagatgctgaagttcatagatgcagtgaggacagtgta

>PAA011_GuaymasIMG11_blk007_contig544375_152+1
ccttttccgctaatttaactttccacaactcaatca

>PAA011_GuaymasIMG11_blk007_contig544375_152+2
cgttttacgagaaacaaaagcgaaaggatatttta

>PAA011_GuaymasIMG11_blk007_contig544375_152+3
ctgtggcagagggtcagacatttagagtaaagccatatacat

>PAA011_GuaymasIMG11_blk007_contig544375_152+4
ttcagagagaaaatttttgtgggcgaatgatggcat

>PAA011_GuaymasIMG11_blk007_contig542333_139+1
gatatgatgaatgcatgtctcgtatgatggaagtttgt

>PAA011_GuaymasIMG11_blk007_contig542333_139+2
ccactcctcgtggtcatactgcatctctcttctttcttt

>PAA011_GuaymasIMG11_blk007_contig542333_139+3
cagtgtctgtggcaatccctttcctcgccaataatcta

>PAA011_GuaymasIMG11_blk007_contig542333_139+4
cacagcctaggggtggcgtcctaggcgacggggataagaaaggca

>PAA011_GuaymasIMG11_blk007_contig542333_139+5
ctctctttgactatccttctaatctctttcattaccg

>PAA011_GuaymasIMG11_blk007_contig540640_129+1
gctaccccaggcgcacatcaaacactgagaactcaccccttt

>PAA011_GuaymasIMG11_blk007_contig540640_129+2
agacctccttgcgatatttcatcgggaggaatttgcga

>PAA011_GuaymasIMG11_blk007_contig540640_129+3
gcgaacttcgccttaactgtgaatgatgaagaaggacatg

>PAA011_GuaymasIMG11_blk007_contig540640_129+4
atcgccgacatcgttaccaccgcaagggggcggagg

>PAA011_GuaymasIMG11_blk007_contig540640_129+5
gttgtggagtggtgtgagcgtgtcggatgccctgttc

>PAA011_GuaymasIMG11_blk007_contig533254_87+1
tcatcagatgttgcagttccgcaggatgtcgcaattacaat

>PAA011_GuaymasIMG11_blk007_contig533254_87+2
aagcatctctgttcttatcgtctagcggaatctttctgta

>PAA011_GuaymasIMG11_blk007_contig533254_87+3
atgtttctccaatcattctgtaatttttgattgtgac

>PAA011_GuaymasIMG11_blk007_contig533254_87+4
acattaggacatacgaggcactatttaaatagtttt

>PAA011_GuaymasIMG11_blk007_contig533254_87+5
ccatacatctcgccagaagcactgtcaaaaatcaca

>PAA011_GuaymasIMG11_blk007_contig533254_87+6
cttgtgcaagcgaaggagagcgatgtaatactgatgt

>PAA011_GuaymasIMG11_blk007_contig530315_77+1
cccttacgcaaaactcgctccactttcgcttccgtt

>PAA011_GuaymasIMG11_blk007_contig530315_77+2
cacacaaaagcgagaagatgggaagatttaaatgta

>PAA011_GuaymasIMG11_blk007_contig530315_77+3
acctctttgacttctccgccctctgctcaatcgtcgtggt

>PAA011_GuaymasIMG11_blk007_contig530315_77+4
gcaattgacaaactcctcgcaggtcaaatagaggaagaag

>PAA011_GuaymasIMG11_blk007_contig530315_77+5
ggagctgatgcaagcggagaggataaggaagtttcta

>PAA011_GuaymasIMG11_blk007_contig530315_77+6
cagaaaacccagtgctcgcttattatcgtctctaaatatattg

>PAA011_GuaymasIMG11_blk007_contig525719_50+1
atgcgaaaagaatttaaagaggggtatcatacataataatggtga

>PAA011_GuaymasIMG11_blk007_contig525719_50+2
ctcacgcaccgcaaatctgataaaatctgtcggtgt

>PAA011_GuaymasIMG11_blk007_contig525719_50+3
taactatatcatccgcataactcttcgcttgttccat

>PAA011_GuaymasIMG11_blk007_contig525719_50+4
catagaacaaagcatacaacgcataaagcgagagt

>PAA011_GuaymasIMG11_blk007_contig525719_50+5
gttttgttgtatgctaaatacccgtttgcgagttccagt

>PAA011_GuaymasIMG11_blk007_contig520139_21+2
ccgtttgcgcataaatgaatgagcgtgcccgcccgca

>PAA011_GuaymasIMG11_blk007_contig520139_21+3
taataggacttgtgcgaaatcacattggtgagggggttgc

>PAA011_GuaymasIMG11_blk007_contig520139_21+4
tgtgagtttggatggaggagatgtgaaatcaacaaccgt

>PAA011_GuaymasIMG11_blk007_contig520139_21+5
tcttcagttccttgataacgacatcgcctgttccagc

>PAA011_GuaymasIMG11_blk007_contig520139_21+6
ctcgccatagaccctctcagtgtccgtgctgctgc

>PAA011_GuaymasIMG11_blk007_contig518947_16+1
ttgaagcggtagagtggcttgacgatttagatttactga

>PAA011_GuaymasIMG11_blk007_contig518947_16+2
aatttacacactgaaagatttcagtgtgactgaggagtg

>PAA011_GuaymasIMG11_blk007_contig518947_16+3
tgggggggcgggatgatgtgaggaaagcctgctccctcg

>PAA011_GuaymasIMG11_blk007_contig518947_16+4
aactcacgaagagacaataagttaagaggcgtgatggaga

>PAA011_GuaymasIMG11_blk007_contig518947_16+5
tcagcagtaggtggtgaaaggattgcgaagatgttc

>PAA011_GuaymasIMG11_blk006_contig513007_977+1
aatgatggtgaatatgtgtttgcactttcaaggataat

>PAA011_GuaymasIMG11_blk006_contig513007_977+2
tccacgaacacatccacaagtgcatcaggatttgtgcaa

>PAA011_GuaymasIMG11_blk006_contig513007_977+3
gagaatggggctggatgcttggggtcaaaatttcaa

>PAA011_GuaymasIMG11_blk006_contig513007_977+4
aataattgttgcttcatgaaagtgagcgacaaacttct

>PAA011_GuaymasIMG11_blk006_contig513007_977+5
tccttttttgccagtgagtttgttactgctgtcactgag

>PAA011_GuaymasIMG11_blk006_contig509809_947+1
taagggcggaggagaaagttgagaaggttaaagcac

>PAA011_GuaymasIMG11_blk006_contig509809_947+2
acattgtcgggattcgtggtgcatgcgtcgggcaaa

>PAA011_GuaymasIMG11_blk006_contig509809_947+3
caagaacctgcgctgaaggttgagataacgagaggtca

>PAA011_GuaymasIMG11_blk006_contig509809_947+4
taggacgtatcgcccattctcaaagcaaagttcgta

>PAA011_GuaymasIMG11_blk006_contig509809_947+5
gcaagggggaaataatgagaagggtggaagagttgat

>PAA011_GuaymasIMG11_blk006_contig507678_941+1
tttacaaaggatgatgtagtggagggtgagaaaatc

>PAA011_GuaymasIMG11_blk006_contig507678_941+2
aactcatatactcgccttaaatccacccttgttaatggat

>PAA011_GuaymasIMG11_blk006_contig507678_941+3
aaagaaaacatagcgggttttgatttggaaaagggagt

>PAA011_GuaymasIMG11_blk006_contig507678_941+4
ccaatagcacttccaagaatttctcctcctaaaattgt

>PAA011_GuaymasIMG11_blk006_contig507678_941+5
agatataagcaaggagcaagatgccctcaaatttaga

>PAA011_GuaymasIMG11_blk006_contig500353_913+1
caggcgaagcaatcacgaaaggggaagcggtctatgtcag

>PAA011_GuaymasIMG11_blk006_contig500353_913+2
gatgacagatggcgcttgcacgaggagatgttcttgg

>PAA011_GuaymasIMG11_blk006_contig500353_913+3
aaacttattgatgcccttccatctctgaactcattttcta

>PAA011_GuaymasIMG11_blk006_contig500353_913+4
aagagctgcttgcgatgatagatgagatgatgcgtgaga

>PAA011_GuaymasIMG11_blk006_contig500353_913+5
cgaagaaaacctcgttttgaacgccaattgcgatttgg

>PAA011_GuaymasIMG11_blk006_contig500163_912+1
tagttcagcgggatcaaattcagtattgacaattata

>PAA011_GuaymasIMG11_blk006_contig500163_912+2
ataatttacgatattcctcgcctttcgttaatccgagc

>PAA011_GuaymasIMG11_blk006_contig500163_912+3
aaaacatgcccgtcaactctaaaaaaccccaccgt

>PAA011_GuaymasIMG11_blk006_contig500163_912+4
cagaaacgcaggcttgaggcgagcaattgaggaaggt

>PAA011_GuaymasIMG11_blk006_contig500163_912+5
tcgtttgtgctgttatccctgctcaaacctttgttat

>PAA011_GuaymasIMG11_blk006_contig500163_912+6
cgcatctttcggatatgcttttaactgtgtcatagcata

>PAA011_GuaymasIMG11_blk006_contig496089_893+1
cagaatagcggaagtcagggaagcgtgagaggctggg

>PAA011_GuaymasIMG11_blk006_contig496089_893+2
gagaagttttgcttatttgttaggatggaagacaaaca

>PAA011_GuaymasIMG11_blk006_contig496089_893+3
aattttgctgggtctgttagaagattataaacctca

>PAA011_GuaymasIMG11_blk006_contig496089_893+4
aatttaagccatttaactattgtcgtcggggaaggcaa

>PAA011_GuaymasIMG11_blk006_contig496089_893+5
aaggtatggagtattacagaaaggacacggggagga

>PAA011_GuaymasIMG11_blk006_contig496089_893+6
atgaaatgacgatggagcgatggctgaaaatttatcc

>PAA011_GuaymasIMG11_blk006_contig494936_890+1
ctcgtaaaatacaagatgcttcacacacggcacataa

>PAA011_GuaymasIMG11_blk006_contig494936_890+2
tatgcatctatatcatgcaagtttgtttgctcact

>PAA011_GuaymasIMG11_blk006_contig494936_890+3
gaatttgctttattagcttcttctttctgatgattgctt

>PAA011_GuaymasIMG11_blk006_contig494936_890+4
tctcacgatattgccacatcaccgcttacaacgagtccgc

>PAA011_GuaymasIMG11_blk006_contig486053_833+1
agcctttgagccattccattcgctccttgtatgtatc

>PAA011_GuaymasIMG11_blk006_contig486053_833+2
ccgttggaaccgctcttttgaggcgagctgaaatttcta

>PAA011_GuaymasIMG11_blk006_contig486053_833+3
aaggaaatcaaactaagcatgaatgacagataatca

>PAA011_GuaymasIMG11_blk006_contig486053_833+5
aatatgcgacgcaggtggtcttcgccctgatagagata

>PAA011_GuaymasIMG11_blk006_contig484628_824+1
gcttaacctcttccccaaatgtgtaatcctttgcgttg

>PAA011_GuaymasIMG11_blk006_contig484628_824+2
ccatcatctacggcacattttcgttctgctttcctt

>PAA011_GuaymasIMG11_blk006_contig484628_824+3
gccctcgtcattctacctaagagcattcgcagatagt

>PAA011_GuaymasIMG11_blk006_contig484628_824+4
ccctcagatattcgtcgtagtattcgtctgtcgcaatt

>PAA011_GuaymasIMG11_blk006_contig484628_824+5
tcactttatttatgacttcttgtgtcgttactgtttc

>PAA011_GuaymasIMG11_blk006_contig484628_824+6
gtggtgcggtggaattgagagcgaagcctgctgagtt

>PAA011_GuaymasIMG11_blk006_contig482619_817+2
gtcgtatgacagaggatcaatcgctatatacttaccgt

>PAA011_GuaymasIMG11_blk006_contig482619_817+4
agcgaatgaagaacgacataaaagaaggagagatgggttt

>PAA011_GuaymasIMG11_blk006_contig482619_817+5
gaaatctataaggagcgaatgaaatggctcagagact

>PAA011_GuaymasIMG11_blk006_contig480656_804+1
cttgcataactatccttttcccatgatattgtcccactt

>PAA011_GuaymasIMG11_blk006_contig480656_804+2
aactcataacctctgattgctttcaaaagattttc

>PAA011_GuaymasIMG11_blk006_contig480656_804+3
tcttttaggtggtgatgtcgtatgaacgagttgcag

>PAA011_GuaymasIMG11_blk006_contig480656_804+4
tcgtgagaatagtcttaaggaagaatttgcttgtctttaat

>PAA011_GuaymasIMG11_blk006_contig480656_804+5
ggtaaaaagtgtgagagaagagggaagagaaggggata

>PAA011_GuaymasIMG11_blk006_contig480139_801+1
ttatcactccacatcctgtcagtgtcagacagatgat

>PAA011_GuaymasIMG11_blk006_contig480139_801+2
ctcctcttaaagcaaggcatcagagatggagtggatgg

>PAA011_GuaymasIMG11_blk006_contig480139_801+3
ttgactttgccacctctgaagatgcctgaattgctt

>PAA011_GuaymasIMG11_blk006_contig477582_786+1
tgatgaggcggagaagcacaacgcaataatagcgat

>PAA011_GuaymasIMG11_blk006_contig477582_786+2
tcggaggtgtatgtgcttataaccgttgttttgcagga

>PAA011_GuaymasIMG11_blk006_contig477582_786+3
ggagtgggagccgatgacgcttgaagaattgaaag

>PAA011_GuaymasIMG11_blk006_contig477582_786+4
gtctttggcgcatataatccatcaagtagaactatt

>PAA011_GuaymasIMG11_blk006_contig477582_786+5
actcattggaatccctaaattcaacctcgttgttttcaa

>PAA011_GuaymasIMG11_blk006_contig477582_786+6
acaaaatcaccaacctttgcttccattactccttc

>PAA011_GuaymasIMG11_blk006_contig474092_767+1
tataatggacggggactatacaaccgctctgacgggatg

>PAA011_GuaymasIMG11_blk006_contig474092_767+2
tgataaagttgtttatagcatccgctatgggttgtaa

>PAA011_GuaymasIMG11_blk006_contig474092_767+3
gaagtagcgaggaaggttataaaggcggttaattta

>PAA011_GuaymasIMG11_blk006_contig474092_767+4
ccttatatagcgaagtttagcaaggacggagtaaca

>PAA011_GuaymasIMG11_blk006_contig474092_767+5
ccttaacctcatcactcgccccaaaaaccagaggttc

>PAA011_GuaymasIMG11_blk006_contig474092_767+6
tccaaattttccatctcacacacctccatccttttc

>PAA011_GuaymasIMG11_blk006_contig471988_752+1
caatacggacagcgcttgtattcttcgtaaagaaagcat

>PAA011_GuaymasIMG11_blk006_contig471988_752+2
tagctagaaaaaaagaaaaaagagagagttagagcca

>PAA011_GuaymasIMG11_blk006_contig471988_752+3
atggaagtgtgcgtggctgctcattcagcacaaacat

>PAA011_GuaymasIMG11_blk006_contig471988_752+4
gatactttgattagtgtctcgggctgcgaagggagca

>PAA011_GuaymasIMG11_blk006_contig471988_752+5
cctccctgcgtgatagtgaaattctttgtatcaccaa

>PAA011_GuaymasIMG11_blk006_contig471988_752+6
tacaaaggcttcagcaaaggcaagccgtaattagaatgt

>PAA011_GuaymasIMG11_blk006_contig470438_739+1
tagtccgcaattaacctgcgaaggcggacaaggtaatt

>PAA011_GuaymasIMG11_blk006_contig470438_739+2
cagcaatcatttcacgctttgctgaagagatgaagaa

>PAA011_GuaymasIMG11_blk006_contig470438_739+3
ttcccgccttgaccgccctatacaaagacatcagacc

>PAA011_GuaymasIMG11_blk006_contig470438_739+4
attgtcgtatttgagtaagtccgttccaaagaggagcca

>PAA011_GuaymasIMG11_blk006_contig470438_739+5
caggcttcgcagctttgaattctccaaacggagcg

>PAA011_GuaymasIMG11_blk006_contig470438_739+6
tcgttagatataactataagaacgggaatgtttgatgtga

>PAA011_GuaymasIMG11_blk006_contig465015_711+1
cttgacagttatcaatcgcagcgacgatgttcgccg

>PAA011_GuaymasIMG11_blk006_contig465015_711+2
aaagtgagcatctcaacaggcactttcatcagcgagagga

>PAA011_GuaymasIMG11_blk006_contig465015_711+3
gaagagagtgttgaggaggttgtggcggaagaagttga

>PAA011_GuaymasIMG11_blk006_contig465015_711+4
gtctggctttcgcagtgctccagatacagcgtcaag

>PAA011_GuaymasIMG11_blk006_contig465015_711+5
gtgcaacagcgccacctcatccttcttcaagcgtga

>PAA011_GuaymasIMG11_blk006_contig461721_690+1
tgagagcgcttttgtgtcaagacgccttcttttttga
[truncated: 1,347,903 more chars]
