# Supplementary material for: Evolutionary diversification of methanotrophic ANME-1 archaea and their expansive virome
Source: Nat Microbiol. 2023 Jan 19;8(2):231–45. doi: 10.1038/s41564-022-01297-4 (PMC9894754; doi:10.1038/s41564-022-01297-4)
Supplement: Supplementary file 6 — Fasta file containing ANME-1-specific MGEs from Guaymas and Pescadero Basins. [file 41564_2022_1297_MOESM6_ESM.txt]

>FWV160
ATTATGGCGATTTCCACCTGAAATCCCAATATGGCAGATGGAATGGTTCGGCATGGGTCAATGATAACGA
AACAAGTCCTTGTATAGATGCAGGAGACCCTTCTAAAAAAGACCCAGACGGAACAAGAATAAATATGGGC
GCTTATGGCGGGACGAATGAGGCTTCTAAAAGTCAACAAAGAGGCGATCTTAATAATAATGGTAAAATAG
GTGATACAGGAGATTTGATATTAATGTGGCAAGCTTATTTAGGCATACGTGAAACTGATTGGAGATATGA
TTTGAATCAAAATGGAAAAGAAGCAGATATGGGAGATATGCTAATGATGTGGTTTATATGGCAAATAAAA
ACAGATATTGCATTATTTCCTTTTATACTAtaaatgaaagaattgaaagaattaattgataagaaaaagt
taaaacaagaaattgaaaaaCTGGAAGATAATTTACGACGATTACACGGATTTTTAGAGGATGATTTCAA
AATATTAAAAATGGAAATTGCCTATCACAATGGAAACCCGTCATATAGTGTAGGCTCACCAGAAGATGAT
TATTATTTTTTAGCTTCTCTTGATTATAGTGATAATTTCAAAAATGAATTAATAGCAGTTGATGAAATAC
TACAAGAAAAGAGTAATCATGGTCGTTATATCAGTTTTAAATTAAAAAGTGAAGGAATAATAGTTTCACC
TATACTATCAAGGATAGAATTTGAGAATCTTATTCAATTAAAGGAAGAGAAAGAAATTCGTCAACTAATA
AAGGAATATTTCAAAATCTCTCACTCACTCGAAAAAATCAATCAAGAAATAGATAAATTTTCTAAAATAT
TAGAGTATCAAAGAAGGCTTAAAGGAGAATATCAAGATGAAGAGGTAATTGATAGCATATTTAAAATCTT
GGAAAAGAGCAATACAGTAAAAGATGAATTTATTACCCAGCTACATCTCAGAGATCACGAACTAAAAGAA
AGATTTGGGATAGATATAGAAGAAATCGAAAAGAAGATACGAAAAATATATTGAGTAAAATGAAAATATG
TAAATGTATGAGATGTGGTGCAACAGGAAATTTTTATATATTTAGAGAAGCAAGTAGAGATAGTAGTAGT
TTGAAATGTTATAGATGTGGATATAATAAAATAGAATGCTATGATGAAAGAGGATATGAAGATTTTGAAA
TTCCAGAATCCGTCAGACAAGGCTATAAATGGGCAAATTTAAAAATAGGTGAGACTACTTAAAAGTGCAA
GCTGATATTGAAATCTATAGAAGATGGATAGCAGAATTTAGACATATTTTTATAACTCACTCTCCCTATC
CAGTGGGTGTTAGGTGGGCGAATTCaaaaaaaCATCTTTATGAACGAATAAAGGACTATTTAGAATCTCA
TCAAGATATGTTCCTTGAAGCAATTGTCAGGGAGGAGCGAGTAAAATTTAAGATTGGAAAGAAAAAATAT
GATTTGTTGATGGAAAGAAAATATTTTCATCGTGGGAATTCAAGTCTTCCGATATTCAAAAAAGATGATA
AGCGAATAAAGATAATTAGAAAAAAGAGATTTTTGGGATTAGAATGAATTTTAAAGAATTTTTAGATGGA
AAAAGTATTGTTGATATAAATGCTAATTATTATCCTGATGTAGCAAATATTCGTAAACAGTTAGCTTCTT
ATGCAGAACTAAAATTCAATGAACAATTAATAAGTGAATGGTTTGATAGAGGTAAGGAGATTCTATCATT
ACATGGAAATGAACTACATATACACGATTTGTCAAAACTTATTCTTTTACCATACTGTTATTCAATTTCA
ACCGAGCCTATCATGGATCAGGGATTACCATATTATCCGCATTTCAAGAGTAAACCACCAAAGCGATTAG
ATTCGTTTATAGCACAACTTATAGAATTTACTTCTTATGTAGCAAATCGTACACGAGGAGCGATAGGTAT
TCCTGACCTTATATTACCATTAACTTATTATGTCAAGAAACAAAAACTAAATCTTACTGAACATCAATTT
AGAAACGAATTACAAAGACTATTCTATTCATTTAATCAACACTTACGACAAGGTGCAGAATCACTATACA
CTAATATTTCATTTTTCGATAGATTTTATTTAGAACACTTATTTAAAAACAATGTATGGGATTTAGATAT
AGAAGATTTAGAAGCGGTACAAAAATCAGTAATGAGATGGCATACTGAAGAAATAAGAGTTCAAATGCTA
CGATTTCCAGTAATAACAGTTGCATTAAAAACAAAGAATTCATATATACAAGATAATGAATTTTTGAGGT
TTGCACTTGAACAAAATATCGAACATACTATGTATAATTTCCTTGGTTTACCTCATCTTGATGCTATTGC
TTCGTGTTGTAGACTTATATCAAGTAAGAAGCCATTCTTTAATTCTTATGGTAGCGGGGGAGTACAAATA
GGTAGCCATCAAGTTGTAAGTCTTAATCTACCTGGAATATTTATCAGACATCAAGATGATTTCACTGAAA
GAATAATAGAAGATTTAAGACTCGCACGCGAATTTCTTGATTGGCATAGAAAATTACTTAAGGAACATCA
ATATCTTGACGCTACATTTGAACTTGGATTGCGGACGCTTAGAAGGATGTATTCCACAATAGGAATAATA
GGTGTTTGGGATTTAAAAGAAGTAGCAGGTTATTCTTGGAATGAAGTCGAAGAAGTTTTGAAAATCATAA
GAAAAGAAATAGATTCGTGGGAAGGATTTTATAATTGTGAATTAGTGCCTGCTGAGTCTGCTGCTATTAC
CCTTTATGAAGCTGACATGAAATTTGCACAAGAAACAAATTCACCATTTGCAGATTACTATGATTCAGGT
AAGATGTACGCTAATCAAATTGTATCACCTTGGGAAAAGATGAATATCGGTAAACGAGTAAGAATCACAG
GAAGACTATCTAAATATTTCGATGGCGGTCAGATGATGTTCATAAATGTTCCGAGTCCGTTCCAGAATAT
TCACCAGATGGAAAAAGTAGTAAAAGGTGTAATAAAGTTTGGAGTGCCCTATTTCGCATTCGATACATTT
TTGTCTCGGTGTAAATCTCATAATCATATAACTCTTGGAGATGCTCAGATGTGTCCTGTATGCGGTGACA
AAGAACTATTTAAATTTAGAAGAATTGTAGGATATTTTGTAGAGCAATCAAACATGCATGAAAGGAGAAC
AAGAGACATTCCGCGAAGAGTAGTAGATGAAGGATGATAATCCAGTGTAAACACTGTGGTAAAGTATTTG
GTGTAATATTAAAAGAAAAAGAAAATGGAGTTACACTTAAGAAAATAAATCATTTAGAAATGGAATGTCC
ATATTGTGGtaataaaataatatggagaagaaaagatgccacataaagaaagtaatataaaaattaaaga
gaatCTTACTAAAGAAGATTTAACTACGATAGAAAACATCAAATGGCTTGATAACCAATTAGAAAGTCTT
GTTAAAGAAGTACAAAAACGCTTTCAGGTGGATCGGGAACAAGCTTTATGGGAGATAGACATTCGACTTG
TTTTTATGCATGACTTGCGAAGGTGATGATAAAATGGAACAACTCTCAGCTAAGGAGAAAGAATATTTTA
ATAAACAATTAGATGGTTTTATTAAGGAAGTACAAGAACGATTTCTTCTGAGTTATGAAGAAGCAGTTTG
GACAATAATTAATGGTATTTTAAATACTCCTCAATTTCGGGAGAAATTCTATATTTCAAACAATCTAACT
TGGAATGAGAAGAAGACATGGATAAGAAATTTAAAAATAGTACAAAAATATTAGACTCACTCGAATGTTC
AAGAATATGTTTGAAGAAAATAAAGAAGATAAAGACTGGGAGGTTTTCTTTGCTTGATGACAGTTACAGG
AGCTGTCATTTTAGTATTTCTTTTGTTTTTCCTCGCATTCTATCTATTTATAAAAGGAATCTTTGGTATA
TAAAATGTTTGAAAGATTTAGAAATTGGATAGATAAGTGGGTAAATCCTATAACAGATTTCTTTCTGATG
ATAATGTCCATGATCTTAATCGGTATGCTACTTATTGCATTGTATATCACGCTATGCTTACTTATAGAAT
CTTACTTTGGCATCTAACAAAAATTCGTTGCAAGACGCTTATATCCTTGTTTCATGCAAATTTTTCAAGC
TACCCTATATCTTACTATTCCTAACCAATAAAAATTTTCTTATACGCTAAATATGAAGATAGAAGAGGTT
ATAAAATATCCAAAATTAGGATATATAAGAGAATCTCCTTATGGTGGTAGAGAATTACTTGGTAAATTAA
TATTTTGGGAAGAAAAACGAGATGGTTCTAACATACGATGTTTCTTAGATGATAGTGATAATATCCAATT
CGGAAGTAGAAATAAAATACCTGCAAGTGATGATTTGTTAAAATCAATTGAAAATACAGGTTATATAGAT
ACACTCAAAGAGGCACTTTATACAGAGAAACATCAATGGAATCATGATATAATTATATTTTTTGAATTAT
TACAAAAAGGTAAAAGTCCTTCTCGTATAGAATATCATGAAAAAGATGACATTGCGGTATTCGATATTTA
TGATATGAAAGGAGGTTGGTGGAACTATACTAAAGTATATCAATTCTGTTATCAATGGAAGTTACCAGTA
GTGAAATTATGGGCAGTATCGTCTCATTCCGCTATCGAAGGCTTGGAAAAACAGATAGAAAAGATGCTTG
AGAGAGCAAAGAGAGAAAACCGAGAAGGCGTAGTATTCAAGTCCTATAATGGTGATGAAGTTTATTTCTT
CAAAGATAGATTAGATATTCCACATGAAAAGGATATAGAAATTAATATAGACAAAGACACTCCTAAATAT
CCAGAACTACCTGAAGCAGAAGTTATGAACGAAATACAAAAAGTTTTAGATGAAATAGGAGCTGAACAAT
TTGGGGAAAAGAAAATAGCTATGCCTCTTATAGCTCAATATGTAGCAGCCGAAGCGAAAGCGAGAATGTA
TTCTGTACCTAAAGGACTATATTCATATTATTTAAAGAAATTAGGAGAAATACAATATGGAAAAGAATAA
ATTGAATATATCAATCAATTCATACTACTTCAATCTACTATTTACAATATTATTTACAGTATTAGGCTAT
TTTGTTTATGATGGAGTTAGGGGCGCACTGGGGATATTTCTTTTGTGTTTGTTATACAATATTTTTGTTT
TGCTAAGTGTGATTCCATTTGGAGGTTGTATTGGTCAGGCAGTTTTAATGGTGATAGTTTCGCCTAAAAT
ATTGGATTTAGTCGGTTTATATCCAACTTGGTTGACAGCTACTATGTTCTGGATTTATCTCATATATGGA
ATATTTATAACTTTTGTATCTTCAATAATTTATTTAGCGATATTAAGTAAATAGTATGCTATCGGATAGT
gaaattttagaagaaatagaaaaaggaaatataataataaaaccatttagaaaagaacaattaaattcaa
ataGCTATGATGTGCGATTAGGCGAGTATTATGCAGTAGAACTTAATGGTTTTCACATTGTATATCCTCT
TGATGAACAGAGTGTAAAGAGACATTGGAAAATTaaaaaaaCAAATAGTGTGATAGACATACGACAAGGA
GAAACAATATTAGCACATACTCAAGAGATTATTGGAGCTCGAAAAAATATAGCAACTAAGATGAATGCGA
GAAGTTCAGTGGGAAGATTAGGAATATCAGTTTGTAAATGTGCAGGATTCGGTGATGTAGGTTATATAAG
TAGATGGACAATGGAAATTACTAATCATTCACGATATGCTTGGATATCTCTTCCTGTGGGTATGCGAATA
GCACAAATATCATTTTTTAGAACCGGTAAAGTATTAAATGAATACAAAGGAAAATATGGTCAAGGTGAAT
GGACGCCTGAAGATATGATACCGAAACTGTGGAAAGATAAAGATATAATAAAATGACTATGATGTGTCCT
TATTGTGGTAAGAGTTTCGATGTAGCACTGAAGGTTGAAAATGAATATACGGGTATTACTATCGTATTGT
GTCCATTTTGTAATAAATATTTTGAATATAATAGGAGGTAGATATTATGCCAAGACCGAAAGAAGAAGTA
ATGGATTACGCAGATGATGAATTTCTTACATACCTAGAAGATCATTTGAATTACATCGAAGCCTATACCT
ATCGGTTAAAGATGATGATGACCGTATATAGAGAAGTCAAGGAAGAATATGGAGAGGGATTAGGTTGGAT
ACCTACAAAAGAGATCATAAACAGCATCAATGATTTAAAGAAAAATCTCGATGCATTTTTCTTTGCAATT
CTTGCAGATCAACGGTCATTGATATCGTCATTAATAATGTGGCGTAAATCAAAAGCTGCCAAGaaaaaga
aaaataaaaaGACCGAGAAGAAACGAGAAGAAGTAGACCCTTCTATAAGATAGTGTTTTAAATAAGAATA
ttttttttttaaaaaaaaaGAGAGAAGAAACGATGTGCATACTAACTTTATATTTTTGTAAAAAATGTTC
TATAGAATTTTATGGAGATTATAATGTTACTTACTGTCCATTTTGTGGAAAGGAATTGAAACATATTGGG
ATATTTGATATAAGTGAACTTGAAGGGATAGTTTATAATCTTAGATATGTACCTAATGgaaaactcagaa
agaaattaaaacaaaaagacaagagaaaagaagataagatgaaaTCTCATCATGAACATATTGAAAGGAA
GAAAAAGGAATTCATGAATGAACTAAGAGGAGTATTTCAATCAATGATCAAAGAAAATATGCCTTGGTAT
AATAAAACTACTACTGTTTTTGAAGAAATAGTAAACCGATTTGaaaagatttttggtaaagtttaaaatg
ataaattggaaaattccagattatttaaaaagaaaaataagaatacaagatatactaaaaaaCTTATTTG
GTCACTGTGATTGTGGTGAAAGACTAAAACAATGTGAAAAAGACAAAGCATATTGTGCAAAACGAATTAA
ATCTCTATCAAAAACTTTAACACATTCAATTATTTTACCGGAAGTTACAGATCACAGAAAATATGTAAAG
GAAATTAAACCTTGGAAAATCATAAGGAAATTAGGAAATTTCGATTTGGTAACTGCTGATGAAATCTATT
ATGCACTACCTGTAAATTCTTGGATAAAAATTCTAAAATCTATTCAGCCTCAAGTTGAAAAGGTATTAGA
AAAATGGCGAAGAGATATATCTGACTGTGATGATTTTGCGTTAGTAACAGCATCTACCGTGGCAGCGTCA
TTTGCCTATGACCCTTTTGAAAGACAAGTAGCATTTGCTATTGCATGGTCAAACACTCATGCTTATGATC
TATTCATAACAACAGAAGGCACTTGTGAAATCTACGAGCCTCAATCTAATGCTGTTGTTGGACGATTAGG
TAAAACTTCAGGTATCTACGAAACAAAAAAGATTTGGTTTATGGGATAATAATATATTTAAAATGCAAAT
TTATAAATTTATCATTTTAGGTTTAGTTCTAAGTGTTACTCTCACACAGTTTCTTTCAATAGACAATACT
AATGAACATTCCTATATCAATGACACCTATGTATGCTATGACTTCTGTCGAGATTTGATTTTCTCTGCAT
CAAAATATCATATATATCTTGATTATATTTATGTACCTAAAAGAAATCACATGATGACAGGATTATATAA
TCCAGTCAATCAGTCAATCTTAATTATTGAACCTCAAAATGATAATATTGTAAGTAGTGTTCCTGTAAAT
AATAATGAGTATATTAGAATACCAGTATGGAATAATAAATTTTACTATTTTAATCTATGATACTATTAAT
AAATTGCACCAGACGCACATATCCTTGCTACAACAAAATTTTCTTCATAAGATAATAATAAAGTATTACC
AACTAAAAATATTGCGTCTATGATTGAATATGGAGGAGTTTTGATAACATGATTGAAATTGAATTGGAAA
ATAAAATATTTAGAGATATGTTGGAAGCTATATATGCTATAAGAGATGAAGCGGCATTGAATTTTACTGA
TGGCGCTATATATTCAAGAGTTACTGATTATGGAAATGTGGTATTAGTAGAAGCTACTATACCAAATGAT
TTATTTAGTGGTTTATCTTCAGATGAGAATAGAGAAGTGGGTCTAAATATTGAAGACTTATTAATCTATA
CTAGGTTAGGTCCTTCAGCAGATGATATTAAAATCATGATTGGCGATAAATTCAGAATGAAGACTGGTAA
TTACGAGATAGAAATGGATATTTTTGAAACTTCATACCTTAAAAGTAAAGCTAAAATTCCCGATGAATTT
GAATGTAAATGTAATGTAAATATAAATGAAATTAGAAAGATTGCTCGTGCTGCCAGTCAAATCCAAAATG
ATGTATTGGTGTTTGAACTCAACAACACTCATGAATTACTAACTATTTCTTCTGAAGGCGATAATGAAAC
TATCAGAGTTGATATACCAGTTAAAGATAAATCTAATGTAGATGTTTTTAATAAGTTAAAATCAGCCTAC
TCTGTTGATTACATGCTTAAAATCATTAATGCTCTATACAATATCGGTATTTATGAAGTAAGTGTTGCAT
TTAAAGATGATTTCCCTATAAAAATGTCATGTCCTCTTCATGAACAAGGCAGCCTTACGTACTATATAGC
GCCTCGTATTATTGACTAGTTCAAAATTTTGTGTGAGACGCAAATAGAAGGCGCTCATTAAAATTTTTAT
GGTTAACGTATATAAAACTATTACCTTTATTATTTTATTGCGTCTATCATTAAATTTGTGCATCTGATGC
GATTTTATAGGCAGTTGTTAAGAAAAACGATTTGTCCTGACTGTGGAAGATACATACAAGAAAGAATATT
ATACCGGTGGAGTGATTTTGCAATGTTCATATTGTGGATTCTATCAAATGCTTCCTATAAGTCGCAAGAA
ACAAATACCATCTAAAAGAAGAGAGTGTACACTAAGTAGTAAAAGCTATAAAAGAAATGCGTGTAGACTG
ATTCAAAAATTCAGTGTAGTTGTTTGTCTACACGCtttaaaatatatttaatttattctattatatttaa
attacttctataatatatGGTAAAATCATCTCCATCGCTTATCGTAGTGCAATCCACTGTTCCATTAGTT
ACATCCACACTTGGTACATCTATATCTGCATTATTCTTCTTTACTTTATAAACATCACCACTGGAATATA
TTGGATTGGAAAGACCAAGCTTATCAGAAATACCAACAGAGACTGTAATATTTGTATTGCTTTCAGAATA
GTAAGTCACTTTGGTTACGGTAGCAAATGCCTTACTGCCATAAATATCGGTGTGACCACCTGCAGCTATT
TCGGTATTCGGTACCGTAAGCGTTTCTGATATGCTAATACCTCTTGCATCTATACCTCTAATCACTATGT
CACCACCGTCAGGTGTTTGAGGATTCCCGCTATCTGTGTTAGTTATCCTTATCATTACATTCCTCGGAAC
GTCTGGGTTAGTTGTGTCTGTGTGGTCTGCTCCATCTGGTGTTATAGCTGCATGAACATAATCTACATCT
TCAGCAAGAATATCCATAAAGAGGTCGGAATGGTATTCATACATATTTTTTACCGGTCCATCACTATTCC
GTTGTAGAGCATTTACCAAATTATTACGCACAGTTGAACCGGCATCATACCATAATGAAATTCCATAATT
TTGATGATAATTTACTGAATCCTCTTTATAACATAGATTTCCTAATATTACATTACGCTTCGCGCTCCAT
GTTGTAATTCCACCAATCCATCCTTCGTTTGCTTTGTTATTATCCACACAAATATTTTCAGTGACGACAt
ttttttCACTTTCAGGACGCAAATATATTCCACTGTATTTACAATTTTTCACAATATTGTAGCTAATAAC
ATTATATTTAGAAGAACTTATTCCAGCACCTAAGTCTATGCCATTTACTGGAGCTTTGTAAACATAGTTA
CCAAGAATTGTATTCCGATCACCAATATTTAGACCACATTCAATGAATTTATTGCCGATTATAACGCTGT
CATAAGCAAGTGTTCCACCAAGCCCATCTGAATAGAACACATTACCAACTATTCTAACATTTTGAGGATT
TGCTATACCACAGTGTCCATTTTTGTAAAAAACACAATTAATAACACTTACTTGACCATTGTTCCATAAC
ATCAAGCCATCATGGTCATTTTCTATGAAGAAGCAATTTGATACGGTGACATCGCTTGCACATGATATCA
CTAAGCCATTTGCCCAGCTTCCTTTACCATTTTTGTAGAACACACAGTTTGTTATACCCACATAACGAAG
TTCGGATGATTCTATATGCACTGCACCTCTATTATTCTCGAAATGACAGTTATCAATAATTACATTCTTA
CCTTTTATATGCTCAATACATATGCTCGAACTCCATTCATTTCGACCACAATTGATAACTTTACAGTTGG
TTATCTTTACACCATTTACGATATTGTCTTGCATAGTAATACCCGCATGCACTGCATTCTTTATAGTACA
CGAATCGATTTCTAAGTTTTGGATTTCAGGAACCTGATAGCCAGCTGAAACAGAGATACCATGGTATCCT
TTTTCAATAAACAGTCTTTGCAGTAATATATTGTATTTTACAAACCATGTCTGCGCTATCTCAATTAAGG
TACCATGAGAATTTATTATTGATAAATTCTTGAGAGTGATATACGACCTATTAATAATAATCGAGTAAGA
GCCTCCCTGAAAGTCTATAATAGAAACTCCACCTTCTGCTGGCAATCCTTCTAATGTCAAGAAAGTTTTA
TCAAGATTCAAGTCATCTCCAAGTTTATAATGACCACCGAGTAATACTATTCTTATTCGTCCGTAATCGT
AAGTTACGCTAAGGGATTCCCCGGATACTATTGAAGTTGTTAATGGAATAGGTTTTATCCTACCTTGTGT
TACATCGAGTTCATAATCTTCATTTAATGTGTATGTCACACCGTTATTCTTAACTATTTCAGATTTCTCA
TGTATGAATGGCTCGGACAATGCGCACCAGTTGTTTAATACTAAGAAATCTACTCTAAATGTGTAGTTAT
TTGATGATGTTGTCACGTATATCTCTATGTTTGTAAAGTTTGCCAACGAAAAGCTGCCACCATGCCATCC
TGGGCAAGTTAAATCAAATTCTATATGCTCCCAATCATCGCTACGTAAATATGTATCCCATGAATAATAA
TTTCCGCTCCCATCAGAGAGTTTTAACGTAATTTGCTTTCCTGCACCTGCTTTTATGTAAAATTCCACAA
CCGTATACGCACTCCAATCGAAATTACCTGTTAGCTTAACTCCGGGATTGTCAGTTGTACCACCTACAAT
TTTTAATGATGCTGTACCTTCTTTTTTATCTGATGTATCTTGCGATAATGTTTCATCCCCGCGTAATGCT
GTCCAGCCATTTCCAATCGGGTCATCCATGTCATCAAACGTACTAAATTTCGGTATTATAGTATCAGTCT
TAGTTTTAACTCCCGCAGCTATAGCATTTTCTATTACACGCACATCATCAACATCAGCTTCACCCACTGC
TATTATATGTCCTTCTTTATCTCTCGCATATATTTTTTCATCATCTTTATATACAACAGCCGAATATGAT
CCTATATATTTCATATCTCCAAAATATTCCAATTCATCATTTATATCATCTATTAAATATTCAAGACCTT
CTACCTCGTCTTGTAAATTAGGATAAAGAGCACGAGTTAATCGTACCGCATTAGCCCAAATTCTTTCTAA
TGCAGGATAACTATATGAAGATTGATTGTCTCCCATTTACTTATATTCTAATACTATTGTAGTTGATGAT
ATATTACTACAATTTGAAATTTTTAATTGTATACCATTAGTTGTCTCTATTACATGATTGAAGCTTTCAT
TGTATTTATAACCACCTGCACTACCTAAACTATAAGTCTTTTCATAAGTCCATCCATTTGCATCATCAAT
ACTTACTTTTATATAACCACTTGAATTTGAAGTTAGTATCATAAGTTTCTGTAAGTGTTACTGTTGTATT
GAATTGATACATTGTTGATACTGTACCTGCACCTAATAAATATTTATCGCTTGATGATGGATTTTCAAGA
TGGAATGGAAGTAATCTATGCATACTTGGATTAATTCGTTCTGCACTTATTTCAGTAAAGTATCCTTTTA
CAGCATATAATTCTTTCCATCTGTTACCCGATTCCCCTAAGGAAAGAGAATTATCTTGTATAGGCACAAG
ATTAGCATCACCTATCCTTACCCAGCTTTTATCATATCCTCCCCATATCCAAATTCTTGTCCTTAAATTT
CCTTTTCCATCTCGCGTTAGGAGGAAAATATCACTTGCAAACTGAGGAGCATTTTCATCATATAATTCAA
TCGCACTCCCCTTCGTAGTTTGGAAATTACCACTATATAAAAACAATCCATCACTATCTACAATCACATC
ACCCTGAATCTGAATTGATCCATTTATAGATGTGATCACATCAGTTTTTAACGATGTACTAAATATCCCT
TCCGTCCCATAAATCCCCTTCCATCTATAACTACTATTACCTAAATCTTGATAATTATCATCATAAGGTA
ATACATTAGATTCTCTAAATTTAATATCTACAAAATCAGCTTTACCGGGTATTTCAATACGAGTAGATGC
AGGACTATCATCACCAGGTGTACTAATTAGTATTTTACCGGGAAGACTTGAATTACATGAATACAATCTT
ATGGAAGGTGCATATATATCAAAATCAGAATATAACCACAACCCTACACTACTATTACCATATAATCGTG
AATCTATTTGTAATGGTTTTTGACAAGTGAGCATAGCTTCTGTCATTGTATCAATAGTATCAGTCTTTAT
TCCACTATTGCATTGCAGTTCGCCTGTCATTGGCTGTGAACCATCTCTCGATAATTTTATATTACTCAGA
TTACAAATATCTGTTGTGTTTGCATTTATTAAAGTTTGATGATATGATATGTTACCTTCATTTGTTATGA
TATGGTCTCTTATAGCATTCATTCTTGCTGCATTAATAACCGTTACATAATCCTTCCAAATCTCCAATTC
AGCCATTTTATTTTAAACTCCTAAATATTGTACTTAAAGATTTATAACTTCTACCTAAATATAAAGTAGT
ATATAAACCATTTTCATCTAAAGTGTATCTTAATGATTTTAATTCTAAAATTTTATTAATACCGGGTAGA
TTAACTCTAACTTTACCGAATACAGGATAGACTAAATCAGCAAGTGTAATTTCTATTGCATCTGTTAATT
CATTTCTTGTTTTTAGTTCTTGTTCTGCCCTTTGTCTTGCATCCCATTCAGTTAAAACCGTATCATCTTC
TATATATATCTCTTTATTAGAAGTGACCATTTCATCTACCGCCTCACCTATTATATATATATCATTACCA
GCACTGTCTTCTCCTATTTTAGCACCTCGTACATGACATCTTCTATAACTATCTTCTTGTGATGTTTCTA
CACTAAtatttgtaatttttgaatttttatcaattgtgtattttatttcatcacttttatcttcaattaC
TAATGTATTACCATTAAGATATAACATACATTTATCACCAAGAATTCTATATAAACAATCTAAAAGCGAT
AATTCCCAATATTTGAAACTTAAATCTACAATATCAACATCATTTGAAGATTTGTTTGTTATGTCCATAC
CTGTTAGACTTATGAATTGCTGTATTACTTCAGAAAGAGTACCATGATACTTCTGTTGGTCTCCTTCTTT
TAAATACCGATGTGCTAATTCATCAAATCGTGATATACATTCTAATTCTGAGATTATATTGCCTTTGCCT
ATTATTGCtttttgtgtttcactttttattttacccataaatactactttttttAATCCTTTACCAAGAT
GGATACTAACATCCGAATCTATAAGTAACTGTCCATTATGTACAATAGTAATTATAGCACTGTCATCAGT
AAAAGGCTGGTTAAGAATTATCTCTCCACTAACCAAAGGGAAAAAATATGTAAACCATCCATCAGGTGTT
GTTATTTGTGCAACTCCTTTTATATCAGAAGAGGAAACAGTTGGTAAATAATATGAAATATCACCACATA
TCGTATAACCACAAATTGCTATTCCACATATCGCTCGTGTTCTTTTTCTCATAAATAAGCATTACGCCAA
GTTAATCTAATGGAAGCGTTACTGTTAAGATTATCATATCCTATAAATATTTTATTCTCCTTGTTTGGAT
AAAGATAAACAAAACCTTTATTTGCAAAACTTACAGGTGCTTGCACATCAATATTCGTTATTGTAGTAGA
AGTAGTAGCAACTAAATGCAAAAAGAAATGATGTTTACCTAAAAGATTACATTCGCTATTATAGAGAGGA
AACTTATAAGGAGAATTGACAAACAATACATCATGCATATAATTAATATCGGTTGTACTATTAAGAGTTA
TGTATGCACTTATATTTCCAGCACCGTTCCAATGACCTTCGGGTATATTAGAGAATGGAACTAATGAATA
TAATCCAAATTGAACCCATTCACCTGAATCTAAAACTATTTGTGAAGCATTAACTTCTGCACCTGACGAT
TTTTCTAATATACAACTATCAACTTGTTTACACTCAAAAGGATTAAACTTATAATAGTTAGAATCATTAT
AATGACCAATTTCACCTACAAATACACCATTAAAAACTAATTCTGTACTTCTATCTAATAGACTTCTAAT
CTTAAAATTCTTAACAGGTGTTTTGTATTTTATTTGTTTTACTATGGTTTCATAATTATGAGTGACATTA
AATATTTGTTCGCCAGCAATTGTCTTTTCATAAAATATTAGTCCATCACCAGCAGTAGAAGTGTTATAGA
TATTTACCTTTGGAGTAGTATCATTATAGTTAGGGTTTAACTCAATAGCGAAAGTATCATAACCAGAAGG
ATTAAATCTCAAAGTATGAGTGTCAGACCAATTATTTCCATTTATAGTAAAAGATTCTAAAATTATGTTA
GGATTAAAAGAGCGATTATTGACTTCGATTATAGTTGCTGGATAGACATTTATAAACATTTTACCATTGA
AATTCTGACTACCTGCAATTTTTACCTCGATGGGAGCAAAATAATCAGTATCAGGTTTATGAATAACTGA
AACTAAAGAGAAACCTCTTAATCCGATTTGAAATTGATTAAAGGCGAGATGGGATTTATGATAATCATAA
TCATATTGAAGTGTGTTTTTGTATCCAATTAAAATAGGATTCCCATCATAATTATTTAAATGGATAAACT
GAGCATCACCAAAATTTTGAATATTTGTTTGAATTACCTGCCACTCGCTTAGATTAGAATTCCAAACTGA
TAAACTCCAGCCATTCGATTTTCTAATACGATCAAAAATATATTCACGACCATAAGTTATATACAATTGT
AAATAATGGATTTTTAATATAATATCTCTATCTACTGCACTGGTAGATTTAACAGCAATAAAATTAGCAA
CATATGGTTTACTAACGGGAATACGATTCCAAAATACTCGTGAATCTGCATAATCTAAGAGTTTTTTCTG
TCCTATATTAAGTTCTTGCCATTTCCAACCACTTTCATTTTTATAACTTGGAAATAAAATACCATTTGTA
TCAAACCAATTAGCATTAGGTATATTTGTTAATGCTTTTATATCACATTCACTTGCTTTAATTACACTAT
AACCTGTGACATTATATGATTTACTTGTTGATGAAAAACTCTTTATTGCTGAAGCTAATCTATAGCTATA
TATTGCAAATTCTAATGGGGTCTTAACTTCCCCATCTACATTTAAAGTTATTTCTGATTCAGTATTATTT
AGTTTAAAGGATGTTGTATTTTCAATCGAAGAATATTTATAGGGATCAGCAACTATGAATTCCAAATCTA
TTTCTTTATTATGAAGAATAGGTGCTTCTAATCGTGAATTTCTCCTATCGAATTCAACATACTGAACATA
ACCATCATATCTTTGTAATTTCAATTTATCGGCACTATGTAGCTCTTGTATCAACGAACTAAGATTTTTA
GAATAGGCTTTAACTCTTAAAGTTGCACTACTTACTTCTTGTGATACAAAACTCCCTCTTTCTCCTATGA
ATTTAGCATGAGTGGTAGCAAGTGTAGTATCTTCATCAAATTCTATTGCATTAAAAGTAGCATTTCCTAT
CTGCCATACTGAACTGATATTTGTCATGTATAATAGGCAGCTCTGTATTTAAGAGTTAGTGTTGTATTAA
TATTTATATCTTTTGAATAATAGTAAGTGGTGGGACCGTTAGGAATAGCCCAGGGGAGAGGATTATACAT
ACTACCTAAGTCACAACTAACATGAAGACCAGAAAAACTACCACCTTCAAGCTTCAAGAAGAATCGTTCA
TATCCTCTTAAATCTATCTCAGATGAACCTATGTAACCTGTATGATTGTTGATATAATTTATTTCATAAA
ATGATTCATTCTCCCCTGAAACGTAAATTTTTGAAACATTACCATTTAAATATAAAGTAGGAACATCAAT
AATAGGATAATTTGGTGAAATTAAATAGGTAATATATCCACTTTCTAAATTAACAAGAGAAGAAGAAATA
TTTATCCCACCTGACTTTTCATAATAACTATCATATATATTTTCAAAAGGATTAAATATAAATTTATCAC
TTACTTTACTATTCAGCTCATAATGACCCTGTATCCATTGTCCTTGTAGTCGAGTTATTCTTAAGGGTTC
TAATTCATCATGAATTTCAATAACTTTTAAAGTTTCTATCTGACTATATTCTTTAAATATAGATTTACCT
ACATGTGTATTGCTAACATATTGAGCACTTTCTTTTTGTTTACCATAGATTCTCGTATTCACCTCGACCT
CCCCACCACATATTTCTAAAGTTGTCGTGCTAGGCATATTATATAATTCAACTGCTGGTAGAATTGTTGC
ATTCAAAAGTTCTTGCTTTAATTGCAGTAAAATTCCTATATAAGAAGCATTGGGTAAATAATTTATTGAT
GCTAATGGTATAAGATGTTCACCTGACCAGTTGTTACTTGGTATTTCTATTGTACGATATATATAATCTC
CTATTGCATCTGAAGCAGCATTTACTATATGAATTTGAACTGTGTTATTCGGAATATTGTTTATTCCTTT
GATGATTCCATATTGTGTAATTTCATAGTATCGAGGTATGATTGTAGCTATCCTATGATTTTTTCTAAAT
ACACGAATACGAAGATAATTAGTACCTGTCGAACAATAAGCGCGAGTGGTATTTTTGGTATGTCGCTGAG
CGTCAATTAGTAAATCCCAACCCTGAGGACAACTATTAGGATCATCATACTTAATTCCAGTTTTTTGATT
ATAGAATAAAAGCATTAATCCACCACTCGTATTCCAATTATTTGAGTAATTTATGGAAATATCTATATGT
TTTTTACCAGTATCCGTAGTGCGAGTATTCAAATTTCGGGTAAGCAATGGATCCCAAGAATTATTTATAT
TATTCCAAATAAAAATGTTTATTCCATCAGTCCAGTCATCCCGGGGACAGAAAACTATTGGAACTTTTAC
GTCTCCCAAGATTTGAATTTCATCTATGTTAGTATCGTTTTTCAAATCAACAAATATTGCTCCTTTTGCA
GCGGTTAATCGTTCTGTTAGTAAATTTATATCACAAGGACAAGTACATGGTATATAGGTATAAGTACTGT
CGGTCATCGGGAAATCAAAATAATAATCATCCTTTAGCCATAAGCATTGAATGATGTCAGGATGGTTTAA
GCTATGTTGTGAAGAATATATTCCCCAGTCCCATTTGACCATTTTATTACCACATGAAATATTACCACTT
GTTAAATTGAGCGGAGGAAGGATATAATTGTAATGCCAGTTATAATTATCCCAAAAATCTCTCCATCGTG
GTATAGCCACATAATGCATATAGAGATGATCGAATCCAAGTTGATCTGCTCTGCCAAACGATAATGAACT
ACCAGAATCTGAACCTGTAACCGTTGTTTTATTCATATCGTAAACATCAAAGTGAAGATCAATAGGTATT
TTAGTATCACCAAGTACAGGAAGAATATAAAATGAACCAGTTTGATTTTCTAAATTAGTAGTTACTTTAA
ACTTTTGACCATAACACAAAGGATCAGTAGAAGTAATATCAACATCTACAATATATAAATCTTCAATTCG
ACCTGCTTCTATTGGGTGTTTATGTATGTGAGTAGGTACACCATAATATCTTGAAGTTTCATTATATCCA
AATTCTATTTCTTCGTGTTTATATAATTCTTGTAATAAGTTACGATATTGAGATTCATTTTGTAAATATA
AAGTAAAATGATGTTCAGCGGGAAATAACCCTAAATCTTGGTAGTCGTTTCTATTTCTCCCTAATATGTC
AATAGGAGCGTTACCATTTCTATAATTATATTCATAGCTGATAATCATCGCACTCGCATTATTTCCAAAA
GTTACAATAGATATATTTGATGAAGGACGGCCATTCTTGCTTTTTAACCAACTGGGATAGAAATAATAAT
TATCTGGTTTAATTCTGATTTTTCTTTTCATTGACTTTAGAATGTAGATCGTACCGCTTTACCTATCTCT
CTTCGTACTATTTCCTTGATCTCTTTCTGAGATACACCCTGAGGTGGCTGACCCTCAAACTTCAGATTTA
TATCCACTTGATGTCTTTTGACTTCTGTTATTTTTTCTCCTTTAGTTATTGGAATAGTAGGAGTTGTTAT
CTCTTCAGTAATTTTATTCCACATCGATTGGTAAAATTTAGGTTTAACTTTGATTTCTTCTGTCCCGGTT
GATGTTATTTCAGTCTTTTCTTCTACTGTAAGTTTTTCTTTTAATCCAGTACCAAATAAATCTAATAATT
TCTTTCCTTCTTCATTAAGCTCTATATTGAGAGTTATAGGCTGAGTTTCTATTTGTTCTACTATTTTATT
CCAGTCTTCCATGAAAttttcactatttaaatctaaggttatttctttttctgtatctatatcttttact
tttttaACTGCATTATCTATACGCTCTAACATATCATCCCAAGTTTTGATATTAAGTAACTGTTTTAGAT
CATCGGATAATGTTATGCTCCTCAATGAAGTTTCCATTTCATTTACGTATCCCATAGCATCAGCTATTTG
CTCCGGTAAAGTTTTAGTTATAGTAACTTCAGGTGCTTCAACCTCGCCCGCCTTTTTTATGATTTCTTTA
ATATTCTTAGGAAGCTTACTTGATTTCTTTTCGACTTCGCCATATAAATCAAGAATATCCTTAAACGATT
GCTCACTGGTTTTTGATAATGATTTAGGCACACCATAAATATCATGAAGTGAAGATGTTATACCGGATGT
AGCTTTATCCCATTGCTCTTCCAGATCTCCAACTCCTACCGTACTGTCATGTATTAGTCGCAAACTTCCA
CTTAACCATCTCCACCCTTCTTTATATGCCTCTCGCTCTGCATCAGAAGCAGCCTCCATTGATTCTTCTT
TAAACCGTTCTGCAAGTGTTCGAGACTTGATTGCTGCCTCAACTATCTTTTCAGATGCTGCTGTCTTCTT
ACCTTGTTTTTCATATTTTATAGCCTGATTAACTAGTCGCCCGATAGTTTTAACTTCATTATTATATTCA
CTAATTATATCACGGGTTTTGCCTGCTGCTTTCTCTTCAATATCCTTTATCTCATCCCAGGTATCATACA
TTCCTGAATATGCATCCACTATATCTAAAGAAGTTTCGTATAAATTACGAGTAGAACTACTTAAATCATC
AAATGTTCTTCTTAATTCTTTATTTAAGCGTTTTAAATCTACCTCAGCCTTTATTACATCTAAAATTGCA
CCTTCTACTTTTGCATATTGAATTTGTAACTTTTCAGTTGTTCCAAGATATTTATCTGTAAGTTTATCTC
TTTCTTTTAGTAACTTATTAGTATCGAAAAATGCATCAGCTTGTTTCTTTTCAACTATTACAAATCTATC
ACCCATCCATAGAAGGTCATGACCCGTTTTCAATAGTGCTTCATGTACCTCAACACCTGTTTCACCGATT
TTTATTGATGTGCCGTGAGCTTCGTTATATTTTTCAATTGTTCTTACTACATTTTTATAAGTTAATGAAG
TTTCATCATTAAGAGCTATTTCTGCTCGTCTTGTTTGCGATTGTTTATCCCATAATCCTAATTCCTCTTC
ACCAAGTTTATGTGTTGCTTTAAATATATTTTGAATATCCCTAAAATTTTTAAATTCTTTTTCTGTTAGT
GTATCGTGAGTATTATAAACATTAATTATAGCATCTGCTGTTTTTTGTGCTAATGCGATTGAAATCATAT
CAAGTTTATTTAATTCTTCTTTTCGTTTACCTTCGTCTTTTACTGTTTCAATAATATTTTGTCTCAAGAC
AGGCTCGATTTCTAACCATTCATCATATTCTTTAATTGTTTGTAAATCACTTTTTCTAACATTATTTTGC
TTTTTGACCCATTCAACGCCTTCTCTCAATGCTATATTTCTTTGATCCCAAATTTTACCCTCAAGTTCAA
ATGCTTTAGTTGCATCTTCTGCGGATTCTTTTAATTCCTGCATGCCTATTGTCATAACTCGCTGCGCTTC
ATTAAAATGTAAACTGGCACGGAGGAAATTACCTCCCATCATTTCTATGCCCCCTGCAGCCAATTTGCCA
AACGCCTTTGCAGAAAGAGTGACATAAGaaaaaaaTCCTTCAAAAACAGAGGGTAATTTATTCACATGCT
CATATAGCCTATCTATTTCCTGGATATAAACATCTGTAGCAGTTGTAGTATTTTCTATTTCATCATTTAG
TTTATTAATAACCTCTAATGCTTTAGCAATTTGTTCTTCTACTCCTACTAATGCACCCTTAACACTAAGT
AATGAAGGTTGTAAAGCCTCACCTAATTCTCTCCTTGCTGCCTCAGCACGATTCTGAAATACTTGTAATT
TGGCGGATGTTTTAGTTATAGCAATTGAATATTCTTTCTGTAATGATGTACCCCATTTTAGTTCTTCATG
TGCCATTTCCATATTTTTTACCAATTGAGGATAATTCTCAGCAAGTGTAGCAATAGCAAAACCCGCAACT
TCTCCAAAATGTTCGTATGCTTTTTCTGTCCTTTTAACACGTGATGGTATTTCATTAAGTTTCTTAAGAT
ACATCATTAATGCCTTCATGGGGTCTTTTTCTAATGTTTCTGCCCACGCCTCAGCTTGACTTCCCATAAA
TTTAGTAATCTTAGAAGCGTTTGAAGCTAATTGCTGGAATACACGTCTTAACCGAGTGCCTGCTCGTTCA
CCTGCCATACCAGCCGCTACGAGTGTAGCAGATAACGCAGCTGCTTGATCCACTGTAAAGCCCATCATCT
TTCCCGCCGCACCTATATTTTTCATTGCTGAAACTATTTCTTCAGTTGTTGCTGCTGTTGTATTCTCAAG
TTCATTTATGACAGCACCTAATTTTTCGATTTCAGTAATAGGTAATCCAAACGCTTCACGTATTTTTGCT
AATGCTTCTGCCGCTTGATCCGCTGTTAATGTAGTAGCTATACTTAGTTTTGCAACAGCTTCGGTAAAGG
AAAGTAAATTTTGAGTACCTGAAATACCAAGTCGCCCAGCTTCACTCGCTATATTTGCTAAACTTGTAAC
AGCCATAGGTACATCCTTACTCAACTTAGTTAATGCATCACCTAATTCATACATCTGATCAATTGTAAGA
TTAGCAGTTTTTCTCACTTCGTATAAAGCATCCTCAAAAGATATAAATGGATCAAATAACCAATTAACAA
TCTGTCCAAGAGTGCGAAGAGCAGCATCAACTAAAAATATGGGACCAAGTGTTGTAAGAAATCCCATACC
AACTTTCTTAACTATACCTCCTATACGTTCAATGCCACCACCCAATTTACCCCAAGTTGTACCATGCCTG
CGAAGACTTTTATCTAACGTCAATATTGCGGAATTTTGCATTTTCGTTGTAGCATCAAGTTCTCTTCCTA
ACAAACGAGCCGTTTCTATCTGGCGTACTCGCTCTTTTAATTGCTGACGTAAAGCTTTATTTACTGCACT
TATACCTTGTTTTTCGACTTCCGCTGCCGCTTTTAATTGTAATGCAGCTAATCTTCCTGACCGTACTTCT
TCTTTAAAAACTTTTCGATTTGCGTTCAACAAAATATTGAGAAGTTTATTAATGTTCGTTTGTTTTTCCA
GTTGAGTATTAACATTTCGGAATGAAGATGCAGCAGCTCTTTGAGTATCCGCCATTTGTTTTGTTCCGGT
AGCTATTTTATCAATAGTGTTACCAAAAGCTGAATACTGTTTGACTGCTTTCTTAAAACTTTCTGTATCG
CTTCGATGCCATTTATGTGTACGCTGTAATGAATCACTTAATTTGTCATAATTACGTACGGTAGATTGAA
TTATTCCTGAGCCTGACTTCTGTATCTTATATGCTCGTTGTAAAGTACTACTTAATTTACTATAGTCCTT
AGACGAAGATCGTATGATATCTGCATTGAGATGCTGCCATTTAGTACTATCTTGTAGTGTCTTACTGAGC
TTATCGTGTTTTTTAATAGAAGCAGTTATTGTTTTTAAACCTGATTTTTGTTGCTTATAACTTGCTTGAA
GCGAAGTGCTAAATCTATCATAGTTTTTAATTGTGGATTGAATAGCTTCGGCGTGTGACTGTTGCCACTT
ACTGGTTTCTCTAAGAGATTGATCAAGTTTATTATAATAAGCAGTGGAAGACTGAAGAGCCTTTGTATTA
CTTATATGTTGTCTTGCGATAGTCTGAGTAGATGTAGCCAACTTTGTATTTGCATCATATACACCTTGAA
GTTTCTTTTCTATTCCTGAAAATAAAGGAGTAAAATTCTTAAATGAATCTCTATAAGCATTAGAAATTAT
TCGAGTACTATGTGCTAACTTAGTTATCTGTGCTTGTAGTCTTTGAAGTGTACGATCTACGACACCTGCA
CCAGAAATACTAATTCCTACATTATATTCATAATCAGGCACTTTATCTCAATTTATTCTTCCGGTAATGT
CACTCTCTTAAATATTAAATCATGCAAAAATATATAATCTTCTCGTAGTAGATCATCCAACTCTATATCC
TTGCCTATGATAGGGTCTTGTAAAAATACCTTAAATAATTCATCAATTACTGGTTTAGAATATATTTCTT
CAGATGTAGAACTAATACCTAATTTATCTAATATTTTCAACAAGGTATAAGGTGTAATATTATTAACAGT
AACTTCCAATCCACTTGGACATTTAAttttttctatttttttctttttGTAGTCTTCTAATTTCATTTCA
ATAAACCTTTCCTCCTAAGCTCTTCTACACGCCTTAAATGCTCTTGGAGCTCTTCACTATTCATAGTTTT
ACTTCCTTCTTCAGAACGGGCAGTTGCCACTAAAAAATCTAAATACAATCGTTCCATTAGACTCAAATCT
TGATATTCGTCTAACAGATCCGAGGGGCGTAAACCAAATCGTTCACATACCACTCGGATCAGGTAGAAAA
ATCCTTGTTATCATCCCGAATCTCTTCAAGTTCTTTTGCATCAGTTAATCTAATTTGTTTAATAATGGCA
GATAGAATAGCCTTAAAGTCTTCAGAAGTAAAATCTTCAACGGTGATTTCATCAGGAATAACTGGTGATA
CTAAATATGCTTTGAATAGCGCTTCGATATGTGCAGGAGAGAAATACTCATCACTCTCATCTTTGAATTG
CTTCCGTATCTTTAACGATGTAAGTGGCGAAATATCTCTTGTTTTTATTATTAGACCTGACGGTAATTTA
TAGGTTTTAATTTTACCTTTCTTGTATTCCTCAAGATTCATTTGTTCACCTTATATTTTAATAAATATAT
TATTATACCTTAGTGAATTTAGTGAGTTGATATATTTGTTGCATCATAATCCACTGATTCAGTAACTATA
TCACCAGCACCGACGGATGTTCTGTATGAATGGAATTTAACACCATAAATTACTCTATTATAATCCGCAG
AATCACTACTGGATGTTGTATTCATAAGTATCTTACACGACTGAAGACCTTCACCATACATACCAGTTGC
AGTGAGCAAGTCAAGATGACTGTTATTACCAGCATATATAATCTCATTATACGTAGCATTCTTGCTATAT
AAATTTCGTTCTAATGTACCTGTAACTTCCTGAACACCCTCAATCATCGAAACAGCATCCCTTGAACCTA
TAACGAATACTTTGTCAATATCAACAGAAGTATCCATAGTAAATGTATTTAATAGCGGATTACGACCATC
ATGCCAAATGCTTTCATTAGAACAAGACTCTAATCCTATTCTGATTCGATTCTTCCAACCCTTAATCGCA
CCATATTCAGGCATATTAATCTACCTCCTCCTTATAACATATTATTATAAAATCGCATAATACGCATATA
TTTAAGCGTGAACAAAATATTTTTCATTACCTAATATTTTATATTACCTTTACAATAAAATTGCAATGAG
CACTTTATATATGCGTCTCACACAAAATCTATGCTTCCACCTTGACATGTATTACTGCTGATTGGAGTAT
CCATTTTTCAACTGGTGCATATTCTAAATCTACGCCGCCTTTATAATCCAATTCATACCATTTAGATTCG
TCATGACGTAAAGTTCTTAATTTTTCCATTACAGCATCTAAATCTTTCAGTAATCGTTCACCTCTATAAT
CATAAGGAACTTTTGTAATCAAGTGTATTTCTAATTCTATAATCGAATATTCATCATCTTCCAATAAACC
ACCTCTATAAAGAGGAGTAATTCTAATAGGTACAATAAGACATATAGGAAAGTAGTCAGAAGCAGTAGGA
AACCTCAAAAAATGCATCACTTTATAACCACTAAGTACACTATCTATTTCATTCTTCAATGTATCCATTA
CCGAATTTAATTTATCTATTAATGAAGTCATTTATTAACTTTCCTGATTTTATATATTTCACCTATGGAA
TTTATAGCCTGTTTAAGATAAGTTTCTCCTATTTTCTTGAATTCACCTGCCGATGATGGCACTTCTTCTG
TAAATCCACCTGTACTTATCGTAAATAAATATGCTGTATAGAAATTGACCGCTGCATCTTTTGCATCTGA
ACTCACTTCACTTAGAATATCAGAAGGATAAAATGTGTTTAACCACACATTAGCAAGGTCTTTTAAATAT
AATAATTTCTCTTCCTGCTCGCCAACATCAAGTTCTAATATATGCCTAATTACATTAATATCTCCATAAT
CACTCATTTCTTCCTACTCGGATTTATATAAAAGAATTTTTCTTCATAAAAATGATAGCCACTTGAAGTA
CCATGTATTATAGCATAATGACCGCCCGGTTGGAAAGAAGTATTTGATAAATAAACATTAAGAGTGTATT
CACCCGTGGCTTCATGATTCATGGGTTTATTTTCTATCACTTTATTATTATCAAAATCCACAATATCAAG
ATAAATTTCATCAGCATCTGCTAATTCATCATTAGTGTCACGAACTTCTATTTTAAAACTAATACTATCT
CCAATTTCGTATCTTTTCTCAACCATCTTGCTCGATAGTCTCTATATCAATACTAATATTAAATTTCTTA
ATATCAATAGTTAAGTATTTTATAAGAGCTTGTGCCTTTTTTACTGTCGTTAATATTGGAGAAAACAATA
AAGGTGCAGTTAATGAATACTCATAAATCATTTGTAAGAGTGGAACAAATTCAGCATCAGTGGATACAGT
AAGTGTAGCTACACCTTCATACTCGCTACTATAAGTATCTTTAAGAATGGCTGGAATAATTGCTTCAATC
ATATTTTCAAGTGCCATTTTAGAAGATACATTAAGAGTATTACTAAAATTGATTATGAAAAGTATCGTGG
ATAAATAATTAAAGTAAAGATTTATAGGAATATTTAAGTCTCTAATTAAACTACTACAAACATTTGCATC
CAAATTCTGGATAACATGACTATCAATAACCGTTTTTATAATAGGTACAAATGCATTATCAATTGTGAAA
GAAAGAATATTTTGTTGTTCAAGAATTTCTGTAATTAAAGGATTAATTATAAGAGGAGTATCAAATCTTG
AACTAATAAAATTTTTATAATTTGATTTTAAACTTAAAGACGAATCAGCAGAAAGAATACTGGTAAGAGA
AATGTATTGAGACCCTAATGCTAAAGGTATAACCACTGAACCTACTACATAATATTTAGAAGTACTAAAT
AATAAAGAATTAATTAGTGTATTTTCATGAGAAAAAGCAAAATTTTCATGAACATCGAGTGATAATTCCA
CGTTTAAAGGAGTAATAGCAGATAACCAACTTGGATAAGCATAATAATAGTTATCAGCATAAATTGATGG
TTTAAGAATACCTATGAGACCtttttttCGAGGAGAATAATAAACGGGATAAAGATAAAGCGGAACTAAA
AGTGATTGAAGTAAAGATAATTGAAATACATCACTAAGTTTACTATCAAAAATTAAATTAAATGGAATTT
TACAATAGTATTTCTTTTGATATGTATCTTTTAGTTTACAATCCTTTGAAATTGAATTTTTAGAAATTAA
TTTAGATGAACTTTTACAATTAAGAGGTATTTCTATATTTAAAGGGGTAATTCCGGTTATTTTTAATAAT
TCTTTTTCCAACGGGTGATAGAACATGCAAAATGGGTCGGTGTATAATTGCCAGATTTCATCAGCAGCCA
AAGGTCGATCATAAACCATGACAATAGAGATTATACCATCGAAATATCTTCCGGTGTGTTGTGGTTGATG
TCCAATTTCAAAATAATCATTTGGAGTTTCAGGAGTAGCAGTAGAAGTTCCGCTCTGTTGCACTCCGTTT
ACATAAAAATATAGCGTTCCCGAGACCCTTGTCATAGCCAGATGATACCACTGTCCTGTTGAGGGAAAAT
CATACTGGCTATCTATCCAAGCCACGTTTCCGTATAGGGCAATAAAGCTTTGATCGTCAGAACCGAAACC
CCAACCCCCACTGTCATCTCCGTTATATACAAACAATCTAATACCTGAAAGAACAGAAGGATTCACCCAT
GCTACCACAGAAAAATTATCAACGGTATCTGTAATCCTTCCTCCAGTAGCAACAAAATCATCACTTCCAT
CAAACTTCAAAGCAGAGCCGATTTTTTCTACTGTCCAACTCGGACGATACCCCGCTGTGCCACCACCAAG
CGTGCCATGATTCCCATGACCGCTTAAATCATACACGATATTGCCACCACCTTCATTGAACAGCCAGCAC
CCGACAAGCCCATAAGCGAGTGGATGATATGGATTGAGAAGCACACCGTACATGGGCTTTTCATACGGAT
GCCACAGTCCTGCACGATGATGAGAATGAATCATACTATTTCCTGAGAATAAAGCATATACTTCAGAGTA
TTTCCACTTGATGCAAGAGACGTGCCAGCCTTATTTTTAATGAGTAATTTACCTTGATCGGGAGTAGTTA
GTAAATATCTTGCGAATACACGTTGTGAGATATTCTCTGCTCGCAACGGTATAATTTTATCAGGCGCTCT
TGCAGGTGTTACTGTGTCTGAACCATCTTCAAAATCACTACCATTCGTTCTTGGAAGTAACCACAGATGA
ATAGCAGGATTAGTTTGTCCACTAAGATTAACCGTGTTAAGATAAATTTCAACATCCATGTACATCTTGC
GATTTGTAGATGCAAAATCAATTGCTGAACCCACTTTATTGCTATTATTTCCCAAAGAGTTTAATTCTGA
GCTTAAGTAGGTTACAGGCGAATTATATGCAGTCCATCTTAATTCTGACATTTATACCTCCTTCAATTTA
ATGATATGTGATAATTAGAAATAGTAAAATGAAACTTATATTTTTCTCTTTTTTCTATAAACTATAATTA
ACCTTGCTTCACAATAACTTGAGCAGTAATTTTCAATGCATCATTTTCACCTAAAATTTGTTTATCAAAA
ACAGCTCGGAGCAAACAATTTGAACTACCATTACTTGCATTTTGAGAAACTACTACTTCACTTAGCTCAT
TGGATGGTAAATCGTTATACACCCATGAAGAATTCCATTGTGCAATATATGAACCATTAGCATTCGTGAA
ATAACTTGCATTTCCATTCTTAAATGAGACTTCATCACCCTTGAGACCAGTATCAGATTCACTTGCCGCT
TCAGTATTATTGCCTACACCCATACCATTATATGAATATGGCGAACCAAGACCAGTAAGTAACTTTGTAA
TATTAGTTTTACCACTATTCAATATCTTGGAACTGGTAACTGCCATTTTTAATCTACCTCCTTACGAATT
TCTCCTAATTTTCTTTTTAATTCAATATCATTATTAATTAAATCAAGTAATAATGCTTTAACAATTATTT
TAGAATCATCATCAAGAAAGCCTGTATCACCAACAACTTTAGTACTACCATCAGCATTAATACGTTCAAC
AATAATACGATACCGAAGAGGTAAATTATCAATAATCAttttttttAAACAATAACAGTAGGCTCTGGGG
AAACGTATTTGCGTATTCTAAAATTATCATAGTAAATATCAGTAGGGCTTCTGCTTCCACCCGCAACATG
TAAATTTCCTGAAGTATAGGTAGTGTCTGATGTAGTTAAGGTTTCTTCCCCGTTATTTATAACAACTTTT
GTTTGTCCTGACGTTAATTGTATGCTAATACGAATCTCTGTATCCCAATAATTGTGAGTTCCCTCAGCTA
AATTGTGCCACGAACCATCGTAGAGTCTGATGACAACATGTCCCGCGTCGTTTATCTGAAGCAAATAGCC
ATGCTCATGATAAGCGTGAACATCATTTTGAGCGTACCACGAAATTAAATTAGGTGGTGCAATACTCCCT
GATATCTCATGATTATACATTATGAAATCAGCGGCTTTGCCTGCCTCAAAAGCTTTTTCAGATCCATCGA
CTGCCGGGTCCTTGGCTAGTCCGCTTTTCTCTTCTTGGATCTTTTTTATCTTCAGCCTTCCATCAGTCTC
TTCAATTGAACCATAAGAGCCCGTAACTTTATCAACCCATTTGTTTGGGTCTTCACTATTATCATCAAAA
TCATCGAAAAACTCGAAAACAGTAGAGCCATCACTCGCAGAACTGGCAGAAGGATTACCATAAATTATCC
AAATATCTTTAATTCTATTTGCTGGGATATATGGTATTTTACACCATATAATTGCTTCAACTGAACTCCA
AGATTCTATCCAATAAGGTAATTTTTTACCGGTATTATCACGAAATCTTATATCACTACCATCTGGTTTA
CACTTTTCTAATGGGAAATTATCTTTAGTAAGCACTATCTTAACTTGATAATCTCTTAAATCTTGATTAA
CACCTTTAATATAAATTGGTCGTATGTAATTAAAATTACGATATGGTGAATGAGGATTCTTCAAAGGTAA
TGGATGTGGTAAAGAATATTTTGTCATTCTAAATATAATCaaaaaaaTATGTTCTAATTATATATGATTA
CACTGTACCCTGTGTTGCATATACTTTCACGTTACTTACATTCTTATCATCTTGATTCAAAACAGTAACT
CTTAGATATTTAGGGTCGGGACATATAGGCACGGTTATACGAGAGGTTGAGCCCCTATCTAATTCATTGT
CGAAATACCCATAGGGTGCAGTATCAACTCCACTCCAATTATGCTGAGCTGTATAAATTCTGAGCTGGAC
AGGATGAGAAGCATTTGATGCATATTGAGATTCAACTGTTAACGCTAATTGTATAGTAGAAGATAAATCA
ACTGTACTACAATCATTTAAACTCGATTCAGTACTCGCATTCAAACTATCAAGAGATAATATTTGCCAAG
TAGATTTGTTTAATGCCATATTATTCCTCCCCTCTTTTTTAATATAACTAACTATATATTGCTATACGTA
AATGTTGTTCTGCTCTATATTTCACCCACTTACGAGCTCTTATATATGCACGCTCTATAAAATTATTTGC
TTTATGACCTCTTACTCTACAATATAATTTTCCACAAATAGCACCAGCAGGCTGTCGTGGATAACAAATT
TTTAATGCTTTCTTTCTTACAGGATATATCCAACCACCTAAACGAACAGGCTTTACTACATATTTAAGAT
GTGGCAATTTATGAGCATCAAGAACCACAGCACCTCTGTATCTACCTTGCTTTCTAATGCAGTTTGCAGG
ATTCATTAAATAATTATAGATTTTATTTTCTGACCATTTATTACCTTTAGATTTACGAGGTGCTGTTCTT
AATAACTCTCGCCTAATATCCTCTAATATTTTATTTCGTGCGTTATGTAGTTGTAATAGTATATCTTTCG
ATAGGATTGCTGGGCTCTTTCCCGCTAAATTATAATCCAATACTATCCTGAAAGCCATAATTAAAAATCA
GCTAAATATGGGAAGTAAGAAATATTCAAAACTCTTCCTCTTCTATTAACTGGTCTAAAATCTTTAGGTT
GTGGTTTGTAGCCATCGGGAAATGTAAGATTAGCCCAATTGTATTCCCATGCTGTTATAGAAGATACATT
CTGCATACCCTTATTTCTCAATCTCTGGTACTTCTGTGTAAATATTTTATATACTTCACTTGCCATATTT
TGCGTTCTATCAAAATTTTATTGTTATCCTAATATCTTTCTATGTCTCGTTGATTTTATTGCAATGTAAC
TTAAATATGAGCGTCTGATGCAAAAATTTAAATGGGTTGTAAACCCTCCCCTCTTATATAAATAATAACT
ATGATAGAAAGGGAGGGCTATTATTATTAATTAAGTATCTACGATGATAGATTAACAGCAGCCTGGAATA
ACCCTTTGACATCAAAACGCATAGCAACCTTTAGATTCATCAAATCGTTCCGTGGGTCATTAAACTTCTC
AAGTGTGACGTCATTGTACATACCTATTGCAAGCACTCGTGAAGAATCGAATACTGTACCCTTTATCGTA
CCACCCCATGAACCATTTGAGTCTGTAACCGTAAGCAAATAAGGTTTTAAACCAAGTATCTTACCACCAA
GTTCCTGTGTTCTAAAGTGACCTGTCTCACCTGAATATTCATAAGTGAAATGCGGGTCTTTGAATATATC
TCGCTCCATTTCTACCGTCATTAGTAGCGAATCAGCATTGTAACCAGCATTTTTGAGTGTAAATACCGCA
TCAGCTATAGAATCTATAGGTTTAGTTGCATTATAGCCCTTAGTATCCATCGCCTGACTTAAAAGTGTAT
CAAGAGCCTTACGATTAAGTGTATTCTCCGCTTTCTTACCCTCCTCCCTTAACCGCATCTCTACAATATC
GAACATGCTATCCTTGATAAGCTCCTCTTCAATCATTGCTATTTCACCATACTTTTTCGCATCAAACCTA
ACCTCTGTATAACTCTCATTCTTTGCTACCGGATAGTCAGATGTAGGCGGTATAACTGGCAATACATCAT
TCAATCTTGTCTGATGAATAATTACACGATAAGAAGGTGTGGGTAAATTCCACGTCATACCTTTGAAGAC
ATCTCGCATTACTCGTACACTATCAACACCCTCAATAACTTTCTTTAATACCTCTGTCCGTACAAGGTAA
CTAGCATTCACAGCCGAAGTCTCTATTAATTCATGATAACCCGCAGTTGCCTCATCAGCCTTAAGCGCAT
TTAGAGCCTTAGCACGTTCATCATCAGTCTTTGCATCTAAAACATTAAACAATTTACCTAACGTACTCAT
TTTATCTTAACCTCCTTTTATTTATATACTCGATATGTTGGGCGCATCTATCAGCTTCATTAGTACTACA
CCAGATGATGCGGCTTTAACTGCATAACCAATAATAAGTGGATCTTTAAGACCACCAGTCGCTTGAGCTA
CTTTACCTGCAGCATCAGGAACTATATATTTGCCCGCAGCAATAGCACCCGTCGCATTAGCATATACCTC
AGTTGGTGCAGTTACAACACCAAGCCATTCGTCCTTAGCTACTGAATCCATAGCTATGCCAGCAAACGCA
TAACCACTGCAACTAGCATTTGTAGTCTTTTTTACTGTTTCGTCGCCAGAAATGTAGAGAGCGTCACCAG
CCGTTATAGCCTCACCAGCTAATCTCCTCCTTATTCGAGGATTAACATCATAAACTATATCTCGTAATAC
CATTTTTATTACTCCTTATTTTAAATTCGTATTGTTATACTCCCATCATCCGACTCCAAAAATGGAGAAC
GGTATTCTTTCTTTTCCTGTTCTTCTTTCAAGCTTTTAGCAAATGTTTCGATAGGTGTGTCTCTAATATC
ATCAACCTCTTTCTTTATGGCACCAAGAGATTTCTGCAACTCTTCTATTGTACTCTGTAACTTCTCCTGT
GATTCTTTCATTGCTAACAACTCTTGAGGAAGTGAAGACTTTTCATCTTCAGTCAGAACTTCAGACTTTT
TTGGATATGGATATTTTGCAGGAAACGGATATTTACCTTCCTTTACGCCTTTAATCCATTTCTTTATCTC
TTCTCTTACAATTCTTCGAACATCAGCCTCTGTCAATGCCTTTCCTCTTTCCTCCTTTAATTCTGGAAAA
ATATCTGACCAATCACTAAATGGGTCTTCAGTTAGCTCTTCGGATTCCTCCTGcttctcttcttgtttct
cactttttgcctcttctgcaacttcttgttcctcattcttctcatcatctttcttttcttcttccataat
catatcacctttctttttaaacttttcctatttttatttGGAGAGTGATATATCTATGTTAGAAATATGA
CGAATCCTATGCTCATCATCTTCATATTTAGAATCATAAATGTTCACACTCCCAATTCTATAACCATAGT
CTCTCTCTGCTATTAATGCTACATCAACTGCCTTCTTTATATTTGTGCCACGAGCCTTTAAAACACACTC
CTTAGTTTTTAATATAGCATATATATAATTAGCAATGttttttgtaccaattttcaattcttgttccatt
taattcttctttcgcttttttgattcAAAATATAATTATTTACTCAAAATCTCAAGAGAAGTATGTGGAT
TAGCAGGTGCAGATGTTACTGATGTTTCAATATAATAAGTGTCTCCAAGAATTTCTGAAATACATCTATC
TCTATTACAAACTTGTTTTACATTCTGAGCAGGATTTTTAATACCAAACTTTATACTAAAACCACGAATT
TCACCATCAAGTATCTTTTGTATTATTCTTTGTGCAACTGGAATGTCATTTCTTAATTTAAAAATTAAAT
ATAACTTGTTACCTATAAGTGCACTTTTTCTATTTTTATATTCCATGAGCATCTCGCCGATACAAGTGGA
AGTGTGATTGTCATACAAACCTCGAAATTTCTTAGGTGTTTTTTGAATAGACTCCCAAATTTCTCGTAAT
GCTTCTGGTGTTAATCTCTCATTTTCTAAATCTACTGAAGTATCACTTACATAACCACCAATTACAAATT
CACTACTCTTTTCAATTACCTCACATTCGATATCATCGGAATTACTTAATGACATTTTGTGAATGGTTTC
TTGTGGCACTCGCTCGACTTTTAAACGATAAAGAGGATACCAGTCCGTATAACTCCCAAATGGTTCATCA
TGAATATGCAGATATTCTGGCGTATCATCATAAGGAATATCAAATACAGCAGAGAATTGACGATAAAGTC
TAAATCTAACTGCTTCTTTAATTATCTCTGGCATATCGGCATCCCGCATAACCAAATCAACATCTGCACC
CTTACCTTGAGTAGCAAGTGAACCAACTAAAAGAATAAAAGGGTCACGAATAAGAAATGATTTAAAAAAC
TTATCTACATCTTCAAATGTAAATCGAGGTGGGTCTCTACCAGAAGGTGGAGTAGGGGCATAATCTTCTT
CATCTTTCAATCCTTCATAACTGAGCTTCCTTATCTCTTCCTTTTTCATTACTTTCTTCTTCTATCACAT
ATAAACTATAACAAAACGGACAATATGCAAAGATACTTTTAGGAATTCGTTTCAATTCAATATGACACAA
AGGACACTCTTCCATGTTTAATATGCCTTCAGTTCGttttttttaaaaaaaaTTGTTATAATCCACGAGA
ATTACAAGAATCCGAATGCCAGCCTTGAAGTCTCAGTATTTCAGCATCTTTTTTAAATGTTTCTGTTCCT
TTATCAGTGAGGGGATGATAAAACATTTGTGCTAATATATTTGGACGAATTGTAATTGCATCCACGCCTA
TCATATAGGACTTAATAACATGCTGAGGATGACGAATACTTGAAGACATTATTTTAGTCTCTTCGTTATT
TACTATAAATGCAGATTTCATAATTTCAAGATTCTCAATAGCATCATGACCAATATCATCAAGTCTACCT
ATTAATGGACAAATATAAGTGGATTTAACTAATGCTGCTAATAATGCTTGGTTTAGTGAATAAATTAAAT
GTAAATTTGTTTTGATACCGACAGAAAGTAATTTTTGAGTGAGTTTAAGTCCATCCTCAGAAAATGGTAT
CTTAAATACTAATTCCTTTTCTTCAAGGTCATCACATAACCTAATCGCATTATCAAACATCTCAGTAGTA
TTAGCTCCACTTACTTCAAGATGAATCTCACCAGTAGGCATTCTTTTTCTTATTTCTCTTATCATCTGCT
TAGTATCTGCTATTCCTGCTTCTCGCTGGAATGTAGGATTTGTAGTCACTCCTTGAATTATACCTAAATT
ATAGTAATATTCGATAGCATCAAAATCAACGGAATCTAAAAATATTAACATTTTATTAACCTAATCAGTT
ATGCAAGGCATCCCAAACAGGCTTAACAACTTGTATCAGTTTCTCAAACTCTGAAAACGATAACTGAGTA
GCATTATCACATAATGCGTGCATAGGACTTGGATGACACTCAACAAAAATACCATCAACACCCGCGGCTA
TCATAGCTTTTGAAAGAGTAGGAATATATTGTTTCATGCCTCCTTGAAGAGAATGAGAAGGAATACCATA
TTTTCGGACTGTGTGACCGGTATCAAAATAAACAGGATAGCCAAACTGTTTTAGTTCGTAGATACTACGA
GGATCAACAACCAAATCATGATAGCCAAACATTGTGCCTCGTTCTGTAATCATTATCTTATCATTCCTGC
AACTCTTAATTTTATTTATGATATATCCAACATCTTGAGGCGCTAAAAATTGTCCTTTCTTAATGTTTAT
TGGTTTATTAAAAGAAGCCATCCGTTTTGTCAATTCCGTTTGCATACAAAGAAAAGCAGGTAACTGAAAA
ATATCTATAATTTTTACTAAGTCAGTATCAAATTCACAGAGATTATGAAAATCCGTAAGGAGAGTTAAAT
TGAATTCATCTTTTAGTTTCTCAAATATCCTAGTACTTTCTTCAATAGAAAGACCCGAAAAATACTCCAT
ACTTGTTCGATTGTCTTTCTTAAAAGAAGATTTATATATTAGATTGAAATCATATTTCTTACTCATCTTA
ACTAAGAATTCGGCTGTTTCTAATGAGATATTCTCAGACTCTAACACACAATTCCCAGCTATAATATTTA
GTTTCATATTACATTACACATGAAATATATTCTGCTATCCTTAATTCATCCATTGTATCAATATCCCAAC
CTTCAAGCATATCCACAATCTTAATATAGGGATTAAATCCAATCCTTCTTTTATATTTCTTAAACAACTC
CTTTGAAAATATATAGAGTCCTGAAGTTTCTTGTATAATCGGTTTTAAATCCTGAGTTCTTGGTACGTTA
TCTAACTCATAATTCAAAGGTTTACCATCAAACCAACAAAAAGAATAAAGTTCAGTAGCTAAAAATGCAG
AATCGTAATCTCCTATCTCTATTTTATTAATCATATCCTGAACTGAATAGTCTCAGGCTTAATAAACGGA
GATGTGCAGCTTAGAAATACAATGTAATCACCGTCTATATCATCTATTATACTTTCAAGAATATCATTAA
ATGTAATATTATCTCCATC

>FWV177
TCAAGTGAGTGCTTCATCTTAAATCACTCCCAGCTTAAGTGCCCATGATAGTAGGAGATAGATCTCTCGT
CGGCTGTTAGGTACGCGCGAGTAGACACGGACTTCGTCGATGAGACCGTTGAAATAACAAATCCCACCCG
CTCCTCTTTTTGCAATAAATGTATTAGCCGCCAACCCCATCTGGTCTGTAAATTGTTGAGTGCCGACTAG
AAACACCGTTTCTCCAAACAGTTAAGGTAGAACGGTTATAAGTAAATCCTATTAGTTGCCACTCGTTAGG
TGTAAGAGCTTTACGCCTGTGGTATATCCCCCATTATGCCCTCCGCTTTGCCCCCCCAACCATACATTGA
TTTCTTTACTTGTGGAAATACGAATAGAATATCCATATACGTCTTCATCCCAACGATCTACAATTACTTG
CAGGTCTTCCCCAGTTAACTCTGGTTTAACCCCACGCCTCAACCCCCATGTGCATCAGTAATATCCAAAC
TTGCACCATTTCCAAAATCATAATCATCCAGCCCATCAAAGTCCCGCGCCTTCCAGAACCCCATCAACGA
TCGTTGTCCCTGTTGCTGTGCCCGTGTTTCCGTGCCGGAGAAGGTCAGATGCGAGTTTGACCGGCTGTCT
CAAGTGAACGGCTTAAGTAGAGTTTGAGACTGTCATCCCAACCCCAGTTATTGAGTGCACGCAGGATCGC
TTCTCGATTACCCTGATCCACTTTCAAAACCAGCAAGCAGAATCCCCACGTGCATGAGCTTTTAGAAGCT
CTGAGATGCTTACGTTCTTCGCTCGATAGCTCCCCATCATGCCCCCACGTACATTCCCCGTGATCCCAAA
GTCACCGGCTGCCGATGAATCATCGTTCTTTACGCGCAGGCTAATCTTGGGATTTGTATTGCTTGCAGGG
AAGTACAGCTCAATCTTATTCTGTTGGCTCATGCCCGGCCCGGTCAGACTGAAGAGTTCAATGGCAATCT
CATATGTGCCATCATCGTCTGTGTCTACCAACAGATACCACGTGCAATCTTTCTCGTAGTACAAGGTGTG
AATCTCCGCTGCTGTTCCCGCGCTAGATAGCTCGAAGTCATGAGTTGAACCAGCTGCTAGAGATTCCGTT
AATAACTCGAAAAAATCACCGTTTGCCATCAGATCCTCCTCGCCCAATAAATAGCCGTGTCAACACCGCC
ACCTGGTAGGTTCCCCGCTTGGATTTTTCTTTTTTTTATTTGAATCAGCGGAATCTTCGATAATCAAGAG
ATCAGCGGTTACGGGAGTCATCTTTTCAGTAAGAGCGGCAATTTCACCGGCGACATTACTGTGAATGGCG
TTGGTGTCCGTTCCAGAGCCTCCCCCCGCCACGTGTATCAGCACGTGCCATGCTTCACTCCTTTGCTACT
TTCGTTTCCGACTCTTCTTTCTGTGTGCCAGCTTCGCGATTTTCCGCAGCCATGCGCGGCGCTTCGCGCT
CTTCGGAGACCCGATCTTGCCCCACTTCTTTCGCTTAGCCATCTGATTTCCTCCTTCCTATCAGTGTTTC
CAGAATTGTGAGACGTTTATTCATGTCGTCGATCTTCTTTTTGAGATCACCTATCTGGTTCACTTTTTGC
GCCAGGTCGGTGACGCTTTGATACAGCTTCCCAAAGCTGAAGATTGCCCCTACGAACGCCAGGAATAGGG
GAACCGCTATCCCTAGTGCCGCTTCCAACGTCATTTCCTCCTCCTACCTGAAAATCGCATCTATCCCCTT
TTTCAGGACCAGATACACCGCCAACAACCCAAGGACGAACAACAACGCCCGTTTCCCTGCCTCTTCCATG
CCGTGGCCTATCTGCCCGAGTCCTGCCGGCACGGTCTGGGTGAAGAAGTGGGGCACGTCCTCGGTGGCAA
ACTCCGCTACCGGAGAGAGCGCCTGACCGAATTGCGCGAACCCGTGCGGAATGTCGACGGTGAAGAAGTC
CGGGACCGTCTCGGTGAAGAACGCCTCCGCCGGACTCGGTTCGTGCGTCGGTGGATACTGTTGCCATGCG
ATGTATCGGTTCACTCCCACCGCCCCCATACCGGCCGGGTGTAGTGCTTGATCAGCTCGACCGCGAAGAA
TCCTACCACTGCTCCCATCGCGATTTTGAGGACGTCGCGCCACTTCATCATGCCGATACCTCCTCGACGA
GGGCCTCGTAATCCGCCGTCGCGATCCCGATCACCTCACTCGGGTCTGGACACGGGATCTCCTTTCCCGC
CATGTTGTAGCAGAGGTGGGTTTCCTTGTTGACGAGGATCGGGCCGTGTCGGGTAAATACCGTCCTCACG
CCCTTCTCCCGCCCGGTTTTCTGCCCGATCGCGTGCGTGATGGCTACATTCGCCTGGTGCGTGAATTCAG
CCGCCTGCGGGGAGGTCCCCAACCAGATCGGGATGGAGGCGAGAGCCAGTTTCGCAGCCTTGTTTGCCGC
GTCCGCAGCCTGCTTGTTGGCGTCCTTCTCCGCGCCGTTGGTGGCACCATGTACGAGGTCGTCGAAGGCA
TTCTTCTGCGAACGATTGGCAAGCTGTTTCTGCAGTTTGTCCACGATATCGGCGATCTGGGCCGCCTGCG
CCTCCTGTGCCTGTGCGAGGGCATCGTTGAGTTTCTGTATCTCCTGATCGATGAGCTGATCGATATCGCT
TGGCCCTTGCGCTCCACCACCGAGAGCCTGCGAGATGGACTGACTGAGCTGCGACAGCGCTCCCGATCGC
CATGCCCAGTAGATCCCGAACCCGACCAGGGCGAGAATCCCGAAATTCCACAGGTTGGAGCTAGTTCGCC
GCGACATCATTTCACCCCGTCGTATACGAGCTCACGTGGGACCCAGGCGCCGCGATAGACTCCTGTCTCA
TATCGCGGCTCACGCCCGAACGGAACCGCCACCGCCGGCGTATACCCGCCTGTATCGGCTGGGACGAAGG
TGTACCCCATCTGGCGCGGCCATGCGGCGTCGACGTGCGCCAATCCCAGCGCCTTGGTCGTGATCGGAGA
GAGTCGATCGAAGACGCCGACCGTCCCGCTGGGATGGCGGGATTTCCAGTAGAGGTATCCCGCCGCCCCG
ATCCCCGCGATTCCGAGCAGAGCTAATACCGTCTTAGTCATGATTGCCGCCTTTTTAGAATGTGAACTCC
GCCGGCCCGCTACTCGCCTCGTTCGTTCCGCCTCCACCAGGTGAGAAGGTGTGCGATCGCTGTGCTGCCA
GCGCCAGCCGTCGCTCGATCTCTTCCTTGCTCAGCCAGCTGCGGCCATATCCGCTCCCGCGCCCAATCTT
TACCGTCGGGGTGAGGTTCGCGACATCTTCAGCAGATAGCCCGCCGGGGACAGATGTAGACGTCGGCGTC
TTGTTCATCAGCGCCCCCTGCTTTCCCAGCCCGGAAAGCAGGTTCCAGACATCGTTCGGCAACCCTGCGA
TCGTCTGCCCGATATCAATGCCTGGCAACCCCGAAATACCTCCACCGGCCGGCTGCGATGGAGTCGTCGG
CGTAGGCGTGGAAGACGACGTGTTTGGAGTCGTCGGCGTAGGCGTAGCCTGTACTCCCTGCCGGATCGCC
TGGGTGATCAGCGGCAAGATGTTGTTCGCAAACCACCAGATCCCCAGGCCCCACACGCCAAGCCAGAAGA
TCGTTTCAATGCTGCGCGCCGTACTTGCTTTCATATCCAATCACTCCTTATTACTGCTCCACAATGTATG
CCACTCCCTGATCAGCGGCGTCGGCGATCAGATGGATCGTTGAGAGAGCGGTCACGAACAGCTCTACGGT
ATCGCCCGCCGAAAGCTCAAACCCGTTCGTCGTCGTCACGCCGGATAGTCCCACGTAAACCTTCCCAGTA
TTGGAGGCGAGCGCCTTGATCACCACCGAGAACCCATCTGGGACACTCACGCTCGATGAAGCCAACGCGA
CCTCGCTCGTCCCGACCGTTACCTGCCCATGCGCAAGACTGATCTGATTCGCGACCGGGACGCCGTTGTA
GGTCGATCCGGCCGAGATGTACGTCCCCGGCCCGCCGACAGTGAATTTCAGCTCCTTCCCCGGCTGCGGA
GACAGGTTGACGATCCAGATTTCTTTGTCCTCATCCCATCCCCACGCCTTGTGGTGCTCGATCTCCTCCC
GCGTCTCCTCAGCATCGGGGCCAAACTGAATGAAGCACGTCTCGTTCGCACCGTTGTACTTGTCGATCAC
CAATGTACGGATGTCGTACGGGATCTTCGTGATCGTCGCCTCGGAGAGATCGAGCCGAAATCGTTTTGTT
CCAGTTGCTACCGCCATTTCTTCATCTCCATAGAAGTGAGACCAAAAGCAATCCGCCGAGGATGACCATC
CCCATCACAAGCGTCTGATTGACCTGTGGCGCTGTGGCCGGATGGACGGAAACGCCTGATAGGTACGGAT
CGACGTCGATCTGCAGCGATCCACCGTGCTGAATACCTGTGAGCGCCGCCTGGATCGTGTCCACCCACTG
GCGGAATGCGAGGGAAGGCTCGGTCTGTATCTTCGTTCCTGTGTTTACGCCTGCCATATTACCTCCCCAT
CAAACCGACTGTCAGGATTGCGCCGCCGGCGATACCGAGAAGCACCGCTGGAAGCTGCGAAGGAGGCGGG
ATTGGGACCGCCTGCTGCGCTGGCACCTCCAAAATCACCGGCCCTTGTGCATAGGGAATTTCCTGCAGCT
GGCTCAAAAGCTGGTATAGATATGCCGACTGATCGTAGGCAGCCTGCTGCTGCGCGAGGAGATCGGCCGC
CTGCTGCGTCTCCGAGCTTGCCGCGGCTGTCTGCGCTGTCTCGTAATGCTCTGCCGGGCTCGGTTCATAG
GTCGGCGGGGGAGTCGATGCTCCTCCGCCTCCACCAGGGACCGGCGGCGCGTAAGGCGCGGACGGCTTTT
TCGACAGGTCGTACTTCGGCAACTCCGTCTCCGCCGGTGGAGTCGGCCGCAGGCCGGCATGATAGTCATA
CTCAGCGGTCGCGTACTGGATCGCCTGCGCGATCACCCGCCCCTCCTGTTCAGGAGCGATCACCCGCCCG
GTCGCCCGGATCATCGCCTGTCGTGCTTCTTCGATCAGTTGATTTTTCCGGTTCTGGATCCATCGCTCCC
GTGCCTGCGCCGCCTGGAGACGTTCGTACTGCTGCTGTGCCGTCTCCTGCTGCAGATGCCGCAGGGTTTC
CCGCTGTGCCCGCTCGGCATTCGCCGCCGCGGCTGCTGATTCCCTTCCCGCGGCCACGTTCGCCGCCCGT
CGCCGGCGTGCCTCGTCGAGCAGTTGCTGTTGCCTAGCGATCCGTGCCGCTTCCTCCGCCCGGCGTTGCG
CCTCGGCAACCCGTTGCGCCGCGCGCGCCGCTTCCTGCTCTCGACCAGCCTCGATCAGCGCAATTTCGGA
TTGCTTGAGCTCTGCAGACGCGCTGCTCTGAGCGATGATCTGCTTCGCCCGCTCTGCTTTCGCAGCGCGT
CGCGCCTCTTCCTGCGCAATCCGCCACGCATCGTAGCGCGCTTTGAAATCTGTGATCGATTCGCCCGGTT
TCCGCACGGGAACAGGCTCCCCCGTCCCGGGCGGCTTCGTTTGTGCTGGTGTCTGTTGTGGCGGCTTCGT
CTGAGCAGGCGGCTTTTTCTGCACTTTTGCCGCGGCCTTGGCTGCTTCCACCCGCGCCTTGCGCTGGACG
TGTGCCGGCGCGCGATGGCTCTGTGCCACCTGCGCATAGCGCGCGGCACGCACGGCCTCCAATTGCTGAC
GCCAAGCGTTGTACCGCTTCAGATATTCAGCGCGGCTCTCCTTCGCCGGATTCCATACCGGGGCAGGTGG
AAGCGTCGCCATGAGACCTCCCTACCGTGCCAGTTCCTTCATCAGATCCTCGACCCGCGCCCGCAGCGCA
GCTCCAGGACTGGGCTCGCCTACCTCGTAGAACTCCGCCTCCGGCGCCTGCAGGATCGGGAGCTGGAACT
TGTTGAACGGAAGCGAGATCGATCCCGCTGTCGTCCCACTCGTGAAGGCGTTCACCCAGTCAGCATCGAG
ATACACCACGATCGCGAAGTCCGGCGGAAGCGGGAACGGACAATCGAGCCGATTGAACCGCCACTGGTTC
ATCGTGTGGAGCTGCTGCGTATCCATCTCGAAGATCGGATACGACAGACCACCGAGCCCACGCGGCGCCT
CGATCTTGATCGCCACCCGTCCCGACGCCCACGGCACGTAGCAGACACGATGCGCTTCTGCAGTCGCATC
CGAGATCGTGATCGTCTTCGCCGTCGGATCGTCGATGTTGTCCGCCACCGCCGTGATCGTCCGTGGCGTC
CCGTCCGACTTGAGGTAGACCCCTTGGTACTGCCCGTCGGTGTATCCTCCCGCCGGATTCAGCACCCGCG
CCGGCGAGTACGTGACAGGCAGCGCCTGCGATCCAGTCCCGCCCGGCGTCACATCCTCGCAGTAGGTGAG
ATAGAGAAGAAACGGCCGGGAAGGGTCGATCTTCCACACCACGCCCCGCGGAACCCGCACGCGGTAGATC
TCGGAAAGCACGCCGGTCGTGTTCGTGCTCTCCGTGTAGTGATTCGCCGGGTAGCGGCGTTGGATCAGTG
CTGGTCGTGCAGGCATGATCCACCCCCCTACCGGCCCCACCACGTCTTGCGCATCGCGAGCTCAGCGATG
AGATCGCTCGGCTTGCGCTCGGCGTAGGGGTAGACGAATTCGCAGTAGGACACATCCACTGCTGCGGTCG
CGTAGACGGAGACGACGAGCGTCTCGTCCTGCACCAGCGGGAGGAACGCCTTTCCGAGATCGATCGTCAC
CGATCGCTCGTAGTCCTGATCCTGCTGCTGGGCCGTGGTCAGATCCCCGAACGGCTGGTACAGGATCATC
GTCCCGATCGGGACGGTACGCCGCGGATCGTCCGGCGTGCGGAACCCGAAGTAGATCTCCGCCGTGTCCG
GCAACTCGGTGCTTGCGGCCGAACGCAGCTTCAGCACCAGCGGATGTCGGCCAGGGAAAACCCATCCGAG
TCCCTGCGGGACTGTCCACGTGAAGACATCAGACAACTTGTTCGCAGTCCCATCCGTACCAGCGAAGGCC
GGATGAGCCAGCGTCAACATCTTAGTCGGTCCGTAGTTCATCGTTACCCCCTACTTTTTGAGCTGGGGAA
TGAACAGACTGATCGCATCAGCGAGGAAAACCGCTGCTGCCGCGACCGCCATACCCCGATCTTTTCCGCC
GAACAGATACAGCGCCAACAATGCGATCCCGACATCGACCGCGACCGGCGTGTATGCTCCCAAGTTGACC
GGAAGGATCGATTCGGTAGTGCTACGCAGTGTCGGCGCAGCCAGATACCCTACGATCGCTCCGATCGCGA
CTCCCGATTCCGACTTGAGCAAATTGAGCATAGCTTCCTCCTTCTCTGCCTGTTGCTTGTAGTGAGCATA
AATAGGGCATTCCAGTTTAGGGAAGAGCAGGTGTCAGGATTTTGGAGAAGCGATCTCGAAAATCTAGATA
GGAAGCGAAGAATCCGATCTAATGAGAGGGCCGTTAAAACGTTTGCAAGGAGGCGGCCGCATAAAAATAG
GGGGGGAACCGCGATCAGATGCGCCTTTTCCGCCGTTTTTCACCCGTCCGCCGATTCACAAACAGGTGAA
CCCCGTCCGGGTAGTGTCGAAGCTCCTCGGCGTCCGTCCCCACCCCGAGCTCGCCGGCGAGGACCTCGAT
ATCCATCGCCTCCACCGTGCGGAACAGGACGAGATGAGTGAGCACACAGCGGATTCCGACGTCGATGTCT
TTCAGTCGCTGGGTGACGAGGACGACATCAACGCCGTAGTGTCGCGCCCCGCGTACGAACCCGATGAACG
CCGGCGGCACCTGGTGGCGGGCGCAGAAGATATGCGCCTCATCGATGAACAGGGCGAGATTCCCCACCTC
CTTCACCGCACGCACGAGCGAGGTGAGGAACTCCTTCGTCTCGTCCGGCGACAGATCGTAGACCGAAAGC
CAGAGATAGCGATACCCCGCCGCCCGGGTCGCGCGCAAGAAATCAGGTGATACGAGATGTTTCCCGGTCG
AAACAGAGACGAACCGCGTGCGGCGGGGATCGACGTGGAAAAAATAGGAGGGATCACGCCGCAGATGGAC
GATCACCACGAAATCGCGCCTGATCCGGGACGCGAGATACCCCGCGGCATACGACTTACCCGTGTACGTC
GTTCCCAGAATCAGCGCGATCTTCGGTGTCGCCATCCATCAACCTTTCCGCCACTTCCCGAATCCATTTC
GGGATCCGGGTATCTTCTTTTCCATTCTGTCGATGCTTGACCGCCGCGAACAGATACACGGCGATCATCA
TCGGCGACAGGACTCCCTGCGAGACGAGGAGTCCTTCCAGCTTTCCGATCTGTTCCAGTCCCAGCGCTCC
GGCGAGGAGATCGGAAAACCGGACGAGGTGGGCCAACAGCTCCCACAGCGCCGCGTCCGTCTGATCCCGC
GGATTCTGTTCGCGGAACGCGATCCCGCGGTGAAGCTCCTGCGAGTACGATCGCAGCGTCGCAGCGTCGA
GCTTCTCTTGCAGTTCGCCTGAAACGTAGATCCTACCCATTGCGTCGCTCGATCGTGTACGGGATCGAGT
ACCGGTCCAGGAAGCTTCGTAGCGCATCGCTCCGCGCATCCGGCACATCAATCACCGCCTGAAACTCTAC
GTCAGGATCCTTCCACCATTGACCGAGGCCCTGCAGAAACCCCGCCGTCATGGGGGGCTTAGCCTGCTGG
GCCTTTTTGAGGTTTACCAGGATACGTTTCACCCTGCGCCTCCTTCTTTTTCTTCTTCGACAGTGGAAGC
CGGTACAGGATCAACCCGAGAACGAGGACCCCAACCCCGATCCCCAACCGTGCGTTCTTGCTCAACGTGC
CAACGGCGTCAAGACACTGCTGAAATTCGATCATGTCGAGGATCGGGGTGGTGAACTCGACGTACTGAGC
CGCCAGCTCCTTGGGAGACGGCGGCTTTCCGTCCTCTCGCTGCGGCGTCTCCCGGAAGGCAATCCCGGCG
ATCATCGTCGTGATCACCCGGTTGATCTCCGGCCCCGGAGCGCCGGAGATCTCCTCTTCGCCGCCTTCCA
TCTCCTCGAACCCCTCGAGAGGGGGGAGCTCCTCTTCGGGCATCTGTGTCGCCGTCTCCGCCTGTTTCTC
CGGCGTGGGCACTTCCCCGGTAGCAGTCGTGACAACCTTGTCTTCCTCGCTCATTGCTTGAAGACCTCCT
TCCATTTCCGCTCGATGTCTGCGCCGGGCGGCATCGGGCTGGGAGGAAGGTCGGCGCTCGGTTCATCCTC
TCTTGGCCCTTGCTGGCGGCGGAACCACCACATGCCGAGGAGCAGCAGTGCGACTCCCCCGATGATGAGG
AGCGTCTTTTTGTCCTTCATCAGTTTTTCCAACCATCCGCCGGGCTTCTCCCGCGGTGTATCCGCCGGTG
CAGGCTCCGTAGGCTTCTCAGCCTTGGGCTTGGCCTTCGGCTGCGGCTTCGGCGCCGGCGGTTTCGGCTT
CTCCGGCCCCGGCGTGGTGGCAAGCTGGGGAAGAGACGTCGGCTCTTCGGAATGCTTCGACTCCGCCTCC
TCTGCTGCGAGGCGTGCGTTCTCCTCGACTACTTCTTCCAGTTTCTGTCGAATCTTCGCCGCGTCTTCAT
CGCTGTACTCGATGCGATTATGACGCGCCCGATTCTTCTTCGGGGTGATCTCATCCGCCCGTAGCAGCGG
ATCGATCACCCGCCGGCGAAACTGGTCATGGCTGAGCCCCTTCTTCTCAGCCTCAGCCTGCAGGTCTTTC
TGTAGGATCATTTTCCTTCTACGCTCCAGATCGGAAACAGGAACGAGAGAGCAAACCCAAGATCGACCGG
CTGCCCTTCCTGCGATGGCAAGATCAGCATCTCCACCAGGAAAGTTCCCATGCCGGTATTCGCTGCCACA
CCGAACGGGAGCGCCGGATGAAACTCGATCGTCTCGCCAGACGGGTAGAGAATATGCAGTTCGAGTCCGG
AATATGCGCTGATCGTCTCTTCGTCGTTGGTGTAGAGAAATTTGTGCGCGCCGAACCAGACCGAATTATT
CATCCCGACGTCGATCATCACGTCCGCCCCGTCCGCGATCACGCCACCCTGTAGATAGAACAGCATGTCG
TGATGCAGCCGGAATCCGCCGACAATCTGCACGTTAGGCTGCGCTGCATCCTGCGCCGCATCCTGCCCAA
GTGCGAACACCGGGACGAATGCGATCGCCGCGACCAAAAACAGAATCAGTCTCCTTTTCATCATGACCTC
CTACTTGCTCGCTTTCTTCAGTTTTTGGGAGAACAATCCTTCGAGTAGCTGTCTGATTCCCAACCGTTCC
GCTACGTCTCCGGCTCCTTCTGCCCCGAGGTATGCAATGCTGATGTTCAGTATCGCTCTCATCCCAACCT
CGGGCGTGATCGCATGCAATGCCATGAGCACGATCGCAGAGATGTATCCCCCAATCGCAAACCAAAACTT
CCGCGACGTGAACTTCCTTATGAGGACCCCCATCTACTTCACCTCCACCTGATCGATCTCTTCGATCCAG
TCCGGACCGAATATCTGTTTCATCCCTTCATCCAGCAGGAGCAGTGAGTGCTTGTCCGGGAACGTCGCGC
CGCTCAACCAGCGGCGGAACGTCCGCTCCGACACCCCGATCATCCGACAGAACTGCCACGCCGGATATAC
CTTCCCCTGCTTCTTCATCTCCTCCCGGCCGCGCTTCCAGATCTCGCGAAACCGCTCCTCGGTCAACCAG
CCTGCGAGGAAGTTCAAGCGTGAGTAGTCGATCATGCTGCACCTCCCGGAGCCCACGAGGGGACGACACC
CTTCTCGCTCCACGTCCGCCGCCGCCGGCGTCTCCCCCACCCCGGCGGGAGGCGGTAAACGCCGCGGGCC
GTTCCGACGGCTGGATTCGAACCAGCTGTGCCATCCCTCAGTTCAGTGCGTGCGTCCACGCCCCTCGAAG
TCGGTCCATTTTCCCGCCGGGATGGCCGGGAGCGACCCCGTGCGTGTTCCCACCACGCCGCATCAGAACG
GCCTTTCGGCGAAGTGTTACATTTTTCTGTGGAAAACTTGGCAGACTGACCCAGCGAGATTTGCTCCTTG
AGCCGAGCGAGCACGTCGGCCATGCCGGCGATGTGTTTCCCCAGGATGAATCTGGGAAAGCTCGCCCAAG
CGTAGATCCGTGAGAGAGGACTCCCGGCGGGAGGGCGCGCCGGGAGTCTCCCGTCTGCCAGGAGGTTGAG
GATTTCAGTGAGGGCTTCCGGATGCTCCTGGAAGTCTTTCAGGCGTCCCTCCTTGAACACCATCCGACCG
ACGGTGTTCAGGATCGCCTGCTTTTCGTCTCTTGTTAATTGAGTCTTTTCGACCGCCAGGCGGACGGCTC
GCATGAGCCGGCCGGCGGTCTTTAGTGAGTTAGCAGAAAATACCGAAGTGTGATCAAACGTCCGAGATAG
AGAGTCTCTTCTGGGGGGGTTATAGGGGGGGGTTACACTTTTCGGTGGAAAAAAGACGCGGACCAGTGTA
TTGACGTTCCTATGGGCCTTTCGGCCTGTGGAAAAGATCCGCACCTTGAATATGTTACCCCGCCCTCTCC
CCCGGCGCCGCTCCGATATCTCGATGAGTCCAGTTGCTGTCAGCCTTTTCATCGCGCGCCACACAGTTTG
GCGGGAGATCCGCGCGATCGCGCCGATCTCGGCGAAAGTGAGTTCACATCGCCCATCCGGCGCCGCGGAT
GTCGCTAGGATGTCGTACACGACGTTGCACGACCGTGGCAGGTGCCGAAGCACCGGCGTCGGTCGTTTCA
CGGCTGCATACCCTAGCGCTGTTGTCATGTTCCCCCTATTGCATACATGTCTCTTTGCGAACGAGCGGAA
GTTTCAGTTCCTTCTCCCGCGGCTCGTATTGGTAACAGGCCCGCTCCATACCGAGGACCGTCTCATCTTT
GATATCGCAGTATCCCACCAGCTTGAGAGGTGGGTGAGAATGCCAGTGAAGGCAGTTCTCGCATCTCTTG
ACTTCTCTTGCTGTTGTAACTGGCATTTCGAACGCCACCGCCCTAACCCCTTTCCCGCCCGCCGGACCGC
CCGGCCACCGAGTACGACCCCAAGGAGGCAACATCCTGTTTCGCGCTAGTTCTGCGCGATCGAACAAAAG
TCATCGTAACATCCTTGAAATCGCAACTACAGCGACACCGATGAGCGCCCCTTTGATCACCGCGTTCCAG
TTCCACGCGATCCCCCCGCTGGGCTGGGAGGGGGACGGCTGCGGCTGCTGGAGCACCACCGTGGTCGGCT
GCTTCGCCAGCCCGTCGATATCCGAGATCAGTTTCTGCAGGAATTTGGAAAGGCTGTCGCTCGAGCTCGT
GGAAGGAACCATCCGGGCGTTGGGAAGAGTTCCGCCGTTGTGGGGTGTTTCAGTGACTGAGGATTCATAC
TGGGCGATCAGATCTTTTTCGCGCCCAATCGTCGAATAATACGGCCCTGTCATGATCTACCTCCTATGAG
AACGGGAATGGCGGCGAGGGATGAGCTCGCCGCCGGGAAGCACACAACTTGAGGGGTTGTGTTGACGTGC
AAAAATGGAAGATAAGAAGATAGTTTCATGTTTTCCCCCTCAAATCGTAACGTTCATAACAAACACCTTA
GCACAAAAGGCTAGTTTTGTCAAGAGGTATACAGTCGCTACCAGTGTAAGCAGGAGTCTTCGTGAAAGCC
GGTTCCTATTGCATTTTGCAAATCAAAAGTGTATAGTAAGGTGTTCTCTCGTATAGAGAACCGGGAAAGG
GATGCACACAATGAGCAGAAAGAAAAGCAAGATCTACGCACGTCCGAATCTGCGCCTAGAACGGCTCAAA
CTTGGTTGGACGATGTCTGATTTCGCGCGTCGTGTAGGGATCTCTAGAGCGTCAATTTCAGCTATTGAAT
TACGGCGATGGGGCGTAAGTGAAAAAGTCGCTATCGCTATTTGTCATGTTTTACACAAAGATTTCGATGA
ACTTTTCGAGATAGTTTTAGCCGACGAGCAGGCATCAGAGAAAGAGAAGGATGTCGTCCATACCGGATGA
TCTCGGTTACAGCCGCGACCAATTCTATCGACGTGTGAAACTACTCACTCAAACGGGGCTGATCCAGCCC
GAGAGAGGTAAACACAACCGGCTGATTCTAAGCCCTCGTGACCAGTTTGTGTTGCGTCAGTTTCGCGAAA
TTGAGCAAAACAACGCGGAACTTAGTCTAGAAGCGTGTTTAGCGCTTCTTCGGGCCGAGATCCTCCAGAA
GGAGCTCGACGTGACGAAATCACAGGTCGATTACCTCAGGGCTGAGAACACGGCCCTTCGCAAGGCCCTC
GTCCGCTACCGCCGCTGGTCCATACGGCGGGTATGGGAGAGGGTGAAGAGTGTCTTCCGGAGAGGGCGTC
GAGAGCAAGATTGACCATCTGATCCCACTCGACCAGATCTCCTTGGTAGAAGTAGATTCGTTCACCTGTT
ACGGCATTGTACGTCCATCCGCCGTGTAGGTAGTCCACGTTCCCGCCATATTCGACCCAGGTCCATCCAG
GGCACGCCGTCCAGTCGAGCGGCTTATATCTCACCCCGTAGACATCCAGCACAGGAAGAGTGCAGTCTAC
ATTGATCAGGCCGCCCGGATCGTGAACGAAACAGACCGCATGGGGGGAATCAATGTAGGGATTCGGATCC
ATGTCTAGAAATACGATGAAAGTATCGTATCCCCAGTATTCCTGTAGGTAGCAAGCCAACATAGTGGAAA
AATCGTCACAATCGCCGCGGAAAGTCGTTGCAGAAACTTCGGGTGCCTGTACTGTGCTGTTGGGTACTCC
AATCCACCGTTCCCTCGCGTCCGAAATGAACAGCCGCGCTCCTGCGAGGGTACGTGGATACGGTGGCTTA
TCCGGATCGGTGAACGAATACGGATACGGATCCGGTGTCTGGGGGACGGTGTTCATGCACCCGCCGAGGA
AGATGAGAAGAACCAAGAGCCCCGGAATCAATGCCCTCCATCGCCTCATGCTCGCCTCCTATCTAATTTT
GATCCCCATCTCCCGCAACCGGGAAATAATCGTCCCATGGGATACCCCCATGATCTTCGCAATCGCGTTC
GCAGATAGGCCGACGTCCACGTACAGCCGACGGATCTCCCGCATGTCGAGATTCTTCCTGGGACGGTGGA
GGGTTTTCCCCTCCGCCCGGGCGCGTTCCCGGCCGGCGGTGAGACGTTCCCGGATCACCTCCCGCTCGAA
CTCCGCGAACGCGGAAAGCACATGGAAGAGGAGCCGTCCGTTCGGGGTAGAGGTGTCGATCGAATCCCCG
ATAGAGATGAAATTCACACCCCACCGGTGGAGCTGATCGATGGAGGTGACGAGGTCCTTTACGGACCGCC
CCCAGCGGTCGAGCTTTGTCACCACGATCGCCTCCACCTCCCCCGCCTCAAGCCGGCGCATGAGCTCCTC
CCACTCCGGACGGTGAGAGAGAGCCGACACCCCGGCGTCGGTGAAAAGGTGAACGAGCTCGTATCCGCGC
GACTCGCAGTACCGGCGGATCATGTCTTTCTGCTGATCCAAGGAGCCGGATTTCACCTGCTCTTCGGTCG
ATACCCTAGCGTAGCCGAAGACTTTCATTTGATGTCAAACGCCGTGTTCTTGAGGATCACGGCACCGTGA
GTCTCCTTCGGTCCTTTGTCCCCGGCGCGTCGGGCCCTAGCACCGGGATCATATAGATACGCATACCCAT
CCTCCGAGAATACAAACCCGTTCAGTCCCCATGTCACTCTCTCGTAGATGAGGTGGGTCGGCTCAATGAC
CCCGAACTTTGTCTTTCCGGGGATCAGGAACCGGTTGATATCAATGATCCCCTTCACCGCCCAAGGAGCG
GGTGGAAGGCCCAGTTCCCTTCCCAAGTCATAGTCACCCCATATAGTGACCGCGTTCCCGTATGGGGCGA
AGTTCCAGAATAAGGGAGTCTCTTCTGAGATTTTCTCTCCGAACGGTACCGACGGATAGTACTTTTCCAT
GAGAGCACGCGCCTCGTCATAGGAGAGGTTCCATTCCTTTCTCCCGTCCGGTAGGCGGTCCAGAACGGTC
CACCTATTCTCCGGGTCGCTGGACTGCAAACAAAACAGGCTTCCCAGCGCTGAACCGGCCAAAACCGACT
CGCATCCGTATACGGGTTTGCGCAGCTCGACTTTCTCTTCCTGCTCCTCTGGACATGGGAATGCCCATGC
CCCGAACTTAACCCCCTCAGGCGGAGCCTGAAGGCCGAGGTCCCTGAGAAGATCGTCTACGGGAATCTTT
CTCAGGTTGCTCATTTTTACGGTGACTCCACTAATGGGCCCCCCGTAAACCCCTGCGATCGATAGGAATA
TTTCCATGGTTACCTCCTATATTAGGAGAGCATGTGTGCGATATCCTGAACCTCGCTCCAACCCAATCCG
TTGAGAACAGCTTCGAACTCATCACTATTTTCATTGCCTGAGATCCAACCTCGTGCGATGAAAGCATCTT
CGATCTCGTCCCAGTGATTTTCTATCCACTTTTCTGCGGCAAGAGTCAACGAGTAATAAGAATTCTCATC
GAAGACTCGCCTCGCCCACTGTAGGAATACTTCTTTTTTCTCCCTACCTTCCATTTTCGGCCTCCTTTTG
ATCTCCTGTCAATAACATATTATGATATTTGCCGGTAGTTGTCAAGGGTATACAAGGGCAAAAACTGTTA
GCTTATTGACAGAGAAAGGGGAAAAGAAAGCGGGGTGACCGATCAGTCCCCCCTACCACGTGAAGTCTCG
CCGGCCCCGTTTGAGGGTGTCAACTACCCCCCCGACAATCACACCGGCCGCCCCGCTGGAGGCGATTGTA
AGGCCTCTCATTAGATCGCTCTTGGTTGGTCAGAGCAAAATAGCCCACCACCGACCAGAAGAAGCATGAT
ATCCGGCTCGCCCTCCTACTACTACATCTCGCATAGATTTTTTCAACCGTTTTAGGTTGCGTCCAAGGTT
CGATCGCGGATTTGCTGAAATTAATCCGCTCCCTACTACTATAGTTTTCCGTGGAGAATATCGGCGTAAT
TCTTTTGCGAGCATGGATCTAGGATGATTTTTAATATATGAGCCAACTGTCGTTCTGTATGCCATCTATA
TCACCTCTATTTTTGATTTTCTTCAATGACAAGTCCCCCCGGAGCATCCTCCACCGCCACAGTGGGGAGG
GGGTGCTACCGTGAGGAGCTGTCCATTCGTCGCCGTTGCTCCCTCGTTGTCGGTCACGGTGAGGGAGATC
GGAAACGACCCCGCCTGATCGAACGTGACGGCCACTACCGGGGCCGTCTGCACCCCCGCCGGTCCCAAGT
CCCACCGATAGGCTACGATCCATCCGTCGTAGTCTCTGGACGCCGTAGCGTCGAAGATCACCTCTTGCCC
CACGTACGGGATGCGGTGCGAGATCGAGTAGAGGGCGATTGGTGCAGTGTTCGCCGGCTCGATCGGAGCC
GGTGGCGGTTGTGGTGTCGGTTGCTCTCCGGGTAGCTGGATCGTGCACCCAGCAAGGAGGGGGATGAGGA
GAACGAGCGCGAGCATCTTTTTCATCTTGTCATCGCCTCTTGCACTTCCTTCATCGCTTTTGATTTAGCT
ACTACTACTCCCCAGACTTTGGCCGCGCCCGCCCGTTTTAAGACCTTCGCCGCTTCTTCTAAGGTGGAGC
CTGAGAGCACGACATCATCGATCAGACAGATCTTCTTCCCCTTCACTGTTGCCCCTGAGCGGAGACGAAA
CGCCCCGCGAACATTGTGAATACGCGCAAAAGCGTTGAGGAGGGCGTTCGGTTTGGTGGTTTTGGTCTTG
ATTAGGATCGCCTTCACTGGTTTCCCCACCCGTTGGCCGACCTCCCGCGCTAAGAGGTCCGCATGATTGT
AGCCTCGCCTGCGACGAGTAGCCGGGTCCATTGGGATGGGAACTATGAGATCAGTTGTCTTCGGAATCAG
GGGAGCGATCTTTTTGCCGAGGGAGGAGGCATATCCCTTCCGTCCGTAGTATTTGAACGCTCTGATCGTC
GTTTTCAGACGGCCGCTGTATGTGCCGGCGTTACGTACTCCGTCGAGAAACTGCCAGGACATACCGTCCT
TCCTTTCGTTGAACCTTCTTCTGTAGCTCCAACACGGTCAGCGCCGCTCCGAGGCGGGACGGCGGCAAGG
ACGTCAATGAAAGCAGCGTATCGAATGAGTAGGCTTGGCCTCGCTTCATCACTCGTTTCAGCGCTTCTGG
ATCAGAAGCCATAGAACCAGCGCTCCCAACCCGATCACGAGCCAGCGAGTGAGCCCGAATCCTTGCCCTG
GAGTATGACCAGGGATGAGAGGCTTCTTCCCGGTTCCTCCTCCACCTGTTAGATATCCTGGATCGATCAT
TTTCGTCTCCTTCTCTTTTTGTGGAGCGCATAGAAGTACCGCGCATCCGCCCGAGCTCGTTCCCTTGTCG
CCCGATCGAGGGTAATGTTCGCGAGGGCCTGGAGAGCCCGCGCAGCGCGCAGTGCGTTCCCGTGCTTTGC
CTTCAACATTTTCCGTCGGCGAACCGACGGTGGATCCGTTTTCTTCCACCCGGTCGGCTTCGCCTTCGGG
ATGAGCTGAAACCAGTTTCGTTTCGCCATTTTTACCGCCTCTGATGCTGTTTCGCGATTTCAGCTTTCTT
GGCCTTCAGTTTCTTTTTTAGGTCTGAGATCCCGGTCATTTCATCGAATTCGCCCTTTTTCAGCTCTATG
ACTATGCCGTTATCGTGGTCTTCCACGCGGATGATCCCCGGCACCCCTCGCTTCTTGTACAGCTTTACAT
GTCTCATTCTTCTACCACCTCATAGAGCACTGTAATTTCACATGGTTTCGGCGGGTCTTCATCGTGATAG
CATGTATGCAGGCGCAGATACGACCCCGGCTCGCACAGAGCAAACATCCCTTCTACGGATTCCGCCACTG
CCATGACATCAGCCCTGTCTTGATCTTCCTTAAATCGGATCATGCCAGAGATCACGTTGTCGCCGTTCTC
ATCCACAGACTGCGTTAGGTTATACTGCTCCGACCATACTCGCGAGTCATCTTTACCAGGCAAGGCTGCC
ATGATCCCATCTAGCGTGCCCTGATTGTTACTTATGATTCGTATATCAAGTGAGTGCTTCATCTTAAATC
ACTCCCAGCTTAAGTGCGCCCGCCAAGTAGTGGAGATAGATCTCGTCGGCTGTTAGTACGCGCGAGTAGA
TGCGGACTTCGTCGATGAGACCGTTGAAATAACAAATTCCACCCGCTCCTCTTTTTGCAATAAATGTATT
AGCCGCCAACCCCATCTGGTCTGTAAATTGTTGAGTGCCGACAGAAACACCGTTTCTCCAAACAGTTAAG
GTAGAACGGTTATAAGTAAATCCTATTAGTTGCCACTCGTTGGGTGTAAGAACTACGCCTGTGGTATATC
CCCCATTATGCCCTCCGCTGCCCCCAAGCCATACATTGATTTCTTTACTTGTGGAAATACGAATAGAATA
TCCATATACGTCTTCATCCCAACGATCTACAATTACTTGCAGGTCTTCCCCAGTTAACTCTGGTTTAACC
CACGCCTCAACCGTAATAGCATCAGTAATATCCAAACTTGCACCATTTCCGCAATCCACATAATCATCCA
GCCCATCAAAGTCCCGCGCCTTCCCGAAGACCCCATCAACGATCGTTGTCCCTGTTGCTGTGCCCGTGTT
TCCGTTGCCGGAGAGGTCGAATGCAGTTTGACCGGCTGTCTCATTGAACGGCAAGTAGAGTTTGAGACTG
TCATCCCAACCCCAGTTATTGAGTGCACGCAGGATCGCTTCTCGATTACCCTGATCCACTTTCAAAACCC
CCGGCAGAATCCCACGTGCATGAGCTTTTAGAAGCTCTGAGATGCTTACGTTCTTCGCTCGATAGCTCCC
CATCATGCCCCCACGTACATTCCCGTGATCCCAAAGTCACCGGCTGCCGATGAATCATCGTTCTTTACGC
GCAGGCTAATCTTGGGATTTGTATTGCTTGCAGGGAAGTACAGCTCAATCTTATTCTGTTGGCTCATGCC
CGGCCCGGTCAGACTGAAGAGTTCAATGGCAATCTCATATGTGCCATCATCGTCTGTGTCTACCAACAGA
TACCACGTGCAATCTTTCTCGTAGTACAAGGTGTGAATCTCCGCTGCTGTTCCCGCGCTAGATAGCTCGA
AGTCATGAGTTGAACCAGCTGCTAGAGATTCCGTTAATAACTCGAAAAAATCACCGTTTGCCATCAGATC
CTCCTCGCCCAATAAATAGCCGTGTCAACACCGCCACCTGGTAGGTTCCCCGCTTGGATTTTCTTTTTTT
TATTTGAATCAGCGGAATCTTCGATAATCAAGAGATCAGCGGTTACGGGAGTCATCTTTTCAGTAAGAGC
GGCAATTTCACCGGCGACATTACTGTGAATGGCGTTGGTGTCCGTTCCAGAGCCTCCCCCGCCACGTGTA
TCAGCACGTGCCATGCTTCACTCCTTTGCTACTTTCGTTTCCGACTCTTCTTTCTGTGTGCCAGCTTCGC
GATTTTCCGCAGCCATGCGCGGCGCTTCGCGCTCTTCGGAGACCCGATCTTGCCCCACTTCTTTCGCTTA
GCCATCTGATTTCCTCCTTCCTATCAGTGTTTCCAGAATTGTGAGACGTTTATTCATGTCGTCGATCTTC
TTTTTGAGATCACCTATCTGGTTCACTTTTTGCGCCAGGTCGGTGACGCTTTGATACAGCTTCCCAAAGC
TGAAGATTGCCCCTACGAACGCCAGGAATAGGGGAACCGCTATCCCTAGTGCCGCTTCCAACGTCATTTC
CTCCTCCTACCTGAAAATCGCATCTATCCCCTTTTTCAGGACCAGATACACCGCCAACAACCCAAGGACG
AACAACAACGCCCGTTTCCCTGCCTCTTCCATGCCGTGGCCTATCTGCCCGAGTCCTGCCGGCACGGTCT
GGGTGAAGAAGTGGGGCACGTCCTCGGTGGCAAACTCCGCTACCGGAGAGAGCGCCTGACCGAATTGCGC
GAACCCGTGCGGAATGTCGACGGTGAAGAAGTCCGGGACCGTCTCGGTGAAGAACGCCTCCGCCGGACTC
GGTTCGTGCGTCGGTGGATACTGTTGCCATGCGATGTATCGGTTCACTCCCACCGCCCCCATACCGGCCG
GGTGTAGTGCTTGATCAGCTCGACCGCGAAGAATCCTACCACTGCTCCCATCGCGATTTTGAGGACGTCG
CGCCACTTCATCATGCCGATACCTCCTCGACGAGGGCCTCGTAATCCGCCGTCGCGATCCCGATCACCTC
ACTCGGGTCTGGACACGGGATCTCCTTTCCCGCCATGTTGTAGCAGAGGTGGGTTTCCTTGTTGACGAGG
ATCGGGCCGTGTCGGGTAAATACCGTCCTCACGCCCTTCTCCCGCCCGGTTTTCTGCCCGATCGCGTGCG
TGATGGCTACATTCGCCTGGTGCGTGAATTCAGCCGCCTGCGGGGAGGTCCCCAACCAGATCGGGATGGA
GGCGAGAGCCAGTTTCGCAGCCTTGTTTGCCGCGTCCGCAGCCTGCTTGTTGGCGTCCTTCTCCGCGCCG
TTGGTGGCACCATGTACGAGGTCGTCGAAGGCATTCTTCTGCGAACGATTGGCAAGCTGTTTCTGCAGTT
TGTCCACGATATCGGCGATCTGGGCCGCCTGCGCCTCCTGTGCCTGTGCGAGGGCATCGTTGAGTTTCTG
TATCTCCTGATCGATGAGCTGATCGATATCGCTTGGCCCTTGCGCTCCACCACCGAGAGCCTGCGAGATG
GACTGACTGAGCTGCGACAGCGCTCCCGATCGCCATGCCCAGTAGATCCCGAACCCGACCAGGGCGAGAA
TCCCGAAATTCCACAGGTTGGAGCTAGTTCGCCGCGACATCATTTCACCCCGTCGTATACGAGCTCACGT
GGGACCCAGGCGCCGCGATAGACTCCTGTCTCATCGCGGCTCACGCCCGGAACGGAACCGCCACCGCCGG
CGTATACCCGCCTGTATCGGCTGGGACGAAGGTGTACCCCATCTGGCGCGGCCATGCGGCGTCGACGTGC
GCCAATCCCAGCGCCTTGGTCGTGATCGGAGAGAGTCGATCGAAGACGCCGACCGTCCCGCTGGGATGGC
GGGATTTCCAGTAGAGGTATCCCGCCGCCCCGATCCCCGCGATTCCGAGCAGAGCTAATACCGTCTTAGT
CATGATTGCCGCCTTTTTAGAATGTGAATTCCGCCGGGCCGCTACTCGCCT

>FWV193
TCGTAATCGGCGCCGTCTGCGCTTTCCGGGAGTAGCCCCACAAGATTGAGCGTATCCGAGGAATTCGAGT
CAATAATCCGCCAGTATTCTTCTCCGCTAATAGTCACTTTTACCAATTTGTTGGCATACTGATCAGAAGT
CCAACTTTTCGAGGTGTCTGTGACCGAAGAGGTAGTGCCGGAAGTTGCGGTGCCGCTGTCTTGAAGCGAC
AGTTCGCCTTCGATCACCAATTTTCCTGTCCCGATGCAAAAACGGCCTGTGTCCACGGCGGTGTAAGCGT
TGGTGGCTGCTTTCAAGTGGATCGTGATTGTAACTCCGTCTGCAATCACGTTGCGGACCGTCGAAAGCGC
TTTTTCGTACGTCTGAAATGGATTGCTTTCGCTCCCGTCGCCAGTGGTGTCGCTTCCGTTGTCGGCGTCC
ACGTAGATCGTCCGTGACTCAAGCTCCATGTCGGCGAAGGATTGCCAGTTGAGGCCAGTTTCATCGTCCT
TGACCATGGGGCTGTATTTCGCATATCCAGCGTAGGAGGAGGGCGTGTCCGTGAGGCCAAGAAATGTAGG
AGCTTGGTTAATCCACTTTCCAGATCCAGAATCATATGCCAGCACCTCATCGTCTGCCGGAGAGGTGATG
GTCACGTCAGAGAGTCGATCCAAATTGAACGCAGAACTCAAGACGTTGATGGTAAGCCGGCTGTCGTAAT
CCCCTTCCATGGTCAGGGTCACGGTCACGTCCGTGCCGGTCCCCGAAACGTTCGCGTAGAGCTTGAGCAC
GAGGCGATCGGTCGGGTCCAGGGCCTGGTCTTCGTTCAGGTACGCCGAAATCAGGTATTGGCTGTTCTCC
GCCGTGAGGTAATCGCTAACCGCGCTTTGCAGGATCTCGGTCTCGGTTCCTCCGGTGTCGCGCTTGAACA
ATTTCCAATACACGCGTACGTCTTTGTTGCCGGTCTTTTTCAAAAATAACGTCGCGGTGTAGGCGCCTAG
CGAGAGAACATCAACCCCGGGTTCCCCTGCCTCGGTGATGAAGCTCCATAGGAGCTGATCGGCTCCTGTC
GTGAGAGTCGAGCTTGCCAGCTCCGAAGCCGCTTCCTCAGTTCCGGTCGGATGCAAATAATAGTAGCTTC
CGACGTCCGCGGCGTTGTCGCTCAAAAAGTAGTTCAAAACCGTTCCGGTAACAGGCCACGGCTGGGTTTC
TATTCCGTCTTCCGTGGTTTTGACCAGGACCACATCGCCGCCCCTTCCAGTATAGTCTGAAGGCGTATCG
GGGAGGTCCGTGAACCCTCTCTCTTGCAGCTCTTTGAGATAATCCGCCGTCATTATCAGCTCGACGGCGC
TCCCTACGGGCCAGGTATACGTTTCATCCCCCGAGGACACGTTATTTTCCAGCGCGTAATCCGTAGCCGA
CGCCATCACGAGGGTATCAGTCGAGACGGAGGAGTATTTCAGTAGGCACCAGTGATCGCCGTCGGTCAAC
CTGACTACTTGGGGAGAATTCGGGAAATTAGCCCCCTCTCCTGAATTGAGAACTATATTCGTATCCGTCC
CGCGCGTAAACGAAGCAGATAGAGTTCCTTGTACTTCATTTGCCGGTGCGCCTAAAGCCATGTCAACCCC
CTACATATCTCGCGGCGAGTGGGTTAGTTCTAGTTCGACCGTCCTCGCCGTCTCAGAATCCGAATACTCT
ATCTTGTTTTCGCCTGAAAGCAGCTTAAAGAACGTACCTGCTATATCATATCTTACATCTGTCCCATTCA
GCTTGACTGTCATTCTATCTGTGTCGATTTCGAGTACGTCGCCCGCTGCCAATTCACCGGAGTAGATGAG
TTGTTCGACTAGATACGCGATTGCGTCCGCCGCCACCGACGCCGCGGCCTCGATCGTTACATCTCCCAGA
CGCCGTCTTATGCTTTCTAGAGAAAGCGACGCTACCGCGATGATGTCAGCTAAGCCCGCTCTTACTCGTA
CAGGGACAAGGGATAGCTCTCCCGCCGCGATGATCGTCGCCTCACCGTGCGTTAGATAGCTTGCCGCCGC
GTCGAGGATCGCTTGCGCGGAAACCGTCGCCTTTCCGTGCGTAATATACGACGCTGCGCCGGTGACAGAA
GCGGCGGCCTCGATCGTCGCCGTGGCATATATAGCGGCTGTTATGCCGCCCGGGTTTCCGAATCTAGTTG
TCCCGAATCTATTCCTTCCGAACAAGCTTCCCCTCCGCTATCAGCTTCTTTACTTGTGCCATGACTTCTT
CCATCGTGCCGCCGGTGATGACGATCTCTTTACCGGCTGCCTCTATCCCGGCCATTCCCTGAGCCACGAT
GTCTACCTTGCCCTGACGAACGCGCGTCGGCTGTACCGTGCACTCAGGCTTCACCTCTATCACACACTCC
GCGTATTTAATCATGCCGCCGCCGCAAACTTGACCGTGATCGAACCGACCGCGAAAACAAGCCGGTCATT
GGTTTCAATCGGCTTCGGGGTTGCCAGCTCTCCATGCCAATCCATATCCGCCGTTCCCGCTGTGCTCCCC
TGGCAGATTCCTAAATGAGTGACGGTTCCCCAATCAGACGTGGCGACCGGGAACTCTATCTCGGACGTGT
TGGAAATTTGCCGGTTGGTCGCGTCATCGGCGCAAGGGAGGGATTGCCGCGCATACCCTCCGCCGGACAC
CTCCGCCGATACGTCGCCCGAATCCGTAGGGTCCGCGGTGAAGAGCGCCACATACCTGGTTGTTGTCTTT
AGCTCCGCTGTGAGAATCTCATTAGCTTTAGTTGTAGTCAGGCTACTCGACATATCACACCCCCGTCCTT
GAAATTGTAAACCCGTTAATGGTATTCGATCCAGTATTCGTTATCTTTATCACACATGGTGTGCTCTGGT
TCCCCACGTTATCTATCGTCATTGACTGAGGCGAGCTCGTGACGGTCATGCTATGAGTCTCCTCAGGGCC
GTATGCAAACGGGTCCGCCGCTACGAGGGGAAGGGTGAAAAAGCCCTTGCTTCCTCCGATCAGTCGCCTC
AGGGAAATCTTTCCCGAATAGCGCACCATATATGTTCTGTCCGGCTCTTTGGCGAAGACTAATGGGACTT
CCTGCGGCTTTCCGTCCGAATCGAGCAACACGGAGACGAAAGCGCGGATGGTCTCTTGTAGGGCTTCCTG
GGTGGCTTCCTCGATCATAGCCAGAGGAAGATCAAAGGTGCGCGCTTCTAGGTCCGCCCCGAAGAACACC
TCGCCCGCTCGCCCTGGAATCTCCACGGCACGATCACGCGTCCCAGGAAGGGCGGGCTCGTCATATCCTT
CCTGGAGCTCGACTCCTAGATCAGTGTCGTCTACGCCGTTCAACGTGAATCGGTGAATCATACGTTCCTC
CCCAGCGCTCGCATTCGATCCTTCCAGAGGGAGAAGGTCTCGCGGGCTATCTCCTCTATATCCCTATCGC
TGCGCACGTTGATCGTGGCACCATCGTAGAGTCCTCGCATATCTACATTTACAGACCCAACCCCGCTAGC
CGCAGCAACCCCCACGCCAATCTCCCGCAGCGTTGCCTTGTTTAGAGGCATATATACTTCCGGGGACGAT
TCTGCTACTATATGTGCAGGAAGAAGCGTTGGCTTGTCAAACAAGGCTCCTTTTTCGAATCCCGCAAACT
GTAAACCGGTTGCCGCCGCTGCATAGGCCAACCCCTCCCCTAATTTAGGCCCGGCCATCGGGCTTAGCCC
TATCGCTAACGCAGCTGCCTCCCCGATAGCGGCTGCAGACTTGAGCAAAAGTTCTTCTTTTAGCTTGTGC
AAAACGTCTCTTACAGACTGTTCTAGAATTTCTTTTATTGTCTTACGGTTCTTCTTGTAATTCTCTTCCT
CCTCTTCAAGCTGTTTCTTTTCTTCTTCAAAAATAGCAGCTTTATGCTTAGCGTATGCGTCTAAAATTTC
CTGGCGCCGCTGAGTATATTCTTGCTCGGTTATCAGCCCATGATTTAAATTATCCTTTAAACTAGCGAGA
GCCTGGTCGCGCGCTTCCTTTTCAGCATCAAGATTTTCTTGAGTCTGGTCTCTAATCGCTTGCATAGCCT
TCTTATGCTCATCTGCCTGTTTCCACCAACCCGACACGCTATCATGAATAATATCGCTGATTGTTCCTGA
TATAATTTGCCCAGTATCAGTAAGAGTGTCTTCTATTTTTCCCGTGCTTTCATCAATGTTTCTTTCTGTT
ACCTTCATAACAGAGGAAATTCCCTTGCCGATAGACGTAAATATCCCTTTTAAGCGCGAGCCCTGAGCTT
TGGTCTTATCTACCGTTGACTTCGGGATAAGGCCTGCTTTATCATCCACATAAGGAAACCCCTTAAGGGC
TGGCACTCCCGGAAGTATACCTTGTGCTATACTCGCTCCGCCTGTAGTTATCCCTGTTGCGAACCCTTTA
CGATACCCAGCCCCGAGCAGCTTTCCCAGCTTCTCGACCTCTTCGGGGGTCATCAACCCTTTAATCGCGT
CTTGTACTTCTTTTTTGCCAGCCCGGATTCCGTCGGCAAATTCTGTAGCAGCGTTTTCCCCAGCCCCGAA
GAACCCTTTGATGGCTCCCCATGCTCCGCTAGCCCAACCGCTAATCGCACGCCCTAAATCCTTGAAGAAA
TTAACCACGTCATCCCAATATATTAAAAGAGCGGCAATTGCAGCTGTAATAGCCTCAATGGCTAGCGCTA
TGGGGTTAAGATTTGCTAATAATGACGCCAACCCGAGGGCGGCGATTCCTGCCCCTATGGCCGCTAAGGC
TTTTGTCACTCCCTCTTTGTGATCTATGACCCATCCGAAAGTATCCACGATGCCTTGGGCTATTTTTTCA
AGCAACTCTCCAATATCAGGCGTATGATCCTTTAGCCAGCTCACAAACTTATCGAGCGTCGGCATTAGTT
TATTCCCCACGTCGATCATTACGTCGTGGAAGTTATTCTTGAGAACCTGAACGTGGGCATTAAACGTGTC
GGATGCAGTATTATACTCCTTTTGCAGCGATGTAGCTTGCTCATATTGCTCATTTGCTAACTCAATAGCT
TTTTCTACTCCATCCCAGTTTTTCCCTAAAGCTTGTAGGCGCGACGCGCTTTCCCCGAGAATACCCGTGA
GAGCTTCAGCTTTCTCTCCCCCCTCATTCATTGCCTTAGACAGGACTTCGAAAAGCTCTACAGGATGTTC
GTCTCGCAGCGCGCGGAACTGTTCTACGGTGATGCCTAAAACCTCGGCTAGCCGTTTCATCGTCTCGGGA
TTCTTGAGCTTTTCCGCCACAACACGGAGCGCCGTTCCGGCGCGCATGGCCGATTCAGACACCTCGACCA
TTGCGGCATTTAGCGCCATTACCTCGGATGATTTCATCCCTAGTCCGGACAATGCCGCAGCAGAACGAGA
CGCAGAATCAACAATCTCGGAAGAAGATGTGGCCATATTGTTAGATAGCTCGTTGACCGTTGCTCCAAGC
TCATCGATCTGATCGACGTTGTCCCCGAGCAATTTGAGCAAGCGCGCAAAGTCTGTTCCCGCTTCTTCGG
CCGTAATATCGGTGGCTACGGATATTTTTGCGACGGTATCGGTGAATTTGAGGATATTATCTACGCCTTC
GACTCCAAGGCGCCCTGCATCGGCCGCTATCCCCATTAAGGCTTCATGCGAAAGCGGCATATCCTTGGCC
ATTTGCCGAATAGCCGCCCCTACCGTTCCGGCTGTATCAGGATCGGTTACCTTGGCAAGCTCCGTCATGG
CGGTTTGATAGTCGGCGGCGGCTTTAACGCCCTTGACCATGGAGGTGGTAAGTCCTGCTACAGCGGCGGC
GGCTCCGAGCTTGATGTATCGGGCAGCTTTGTCCCCGATAGTCTTAAAAGCAGACGTAATACGCCCGCTG
GACGTTTCAGCTTGCCGTGTTACAGCCTTTAAGTCCGCAAGCGCCTCAGCCTTATTTATGCTGATAGTTC
CAAAAAGCTTAAAGACTTCTATTTCGCATCACCTGTCCCGGGAGGAAATAGCCTCATCCTTCCGCGTTTT
ATTATTCTTTCTATTTCTTCATCTGATATTTCGGGTAGCTCTGCCTTGCCCTCATCCAATCCTAGCTGCG
CAAGAAAAGCCTGAAAATCGACCACTTGAGTTCCTCTTCCCGTTTGCACTATAGGAGGGTTTGCCCTATA
GCTCCACAGTGCTTCCCATCTTCTCTCTTCTTTTTCTGCTTCTCCAGCCACGCGCATCACCTGAATCAGT
CTTGCATACGGGAGTTTTAGGACTTCTTCGTCCGTCCACCCGTACCTTTTTTCGATTCGGTCGATGGCTC
GCTCGAACGCTTCATCAGCTTCTTCAGGGCTGGCGAACTTGCCAGAGCCTTCGCGCGCTCGAAAAAAGTC
ACCACGTCCTCATGCGCTATAAGCGCTTCGATCACTTTTACCTCGCTACCTAAAGGAAATACATTCGGGT
CGCGTATAGTTCCCCGGTTCTCTTCGGGAGACCCATTAGATTTGCCCGGAGCAATCCCGATAACAGATGC
CAGGAAATCAATGATCTCATCAAAAGCATGAGCCATTGCATCGATGATAAACGTCCCAATCATCTCAGGA
GTCATCTTGTCTATATTTGCTAGGGCTGCGCGATCAACATAGGCGCTCATGCCAGCATAAATGCGAGCAA
GCCGTTGAATATCCAAGAGACCGAGGCGGCGGAGTTTATACTTCCGCCCCTCGATCTCGATCTCCGGCGC
CTCCCACGTGAGGGGAGTTGGCCCCTTCTCAGTCATTTATCCTCCTTCTACGCTGCTCCTAGCCAGAACT
CGACCGGCGCATGATCTGGGCTCAGCCCGACGCTCGGATCGAAGAACGCCGTGAACTTGGCCTTGATTAT
CGTTTCCTCCATCGCGCCACCCGGAATCTCGACCGTAGACGGCTCACTGAGCACGTTTTTCAGCACGAAC
ACCGCATACGGGTTCGAGTACGTCTGATTCGAGAGTTCGCACACCAAGGCTATGTTCGACCAGTAGTCCC
CGGTCTCGATCTGCCCCGGCGTGATGATCGTATACGCATCCCCGCTAGCTGTGGAGTCGTATACGTATTT
CGCCGTCACCTCGTCAGTATCGCCGATGCTCCCTCCCGAGGTAGACGCGATCGTAGTCACTACACCGGTA
GACTCATTGACAGTGTAATCTGTTCCAAGAGTCGCCTTGGTCGTAGGAGAACCGTCCGCGCCGTACCAGA
TTTCCAGGGAATCAAAGTCTACGTCTGATCCACCGGCTAACGTGACACCGCTCTGACAATCCAGCCCCGT
TCCGAGGTACTCGACCGTCCCAGTAGGAGTCTGATCGTCGGAGTCCGCTCCTGGAAGCGCTCCGAGCCAG
TTGGTCACGGTATGCTCTAGGAGATTAACCTCCAAAGTGGGGACTATCCGGGAGATAAACCGGTGCCCCT
TAACCAATCCCATCGCGCCGTCTGGCTCGACGTCGTGAAACTCGAGCCCCCAATCGAAGACTGATCCGCC
TTTCGTCTCCCCGAGAAGTGTTCCCGGAGAGTTCAAGTCTGTGAAATTCTTGTATAGCTTCCCCGGTCCT
CGCAGATACCGGTTGATCGCCGCCGCCGTGATTCCTGTTTGCAGAGAGCTTGCCATTTAACTCACCTCAC
TATGTTTGTTATGTCTCTAGCCGCCCCGAATCTGATAGTCCACTGTGTCGCGTAGTGCATCACATTGGGC
CTATCCGTGGGAACGTCTCCTCCGCTAAACCACTTAACTAATCCGCTTGCCTCCCCGTCCTCCGTGATAA
ATCGCCATTCGTGCAACAACTGCTTTATTCTATCTAAAGCTGCGTCTATTCTAGCAGGACTTGAGCCATA
GTCCCAAACGTCCAGGAAATAGGAGTGAGAACCATGGAAGAGTTCATCCCCCAAGGCTAATCGATGCACC
ATGTAAGGCATATCGGGATCTATCGGGAGTAACGAGGCACGATATAGCCAAATAGGATCACCGAGAACGC
TCTTGAGGGTAGCGTCTGTCGTTAGCCTGTTGTAGAAGGCCTTATATATCGCAAGCCCCGTTTCGTCACT
CATAGCCACCTCTTCCTTAGCTTCTCCAGCATGGCTGGTTTCGCCTGCTCCAAGGACGGCCGTAGCCATT
CACGCCCGCCCTTAGACGCTGGTTTCTTCTCCAAGGCTAGCCCGTACTCCACGTTTGTCCCGACGTAGCC
TGTATCCCCCTTTACCTTGACCGTGACCGAGCTCCTTAACCTTCCCGTAGCGGTTGCCGGAAATTCTCCC
GGAGCGGATGCGGTATATGTCACATTCGTCCCCGGCACCTTGTACTTCCTCCCATGCCGCGCCCCGGAGA
GGTTCTTCACTACTTGCGTCCGCCCCTCGTTGGCCGCCGCAAAGAGAGCCCTATCCGCCGCCTCTTTAAT
AGCGGCCGTCACGGCGGGTAAGTAGGACACGAATACTTTACTCATCGGCTTTCTCCCCTGTGTCAGTTAC
ATAGACGCTAGTCCATTCTCCCTCTTGATCCGTATTCTCCGGCGGCGCCGCTGGGAGGAAGATTTTGTAC
TTGTTCGGATGTCCCTTCGTCACCCATACGAATCGCGTCCCTTTCATTGAGATGGTCGGGGTGCCCCGGA
ATGTAAACTTGTAGTCTACTTGCTTGTCAAGTGACTGATACCTCTCCTTGGCATCAGCGGATATGAGCAC
CACCTCGGCCCAGCGCGTTTCCGTCGCTGTGGTGGTCCAGCCTATCCCGCCTCCGGCATCCGGCGCATAA
GACCCAGTTTCTATACGAATCCTTTGCTTTCTCATATCCCCACCGGCACCCGTAGATGAGAGATCAGATC
GAAGTTGTCTATCATTCCCGCTTCCTCTGACTTCATCGACACCCACATCCTTACATCACGGCCGTTTACG
TTCTTTTGGATCAACGCATCTCTGTTATCAAAATGCCTCTTAACGAATTGATATACCCACTGTCTCACTT
CCTCCGGGATATCTATCTGCGTTCTCACCTGTCGCACTAGAAGCCGGGTGGAACTACTCGAATGGACGAC
GATGTCCTCTATAGTGCTGTGCCGTCGCGTGAGAGTGACGACGCCGTTATCATTAGTCGCTATGACTTCA
TTCACCCCGACCGCGCTATATGAGCCCCCGATTGTCGTCGAGTTGACCAGCGCGCAAAAGTTATCGGCTG
TCTCCGAATCCGTTGCTCCGATAGCGAACTCAAGGGCGTCCTCATCGGTTTCCGTAGCCGCTGTGTATGT
CCGCGAATACTCGCTCGCCAGGGATATAGTCGTGCCGGAAACTAGGAGATTTCGCTCGGATATCTGCTCC
CCGCTTCCGGCATCGACTGTCCCCATCCCGATCGAAATCCAATCCCCTTCTACCACGCCGTTGAACGTGA
TGGTCGGGTTGATCTCCTCGAACGGATTGTTGAGATACGAATCTGCCCGGCGCTTTGCGGCATTGAACAA
GGCTTCAAGCAGATCGTCGTAATCACTGACCCCGCTCTCCACGTCTACCTCGCAGTAGGCGCGGAGAAGG
TCTTTCTCATCTGCCCATTGAAGCCTCGTATATACCGGCCCGTCTATCATTTAGTCTTCCTTTTGCCTCG
CGGCTTAGCCTTATTGCGAGAAGGTTTCTTTGCTTTGTTCTGCGGGACAGACTTAACCCTCTCTTCGTAA
GGCTCGGCCAACTGCGCATGAATCCACGCCTCGGCCTGGGGCTGTGGCATATCCACCACAACCCCGGCCG
CGTAGTCATACGTGTTGCGAATTACCCGCACTTTCATGCTGGCACCGCGTAAAGAACCGTTACTCGGGCT
TTCCCCGCCGTGGCCGCTGTCCCGCTCTGAGTGTACTTGGCGTAAACCGCCGTATCTGCACTTACCACCT
CAGACTTGTCCGCCACTAGCGTGCCGCCCGCCGTACTCTCATCGACGTCTCCGGCAGCGACGTAATGATC
GTCATCCGCCGCCGTCCCTACCGTAAGGACGTTAGTTGTTCCCGCGTTAAACGCGGTGATAACGTCCACG
ATGCACCCGATCACTACCGCGCCCGCCGGGATAGTCCCGATCTCGACGGTATACGGGTCCTCTACGTCGT
ATGATATAGTCCCCGTCATGGCGGAGAGAGGCACAACAGGAACGCTGTTAACCTTCAGCTCGTCGCCCTG
AGTGGGATCATATCCCGTCTGAATCGTCTTGCTCTCGTACTTGCTCATAATATCCCTCCATTAACTCGCT
GGGTGTACCAGAATCCGCCCGGCCTCAGCGCGGACAATTCCGCCGGTGTTTCGCCAGTGGAAGAGGAATC
CCACCAGCCCGGCCGTAGCCTTAACCTCGACTAGCCGCTGCATGGTCATCCCCAACCGATCGATGATCCT
ATACGCGCTGCGAACGTCTCCGAACCAGACTGTAGCCTTGCTCGCGGCAATCGTATCCATGTTCGTAGTC
GTGTACACTGCATGCCCACGAATTGCGTTCGGCTGCCCGGCCTGAATCGCAGGCTGCCACAGATACTGGC
CAGAGCTGTCGGTCAATTTCATGACCGCAAGCTCAGTGAACGGATGCATGATGAAGACGCCGTTCCTCCG
ATAGACGTCCTTCAAGGGAGTTGAGGATGTGGTCTCATACCCGTACATCAAGTCTTGTAGGTCATCAAAC
GTGATGGCGGTTGCTCCGGCTGCCTCAACCGTGGTGATAGTAGAGGTGTCAATCAGGCCCTGCGGTTCCT
TGCTCGAATGCCCGGCCCCGATGAGGAACTTCTCGTCCTCCACTTCACGCCGCGCCCGCGCAAACGAATC
CGCGATGTACGACACCAGGTTCACGTCTGAATCCGCGAGCTCGTTTACACCTAACCAGGTGAGCCCGTAT
GCGTCCTCAATGTACTGATAGTGTTCGCTCGGAGTGATATCCGACTCCGTGACCGATCCACCGAGCTCAA
GCGCGGTTCCGTAAGCGACGGTAAACTCCGCCATCTTTCGGTAGCGCTCTCGGTTGCTCGTGGTGGTCCG
CACGGTAGCCAGCGATCGCATGATCGAGGTCTCTTCCACCGACCGGATGATCGTGGTGTCAAAGCTCTCC
GGCACCAGGATTTCTCCGGTGGTGTTCTCGACAAGCGCCCGCGCCTGTTCAGGGGTGAGGACCCGCCATT
CTCCCGGCTCACTAGGGATGGAGTACCGCCGCCCGTCAGGATACAAGGCCTTTCGCTCTTCCTCCGACAG
CGGGTCCCCCGCTTGCGCCATGTATCGGCACTGGTTAAGAAACGCCCTGAGCTGAGCGTCTTCTTTTACT
TCCTCAGGCTCGATCTTCGGAGAATGAAACGCCTCATTTAACCGCTTTTGCTGCTCCGTAAGCGCGACAA
TCTCCTTCTCCAGCTTAGCGACGCTAGCTTTCGTCTCCCCCAGCTCTTCGCCGTACTTGTTCCGCTCCTG
CTCCAACTCCTCTTTGAGGTCACGCAATGCCTTGACCCTGAGTTGAAGCTCTTCCATGACCGCCTTGAAC
TCGGTCTGAATTTCCTGCGTAGTTGCATCCATCACACTCACCTCGTGTTGATTAGTGTATCGTGGAGCTG
CTTGCCTATCTGCCGTAGCTCCTCCAAGGGGTCCGAGTGCAAGTGCGGCTCTTCCCCGGCGGGCGGCTCG
TTGCTGAGTGCCCGGTTTATCTTTCTAATCTCTTCTAGGACCATCCCCGCCCAACTAGGGATATCCACTG
ATCTTTCCCATGGGGCGGTCTCTCCCATCTTTTTGTAATAGCGCGCGATATGCTTTTTTACGCCGTCGAT
ATCATCAATGTCCGGATTCTGTTGCACCCGCGCCGCCGCTGCATATATAGCACGCGGCACCGCCATTAGC
TTGCCGTCTATGATATCCCCGATGGGAAACTTGTAGGCTGTCAGATTATCCGCGTTCGCAGGATCATACC
ACAGGAACGCCTTGCGGTACTTACTCGTATCTCCATCGGCCCAGTTTTTCACCCGTTTACGCGCTTCACC
TGCGTCCCACCTCCGATCCTTGCTAGCCAAGGGGAGGTCTTGGAACGGCACCGCCTTGCGCGTCTCAAAT
TTAGCCAGCAGGGTGCGCAGGTCGCTGATCGCTGCCTGTAGATCGCGGCTCGCTCCCTCTTCTATCGCTG
CCTGTACGCGACGGAGCCCATTGCATGCCGCGCGCACGTCTGTAACGAGGGCCTCTTCATTTGCCGCGAA
GTTGCGCGTGACAAGGGAGTTTTCCCATAGCCGAACTTCCTTGAAATGGGGAACTCCGTTCACCGGGACT
GCCGTGATAACATCAAATCCGATGCTCATCCGGTCGATATATCCCTTTTTGAGCCCGCTATACACGTGTT
GGCCGTCGGGAGTATCGAGGTCTATCGTGCCATGCACTCGCAGCCCGTGAGAGTCTTCGTCCACTTCCGT
CATCCCGATGGGGCGCATTGGATCATGAAAGAAGAGGAGGGGGAACTTCCCTTGATTATCGTTGATTGTC
TTCCTGAATGCGCCCCGCTCTACAACCGTCCCGTAAGAGTCTACATTCCCGAACACCGATGCGTATCCGG
TGAAAGTCCCTTCATTCTTTACCTCACGCACGTCCATGTTGTATGCCCGAAAATCCATAATCCTCACCTC
GTATGATATGCTTCTACGCACCGGCAATTGATTACATCTTCCGGCCCGCCGTCTCCCGGGAACATCGCGC
CACTGGGATACGGAGAGTCGAACGGAATCCACCCGGCGGCCTCGTTCATCACGTGTAACTCTCTCACCCT
GTCATCACCCGCCGTAATCCACCGCTTTTCCCGCACTATGCCCGATTGCCTTGCGGCCTCGTTCATCCCA
AAAGAAGCCGCTGTGTGCACCTCGGTTCGCGCTATCACGAACGATCGTGTCTTTGCATCGTCTTCCAGCG
CCTGCTGTACTTTCTTAGCTATTTTCCGCAAATCTAAGCCAGCGTCAATCCCTTCTAATACAGCCGCCCT
GATTGCCTTCTTGGTGGTCTCTTGAATCTCTTTCACGTGATTAGCAGTCTGTTCATTTACCCACTTTTTA
ACTTCGTCTCCCCATGGATCAAAGTCCCGTGTTTCGTGCGGCATTCCTTTGCGCAGCTCCTCAGCCTGTT
TGCCCCCGAAGTCTTCTATCACCGCCCGCATAATCGCAGTAATTAGCTCTTGCCACTTACCGGCCTGAGA
GTCTACGATCACGTCTGTATCGAGGGAGCCGTTCTCTATCGCCTTTACCACGGCCTTCCTCTCGGAGGCG
AACTGATCCTCCACCTTTATCTGTACGCCTCTAATCCATCCGAGCTTGCGCTGCTCGATCGCTTTCCAGT
GCGCACGGAGACTCTTCTCATCTGGATTGACCGCCCGCGTCTTTACCTCACCGCCGCTTGAGGTAGGGAG
CAACGTCGCGGGGATATATCCTACGTCTCCGCCTGGGATAGCGCCTACGCCTAGATCGAGGGTGGAGTCT
AGCGTGTTGAACGGCACTCCCATCGCCCATAACTTCTTGGCCATCTCTGCGGCCTCTTGCCGTGCCCCGA
TCGCCGCCGGAGTATCGGAGAGGTCGTAGTCTATGTACAGATCGCCCTTACCCGGCGGATAGTTCGTGCC
GTACGCGCGGAGCTTGTGGTTCAGGACGCCCCGCATTTCGCGTAAGCGTGACGTGACCGGCCCCTCCCAT
TTTGCGCGGATTGCCCATCTTTTATTCTCATACGTGGCACTACCTACCCCCACAGCTTCGGGGTGAACGT
GGAACGCCATACAAATAGCCCGCTCATACGTAGCAAAAGAGTTAATATAGTCTAGCTCCGCCGGTGAGAG
GTTGAGCGCAGTGACGTCCATCGGCTCAGAGGGGAACAAGACGCCATGCGCATTCTTAGCCCCCTCCACT
TGATGCTTGATGAGTCTCGATAGCATTTGATGCTGTTCCCGCGTCAATGACTTTTTCGGACTAAAAAGCA
AGTCTTTCCGTGCATTGTTGCCAAGCGACTGCTTGTTCCACTCAACAAGCGAGTTTGACGTGTCCACAAT
CCGCGCCGCCGCTTGCAATGGAGGCATCCCTAACAAGTCCTCTCCGGGATCGAAGAACTTGAAGTGGAAG
ACGTTTTGCGGATCATAGCTCGCTTTCTTATTCCCCGCGATGTAGTAGTCGTAGCGGAGCAAATGCCCTT
TAGCATCTGGAATCGGGCGAACGCGATCGGGTCTGAGGAGCCACGCCTTTAGCTCTCCGTCTATCTCTTT
CCAGAGAACATATCCGTTTCCTGCTAAAGACTTGTATATATCCACAGCCTCGCATATAGCGCCCCACGTC
ATCTCGTCGTTAGGGGCTCTTAGCATGCTTGCTATTGGATGATCGTCTACGACCTCTCCATCGCGCATCA
ACCGCCACGGGACGGAGCGGACACAGTCTGCTAAATCGCTCGTCACTGCATAGACGATATGGCTGGCCTT
GTAGCCTTCTTTGATTGCTTTCTCCGGTGACCAGTCGGTCCAGACGGGGAGATCGGGGATGGTAGCCCCT
CCCACCTCCGGGGCTTGTGCCTTACGCTGTGCCCAGCTCATAATCGCGTTCGCTATCGTCGTCCTAAGTC
CCATTTCTTCTAGCCTACCACAATTCCCTTGCTCAGTCAAGTCACCATTCGATGAACTCTAACACGGCAT
CTTGGCTTTGCATCAACTCTGTAGCTCCGTGCACCATCGCGTCAAGTCTATCAGGGGACCAGCCCAACCC
GTCTACCCAATTTAGCATCTGATATTCGAGTTCGGGCCATTTGCCAACGATCTTAACTTCACCGCGCTGC
CACTTAGCCACGACAGGGACCGCCCGCGCATACTTGTTACTCTTAGCGGTTACCAGTTTTACGGGGACGT
TTCTATCCACTCCCGCTATGTTCGCCGCCACCATTTCCCCTCCCTGGTTTTTCTCCGCCACGATATACGC
TGCCTCTTGTCGGTAGAACTCCGTCACCGCCCGCCGCGCCCACTCCTCGGGGGTATATCTCCCGGAGAGG
TCGGAAAGAACGTACTCAATTCCCCCCTTCTCCCCTATGGTGACGATCCCCGTTTCGTCTGATCCTTCCT
TCGACGATACCGCGGGATCAATCGCCACCACCTTCCGTAGCCCCTCCGGCTCATACTGAACCCGCGCCAT
CTCGATCATCTCCGGGGTCCAAAGCGCACCGGGGACGGAGTCTATATCCTCGGCAAGGATTTCCTGTCTA
TAAGCGCGCTCGTCCATATCCTTGGCTATCTCCTCCAACGCCTCTCGGTCTATGTAGGGGTTATCATGCG
AAGTAAAGTGAAACGTCTCCCATCGCCTGGTGGTATCAGCTTGCGCCTTGCGGAACAGCTTCGCCGCGTG
AAGAGGGTCACGCGCTTTCGACACGCTCCGTGTCAGTGCGGAGGGGGGCGTATATATAAACACCGCGTCT
CCGTTGTTGTCAAGGAGCATCGGTGCTCCGACTAATCTCCATGCGTCCTCGTCCATCAACTGAAACTCAT
CGAGGATCAGCAGGTCCGCATAATCTCCGCGCAAGGTATCAGCATTCCAGGCGGTCTTAGCCCTGATCCG
CTGCTCGGAGCCTTCCTTCTCTATGACGTGGAGGGTCTCATTCTTCTTGAACGGCGGGACTTCTATGAGG
TCTCGGAATGCGCTCTTGATCTCAAACCAAAACCGCTCCAACTGATCCTGCGTCGGAGCGGCGTAGAGAA
TGCGACGGCCCTTGAGGAACTCCCGCGCTGCTAGGATAGACACCCCGGTAGTCTTCCCCCCTCGTCTCCC
CGCCCGGACTACCTTACGCTTCGCCGTCGACTCGATGAACTTCCTCTGTTGCGGGTGCGGAGTCTTGAGC
CTTACCTTCACCTTGACCGTCGACATA

>FWV206
TAATTTTGATGAACGACAAACAGAATACCAGATAAGAAAAATTTTTGAGAGAAAACTAAAACCTTACAGT
AACTCCAAACTGAAAGAAGCATTTGGTTGCGACAGTAAGAGCTATTATTGGTGGTGAAAATGGATAAAGA
GATTAAAGAGTATATTGATAGGAAAGTTGATGAAGCTATATCCAGTATTATATGGACACTTGTTATTTTG
TTTTTATTTCTTGGTTTTCTTTATGTAATATGGCGGTGAAAAATGAACGAAATAGGAAAAGCGAAATTTA
GTGAAGAGATAGTAGGCAAGACAATAAAAGAACTAAGAGGTGAAAACATTAGAGTTCATAGTTCATCAGA
TTTTTCTAATGACGGTTATTCGATAATGCTGAGTATTTTCATTCCTTTTTCAAAGGGTTTTCTCACCAAT
AGAAAGATAGATGAATTGAGATTAGTATTAGAAGAAAAAAATGATTGAATTATCCTATATTTTTGCTTCT
CTGTTTGGGAATATCCTTTCCGCCAATATTATCCTTAAAACTCTCAAAGAATTTGGTTTGGGTGTAAGAA
GGCAGGATTTCCTTAGAGAAATTAGAAAAGTCAGAAATGTAGAATTTGATGGGAAGAGAGCTAAAATTCT
GTTTACACCCGATAAGTACCTTACTGATGAACAAAAAGAAAAGAAGTATTGGTTACTATTTGATAAAATG
AAGGATAAAGCTTATAGAAAGGAACAAAGAGAGAAAAGAAAGATTGTAAAAGAGTTTAGGAATTATGAGA
AAGGCGATTTAATAGATGAAGATAGTACACTTAATCCTACCGAACAGCAAGAAGATGCTTATGCCGAAAT
GAGTAGGTATTTGAAATATGAGTTGGAGATGAGATAATATGGTAAGTAATAGAGTTATTAAGCAAACTGA
AGAAAATTATAATACCATACCAAAAATTGAAGTAGAAGGTAGTTTCATTAAAGAAATTGAAATTGATAAG
AAATTAGTAGTCCGTGGTGATTTGAAAGGTAATCCATCAGTTTATAAAATTAGGATTATAATTATAGATG
ATATTGGAGGTAGACACGAAGTAACGAGCATTAGTGGTTATGTAAAAAAGGATTTGGAGATAAAAATATG
AACTTTGAAGAAAGTGATAAAGTTTTTATAAAAGATATTAGTAGTAACATAATCAGAGTAGAAAGAGCCG
AAAAAGATATTTCCAAGATAGAGTATTTGATTAAGGTTGTAAATGACGCAGCAGTATTTAGTATAATTTT
AAAGAATAGAGGAGATTTTGAGCATAGTTTGGAGTATATTAGCACGTCAATAAGTGCTAATAAGGAAATA
GAAATAATATTGGCAAGTATTTTTGAGGATATAAAGAAGAGGAATATGGAGAAAGAAAAATGAAAGGTTT
GTTAATATCTGCTCACCGAAGAGGTTCTCTTATTTTTCTTTGGATAAGAAGCAGTGATAACCAGAAATAC
CGTCTTGCAATCAACGATTTTAAGCCTTATTTTTACATTCAATCTGAGTACGGTGAGTACAAAGGAATTT
ATGGTGAAACCTTAACAAAGATTTATACCAATGACCCAGGCGATGTGAGAAAGGAAAGAGAAAAATATAA
ACAAACTTGGGAGGCAGATATTCCCTTTACGAGGCGTTTTCTCATTGATAAGAAAATTTATAAGGGTATT
GATTTTCCAGAGAATGACAGATTTCTCTTTCAAGAAGAAGTAAAGCATTGCAAAGTGGATATTGAACCTT
TAGTTTTGTTTTTGGATATAGAAGTCTTACCGGGAGAAGGATTCACAGTTGCTGAGAAAGCAGAGCAACC
TGTTATTAGTTTCTCATTTCGGACTAATAGAAGCAATAAGTATTTTATTTACATTTTACAAAAAGGTAAA
AATAAAGTAGAGCATGAAAACAGCAATGTTATTGCGTATTTTAAAAGTGAAGAAGATTTACTTTATGCTT
TTTCAGAAGTAATTGAGAAGATACAACCGGATATTATTACAGGGTGGAACATTATTGATTTTGATTTTAC
TTATCTCAGAAATAGATTTAAAAAATTGGACTTGCAGTGGATAGATGAAAGCAGTTTTGAATTGTTTGAT
ATGCTACAAGGTTACAAAAAAATATTCTCACAGCCTTCTTATGCACTGAAACGAGTAGCTGAGATTGAAG
AGATAGCTAAGAAGGAAGATATTGAGACTTTTAAAGAAGTTGAAGGATATTATGAAACTGATATAAAAAG
ATTTGCTGAATATAATAGAAAAGACGTAGAATATGTCTACGAAATTGATAAAAAGCATTCTTTGATTGAA
TACTTTTTGAACTTTAAGTGGTTAGTAGGTCTGGAGGATATTCAAAAAACAACTGTAAATTCTATACTGA
TTGATACGTTACTTCTCAGGATGGCTAAGGAAAGGGGAGTATGCTTACCAACAAAAGAGAAACACGATGA
ACGAAAAAAGTACGAAGGTGCTTATGTTATGGCAGAAAAAGCTGGTCTTTATCAAGATGTAGCTGTCTTT
GATTTCAAATCGTACTATCCATATCTCATTTTATCTTTTAATCTATCCCCGGAAGTTAAAGATAATGATT
TGAGCAAGGACGGCGTTATTCCGGCAATGCTCAAGAATATGCTAATTGAAAAAGAGCAAATTGGTGAAAC
AATGAAAAAGACTTCTCCTGAAACAGCAGAATATAAAGCACTAAAAATACGCAAAGAAGCAACAAAACGG
GTTATTAATGCTGTGTACGGCGTAAGTGCTTATACTGGATTTCGATTATACAAGCCTGAAATGGCAGAAA
TGATAACCAAACTTGGTCGCGAGGGTATTCAGTATCTAATTTCTCTTGAAAAGAAATACGGATATAAAGT
ATTATTAGCGGACACAGATAGTATTTTTGCCCAAGTACCTTTTGACAATGCAGAAGAGCTTTGTTCTACT
TTAGAGAATGAAGTTCACGATTATTTCCGTGAACAATATAACGTAAAAATGAATTTAACGTTAGAATTTG
AAAAATATATTAAGACACTGCTTCTTACCGGTGTTAAGAAACGATATGCAATGAGAATTAGCTATAATAA
TGGCGAATGTGATTACATCGAAACAAAAGGTTTTGAAAATATACGTACTGACCAGTCAGTATTTACAAGA
AATTTATTAACAGATTTGTTTAACCTTATTTTGTATGAACATAGTAAGAGTGAAATTAGGACATTTATTC
TTAATAAATTAATTGAATTTCCACAAAGACCTTTATTGGAGATAGGTATTAGCAGGGGAATTTCAAAACC
ATTTAGCGAATACAAAGCAAATACTCCCCATGTGCGTGGTTCTGTCTATGCGAATACCTATTTGGGTACT
AATTTTCATGCCGGGGATAAGGTTCAATTTTTGTGGATAAAAGGGATTGAGGGACTACCCCCGACTAATG
TGATATGTTTTAATGAAGACAGTGATTTAAGCAAATACAATATAATAGTTGATTACGAGAGAATGGAACG
TGTGTGCATTTTGGATAAGGTAAAACCCATACTGAATGCTGTTGGAATTGATTTAGATTCTACTGGAAAA
CAACTAACACTTTTTTGAAACAAGACAATGAAAGTATTAATTGCATGTGAGTTCTCCGGAATAGTACGGA
ACGCATTTAGGAGTAAAGGACATGATGCCTGGAGTTGCGATTTGCTACCTTCCGAAAGAGAAGGAAACCA
TATTCAAGATGATGTTTTGAAGTATCTTGATGACAAATGGGATTTGATGATAGCGCATCCGCCTTGCACT
TATCTTTGTAGGCAAGCGAACAGATGGATAAAATCTAAGGGTAAACAGAAAGAGCTTCAGGAAGCAATTG
ATTTTTTTAATGCTTTAAAATCAGCACCAATAGAAAAAATTTGCATAGAGAACCCGATACCACATTCAGA
AGCAAAAAAACAGATTGGGAATTATAATCAAATCATCCAACCTTACCAATTTGGGCATGATTATTCTAAA
AAGACTTGTCTTTGGCTCAAAAATTTACCTGAATTACGACCGACGAAAATTGTTGAACTAACTTATATTA
CAACTAAGAACGGGTGTAGATACACTCGTGGTTGGTATGAGACCCCACGTAATTGGCGTGATAGAAGCAG
AACTTTTACAGGCATAGCAAAAGCAATGGCAGAACAATGGGGAAAATTGAATAAATGACACTATCATGGG
AAACAAGACTGTTCTTTACAAGAGATAGTAAATTGATTGCTGAATACGAACTGAAGAAAAGAAATAAATA
TGCTAAATACACTATTGAATATGGGGCAGGTAAAGACAGAAAAACAAAGTCATTCAAAACAAAAAAGGAA
GCTATGGTCTGGATTAAGAAAAACAAGAAATATTTTCATCCTACTGCTGTTTATTTGAAGAGAAAGTAAT
TATTTAAGAATATTTTGGAATCTGGAAAAATGAGAAATACTGTAAAAACTAAAACATTGAGTAATGGAAA
TAAATTGGTTGTCATAAAAATTGGAAATAAATTTGAATATGCGCCCAAATATTCTGATATACGAGAAGTA
ATAAGACAATTATGGTTACTTTATGGAAAAGACGAAATTTTCAGAGAAATACTTATGCCGGATTATTATC
CTTCTGAATCTGAAATTAAAAGAACCGGTAAAGTTTCCGATGATGAATTAATAACACTAAGGGAGAATTA
TGACAAATACGTAGCAAATAACGTCTTAGAAGGAGATGGTCTTATATCATTTAGAAATGAAAATGAATGT
TTTGTAGTTGATAAGGAAGAAATTAAACTTTTAGTTTTAGAAAGAGAAAAACATAGTTCTCAAGAAAAGT
GGAAGATTAAAGAGATTAAAGGAAAATGGCGAGTAAGGAAATTAGGTACAATTCATTATCAAGATTTTTA
GTTAAATGATTTTTAATGAGAAATGAAAAACACAGTAAAAAAAATGAAAAATGAAAATAAACTCGCCGTT
GTTGAAATGGAAAGAAGCACATAAACATATTCGTGAAGATGTAGATAAATTAAGAAGACCACATCATTCG
ATTTGGTACGTTTATAATAGATTTGAACGCTATTATAGGTTTTTTACAGAACAATTAACTTTTGAGAAAG
TAGGATTTTAAGCTCGTTTTTGGTAGGAAAAGAAAATGTATAAAAACAAAGAAATAAGAAAAGGTGTATC
GGAAGTAGAGAGTGCAGAGAATCTGGAACAGTTAAAAGAAGGTATTTTAACTGTTTTCAAGGAGATAGAC
AGAGAATTGAATTGGTTGAACCAGAATTTGGGAGAAAGTTTAGGAGAAGTGTATAAACCAAAGTTTAGGA
GAAGTATAAAATGAAAATAAGTGTAGAGACAGGATTTTTTAGAGATATTTTAAAAGCAATATCTCTAAAC
GGGTTAGTAGAGACGCCAGTGATGACATTCAAAGAAAACTATTTAGGAAGTGTAAATATTGACGTGGCAA
ATGTAAGTATGGCAGCGTGCAGATTTGGTAAAGAGGCATTTCTGGAATATGAAGTAACCGGAGAAGGTGA
GAAAATAGCAATAGAAGCAGATAAAACGATGAAACTGCTAAGGCAAATATCGGGGGATGAAATAACCATA
GAAAAGAAAAATAACTCTCTTATATTTGTAAGTGAACACGAACGAGTAAAAGTACCCATTCTTGAGAAGG
CGGAGAGGAAGACTACACCTTTAATAGAGATAGATGAAAACGGGGAAATATCTCTTACTAATACATACGA
ATCGCAGTTAAGCGAGACAATTCAAGTTTTGCACAAAGAAATAGAAGCTATGGGAGAATCTATAACAACG
TTTGAAGTGAAAGACAAGAAACTTTCCATAATGCAAGAAACAACGGATGGGTATTCATTCGAGAGTGTAA
TCAAAGATGGAGTATCTTCGGAGGACTTTAGTGCAATGTTTACAACCGAATATCTGAAATCGGTTTTTAG
TGCTGTAATAGGGGATGAAATTCTTTTGAAATTAGGAAAAGATGCAATACCTGTGGTCGTGGAGGATAAG
ACAAATAATTATCAAACTGTATTTTTGTTAGTCCCAAGAGTGGAGTATAATGGATGAAATAGAAGATAAA
TTGAGATTGGAGAATCATAAAAAATACTATAACTTAGTGGATAAAATAAGAGACGTAGCTTTGGATGCAA
TAGGCGATGCACTTTTGGTAGAAGATGTAATAAGCGTGTTAGACCGAATCAAGACAGAATTTATCCAACA
GCAAGTCATAGCAGAGATAGAAGTAGAGATAGAGCAATTACAAAATAATTCAGAAGAAGAAGAAGAAGAA
GAAGAAGAAGTGGTGATTAAAGGAATACCAGAACATCTGGACATAAAAACCGGAATGACTTTTGTGAATC
CCATAGAAATAGCGGAAGAAGCGAAGAGAGGCATGATAAACAATTAAAATGACCGAAACTAAATTCTATG
CAAATATAGTAGATTTAAGTGAGATACCAGAGCCATTATTGAAGTTAGTAATGCACGATTGGTTTGATAA
AAACGATATAATTATCCATGACAACGAAAGAATTGACAGCAATTATGTTAGAATAGTGGGAAACAATTTG
GAACAGATAAAGTCAAGGATTAGTCTTTTGCAGATGCATAAAAGAGTTCGCAACGGTGGAGGAGTACGTA
TAAAGGAGATAAAAAAATAAAAATGCCATACCGCAAGTTTTTTGAAGGGGGTAGTGAATACGAGAGCCTG
GAAGAGTTATCAATATTACTAACAAATCCAAATATAAGGGTTTTGTGGAAACACGCTGAAACACTGATGT
TCAAGCAAAAGGATAAAGGAGTCTATGGTAAGACAGTATTTTATGTTTTCTATCAAGACATAAAAGAAGA
ATTACAACAGGAATTAAGTGATTTCAAGAGTAAGTTAGAGATAGCGAAGCAAGTAAGTATGGATGAAAGA
TATTATACATTGAAAAACCAGAAGCAAAGAGAGTTGTTTTTGCTTTCAGAGTATTTTCTGTCAAAGACCA
ATGCTCAAGATGTTGTAGAACTTCTTAAGCCGGAAATGAGTAAGATTATAAGTGATAGTGAAAAAGACGA
AGAAGATAGTATAAAGGATGTTGTCCTTTTGGAAAAGCCAAAAAAAGCAACTGATGAAGAGATAGATAAG
GAAATGGAGGAAATTGAGAAAGAATTGGAGGAATTAGAATAAAAATGAGAAGTAGAAATGAAATTATGGA
TGAAAGTGGTTCTATTATTGATAGAAACTCCGGTTTAATATTAGAAGTGTTACTCGACGTGAGAAAGTTA
CTGAAGGATATAAGAAATAGAATGGAGAAGAGATAAATGGAACAACTATTATTCAGTGTGGTATTATCTC
TTTTTACGGCGTTTGTAACAGCCGATACAATAGGACTGTTTATACTTGCTTATGAAATAGGGAAATTGAA
AAAGAAAATTGAAGAGATGCAAATAAATATTGAAAATGACAAAAGTAAATAAATTTCTTGTAAAATGCAC
TGAAAATAAGACAAACTACTATATAGATATAAATACAGGACAAAAATTTGAAAAGTGCAATGTACCCTAT
TCGAGATGCCAACACGGACTTTGTGAAGTTCTAAAGAGAAAAGTACTAAAGAAAGTCATAAATGATGGTT
TTGAACCACTTGTGTTTATGTCCATAGAAAAAACAAATCCAAAACTGCCAAAGAAAGGAATATCATTTCC
TTACAGAAATGAAGACGGATTAAAATCTACATGGACTTTCACACCCTACGAAATAATGGAAGCAATTGAA
GGTTTAAACGAAGATTTGAACGACCGGGAATTAGCTATACTTTTATTTGCACCACGAGACGTAGTAAAGA
AATTAAGATATAAATTAGAAGGGGGATATATAGAAAAAGTTATGAAAGAGATAGGAGGTGATAAAAACAA
TGGAAAACGAAGAACTAAGCTTAGAGTTACTACCAGCAAGCGGATTGGTTACGTTGGAACAACTGTCAAA
GTTTCTAAAAGTAAACAAGACAGTTGTCAGGGAACATTTTAAGAAGCAAGAAATACCAATGCTGATTTAT
ATGCAGGGTCATTTCTTGATAAGCCTGGACGCAATAACTGAGAAAATGAAAAAGATGTAGAGTAAAAAAG
TAATGTTTCATAGGGAAATAAAAACTGCAATTTAAAAACCAATAAAACCACATTAAAACCTTATGAAACA
TTATCAAATCTTTTAAAATGAATAAAAAAATACAAAAGTGTAAGAGGTATAGTAATGTATGAAACACAAA
CTAAAAGTTGAACTGGTATATGAGATAAATGAACGGGGAAGTTATGATGGCTATACTTTACTCAATGGAC
AACCATTTAGATTTTTCAATCTGAGTGAGGAGGATGCATTGAATAAGTTGATTTCTGATACAAAGTCTTT
GTGTGAGGAAGTGAAGAAGAAACGAGAAACTTTTTAATGAGCAATGACCAGACTAAAACATAAAATTATT
TTCGGGAAATCAGAGATAGAGCTAAAGCAGTTTGAAGACAATAAATTTGATAGTTGCGTTACTGACCCAC
CTTATGAGTTAAACTTTATGAACAGAAAATGGGATGGTTCGGGCATTTCGTTTAAGGTGGAGTTGTGGGA
AGAGGTTTATCGTGTTATGAAACCCGGCGCACACATCTTAGTTTTCGGTGGCACTCGCACTTATCACCGG
ATGGCGTGCGCGGTAGAGGATGCGGGGTTTACTGTAATTGATATGGTGGAGTGGCTCTACGGGGCTGGCT
TTCCAAAAAGCTTAGACATTTCTAAAAGTTTGGATAAGATGAAAGGTAAGGAGAGAGAAGTTTATGCTGA
GGCACCTTTGGCATGGGGCAAAGCGATAGGGCCACAATTTAATATGCCAAATACTACACACAAATATAGC
TATCCAGCATCCGAAGAAGCAATCCAGTGGAACGGATACGGCACAGGGCTGAAGCCTGCACATGAACCTA
TCTTATTAGCACGCAAACCAATAAGCGAGCGTAACATAGCGAGTAATGTGCTGAAGTGGAGCTGTGGAGG
GTTGAATATTGATGGATGTAGGATAGGGGCAGAAGTGATTAAAACACAAGGCGGGGATAAATTTAAAGGC
AATAATATCTATGGGGCGTATAACACATGTAAAGAAAGCACGCATTTGGGGCGCTTCCCTTCAAATCTCT
GCTTGGAATGCTGTTGCGAAGATGATGAACTTGTGGAAAGCAAAATAGGAGAGCCGAAAATAGGCGCAAA
ACCACGAAGTAATGTGGGCTTCAAATTAACGGAAGGAAATAAAGACAGAAGCGGATTAATAGTTAACTAT
AATGATAAAGGCACAGTTCACACCAACCCAAATTGCGTTTGTAGGATGTTAGACGAGCAGAGCGGGGTAA
GTAACAGTTCTCCGTATAAGAACAGAGATAATGAAAAGAATGAGAATTTTATGTTTAGAATGCAGAGAAA
GGGTGTATCTTCCTATCCAAATGACAAAGGTGGCGCTTCTCGCTTCTTCTACCAAGCCAAAGCATCACAA
GACGAGCGGTGGTTCTATTGCACAATTTGTAAGCGGGCATATCCTATGAAAGAGCGGGATGCGCACATCC
ACAACGCACCGAAAAAGGCAAAATACCAATTCCTTGAGTTCCATCCAACACAGAAACCAGAGAAACTTAT
CGCATATCTCGCAAGACTAATAACACCGCCAAACGGGACTATATTAGACCCGTTCTTGGGAAGTGGCACG
ACATTGGTAGCGGCAGAACAAGAAGGTTTTAGTTCGGTTGGTATTGATAGCAAACTTGAATATTGCGAAA
TTGCTGTGAAGAGAGCAAGAAGCGGGATGGGACAGTTGAGAATGGATAGAGAACCTTCTATAATAGAGAA
AGTGGGGTTTTAAATGTGGAATTTATACCAGAATGAGAAACTAATCAATCCACTTTTATATAGCAACGAA
AAAGGACAAGATACTACCGTAAGGGAAATAGTAGAAGCTTTTGAAAGCTATAATACTATTTTTTTACAAG
GAGCGGTCGGCACGGGAAAGTCAGCAATAGCCTTATCTGTTGCTAATGAACTCAACGGAGCTATAATCGT
TGTTCCGACAAAACTTCTTCAACAGCAGTATGTTTCTGATTACTGTGAAGGGAAGTATAAAATTCTAAAG
GACAACAAAGACAAAAATTGGTTAAAAATTTCACTTATTAAAGGCAGAAATAACTTTAATTGTCTTTACA
GCCCTTATTTAAAGTGCAACCATAAGAGTTTACCTTGCATAAGAACCTTACCAAAGAGAAAAGGAAAACC
AGTTTCAAGATTAGAATTAGCAAAAGAATGTCCTTTCTTTTCTCCGGTTATTCGTTCAGATTTAGAGCCT
GTTTATTTGCGGGAATTGGAGTGTCAATTTGAATCCATAAAATATCAAGGTGTAGGTAGTGGTTTTTCTG
TTCTAAGAAGGCAAGAACAAGTTTGTCCTTACTATCAGCAATATAGAGAATATGAAAGCAGCGATGTCAT
CCTGATGAACAGCGCAATCTGGATGCTGGAAACACTAAGTCTCAAAAGAAAGCCAGTAAAGCCAGTCGAG
ATAGTTGACGAAGGTGATGCATTTTTGGATAGTCTTTCATTGAAAAAGTCCATAAGTTTTAGGATACTTA
ACGCTATTGAGGATAAACTGATTAAAGATGCAACAATTAACAAAGAACAATTAGAAACTTTTATAGGAAT
TAGAAATCTGTTCAACGAAATTACACAAAAAGAGTACGAAGACGATATTGGAGAAGACGAGAAGGTATTT
TTGAAGCAGTTTGTAACGTTTCTAAGTGATATAGGTGATGAAAGTTCCGGTAAATATTCGGATATTCTTC
AATTTCTGGATAAATGTTACATATCAGTTAAGGATAGACAGATTGAATATTTTATACCAGAACCAAAAAT
AGTAGTTAAGAGGATATTGGATTTAAGTGCTGATAAAATGTTGTTTATGTCTGCTACATTCCAGTCCGAG
AGAATTTTAGAAGAAATTTTTGGTTTCGATAACTTCTGCTTTATCGAAGGCGAGCCGAAGTTTCCGGGAA
TAGTCTATCCGAAACAATTGGGGACAGAGAATAGAGTTACTTATAAAAACTGGAAGCGTAAGGATTTTAA
AAATGTATATTGGAATAATTTAGTTGAAGCAATTAGACAGTCCGCAAAGCCTTGCATGATTCCAGTTCAC
GCTTTTAAATACTTACCTGAGGGTATTCGCAACAAACTGAAAGGACAAAGAACCTTAAGAACAAGAGATG
GCAGTATAACATTCTCAACTGTAATGAAGCGTGGCGTGGATTTGAAAGATGACCAATGCAGAAGTATTAT
TATGCTTAAATTTCCATTTCCAAACACTCAAGAACCCATTTTGAAGGCGATGCGATTGAAACTGGGCGAT
GAAAACTTCTGGAGATATTATCAGGATATTGCGAGAAGGGAGTTTATTCAAACAATAGGACGAGGAGTAA
GACATAAAGAAGATTGGGTAGAATTGTGGAGTCCTGACAAAACCGTTTTTGGTTTTCTTGAAAATTTATG
GAAAGGCGAAATTGATTGGAGAAGTGAAGAACAAATAAAAGCAGAAGCGTAAAAAATGAAAGAAAAGTGC
GAAAGGTGTGGAGACAAAGCATATAGAGAAGTGAGAACACAGAATGGAACTATAACATTATGCAAAAAAT
GTTTCATGTCGGAAAGATACTGGACATATAAATGGGGAGCAGAGTCTTAGTATGAAAACTAAAGAAGTAA
TAGATGTAGAAAGAGCATTACAAGAAAAAGAGACTATGCAGAAACATTTTGTCAGGGAACATGGATATGA
ATCGGGCATTCTTAGTATGCTGATTGAACATTTTAAGGAGCAAATAGAGAAATGAGCCATATCATAACTA
AATTAAGAACAAATCAAATTACTAAAATGGTTGAAGAAGGACTTTCAAAGNNNNNNNNNNCTGAAATAGC
AAAACAATTAGGAATTACTGTCAGTTCAGTAACATATTGGTGTAGAAAATTAAGTATAGAACCAGATGCT
TATAATATGAAAGAAAAGATATTAAATTTGAGTAGGAAGAAAAAATGAAGTCAAAAACCGAAATAAAATT
GGATAAGGAATTTGAGAGAATGGGAATAAGACCAAAGATATACCATTTTACGGAAAACGTATATCCATTT
AGAGCAGTTACAATTGCCACAGAGAAGAACATAACATGGAAAGAAGGAAGAACGCTTTTAGACGATGTAA
TAGAAAGTCTCTTTCTTTCTTATGGAATTAGTATTTTTAGACATCAACCAGCAAGCAAAATAAAGAAAGC
AATTGAGAGAGAAGGATATGGCATTGCTATCTGTGACATAAGAGACCAATTCAGTCGAAAACGAGGTAGG
ATTATAGCTAAGGGAAGACTGTTTAATTTAAACAGATAATAGACTTTAAAACCTATTTAAATTAAGAAAA
ACATAGTTAAAATTGATTTAAATTGATTATAAATTATAAAAATATTTGGGGCGTAGTAAAACTATAAGAT
GAATAAAAATAACAGCATTAAGAAAATACGTAAAATAGCAGTAGACCTGAAGAATGGCAAATTGGTAGTA
TTTGAAAACGTATACATCAAAATAAAACCAGAAGCAATTGATACGTCAGACTGGGAAGATTTCAGGATAA
TACATTATTTTCCATTAAAGGAAGTAAGGAAGTTTGAGATTGAAGAATGAATAGAGAACAAAACGAAGCG
AAGCGAAGCGAAGCGAAGTGTTTTGTTAATTTAAGTAACTAGTAGGGTACATAGTAAAAAAGTAAGAATA
GATAGTAGCTATTGGTTTATATCCCGACGCTTTTTAAAAATTAAAAAGCGTCATTTAATTTCTCATGCTT
TATACCACCCCTTAAAGTTTGAGATTGAAGAGTAAAAAATTAATAAAAAATAAATATTTATTTTTTATTA
GAAGTTAATAATGGATTTTCCAAAAAAAGATAAACTTTATATATGATACTTTCAAAAAAAGGCTATCTAA
GGATGCTAATACCTTCATTAATTAAATAAAGGTATTTGAACCCCATTATTAACTGTTAATAAAAAATAAC
CACTTTCCGTATATATGAAATATATACTATAGAACTAATAAAAAATAAAAATTTATTTTTTATTAGTTTC
TAATAATTATTAGTTTTTTATTATTTTCTATCGTCAGTCATCTTCTTCTAAAAGTATTTCTTCGCAGTAA
TCGTTATTCTTACCATTTAGCAGGATAAGGAATTCTAATAAATCCTCTATACTTTTTCTGAATGCTATTA
TACTGCATTCTGCTTCACTTCTGATATGTTCCAGTGTCCCTTGTGGTGCTGTTCTAAAAGCGTAGTTAAG
AAGAATCCATATAAAAGCACTGAAGGGAATGTTCAGGTCTCTACATAACGTTTTCATAGCTGCCAAAAGA
TTTGGTTCTTCAGATAGGTTGCGTTTTTCTTTATTAGAGTTTTCTCCTATATTTACAACGAGTTGATGTA
AAGATGTTTGTATATACTGATTTTTTGTATGTCTTAGTTTTTTTCTCAG

>FWV214
TTCAACGCTCCTCTCAATCTCGGCTGAAATCCTCTCTTCTTCCTCCGATTTTTCCGCCATTTTTCACCAC
TTTATTTTTTCACCACTTTATTTAGTGAAGAAGAAAACAAGTGACTATTCATTTTTCCGACACAGAAAAA
GTGGGAAAAAAAGAAAAAGTGAAAAACTCAAAAAATGACATCACCGTTCTTCCTCTGGCTCTTCCACCGC
ATAACCTCGCTCTATGAGAATGCGTGCATTTTGCTTTGGAAGCCGTAAGAGCTGACCTTCCCGCTCTAAA
CGATAAACTTGCCCGTCAACGCCCAGAATTTCGTGCTGTTGCGGTATTCGTGTGAGCCTAATCGTTACAT
ACTCTTGTTCTTCCTCCTCTTCCTCCTCTTGCTTCTTCAAACGAATTCCTTTCCAAGCGGTTATTCTCAC
ACCCGCAACTTTTGGACGATAACTTTCCACTCTGCAAAGTTGGGGTAATCTTCTTCCTACAACGCCTTTT
GAGATTATCGGAAGTTTATTTTGCCTACAATAAGCGGTGTATGCAGCGTAAAATTCATCTTTTGAAATCC
ATGCATCAGGTGCTTCTTCAACGCATTCTTGGACAAATGCTGCTAAGGAGTCAGACATTTTGATGTATTG
CTCACGAGCTTCTTCCGTTGAGAGGCTGCGACTGAAATCGCCTCGCTCAAGAAGTCGCTTCAAACCTTCA
AGTGCGAGATTAAGCAGACCTGAAAGTTCCTCCTCTGTTGTGAGCCTCTTCATCAGCTCTTCTTTCGGCT
TTGCACGCTCTCCTTCAAATCTGTTCGGGAAGTTTATGATAATCCATCGGTCAAAAAACGCATCAGTTTC
GTCTGTTGTCATCGGCAGCTGATTGCAGCTGAATATTAATTTCGCATAATTCTCAAAGTAGAAGGCATCT
CTAAATTTTCTCTCACCACGAACAGTGTCTTCGCCTGTGAGCATTTTGAAATCACCAGTATCTTTCAACG
CTTTCGGTGGTAAGTCTGCGAAAATATTCGCTAATTTTCCGTAAAGTTCAGCTTTAGCGAACCTGTCCTC
TGAAAGTTTTTGCAGCGGAACATGCGACACATTCTCTTTTCCGAGAAAAGCCTCAAAGAGGGCGAGGAGC
GTGCTTTTCCCGTTTCTACCGCTGCCGACAAACATGAACGCTTTGTGGAGGGAATACCGCTTGTAAAGGG
TGAAACCGAAAAGTTCCTCAATAACAGGAATGTCTTCTTCGTGGAGGATTTCTGAAAGAAACTTGCGAAT
TTCAGGACAGTCCGCTTCTGGGTCGTATTTCACTGGTATTCTCACCGTAAGTTTGTAATCAGGCGAATGC
TCTTTGAGTTCCATCGTTTTCAGGTCTAAAACTCCGTTTTTCACGCAAATAAGGTAGAGATTTTTGTCAA
GCTCCGACCTTTTTGTATAAGTGCTTCGTTGGATATGTCCTATGACCTCATTTACTCTGTGCGTGTTTGC
TTCTTCTCCTAAGTATTCCTCGCAAAGTTTTTTGATAAGTGTCTCACCACCACGCTTAAAGATGCCTTCG
CTTTCATCGTAATATAAGATTTCTTCGGTGTCTTCTAAGGTGAGGAATGTGTACTTGCTCATGATTTCAT
CCGCAAGTCGTTTTGCGATGAATCTTCCCCTTTCATCAAAGAACGATTTATGCTCCCTCCTCTGCTCCTC
CCCCTCTTTCCGACCTCTTCCGCCCCCTTTCAGAGCCTCATACTCCCTCAAACTCTTCGGAATTTGAATT
CCTACATCAGAGCAGATTCGCTTTATTGCTTCCACAGTGCTGATGTTGAAGTAATCCCTTACAAATTTGA
CAACATCACCACACGCTCCGCAACCGAAGCAGTAGTAGTTTTCTGAATAAACGGTGAAAGAGGGTCTGTG
GTCGTTGTGGAACGGACATATTCCTTGCGAACAAGTGCGATAGTCTCGCAGTTCAACATGTCTTGCGATG
TAATCCCTTATATCCACTCTTCGCTTGACTTCTTCAATCGCCTCCTTTATGAGATTTCGCTTCTCTTCTT
CGCTCTCTTCTGTAAGTTCCTCAGCAGGAACAGGCAATCTCTCCTCTAAAAGAGCGAGGACATCATCCAC
ACGAGCTATCTCTGCGTCTTTCAGCACTCGCCACTCACAACCTTCAAGCGAACTTGGTGGAATCACGACA
TAACTGCCTTCCGCCTGAACATCAATTGGAAATCCTTTGAACTTCGGAATCTTCCGCAAAGGCGTTTGTG
TGCGAAAGTAAAGATGAATGCCTCCGCTCTGCGTCTCAACTGTGAATGTCTCTATGTCCGCAAAAAAACG
CTTGTAGAGGCGTCTGTCGTCAAAATCAACAACGCAAAGGTTGCCTGAAACCTCACCGCAGATGACCGCA
AAGTTGCACCCTTCTGGAAAGCCACCGTCGTATCGCTTCGTTTGATATTCTTTCCAACGAATCAGCGGCT
GCTTGCTGTTCGGCTTCAAAGGTATGATGTTCGCCTCTCTGAGCTGCTTTGGAATCCGCTGTAAAATATC
GTTATGTTTATATACACGAGAACCTAACCTCACCTCAGAGGTGAGGCGGTGGCGGCGTTTTTCCATTTTT
TCCTCACCTCCTAACTTACATCCGCTTCATTTTCATGAACTCAAACAACCCCTTCAAATAAAACTTTCAG
CACCATTTCCACTGGAGAAGAGGGGAAAATGGAGGAGTTACCCCAATAATCATGTCATTATACCATCAGG
TTATATGAAATACCTTCAATACTTTCAACCCCTTCAACCTACCTCCCCCATATCCCTACCCTATTACCCC
CTATATCCCTCCCTTATACCCCCTCTTCCCTTTTCTGCATAGAACCTCCCGCTTATTTTCGCAGTCTTAC
ACTTCTCGCACAGATAACCGACTGCGAGCCATCGTGACTTCCACCTGAAGTCGTTCTTGTCAAAGTCGTG
TCTCTCTCGCTCAGAAACACGCACATAAAGCGTCCTCGCAACGCTCCCGCATTTCTCACACCGCACACGA
GGCATATTGCATACAATAACTTTTATTGTATATAAAAGGTGAGAAAGGACGGTTCTGCGTTGAGATAAGT
GGGCATGTCAAGGATTAGAACCTTTCTTTTGCAAAAAGAGCAGAGGAGCGAAGAGTTTGGGAGAAAAACG
GCTCTCGTTTGATTTTGGAAAACTTCTCTGCGACCTCCTTTCTGCGAAAGAACAAATTTGAGGGCATGTG
TCAAGGCATGTCAAGGTTCTCCTCTCTCCTTTCGCAAAAAGGGCTGGTGTGCTTTGAGATGTCAAGGATG
TCAAGGATGTCTCTATATTCTTTTTTCTGGAAGGTGATGTGGGTTTTTTTTTGTGTGTGTTGTTTTTTGT
TGTTGTGTGAGTAGAAATAAGAGTAAGGAAAAACCTTGACATCCCTGACATCTCGCCAATCCTCTCTCCT
TTTTGCGAAAGAACGATTCTAATCCTTGACATACCCCTCTATCTCTTCTCTCCTCCCTTCTCTGTCTCTT
GTCTCTCTCCTCCGACCTCCAACGGTCCTAAAAATGAAAACGATAAGCACTGATGCTTACGGTCCTGAAA
ACGACCCTTAAGCCTGCGAACCTAAACACTGTAACGGGAAGTGCAGAGACGGTATTTATATATGCGTTTC
AAAATTTGAAATGCAGGGGGATCCTACTCACAATACTCTCCTCCGTGATGAACGGCATATCCCCCCCTGC
ATATGAGATGGAGATGCTGAGACGGCTATGAGGAAGCTTCCATGGCTAGCTCGATTTTAAGTCTCAGATT
CTCAGCTAATGTTCGCACATCCCTTGCTTGTGTTGATCTAAATATTAGTGAATATGTAGTCTTATCCCAT
TTCGAAATGCCTACTCCACCTCTAAACTCTGAATCGGGGTGATCTGGTGTGTCCATCTTAAGATGAGATA
GCACTTCTCTCATTACATCCATCGTTATATTTCCCTTCTGGGTAACACAAGTTGAATACACAAATGGGAA
AAGCATATGGAACGCATTTAAACCTGTGTATGTTGTTATCGTGTATTGACCTGGTTCCACGAAAGCTTCT
GGATACAGCTCGTATATAGCATTCCAATAATCAATTAACAGCTGTGCGAGTATTCTATCGTCCATGTTCG
AGAATGTTCTATCCTTAACGATGTGCTGCAATGACTGTGCAAACGATTTCGCTTTAGCTATGTGCCTCTC
TTCTCTTTCTTCACCAACCCTCTGAAGTCTTCCTCTCCAAACACTTCTCGAATCTTCGTTTATAATATTT
GTGATCTCCATTGCTTTCGCCTTCCAAAGTTCGCTGGGCTTGATGAGCCCTCTAATTGATTTGGCAACAT
TTTGTGGTAAGTTTCTCCTATATACCATTTCCCTTAGAAGTTCAAACGCCAAATCCGTTGGAACACTCCT
CTGCCTTGCATTAACAATGTAAAAATGAACCATTTCCATCATTCGATCCACTTTAAGAATTGTAATCGGT
AAAGGATATTCTTCAATATCTTTAGCCCAATTTTCTGATATTTTGCCAATAAGCCTCCTAGCTTGCTTTA
AGCTTTCAACCCTGTGCTGTCCGTCGATTATTATTAGCTTAGCGGATGCTGGAATTGTTAGATGTCCTAA
CTCCATTCCATTAAACCTTTCCTTTGGCTCATACTTTACTGAATCCCTTACATTGACCAATATCGATGTC
GGGTAGGAACCAATCTCTCCTGTCAGGTATTTCACCATTTCATTGTTTATCCTATTAGCATTCGGTTCTC
TCTGATAGCCTTCCGGATTTCCTGGATGCCTTCGATCTATATCTCCTCTCTCCTCAAGGACCTTAAGCGG
CAATGCCGTTATGTATAGCTCTGTCTCTGTTCGCTCCTCTGTTCGCTCCTCACCATCACTTAAATATGGA
AAATTTCTCTGAACGATCCTAATTGCCGGCACACTTATATCGCCACTCATCATAGCCATATATTCTGGCT
GTAATTTTATAAAATTTATGATAGCCACATTAGCCTTTGAAAATATTATAAAATTTTGTCTCTCACACTT
AAAACGCTTGCGTGCAGGACTTTCTCGCCTTCCGCATAAAGAACTTGGAACGGTAGCATTTGGTTCTGAA
GGCTCGCAGGAAGCACATGTGCTACGAACATAAACTAAACGAAAATGATAAAATGCAAAACATTTAAGGA
TGTGAATGGAAGAGAACACGATTGGATTCCCGCAATTAAATTTACTTTATCTTTATGAAGAAATTGAAGA
TAAACGACCCTCACGAACCCGAATAATAACAATTTCGGTTGAAATTTTTACGGTCCTAAAACGAGCAGTG
CTGGAAACTCATCACTCTCTCTCATCCCTTCTTTCTCAAAATTTCTCTCTTACAGAACAGGGCAGTGGCA
ACAGGTCTCATATCAAACTCTACTATTCCAGAACAGTGCAGAGGAATTCTCTCTCTCTTCTCTTACAGGA
ACAGGGCAGTAGCATATCTCTCTTCACTGGCATATCTCTTCTCTTCTCTCTTCTCTCACAGGTCTATATG
GCTATGTGATGGGTAGCTGATGGCCATATATGAAGAGGATACAGGAGGAGAGGACAGATCTACGGCTATA
TCATATACAGATCTATGGCTCTTCATAGGCATAACTCTTCTCTTCTCTCTACCCCCACACCCACAGCTGG
AATTATCCGCTCTATTTGAGCAGAACTGAGATTTCTCTCTTACAGGAACAGGTCAGAGGAATATTCCCTC
TCTTCTTTTTTCTCCTTCATATAATATATTTCTACTGCGAAATTCACTCTTTCGCTTTCTATTTCCTGAT
AGATATTTGGCATTTTTAATTGGCAGTTTTTGATATTCACTCTCTTCTTTCTCTCCTTCATAATATATAT
TTCCCCACCAAAATTCTATCTCAACGGAAATTCCGCATTTGAAAAGTTGGCAAGAGGAAATCTCTCCATT
CGTGGAACCGACACGCCTCCTTTGAGATTGATTTTCTGATAATGAGCAAAACAAACCTTCCAAGACATAT
AATATTTGGAGCTCGTGTTTTCAAAATGAAAATAGGGTTTAAACTCGTTTTCATAATTGTAATATCGGCT
CTCTGCTCTTCTTTTCGGGAAAGAAGGAAGGAGAACCCGCCTTATCTTTGCAATTTTCTATCTCATACCA
GAACTCTCCATTCCTTAAATGGCGGGATTTCCTGCGAGTTTCAGAAATGCAATTTTCAAGTTGTATCATC
TCCATAGAGGAAGCTTATTGAGAATTTCGGTTCGGGATCTGCGACCCCACAACGAACTGTCCCTTAGGAC
CGAAAGCAAGATTTAGGACCGAAACTCCTCTTCTGCAGCAAGCGCTTCGTCTTCAGCTTTCAAGCGTTTT
ATGATGTTGTCAATGAATACTTTCAGAGCGAAAGCGACAAATTCGGAATCTCGGTCTGATTTTACCCACC
CTTTTGAACGACAGTATTCTTTTGCTGCGAGGAAACGAAGCCGCCAGGAAGGCGGGAGTGAGACATTGAC
ACGAACTCGCATGCTATCATAAGCTCTCTTACGACCACGCTTATATCCGCCTTGAACAGCCTTATACAAC
CGCCTTGCAAGGTCTGGACGCTCACGAGCAACCTCTCTCACTCGCTCAAATATTTCTTCAACGCTCCTCT
CAATCTCGGCTGAAATCCTCTCTTCTTCCTCCGATTTTTCCGCCATTTTTCACCACTTTATTTTTTCACC
ACTTTATTTAGTGAAGAAGAAAACAAGTGACTATTCATTTTTCCGACACAGAAAAAGTGGGAAAAAAAGA
AAAAGTGAAAAACTCAAAAAATGACATCACCGTTCTTCCTCTGGCTCTTCCACCGCATAACCTCGCTCTA
TGAGAATGCGTGCATTTTGCTTTGGAAGCCGTAAGAGCTGACCTTCCCGCTCTAAACGATAAACTTGCCC
GTCAACGCCCAGAATTTCGTGCTGTTGCGGTATTCGTGTGAGCCTAATCGTTACATACTCTTGTTCTTCC
TCCTCTTCCTCCTCTTGCTTCTTCAAACGAATTCCTTTCCAAGCGGTTATTCTCACACCCGCAACTTTTG
GACGATAACTTTCCACTCTGCAAAGTTGGGGTAATCTTCTTCCTACAACGCCTTTTGAGATTATCGGAAG
TTTATTTTGCCTACAATAAGCGGTGTATGCAGCGTAAAATTCATCTTTTGAAATCCATGCATCAGGTGCT
TCTTCAACGCATTCTTGGACAAATGCTGCTAAGGAGTCAGACATTTTGATGTATTGCTCACGAGCTTCTT
CCGTTGAGAGGCTGCGACTGAAATCGCCTCGCTCAAGAAGTCGCTTCAAACCTTCAAGTGCGAGATTAAG
CAGACCTGAAAGTTCCTCCTCTGTTGTGAGCCTCTTCATCAGCTCTTCTTTCGGCTTTGCACGCTCTCCT
TCAAATCTGTTCGGGAAGTTTATGATAATCCATCGGTCAAAAAACGCATCAGTTTCGTCTGTTGTCATCG
GCAGCTGATTGCAGCTGAATATTAATTTCGCATAATTCTCAAAGTAGAAGGCATCTCTAAATTTTCTCTC
ACCACGAACAGTGTCTTCGCCTGTGAGCATTTTGAAATCACCAGTATCTTTCAACGCTTTCGGTGGTAAG
TCTGCGAAAATATTCGCTAATTTTCCGTAAAGTTCAGCTTTAGCGAACCTGTCCTCTGAAAGTTTTTGCA
GCGGAACATGCGACACATTCTCTTTTCCGAGAAAAGCCTCAAAGAGGGCGAGGAGCGTGCTTTTCCCGTT
TCTACCGCTGCCGACAAACATGAACGCTTTGTGGAGGGAATACCGCTTGTAAAGGGTGAAACCGAAAAGT
TCCTCAATAACAGGAATGTCTTCTTCGTGGAGGATTTCTGAAAGAAACTTGCGAATTTCAGGACAGTCCG
CTTCTGGGTCGTATTTCACTGGTATTCTCACCGTAAGTTTGTAATCAGGCGAATGCTCTTTGAGTTCCAT
CGTTTTCAGGTCTAAAACTCCGTTTTTCACGCAAATAAGGTAGAGATTTTTGTCAAGCTCCGACCTTTTT
GTATAAGTGCTTCGTTGGATATGTCCTATGACCTCATTTACTCTGTGCGTGTTTGCTTCTTCTCCTAAGT
ATTCCTCGCAAAGTTTTTTGATAAGTGTCTCACCACCACGCTTAAAGATGCCTTCGCTTTCATCGTAATA
TAAGATTTCTTCGGTGTCTTCTAAGGTGAGGAATGTGTACTTGCTCATGATTTCATCCGCAAGTCGTTTT
GCGATGAATCTTCCCCTTTCATCAAAGAACGATTTATGCTCCCTCCTCTGCTCCTCCCCCTCTTTCCGAC
CTCTTCCGCCCCCTTTCAGAGCCTCATACTCCCTCAAACTCTTCGGAATTTGAATTCCTACATCAGAGCA
GATTCGCTTTATTGCTTCCACAGTGCTGATGTTGAAGTAATCCCTTACAAATTTGACAACATCACCACAC
GCTCCGCAACCGAAGCAGTAGTAGTTTTCTGAATAAACGGTGAAAGAGGGTCTGTGGTCGTTGTGGAACG
GACATATTCCTTGCGAACAAGTGCGATAGTCTCGCAGTTCAACATGTCTTGCGATGTAATCCCTTATATC
CACTCTTCGCTTGACTTCTTCAATCGCCTCCTTTATGAGATTTCGCTTCTCTTCTTCGCTCTCTTCTGTA
AGTTCCTCAGCAGGAACAGGCAATCTCTCCTCTAAAAGAGCGAGGACATCATCCACACGAGCTATCTCTG
CGTCTTTCAGCACTCGCCACTCACAACCTTCAAGCGAACTTGGTGGAATCACGACATAACTGCCTTCCGC
CTGAACATCAATTGGAAATCCTTTGAACTTCGGAATCTTCCGCAAAGGCGTTTGTGTGCGAAAGTAAAGA
TGAATGCCTCCGCTCTGCGTCTCAACTGTGAATGTCTCTATGTCCGCAAAAAAACGCTTGTAGAGGCGTC
TGTCGTCAAAATCAACAACGCAAAGGTTGCCTGAAACCTCACCGCAGATGACCGCAAAGTTGCACCCTTC
TGGAAAGCCACCGTCGTATCGCTTCGTTTGATATTCTTTCCAACGAATCAGCGGCTGCTTGCTGTTCGGC
TTCAAAGGTATGATGTTCGCCTCTCTGAGCTGCTTTGGAATCCGCTGTAAAATATCGTTATGTTTATATA
CACGAGAACCTAACCTCACCTCAGAGGTGAGGCGGTGGCGGCGTTTTTCCATTTTTTCCTCACCTCCTAA
CTTACATCCGCTTCATTTTCATGAACTCAAACAACCCCTTCAAATAAAACTTTCAGCACCATTTCCACTG
GAGAAGAGGGGAAAATGGAGGAGTTACCCCAATAATCATGTCATTATACCATCAGGTTATATGAAATACC
TTCAATACTTTCAACCCCTTCAACCTACCTCCCCCATATCCCTACCCTATTACCCCCTATATCCCTCCCT
TATACCCCCTCTTCCCTTTTCTGCATAGAACCTCCCGCTTATTTTCGCAGTCTTACACTTCTCGCACAGA
TAACCGACTGCGAGCCATCGTGACTTCCACCTGAAGTCGTTCTTGTCAAAGTCGTGTCTCTCTCGCTCAG
AAACACGCACATAAAGCGTCCTCGCAACGCTCCCGCATTTCTCACACCGCACACGAGGCATATTGCATAC
AATAACTTTTATTGTATATAAAAGGTGAGAAAGGACGGTTCTGCGTTGAGATAAGTGGGCATGTCAAGGA
TTAGAACCTTTCTTTTGCAAAAAGAGCAGAGGAGCGAAGAGTTTGGGAGAAAAACGGCTCTCGTTTGATT
TTGGAAAACTTCTCTGCGACCTCCTTTCTGCGAAAGAACAAATTTGAGGGCATGTGTCAAGGCATGTCAA
GGTTCTCCTCTCTCCTTTCGCAAAAAGGGCTGGTGTGCTTTGAGATGTCAAGGATGTCAAGGATGTCTCT
ATATTCTTTTTTCTGGAAGGTGATGTGGGTTTTTTTTTGTGTGTGTTGTTTTTTGTTGTTGTGTGAGTAG
AAATAAGAGTAAGGAAAAACCTTGACATCCCTGACATCTCGCCAATCCTCTCTCCTTTTTGCGAAAGAAC
GATTCTAATCCTTGACATACCCCTCTATCTCTTCTCTCCTCCCTTCTCTGTCTCTTGTCTCTCTCCTCCG
ACCTCCAACGGTCCTAAAAATGAAAACGATAAGCACTGATGCTTACGGTCCTGAAAACGACCCTTAAGCC
TGCGAACCTAAACACTGTAACGGGAAGTGCAGAGACGGTATTTATATATGCGTTTCAAAATTTGAAATGC
AGGGGGATCCTACTCACAATACTCTCCTCCGTGATGAACGGCATATCCCCCCCTGCATATGAGATGGAGA
TGCTGAGACGGCTATGAGGAAGCTTCCATGGCTAGCTCGATTTTAAGTCTCAGATTCTCAGCTAATGTTC
GCACATCCCTTGCTTGTGTTGATCTAAATATTAGTGAATATGTAGTCTTATCCCATTTCGAAATGCCTAC
TCCACCTCTAAACTCTGAATCGGGGTGATCTGGTGTGTCCATCTTAAGATGAGATAGCACTTCTCTCATT
ACATCCATCGTTATATTTCCCTTCTGGGTAACACAAGTTGAATACACAAATGGGAAAAGCATATGGAACG
CATTTAAACCTGTGTATGTTGTTATCGTGTATTGACCTGGTTCCACGAAAGCTTCTGGATACAGCTCGTA
TATAGCATTCCAATAATCAATTAACAGCTGTGCGAGTATTCTATCGTCCATGTTCGAGAATGTTCTATCC
TTAACGATGTGCTGCAATGACTGTGCAAACGATTTCGCTTTAGCTATGTGCCTCTCTTCTCTTTCTTCAC
CAACCCTCTGAAGTCTTCCTCTCCAAACACTTCTCGAATCTTCGTTTATAATATTTGTGATCTCCATTGC
TTTCGCCTTCCAAAGTTCGCTGGGCTTGATGAGCCCTCTAATTGATTTGGCAACATTTTGTGGTAAGTTT
CTCCTATATACCATTTCCCTTAGAAGTTCAAACGCCAAATCCGTTGGAACACTCCTCTGCCTTGCATTAA
CAATGTAAAAATGAACCATTTCCATCATTCGATCCACTTTAAGAATTGTAATCGGTAAAGGATATTCTTC
AATATCTTTAGCCCAATTTTCTGATATTTTGCCAATAAGCCTCCTAGCTTGCTTTAAGCTTTCAACCCTG
TGCTGTCCGTCGATTATTATTAGCTTAGCGGATGCTGGAATTGTTAGATGTCCTAACTCCATTCCATTAA
ACCTTTCCTTTGGCTCATACTTTACTGAATCCCTTACATTGACCAATATCGATGTCGGGTAGGAACCAAT
CTCTCCTGTCAGGTATTTCACCATTTCATTGTTTATCCTATTAGCATTCGGTTCTCTCTGATAGCCTTCC
GGATTTCCTGGATGCCTTCGATCTATATCTCCTCTCTCCTCAAGGACCTTAAGCGGCAATGCCGTTATGT
ATAGCTCTGTCTCTGTTCGCTCCTCTGTTCGCTCCTCACCATCACTTAAATATGGAAAATTTCTCTGAAC
GATCCTAATTGCCGGCACACTTATATCGCCACTCATCATAGCCATATATTCTGGCTGTAATTTTATAAAA
TTTATGATAGCCACATTAGCCTTTGAAAATATTATAAAATTTTGTCTCTCACACTTAAAACGCTTGCGTG
CAGGACTTTCTCGCCTTCCGCATAAAGAACTTGGAACGGTAGCATTTGGTTCTGAAGGCTCGCAGGAAGC
ACATGTGCTACGAACATAAACTAAACGAAAATGATAAAATGCAAAACATTTAAGGATGTGAATGGAAGAG
AACACGATTGGATTCCCGCAATTAAATTTACTTTATCTTTATGAAGAAATTGAAGATAAACGACCCTCAC
GAACCCGAATAATAACAATTTCGGTTGAAATTTTTACGGTCCTAAAACGAGCAGTGCTGGAAACTCATCA
CTCTCTCTCATCCCTTCTTTCTCAAAATTTCTCTCTTACAGAACAGGGCAGTGGCAACAGGTCTCATATC
AAACTCTACTATTCCAGAACAGTGCAGAGGAATTCTCTCTCTCTTCTCTTACAGGAACAGGGCAGTAGCA
TATCTCTCTTCACTGGCATATCTCTTCTCTTCTCTCTTCTCTCACAGGTCTATATGGCTATGTGATGGGT
AGCTGATGGCCATATATGAAGAGGATACAGGAGGAGAGGACAGATCTACGGCTATATCATATACAGATCT
ATGGCTCTTCATAGGCATAACTCTTCTCTTCTCTCTACCCCCACACCCACAGCTGGAATTATCCGCTCTA
TTTGAGCAGAACTGAGATTTCTCTCTTACAGGAACAGGTCAGAGGAATATTCCCTCTCTTCTTTTTTCTC
CTTCATATAATATATTTCTACTGCGAAATTCACTCTTTCGCTTTCTATTTCCTGATAGATATTTGGCATT
TTTAATTGGCAGTTTTTGATATTCACTCTCTTCTTTCTCTCCTTCATAATATATATTTCCCCACCAAAAT
TCTATCTCAACGGAAATTCCGCATTTGAAAAGTTGGCAAGAGGAAATCTCTCCATTCGTGGAACCGACAC
GCCTCCTTTGAGATTGATTTTCTGATAATGAGCAAAACAAACCTTCCAAGACATATAATATTTGGAGCTC
GTGTTTTCAAAATGAAAATAGGGTTTAAACTCGTTTTCATAATTGTAATATCGGCTCTCTGCTCTTCTTT
TCGGGAAAGAAGGAAGGAGAACCCGCCTTATCTTTGCAATTTTCTATCTCATACCAGAACTCTCCATTCC
TTAAATGGCGGGATT

>FWV227
AAGCAGTAAGAATGATAGAAGAACAAATGGGACAACAAATTAAATGGTGGGAAAATCATTATTTCGCACC
TGTACACCCTCAGAACATCGTATTATGGGTCAATTCCTCATCGTGGGACGGACATACATGGCGCAATTTA
GCGCCTTCTTATAGCGATAGAAATCACGGCACATTAAAAAACGGCGTTGGGATTGGCGAGTTAATTCATC
CGAGTGGTGTTTTTGGTGCTGCTTTGAATTTTGATGGTTCAACAGGCTACGCTGATTGTGGGAATGATGA
CTCTCTCAATATACAGAATGCGATTGCGATTGAGGCGTGTGTGAAACCTGATAATGTGTCTGGAGAAACT
TTCCCCATTTCTAAAGGAAAGTATAATTATGACGGATGGTATTGGCGAATTGATGATGGTGTCTGGCGTA
TACAAATAAACAAAGCAGGTGGTCAAAAAGTATACTCAAGTGGCAAAATACTCTCTATTAGTATTTGGTA
TCATCTTGTAACAGTAATAGATAATACGAATCTAAAAATATATTGGTATAAAAATGGAGATTATATTACT
ACAACTAATATGAATTGGGCATTTAGCGGAAACACAAACAGACATTGTATTATTGGAGCGTATTATTCAG
GAGATTATAATTTCAACGGCCTCATCGACTCCGTCCGCATCTACAGCATAGCTTTGAGTGCTTCGGACGT
TTTTCATAATTACACGCATTCGCCTATATACTACTTACAACACAGTATTGAGCCGTTAGGGTTATTACAG
CACTCGGCACAGCAACTTGCACGAGTGGTGGTATAAGTTTTTTCTTTTGATTGTTTATTGTTTATGCGGT
AGTTTTATAGTAACTATTTATATAGTAATGGATTTTTATTAATTGGTGATGGCAATATGGAAGGATATAG
AAGCGTGAGTTTGAAGGGGGAAGTGGTAGAGGAACTACAAAAAAGAGCAAAGAAAAGAGGTATGAAACTT
TCTCCGTTTGTAAAGGAATTATTAGAGCGAGAAAAGAGGGGGGAAGAAGGGGGAATAACCAAAAAAGACA
TAGAAGAAATAACACGGAAAGTAGTAAGAGAAGAAGTAACAGCGATATTGGAGGAAGCGAGAAGATGGTG
AACAAGGAAGAAAAAATCGAATTACCGATTCCAAACAATCTGCCACGAAATAGGTGGTTTCACATAACTA
AAACTTTTGGCATGGGCGAAGACAAAACAGTTATCAGTGATCCGAATATGGATAATCTTGAATTACTAAA
TCGTGAATGCCCACTCTGCAAGTCAGTTAAAATAGAAATACGTGCTTACGATGGTTTAGTTACCGGAAAA
TGTCTTCAATGCGGCATGATATGGGTTGAAAAATAAAAAATGTTAGTTAAAGAAGAGCGCGAAAAATTAA
AGAAAGAATTGGAGAGAAGAATAAAAAATCTGGATATAAAAGGAGATGCAAAAGAAGATTTATTAACCAA
GTTTTACGAGTGGTACGATGCTGGATTCTTATGTTATTACTGTGGCGTCAAGATGGAATTGAATTTTGGC
ACGGATTTAAGCTTTACCTTAGATCATGTTGTCCCGAAGAGTAAAGGCGGTGAAGATACCTTAGATAACC
TAAAGTTTGTTTGTTGGCGATGTAATATAACCAAAAAGGATAAAGGTGTAGAGTGGTTTATGAGGAATCT
TAAATTGTTACAAGCAAAGAGGAAAAAGAAAATACACACTGTCGAATTATCAAAAGCGATAAAGAGAGCG
GTAAAAGACAAGCGAGTAAGAGAAAGCTATAAAGAAATATTCAAATTTGTGGAAGCAAAACGAGGCTAAA
TTTTAAATGTTTATGGTTAATATATATATGATGGAGGTGAGCAAAAAGCGATGAAAGAAAAAGCGATAGC
TATTGGCATACTCGCAATAATCGCCACCGCGATAGCGTTTTCCGGTGTTGCGCTCGCCGCACAGACTACA
TTTAGCATTGCCGTAAGCGGCGGGTCTGTGAGAGCGCATACCGTCAGTCAAACCACGACATACGGTGATC
TCCCTTACGATGATACGCGATATAGCATGGATGTATTCGCAATCCATGCAAACGGGTTCGGTATGACGCA
CTCGCTCGATTCCGATGACGGTATTGTAGAAGCACAGACCGGGATGCAATATACACCTGCAAGCAATTTG
AAAGTCGTATGGCTTGAGGAAGAGTTGAGGCGAGCACGTGTTGCAGAAGGCGAGAATATGTCAGTGTGCT
ATTCGGGGTCTGCAAAAACGCGACTGAACGCACAGATGCTCGGTTATGAATCCGCGGCTGTCAGTGATGA
TGCTAATCTCATGTTCGCAATGAATTCCGCTGGCATTGGTAAACTGAAAGCACAGACGACAGAAAGAATT
ACAGAAGGCAATATTAATGGCACTTGGACGGAATCAACCGCAGTGAATGGTTTTAGCATACGTAGCGGAA
TGTTCAATTCAACATTGTCGTTTAGCAGTGAAATACCCGAATACCCGCCAACTGCGGCACCTCGTGAGTG
TGTCTTGTGCCCGTTCTACAAGCCTTGATTGATACATGAAGAGGGGGTTTTATTACTTTCCCTCGGTTTT
ATTTTTTAACTTTTCTCCCGAAGAGGAAAAAAAAAATGCATCAAAATATGACCGTAGAGGAACTGAAGCA
GAGATGTCGAACTTATCCCAGTCCATATGATATTCGAGACATCCCTTTCGCTGCTGTTGCTATCCCGCTC
GCAGAAATACCAGACGAATTCTCGCTGCGGGAACAGCAAACACCTGTGAAGAGTCAGGGCAATGTCGGTA
GCTGCTGCGCTTTCGCTGCTTGCGCTGTTGATGAATTCTTGCATCGCGATCCAAACGTAAATCCGGACAT
TGACCTCAGTGAACGGCATCTCTATTGCCGCCGCAGTAACAAACCAGAACCCGGTATGTATCCGCGTGAT
GCGGCGAAACTGCTAAAAAAAGAGGGTGTTTGCTATGAATTCTGCTGGCATTATATTCCCGATGCTAACC
GTTTATGCGAGGGACAGCCATGTGAGAATGTACTCATACAAGCAGAACAGTTCCGCATTTCTGCGTATCA
TCGTGTATTTAGCGCATTGAAGTCTGTTCTTTTTACTTATAAGTCGCCTATCCTTATAGTTACGCCTGTT
TATGAAAATTGGGTTAATATCGGTGCAGATGGCATCGTACCCATGCCGGACAATTCTAAATTCATTGGCT
ATCATGCGCTTACGCTCACGGGCTACACTAAAAAATTCTTTGAATGTAAGAACTCATGGGGTGATTTCGG
CAATGACGGTTATTTATTTATCCCTTGTCAATACCCCATCATCGAAGGCTGGGTGTACGAAAAAGGGCAA
GAACCTGAGCCTGAACCTGATAAAATTTCTATCTTATCATATCGTATTGGTACAAAGCCCTCCATCTTTG
GGCTGCCTGTCTCTTTTGAAATCTATTCCCCTGTCAAATGCTGGCTGCGGGCATACTCCGAAGGAAAGAA
GATAGGCTTCCTGAAACGTATCTCTACTGGGATTAATCATGTTCGCATTTATGTCCCCTTCAAATTAGGA
AAGACGTCTTTTTCGCTTTTTTTCGCACCTCGGTTCTGCTTCAATGACGATGAGCTGCTTGCTTCTTTCT
CTGCTCGTCTCGTTATCTCCGCTTCGCTTTCTATTTCTTGACCGATTGTTTGCGAAATTTTTTATGCTTC
TTACGATTATTTATTTTTGATCAAAATGGCACGTTTCACAAGATGCTCATTCAATCGCTGGGATGGCGAT
AGGTGTTATGTTGATTTCTCTTGTCATGGTCTCACTATTGATGACCATTATACTGTGTACCCGATATATG
ACGATCATACAGTTGGAAGCTGGGGTTTCCGCTCACCTTGGATCTACTGGAACGGCTCCGGCTATATGCG
TGGTGATAGGATTGACGATGGCGACTGCTATATAGAACTGCGCTTGTGCCATGACCACGACCCGGAAGAT
TATGAAGACGATTGCGAAGTGTATATCCCGCCTCGTGTCGCCCCTGTCTGCGAACAATGGTTCGAAGCAG
TCAATGAATATACCGAAGATCCTATCAAGGATGTTCTTTTCCACATCTCCTCCGGCTTGTGGTGTGTTAC
AGCCGCAAACGGCAAATGTAAAATTAATTTGACTCGTGATAGAGAATATACCGTTCGTATCTCTCATGAC
CGGTATGAATCAGAAAGAGAAGATTTTATCGCTTGCGAAGAAGACGTCTTCTATATTCCCCTTACGCCAA
AGGCATGTACACAGCAATTCCAAGTGAAGGATATTGATACTGATCATGTCATCAGACAGGCGAAAGTACG
TGTCGATGGCAAGGAATGCTATACTTCTATCTTCGGCTCTCCTTGTTCTGTTGAGCTGCTCTGGGATGTC
GATTATGTTGCGGAAGCCTCGAAATCAGGCTATTTCCTGTGCCCTCGTAACGCGCCGTGTTATGAAGCTA
ACAAATGCTGTCGTAAAACTTTCCGAGCTTGCTCCGGCAATACTATTACGCTATACTTGAAAAAGAAGAC
TGCTAAAATTACTTTCGCTTCCACACCTGACAATGCGGAAGTTTTTGTTAATGGGACTCATATCGGGCAT
ACGTGAAAAAACTTTTTATATATCTATACCTTTTTTATTAACATGCATCGTGTGGGTTTCTCGATTACAC
GCGAACTCGAAGAAGGCGCTCATCACATTAGATATGAGTTAGCTGACTACATCCCTGTTGAATTCGATAT
TACTGTCGTTGCGGGAGAAGATAGAACTTATCATAGAACACTTACTCCGTTCTCTTACGATATGAAAATT
GATCTCTCTAACACTACTCTGCTTGATTCTCATGATGTTCTCAGTGGCGAAACCGCGAATATCAAGTTCT
ATATACGAAATAATGGCAATGTCGGTTCTAAAGCGTTTTTCAGATGGTATCTCGATGGCACTCTTGTAGA
AGAAAATGAAACAGACGTTATTCCCGTTGGCTCGCGTACCAATTTATTCACCATCCCTATCGCTACCGGT
GGATTATCTGCTGGCGATCACGAGGTCAAGTTAGAAGTAGGTCCTTCCGGTAGATCTGTTACCGATACTA
AAACAGATACGCTGCATGTGATAATGCCCGAACCGGTCTTCAAGATAGTTTCTATGTCTGTTTCGCCAGA
TAATCCTCGCAGAGGGCAAGATACAGTCACTGTTAGCCTTAGGATCAAGAACGAAGGTACCGGCGCAGGA
AAGTGTGACGTCAGAGGGATCTTAGATGGTACTGGACTGCCACCTGCACAAACCGATACAATCAACGTTG
GTGCGACCATTGACTTTGATTATCAGTTCCTTGTTCGTGCTGATACCTCGCCAGGCGATAAAGAGCTGAA
AATCGATATCGGGCGGATTAATATCGCCGTTCATGATTCTCGAACCACTACTATTACAGTACGCCTTGGA
ACTGCTCTAATTACCTTCGCTTCCACACCTGAGGGTGCAAGTGTCTATGTCGATGGCGTCTTTATAGGAA
CGACATGAACCGCGCGAAAAAATATATATCTTTCTTCTTTTTTCTTTTATCGTTATGGAAGCGCAAAAAC
TTGACCTCATCAAGAATATTCTCAGCAAAGAGCAGCGATTAGAAGCAAAGCTTAAAAAAAATCCAAACCT
CGCACCTGAGATCTCTCCTCAGCTCAATGAACTCTATCGTAAGCGCGTGCAGCTTGAACGCGAGGAATGG
GGCTGTGGCGTGCAGCGCAATCTCTGGAACGTTCTAAAAAACGTACTCCTCGAACAAGCTCATCTTGAAC
AGATGCTTAATGATGGTATCTCTGCTTCTCAGAAAGCTGATATACAGCGGTTGCTCGATATTACTCGAAA
TAAGCGAGATGTTCTCGTTCAGAACATCGAGCAGACTCGCGATACTTCTGTCTCCTGCCCTATTCTACCG
AAAGGTGAATCTCCCTCTGATATCGCTTCCTTTGTACGTGACCGCTGCGATCAGTATCTTAAAACTAAAC
ATAAAACATCCAAAAAGCAAGAAAAAAATAAAATTAAGCGCAGGGAACTTATTCGGCTCCTCGCTTCAGA
TATGTTCTGAGAAAAAAATGCCTTCTATTCAGTTCCATATTTCGCATTCGCACTCGCCGCCTGAAAAGGC
GCGGAAGATACATGAAGCACTTGATAATATCGCCGGGCTGCCTTTCTTCGATATGCGAGTACATTCCAAA
TGGCGCAAACTCACTCATCAACCACTCATTGCTGCTTATATTGGCTTCCTCTATAATGGTGTCGATGGCG
CTGTTGATGCGCTTAATCATCTCCGCGATGATCTCATGTTCTCTCATATCTTCGACCGTTTGGAACAAAA
ATGGGAAAAAACCGTAGAAAACCAGCAAACCACCGATGCCGAAGCCGAAGACTCAAAAAATTTATAAGAG
ATGAGAAAAATAAAAACTCAGAGAGAAAAATAAAATGACAAATTCGATCACAAAAGAACTTGTTGCGGGT
GTGCATTCTGTTCGCTATGAGCTCGAACACTATTTACCCGCTGAATTTGATATTTCTGTGTCTCCCGGCT
CTAATCGTTCTTATCATGTTACTTTGCATCCCTATACGGCTGATATGCTTGACCTCACACAGTCTGAAAT
ACCGGCAGAAATTTATATCCTTATTCCTGCTTCTTTCTCCTTCTTCGTTAAGAATACAAGTAAAACACCT
TTGAAATTCCAGTGTGTACTCGCTTTTTCCGCTATTGACTTTGATCAAGACTTTGAATTTGAATCCGAAT
GGACACGCACACGTGTCGAGCCGGGACTATCTGTTTCGCTTCCTGTTTCTGTTACTATGCCCTTAGAGGC
TATACCGCCAGATCGTGATTATGCTTCCTACGATGTTTCTGTTCGTTTGTTTGCCTCGATCTGATCATGA
CTGAAAAAAGTTTAAATATTTTGCCTTCTTATAAAACACTAAGAGTAAGATGCCAGAAGAGCGAAAGATA
GAAGTTCGGAGACCGCGTGCTTCGCCTTGCCCGCCTTTAGGCGATGTCACCGATAATGGCGTTATTACTG
AGAAGGATGCAGAATTAGTCGCAAAGTATGTTATTGGTGTCCCCTTTGAAAATTTATCTTCTTATACGCC
TCTTTCTGAATCAGAATTCCGAAGACGAGCTGATGTTGATGCCGATGGACTCGATATGCGTGACTCTAAG
CTTATTACTCAGTATGCTCGTAGCGAAATCGATACCTTCCCTGCTTGCGCTCCCTCAACAGAACCATGTG
CCTATGCTGCGGGGGTTGATCATCCTGTTTTCAAAATAGTCCCCGGCTCTGCTTATCTCGTATATGACTC
GAATAAAGTATATCCAGGAGACATCGCAACGAATGTACCCGAAGGAACTAAGATTCTCTACAATGTAGAA
ATAGAAAATAACGGCGATGTCGGTGGCGACTGCGCTGTCCGCATTGATTGTGGAGATAAAAATTACCTAC
GAGTTACTTATTTTATTTCGGCTCATGATACTCTCCATGCCTATGCTGGGTCTTTTGTCATGCCTCCCTT
ACCCGCTGGTATTTCTTCGTTCAGGCACTACTTCCAAATCAAAGTTTGTCATGCACAACCAAGTGTCGAC
TGCCTTCATGATCAGACCGACCCAATAGTCATTGAAGAGATAGAAAAGGAGGCTCGTCCCGGCGAGCTAA
ATGTGATTGTTCGGCATGAATGGTCAACCGGATACTATTTCATAACTCCTATTGTTTGCGGCTGCAGCAC
TGCAAAGTGGCAAGGTGAAGATCGCTACACTTACCAAGTTGTATTAACAAATAAATACGGAGTCTTGCCC
AGCGCGAGAGATAGGTGGCGTACTGTGGATGCTGACAATCCACGTACTTCTTGGCGCTTAACTGAAGACG
AAGTAAAGGATCTAGATTGGGGTTTTCATGTAGTTCTATTCGTTAAAGACAAAAAAGAAGATAAAACTAC
GAAAGAATTTGATAAAGCTTTCGATATTCCGCCTCCTGAAGAGATTACACCCCCTCACAGAAAAGCTGCT
ATTTACTCTGTCTCGCCGTCTCCTGATGAAAAAATTGATCCCGGTGAACGCTACACGGTCGATTTAGTAA
TTAAAAACGTGGGCAAAAATGCAGACATATTCAGAGGTATTGTTAAAAAGGATGGTGCTGTCATTTTGGA
TGATACTACGGCGTTGCTTAAACCCGGCTATACCGGAACTATCGGCACTCGCACTTATACTATGGGCAAT
TCTCCAGTTACTTTAGAATGGTTTGCATATCATCGCTTACCTGACGGCTCATGGCCGGCAGAGAGTGATT
ATGACGATTATCGTCGTATGGTGTTCACACCCGGTGAAGCGCCTGCTCCTCCCGGAGAACTCGGTATTAT
TGCTGACCATTACTGGACTGAAGATGGACTCCGTATTAATGTCTTTGTTCCCGGCTGCGGCACTGAGCGA
TGGGAAGATGATTATCGTTATCGATACTCGCTTAGGCTAACATATGCTAATGGGGGGTTTCCTGATTGGG
CACACAGGCGTTTTGTGGATGCTGGCGACCCCACAACTTATTGGATTGTTACTGAGGAACAGGTGGAAGA
TTTGGGCTGGGAATATAATATAGAATTATATGAGATTGACTATAAGGAAGATAAAAGTACGTTCATACAA
AGTGTCCATCAAATTATCAGCAAACCCGAATTACTGGTTTTGAAAACCACCCAACCCGGCAGAGTCACTC
TGTGGTATGAATTCGAATCTTTCCCCTTTGTCGGTGGTAATATTCCTATACGGCAAAAAGATTGGGATTG
CAACTCGCCTCCTTGTTCTTTCTATTTCACGCCTGACGATGGACTTAAAGTAGGACAGCAATATGCAGCA
TTCTTAGATGTATTTGAAAAAGGGATGTACGAAGTTACTGATGAACATATTTTTACTTATGAAGGTGGCA
TCAAGGTCATAGATGTTAAGCCTCGTACACACTACGTTTCCCCTCTTTGCGGGTGGTGGATTATCCCTGC
CGACCCGGATGAGTGCGAGTTGTTCTTCGCTACTTTTATGGATGGCATTTATGTTGCCGATGAGATGTCT
GTCATTCGTACCGGCAAAGATCTCGCAGGTAATCCTCGGTCGATGACTATTCTCGACTGGTTATTCCTCG
GTCTTGTGCTTGTTGCTACTGTTACACCTTTGCCTGAGGGCTCAATAGGTAAAATGGCGAAAGAAACCTT
AGGGCAGTTCATTAGAGCTGCACGGAAGAGCGCTCCGGGTAGGAAATACGTTGCCAATAATGCTCATAAA
ATTGCTGAAGCTATTATCAAAGGTTCTGATGAACAGATCAAAACTATTGTCAAAGCGGCTGATAAAGGCG
CATGGGATAAGGTCGCAATGGATGTTGATGACATCATCCTGAAGCCTTATTATTCGGCTGAAGAAAGTTT
CAAACGTGGTATGGACTGGCTCGATGATGTTTTGAAGAACAAACAAGTCGTTTCGCCACAGGAATACTTT
GTTGTACAGAAAAAACTACTGCGTGAAATTACCGTAAACGCCGAGACGCTCGGTAATGCTATTATGAGAT
ATGAAGATAAGGTTATTCGCGCGCTCGATATGTTCCCTGATGAATTTGACCGGTTCTTTGATGATATTCT
CCGCGGTACGCCTGAACTAAAATCACACGGCAGGAAGCTTATTACCGATTTCCTTAAACGACCGGATCGT
GCTATCTCTAAAGAGGAAGCGGTGCAGTTGCTCGCTTTGTATCAAGATGATATTCACGATGTCGCCAGAA
ATATTGATCCAGATGATATTAAAAAAATCGTTTCTAAACTCGAAGACGGGGGCATGGATGTCGCCGCAGA
AACGCCTAAAATCGCTTTAGACTTACAAGGAGTAAGCGATGAATGGGCTGCTCGTATCGCTGATGGGCTC
CGAGCAAGCACAAGAGCACCACAAACTGGTGTCGGTGATGCTCTTTCTTCTGTTGCTGAAGAGGTTGTCT
CGACCAGCAGACCCATACCCAAAGAAGCACGTCCTGCTGCAAATAGACTGCTCGGCAATATTGTAATCGA
TGGCACTCAACCTTCACAAAAAGAATTAGATGCATTCAGGGGTTTCTTCGGGCTGGAAGATGAACCCGAA
TGGAAACCTTTTTTCGAGTGGATAAAAGACCAGATCAGAAAACAAACCGGACTCGATTGGAATACTGCTC
CTTGGCGACGTAGAATCCAAGCTTTCTTTAGAATGGGCTTGCTATCCCTTAGGCAGTGTTTCATGTTGTT
TATTGTAGAGGAAGCTTTCCAAGTGAACACGTTCAGCCTTTTTATATGGAATCAAACTGTAAAAGGGATC
AATTCTCTCCCGCCGCAAGAGAAAACTAAACTCCTTGACGAATACAAAGCAGCTATTGATAAAGCTGAGA
AATGGTGGTATTGGCTGTTAATTGTGCATGTGCCTTCGATGATATTATGCCCTCTGATGGCGCCAGGATA
CATAGCCTTTGACGCTGCCACTTATGTTCTTGTTCAAGGTTATAAGAAAAATCACGAATGGCTTTCGAAG
GGTATTACATCAGCAAAAGAAGCGGGTGTCGATGGCTATGCCGATATCCCCATACAGGCTTCCGTGGATA
ATGTACTCGTCTATGCCTCAACAGAGCATCCCTTTGCTCCTGCACGCATAGAATCACAGTATGTCGGAAG
GTGGAGTGGACAGTATATTCGTGTGCCTGTAAATGCAAGCAGTGCTTATACTATTCATTTCGTGGCTTCA
AAGGATGGTTGTATCCCTAGCACCTTAGACTATGTCGTTCTTCCAGAAGACTTGGGACGTGTTCGAGGCT
CGCAAGAAGGACCTGTCGGTCGCAATATTTATTTCGAGATGAAGCCTGCATCTAAAATCGTTCCTCAGTG
GTCAGCGTCCAGTCCTTTCTCCACTCGGGCTCCTCCCTCCTCTTCTGTCTATAATTCTACACCTGTCTCT
GCCGGTGGCAATCTCTCTGATGACATTTGGCTTACTGGCAAATTCGGTAATATATACTGCGAGACGAAAC
CCGAAGGAATGAAAGCGTGGATTAAAGGTGGTTTGTTCGCTTCTTGGACTGACCTCGGTATTACAACTAC
CGAAACTGCTTATACTATCCCCATCGGCACGTATAAAGTCATGTTTACTGACCCGAAGAACGAATATGAG
CCATGTCTCGCCAATAGAGGCGAGGATATTACTGTTTTAGATGGGCAATCCACTCATGCATATTGCGAAA
TGGAAGAGAGGCAGATGCCTCCAATCACGACTGAGGAAGTTTCTCTTTATGTCTCTGACACTGTCGATGG
CGATACAGTCGATGCTCGTTTGAATTATCCGGATGGCTCACAGCCTGACATATTCCGTGTTCGTTTGCTT
GGTATCAACTCGCCGGAGAAAGATGGAAAAATTAAGTGCTCGGAATCGACTATTACTAAAGTGCCTAAAG
AATGGTACACAACTGCTAAAGAGTATCTAACGAAACTTGTATATAAACAAAATGTTATAGCAAAAGTAGA
TTTGGATGATCTGTACACCATTCATGAAGGGAATCGGCGTTTACTTGCTGTCCTTTACTATGATGATGAA
GATAAAACCGTAGATGGGATAACTATTAAAAAAGGCGATAATGTGTGCCTGAAAATGGTTCAGGCGGGCA
TGGCATGCTATTGGAAAGTAGGAGAGAATGCACGAGTTGCTGAAATAGAAGATGACCTGATAGATGCGGA
TAAGAAAGCTCGCAATGCTAATCGAGGGTTTTGGGCTGCCGCAGAGGGACTCGGAAAACTTACCGTTAAA
GTATATCATTATGTCAAAGGCGTAAAGACGTTACTTTCGGCTGATTATATCTCCGTCACCGGACCTACTG
GCGAATCGTGGTCGGCTGCCTATAAAAAGACTAAGACTTTCGATATGCTGCCCGCCGGTTACTACACCGT
AAGGGTCGAAGAAGCTTTGTACAACCCTTATGAAGGGCAGCATAAAGTAGAAGCAGACAAAGAAACTATT
GTCGATGTCATTATGAAACCGATTGTAACAGAGGAGGAGGAAGAAGAAAAGAAAGAAGAGGAAGAAGAAA
AGAAAGAGACTGCAAAGTTTATTGTTAATACTGCTATCGATGCTGCTACTATCGATACCACCAGAGAAGA
ACTAAGTACACAGCACGGCATTAAGCAGTTCCTCGATGACTGCGACTGCCATCACAGACCTCCAGAAACA
TATAC

>FWV282
ATAACAAAATGTCTAAACATGAGGAGCATGTATGGCTCGATACCGAAATTGTATTTTCATGTCCACTGTG
TTCAACCGCATTCAGACTCCTTCATTGTGAGCCAGATGGGAACCATAAATTCATATTGGATAAAGAGCAA
CGAGATGCAATAGTTGCAAGGCGCGTTACAGACAATATCGACACAACCTACGAATGGCTCGCTATGAAAT
TCGGGATTACACGCAGTACGCTATTGCATGAGGTACTACGCAAAATAGATCAGGATAATAAAGTTCTGCA
ATGGGCTTCCAAAAAACTGAATATGTCCATTGATGATATTTTACGTGAGGTGAACAAATATGATTGAAAG
GGTAGTAGGAGGaaaaaaaTGAAACATTATTGTCCGCTAAAGCGTAAACGATACAAACGCAATGAGTTAC
TGCAAATCTGTCCAGGATGTGATTTCCCAGCACGCCATTCTTGCCCCGGAATTGTTCTCTTTAAGGAAAG
CGAAAGGCAAGAATATTTGGCATTAATGAATTTAGATTTCATATTAAAACGCTTTACGAAGTAAATAAAT
AGAAATTTAGCCTGGTAGTGTAGCGGACAATCATTTGAGGCTTTGGACCTCAAGACGGTGGTTCAAATCC
ACCCCAGGCTAATCTTTTGTAAACGTTCCCTTTTTAGCAAAAATAAAACATTTTATTTAATTGAAAAATG
ACGACTaaaaaaaTATCTATTGTTATAGAAAAAGATGAAGACGACGAtttttttGTAGCCGAATGTCCAT
CTCTTCCGGGATGTTATACACAGGGGGAAACATTGGGTGAAGCTTTGAAAAACATACATGAAGTGATTGA
ATTGTGTCTTGAAGAAATGTAAACGTCCCCTTTTTAATTCCGCTTCCCGTTTTTTCAAATATGCCATACA
AAACCAATGCAGACTTACCAAAGAGCATTCGCAATAGCTTGCCTGAACACGCGCAGACGATATTCCGCAA
AGCTTACAATGCTGCTTCTGAACAGTATGGCACGGATGATGAAGCACGATTAAACAAAATCGCTTGGGCT
GCAGTAAAGAAAATTTACGAAAAGGTTGATGACAAATGGGTACTCAAGAAAGGCAAGAAAGCAATAGCTG
ATGCCTTGGAAATACATCCGCATGATCACAGACCGTATATGGTAAATGATGATGGCACTACATATAATTC
ATTTGATTTCAATCCAATCTATACAGCCGAATACAATAGTGACGATTGGGTACCAGTCGCAAAAGTCGGT
CAGGCTATGCGATTAGCGGGAAATTCTTCCGAGTTCCCTTCTATTATCTTTCCCACGGCAGAAGGGTTTA
AAAAAGCTGTCGAATTGTTCAACGAACTTAAGGCGCCTGGATATGTGAATAGAAATCACAATCCTGACGA
TATTATACCAGGTGCAAACATAACAGCGCTGAAATTTGAAGACCCTTTCTTATATGCGAAATTCAACGAG
ACCGGTATTGCTGCCATAAATGACGCAGTTAAAGTCGGCAGGAGTATAGAAGCTATTCCATTCAAAATCG
ACAAGGATCATCTTCTTACTGATTTCTATGTATCTGGGATTTCTGTGCTAACAGAAGGTCATACTCCCAG
TTGCACTCCACAAATGGGTTGTGCTGATATTCCCGACATATTGGCAATTTCTGGAAAGCCAAAAACTGCA
CCTATCGATTCTGAATGGTCATTTCGTGCTGCAGACTACACACAAGAGCAATTAGAGCGTGCTTGTGTTT
GGGTTGATACAAGCAAACCAAAGAGCGAGCGTACCAAAAATGATTGCAAACTGCCTATTGCACGACCTGA
CGGTACGATTGTTTGGCATGCCGTTCGCGCTGCCATGGCGGCTCTATTAGGTGCGCGAGGCGGAGTCGAT
ATACCAGCGAAAGATAGAAAAACAGTCTATAACAAACTGGTAGCTGCATATCGGTTATTCGATAAAGAGC
CGCCAAAATTAAAAGGAGGTGATATGATGGGAGAAGAAGTAGTCTATACTGCTGAGCAGTTAGAAGAGCG
CATTGCAACTGCAGTTGCTGAAGTAACGGAAAAACTCAATAATGAACACGCAGTTGCTCTTGCGCaaata
aaagaagagaaagagaaagaaatagctgaaaaggaaaaggaatggcaagagcaattaaacgcaaaagcaa
aagAACTGGAAGAATTGAGAAATCAGATAGCAAACGAAAAACGCGAGCAGATCAAAGCCAAATTACAGAT
GGATGAGGAAGCGGCAAAATTGCTTGAATCGTTTGAAATCCCTCATCTTGATACACTGCTAAAACTTGAT
CTGCCAATCGGACAACAAAATGTAGGTGTTGCAGTCGCTGGTTCGCCAGCATCAGAATCTCAGCAAAAAG
TCAAAAAAGTGGGGAGATGGGATGGTACAAAATGGGTAGAAGAATAGAAGGAGGTGATaaaaaaaCATGA
GTGCATTTTCCGGTATCCAAAAACCGACAAACAAAATTGTTGCCGTTGGTGACCCACTCGTAGCTGATAG
AAAAGTGGGTGGCACAGTAACAAATATGAAACCCGGTAGGTTAGTCAAACGTGGCTCTACTGACTTCGAT
ATTGCCATAGGAACCGCTTTCGATGTCTGTGGATGGTTGGGCTATGAGCAAGCGCATCCAAGTTATCGCC
CAACTGATGTTGATACTGCATATGCCGCAGATGACATGGCGCCAGTGCTATACGGCGGCAAATTCGTTAT
CGTAGGCTCGTTAGTTAAGGGATGTGTTGTCACACAAGGCGAGTATCTTGCGAATTGGACGAATGGGCAG
GTAATAGGTCCGATAGCAATGATGGAAGGCGGGTTAGCTTTAGGTATCCCGTTCGAGAAAGCTACCTCTG
AGCAAACAACCTACATCGAATTGCCGGCTGATATGGTTGTGAAGGATGTGATTGTGGACGTATCTACAAA
TGTCGCATCATCGCATATTGACATCGGTATCCTTTCAACCGAATCGGGTGGCGATGCAGATGGGTTCCTC
GATGGCGAATCATGTGCAGCCGCAGGTAAGGTGGAGCATAATATGGTCGATGCTACTGCCGCGAACAACA
CTCTTGGTGCTTTGCTTGTCGAATCCGACATCAAGAGTGCCGATGGGACAGCTCTATTTTACAGCGTGCC
CAAACAACCAGGACATGTCTGCGATGGTACTGCAAAGACTATTACGTACACTACTTCAGATCATGCTATC
GAAGGAACGTTCTGGGTAGTTCTCGAAGCAGAAGGATTTAATATCGTAGGCAAAGCAGTGGAATCCGTAG
ATGCGAGTTCCGCGGCACAAGACATAATGCTTTTAAGCAGCATATAAAAAGGAGGTGAGaaaaaataaaa
aaTGGCTGATGCAACAAATTCGTTAGAAGAGTTCTCGAAGTATGTAGATGCAGAATTGGTAGAACCGTTA
CGTGCAGTTCTGATAGGCCGTAAAATCGTGCCAGTAACGCCAGAGCATGGACTCGGTGTGTCCGCAGTCG
AATTCCACAAGATAGTGGAGATGGGTGAAGGTGTGGTAACATACAGTTTCTCCGATGCTGGCGAAGACGA
AATCAATATTACACCAACCACACTTAAACTGCCGATACACATAAAAGATTACAGAATAGACCGCAGGCAT
TACGAATCGTATCGCGAGAAAGGTATAAATATTGATAACAGTACCGCGCTGAGTGCTGCTTTCGTTGCTG
CAAACAAAGAAGATGCGACAATCATTCGTGGCTATGCTGGTGATGGGTCTACATATGATATCAAAGGGCT
ATATGAAGGTGCCGGCAACACATACGCAGGCAGCGATTTTGGTACCGCCGGTAATCCCACGGATGCAGTC
GCAGGAGCAATGGATGCATTGGAACAGGACGATGTCCCCGTTTCAAGCTGCAATCTCATTCTACATCCGA
CACAGCGAAATGAACTTCGTGCACTTCGGAATAGCTATGGAATACGAGAAGAGCCAGAAGTATTGGAAAT
GCTGAATGGAGGGGCAATTTACAGCTCGAAAGCACTCACTGCCGGTACGGGATTGCTCATTCCAACAGTA
AATTTGGCAAGACCGTATTTCGACTATTTCCTTGGTGTCGATTGGAGGACTGAGCATGGTACAGAAAGCG
AGCACCCTGATACAAGCGATTTGCATGGACGTGTATATAGCACAGGCGTATTGAGAATCAAGCATGATGT
AGCGATCTGCACAATCACGGGGATATAACTATTATTTGCTGAACATGGCAACAACAGAGACACGCaagaa
gaagaaagtgaaagagacagaaaaagtaccagaaaaaacaaaaaaaCCACGATTCTTAGAACTCGTCAAA
GTACGCGCACTAATCAATATCTCGTTTGGCAAACGTCCCGGGTATGACCGTAAAAGGTATCAGAGAGGCG
AAATATTTTATCTCACTCGTGAGCTAATCAAAGAATTAGGCGAAGGACGAGCAGTAGAAATAGTGAAATG
ACATTGTCAGAGGAACAGTTGGAACAATTATATCGCATCACAGTAGAGAATCGGCGCGATATTGAATGGA
TCCGAAACCGACTACAGCAGGGAAACAGTGTAATGGATTCTCTCAATCAGCGTCTGAAGATGATTGAATC
GGAAAGCGCGTATCTCAGAGGCAGAATAGGTGCTTTTCTCATTTTCTTTGCTTTCGCAATCTCGCTCGGT
TTACAGGGACTGAATTGGATTTTCTCATACTTCTGGAGGTCATAAAGAAAAAATGAATCTGATTTCGGGA
ACATACACCGATATGGATATAGTGAAGAATAATTATATCCTCACTGAGCTATATGATACAGACACTCTTG
ACGCTCAAATTACGAATGCTGCGCAGGAAGCAAAACGCTGGGTAAACAATTTCCTTGGACGTCAAACAGA
TTTCACGGCTGCCGAATTAGAAGAAGCAGAGAATGAATGCATTGTATCCGCAGCATGTTTGCGAACTGCA
TGCATTCTACAACAGAAACAGCAAGAACGAGGTAGTATCGCAGAAGAAACTTTACGCGATTGCAAAGAAG
CAGAAAAAATTTTAGCTATTTGGATGAAAAATCATGGCTTAACCCCGCCAGACGAAATGaaaaaaaGCGG
ACGTATCAATCCTGAACCTTTATATGTTTATCCTGACGTAGAGTATGTCATATAGGAGGATGAAAATAGG
AATAGGAAAAATGACAATTGATAGTTACTTTTCATATCCCGAAGATGAACAGgaaagaagagaatatata
gaattggagaaaaaaaggaaaaagacagaggtaaaagaaaatggataatagagaaaagaaaCTGTTTTTA
GAAGAATTGGATAAGCGTGCACGGCGATGGCAAAGAAAACGCGAAGATGCATTAAGCCGACTTGAACAAC
CAAAAAACGAATACGAAAAGAAGAGAGCTGAAATTGATTTGTCTGTTGCAGAGGCTGCATTAAAACGCAT
Tgaaaaacgtaaagaagaattggtaacaccaaaagaggaaaagagcgaagagaagaaagaagaaaagaaa
agagaagaaaaaaagcataaaaaggaagcaaaaagacaatgggaagcgacaaaaaacataaaagAGAATG
ATTAAATCTATCTTAGATGGAATCAAGCATATTCTCCAGAATGATGCAGACACAAAAGACGTGATCAAAT
CCTATTATTATCATCTTCCCGTATCAGGTGCACGCGACCCTTGCTGCATCCTCGGATATAATATCTCGTT
TAATATAGACAAAGAACGTTCTTATCTCAATAGTTCAATACCTGGACGATTCTGGTCTGCTTCTGTTTCT
ATTTTACTTTTAGGTAGAGTTTATGAACGTACTCCTTCGCGGTTTGAAGCAATGATAGAAATTCTGGATA
AATTACAAGGCGATGCATATGAAGCGCTCACGAATGACAAAACACTAAACGGTACAGTCCTCAAGAGTCA
ACCTGTTTCTATACACAATATCTTCCTCGATGAATACTATGGATATGAGATATCTATTGAGATCACAAAA
TCTGATTAAAAGTAGTCTTCAAGTTTCTTATTAATAGCTTTCATTTCttttttattttttATCTCTTCTC
TCCACCGCTTATTTAGTTTTTCCAATGCACCCGGCATCACGTTTGGCCAGAACATACCGAAAAATGCGAA
CCCCAAACAGATGAAAATAGTAGCTGGGTCTAAGCCCGAATAAATAGCAGTAGGGACATTTGAATACTTT
GGGTATTCTCCTCTGCCTTTGAAACTAAGAACCCTCTCATTATACTCAATGTTGATGCCTGATGCTTCCG
CGAGCTTAATTATTTCTTCGTAATTGCCATGCCATGCTTGGAATGTAAGTTCGATCATACGGTCTTCAAT
CATTTTTCCTATCATTTTTTACATTGCCTTTCAATTCTGCTAAACGACTTTTCCAGAAGTATTCACGAat
tttcatatcgtctttatctacatctatttgtcctttatcatttattttcattttttatGGCAAACTCTTC
TGACAAATAACTATATATCTTACTTGCTAATTTTTTATCATATTCTTGTGCAAAATACCGCATACAAGTT
CTTTTATCGTGAACAATATCTAAATTTTCTTTCAAATACTTCTCTTTTATCTCCGCTTTAAATCTTTTCT
CAAAAGCTACTTCATTCATTATCTTGCGAATCCTCTCTTCTTGTTGTACTATATCACTTTCTTGGAACTC
TTCTAAAAGCAACGATTTAATCAAATCAAAAGAAGGATTGTCTGTTTCTTCATAGGCGTTTATCACTGTT
ATTAATATTGAATGTTTTGGTATTCTATTGTCTTTCCAGTGCACATCCAAAACCAAATCAGGCTTCGCTT
TATATTGTATTGCACTTTCTGAGATGACATACCAAACAGTGCCTTCTATACCTCTTACGATTCCCTCCGT
ATCCTGAAATATGTTTTCATTAAGCCATTTTCTTAGTGCTTCGTATTCTTCAATGAATTCTATTTTAGAT
GTAAAATTCTTTAAAAGCTTTGCAGTTCTCAATCCATTCAATTTGAGTTCTGTGGGAGGGACTATTTTCT
TAGGGAATACACCGAATAGCGCAGCGCAGTCAAGTAAAGTATCATACTCTACTAATATCTTATTTCTTTT
TCCGTATAGTTCAAAGCTGATGTTACATTTATTCTTTAATATTATCTCAGGTATCTCGGGATATGTGTCA
AGCATTTCGCTCCACAAACTCCGGAAGTTACCAAATCGGGATTCCTCTAACGTTGGTCGTAGTCGTGTTT
TATAACTCACAAATTCATTGCCTTCTGCATCAAAATAAGTATATCCTAAGATATTTGTCCCATCTAACTT
TTCATATACTTCTATCCTGTCTACATTTTCAAAATGAATATAATTACCGTCCCTATCAAAAGGATATACC
ATCTTTGGTGTAGCCCATACATATTGAGGACATTCTTTATCATTTACATGGGTGATGTAAAGCATCCCAT
AGGTTGAATGTCCATCTCGTCTGATATATCCCTTTAATGTATTATTATTAAAGGTATCTCTCACTTCAAA
CTCTTCTACATTCTTGGAACTGATATTAAAAGGATATTCAGTCATCATTTCTCCTCATTCACTGCCTTGT
TCACCACTAATATTTAGTCAGTTAGCATAAAAAGGTTTTCGGTCTTCTGGTTAGAACCATAAGTTCTTAC
TATAAAATTTGTAAACGTCCCCTTTTTATTTCTATTCCGATAAACTTCAACCgaagaaaaaaggaggaag
aagcaaaaaatggcaaaaaTGCCGATTTCTGGTGCGAAGGCGATAGAATACGTCGCCGAGGATTCAATAG
GGAGTGGTACTTACGGAGTAACACCAGACAATCCAACGATGAAATGGCTCGGATTAGTAAATCCATTCAC
TCCACACATAGCCAAAGGGTACGAAGAAGTACGTTATCTCGGTGCTTACGATGCAACAGATATGTTGCAA
AAAATGCGAAATATGAAAGTGGATGGAGAACTAACCGCATCACTGACTTACAAACCGCAGGATTGGGATT
TCATGCAGTATATCACAGGCAGCACTACCGGTCTATCAGACTCTGTCGATTCATTAAGCATCGCGCAGTA
CACAGATGAGAAATGGATATTGTATAAGGGATGTATGCTCACGAGATGGGAACTGACCTTGCCAAAAGAA
GGAATTGCAACCGTAGATGTGGATATGACAATAGGAGATGTAGCAGACCCGACTGGCACTGATTTCATAG
GTACGGGCTCGCATGCATCAGAGAGTACAGATGACCCGTTCCTGTGGGAAGACATAACAGGACTTAAGAT
GGATTCTAATGATCCGCCTACTACAGAGATTGCGCATTCTGTCGGCGATCTGACACTCAGCATAACAAAT
GAAGTCGAATTACCGAAAGATATTAGCTCAACGAAATGGACGCGAGCTGAAGGTGCAGTCGTAAAGAAGA
GGGACATATCGGTCTCGATGGAATTGACCTGGGTTGATATTGATTCCTTTTTCACATTAGTGAAAAACGG
CACGAAACAAAATTTGCAGTTCACACTCGGTGGTAAGACATTTACTATTAAGGGACTCATTCCGCCTGAA
TACAATCCAGAGATTACACCCGATAACTTTATTGGTGAGACGGTTACATTCCTAATGGACCAGCCAGACT
TGACAATAGCGTAGCTTTATATATACCTAGTGTATAGCGGATTATATATGAGTGCCAGGGTGGGGCATAG
GTTAAATTCTATGCGCAGGAAGGGAAAGGCACCATAAAACAAGGAGCAAGAACAAAATGAGAACGAAAAA
GATAGGTAATTACGAGTTTAAATTCTATTCTCGTGATGAAATTACATACGGTGCGATGCAGCGTGTCAAA
CGATTTTTGATGACACGCGTGCTCGCAATGATGAAAGGCGCGGGCAAAGAAGAAGAAATATTCGAGCGGA
TGTTTGAGAACGCCGATAAACTCGCGGAATATATTCAGCTTGTACAGGAAGAAGAAGAAACAAATGATAT
CATTGCTATCATGCTCGTGACGAACAAGGACTACGATGAAATTGCAGATTTACCGATTTCAGTCATTGAA
GCACTCAAGGAAGAAGTAAAAACAGAGGCGGGCGGTGATATTGCGGGTTTTTTGAATGGCTTAGGTATCA
GTATCAGCTCGTATCTCGAAACGATGTTCACGGAAGAGAAGGGCAAGAAAAAGATGTAATCAAATCTTTT
CTCCCCAAGCCCGCTGGGCAATATGCTGAAGAAATAGCTCAGTGGCTAAAAGGAAAGAGCATAAAAGACG
ACCGCATAATCGAATACACGCTCATGTCTCATTTCGGCTGGTCGGAGAAGACCTTATATGAGACTTCCCT
GAATACTATTCAAAATGCATTATTTATTTTAGAACGGATTGCAAAGCACGAACAGTTAATTCTTTCCAGA
TCGCGTAAAAATAAACAGCATTTGTAAACGTTCTATTTTAAACTTTCTACTTTTCCATTAAAATAAAATG
CCGGGAAATATTGTGGAGATTATTATAAAAGCAAGAGATTTAGCTTCCTCTGCATTTCGGCAAGTACAAA
ATCAAATAGCGACAACTAAAACTATTGGAGTTTCTGTTGCTTCCAAACTTAAGAATGTGGGGAGAGCACT
TTATTCTACCGTAAATACATACTTTATTCCTGCAGCTCTCGCGATTGCAGGAGTTGCATTTGCTATTAAA
GGACTTATCGATGCGTTTGGTGATTTTGATATGGCAATGAAAGGTGTGCAAAAGACAACAGGCATGTCAG
AAGAAGAAATCGACGCCCTTGGCGAAGATTTTAAAGAAATGTCTACTCAAATTCCGCTTTCTGCAAAAGA
ACTCGCTGATATTGGAGCAATTGCCGGTCAATTAGGTATTCAAGGTTCTGATAATATTACTACTTTTACC
GAGAGTGTAGCAAGAGTTTCAATTGCTCTAGATATGACAGCAGAAGAGGCGGCAACATCAATGGCAAAAG
TCAGTAATGCTTTTGGGCTACCTGTTACTCAAGCTGATAATTTAGCATCTTCAATTAACACACTCGAAAA
TACTACTGCAGCAAAAGGCAGGGATATTATTGCATCTATGACTCGGATGGCAGCATCCGGGGCTCAATTA
GGCTTAACTGCTGACGCTGCAGCTGCACTCGCTGCTACTCTCATCGCAATGGGAATGCCTGCCGAGCGTG
TTGGAACTCGACTCAATACAGCTTTTACACAGATGGCAAAAAATGTTGGGGATATGGCAGCGCAAATGGG
GATGTCAGAAGAGGAATTACGAGCATGGATAGACAGAGATGTAATGGGGGCTCTCAATGCATACATAGAA
ATGCTGCGCGAAACTCCGAGTGAAATCGATAGAATAACAATGGCAAATGAAGTTTTTGGTGCTGTTGGCG
GTAAAGCAATTGCATCATTGGCAACAGGTTACGATGATTTACAAACGAA

>FWV299
CACGCCTCTCCTTCTTTCTTTCCTATAAAATCATGGATGTTTTGTTTCAATCTCTCCTCTCCGTGTTTCT
TTTCCCAACTGTAACGCATAACCGGTATTATGAGGGGAAGGTGATTTTTGAGGACCCATACGAGATAGGA
GGTGGATGATATGAAGACTGTATATTACCATGTGGGATATAATCCCCTACTCTGGAGTATTGGAAGACTG
ACAAAAAGCATATATAATGTAGCAAACCACATAATACGAGAGGAAATCTTTCCAAAGGAAAAGCGAGTAC
CGGATGTTGATGAACTGGAAAATAAGATTCTCCAATCCTCAATGCGGGATGGATATAAATCTCTTCCGAG
AGATACGGGTCGTCTGGTCTTGGAAATATTGATAAAGAAATGGCAGAGATATAAGAAATCACTTGAAGAG
TGGGAGAAATACCATCTCTCTGAAAAACCTGAGCCGCCATTTTACAGAAAGCGAAGTGGAGTATACCTTA
TTCCATTTAAAGGCAATCAACTAAAACAATCAGGGGAGTTTCTTGAATTTCCCTTACTAGGATCATTTCC
TGTACCGCAAGTGAATACCGCGAAGATAAGAAGTGCAGCGTTCATTCCGAGTTGGAGTGGGTTCCGACTC
AGAATTGATTACGAGGCATGATGATTCATGTATGTCAAAATCCTTGCTTGGACTAAAGAATGGAAAGACA
TCATAAGAAGAGCAGCTGAGATTTCCTCTGAGAATCTGAGATATGAAAGTGATGAAGAGATCATAGATAT
GATCATTAACAACGACTACTCATCTATCCTTGAACATATAACATTCACATTTGAAGTAGGTGGTATCTCT
ATTGCTCTATCACGAGAATTCCTTGAGCACAGAATAGGAGTCTCACATACGGGAAGATCAACACGGTATA
ACAAAGAAGAAGATATGAAATACTACACTCCCGATATGCCAGCCTCAGCATATATCACATACAACAAGAT
GATCCAAAGACTCTCCAAGATGTATTTGAAGATGACTGAGAATACTTCCCTTGAATCAGCTCGTTATTCC
CTGCCTCTTGCTCTTCATACACAATATCTAGTAACAATGAATCTCCGATCACTCATGCACTTTCTTTCGC
TAAGACTATGTGTGAGAGCAGCTCCTGAGATGAGGAAATTTGCAGAGCTACTCAAGAAAGAGGTATCCGA
CAAAATACCTATTGTGAAGAGATTTGGATGTAGAGGTGAGATGATGGGCTTGTGCCCTGAGAATAAAGCA
AGACCTAAAAATTGTCCTTTTAAGGACAAGATTCCCACACGAGAAGAATTTCAGATGAAAAGGCAGATTG
GTAGTTGGAGGTGAAAAAAAGGATATGATTCCGTATGTTTGGAATCTGAAGGTAAGGGAGAATATCTCCC
TTGAAAGAGCGAAAGAGAGATCAAAAGGAAAGTGTTATGCCTGCGGGAAGCCTGTGAACCGAAGAAGGAA
ATTCTGCTCAAATAGGTGTCGACAAGCCTTTTATAGATTTGAGGCTTCAAGACGGATAATGATGGACATG
GATTGGGAAACATCCATTGGAACAATCTATATCCGACCAAAGCTCCCTAATGAGAGTTGGTGGAATTATC
ATTTATACCTTCAAAAGTTGAAGGAGGTGTTCGCATGGCGAGGATCACTCGCATGCCATATTTGATTGTC
CTGACACTCCAATACAATTCCTTTGAGAAAGCACTCCATGAGATTAGATGGCGAAAGTGTCTATACTGTG
GGCAGCCTCTTTCAGGAGGTAAAGAGTTTTGTACCAGAGGATGTATGAGATCATTCATGAAGTGGAGGAA
ACAAGCAAGCACATCAATCGGTACCATTGTAATACGAGGAAAACGAAAGGATGAAACTTGGGAGGAATAT
CATGAGTATCTTGAATCCCTTAAAATCTGGAAGTAAAAAATGAGAGCCTTTTGGGTTGGAAGGACCATAA
TACTGTATGAATTCTCTTCAACTGGACGAATACTCCCTGTCGTGAGAACTCTTAACGGTAATAGATACAT
GGACATTTTATCTCCTGCTGAAAAGCGAGAGCGAAAGGCTCTCATAATGAAGATGAAAAGATTAGAGAGG
AGATTGGAAAAGAAAGGGATAAAGCGGGAGGATTGGAGGTGGTGAGATAAATGCCGACTGTATTGAGTTA
CGAGAATTTTGAAGCTAGATATAAGGAGCTCCAAAGCAGAAGAAAAAGACGCTTTCTCTTTACTGATGCT
AGCATTGTTGTGAAGGTCAAGGATTTCCCAGTATTATACTTTGAAGGTGAAACAACTAAGTCCGGATACA
CTGTCAAGAGAGGAAGCATGGTGGAAATCCCTGTTGAATCAAAGGAGTATCCTGAGCTGGAATACTTACT
GACCAACGAACGGGTTCTGGCAGCTATCTACGAGAAAGCAAAAGGAGACATACCAGGTAAGACATTTAAA
ATCACTGTTGATGAAGATGGTAATCCCGAGATAGAAACGGTAATCACCTATGAGGACAATCATTCTTCTA
ATTTCGTGATGAATGGAAATGGTAAAGAAAACAGTGATATTGAAGAAACAATAAAATCTCTTGTGCAGAC
TATGAAGCTCACTGATATAAACTCAATAGCGAATCTGATTCTAGCTCAGGGATGGGCTCAGAATATGGAG
GAAGCGAAAGAAAGAGCACGGAGAATACTCCAGGGGTGAATCTCCTCAAAATCCAGCAGTTCATTACCAT
CCTTATATCAGACATTGTAGTTCCATTCTTTTCTCTGATAACAACAAAAAGCTGTTGCTTTGCTAGCTGT
GTGTATAGAGATAGCGCTTTAAAGAAATGATGGATATCTTCTCAGTGCTCTCTTTGGTAGTGCTTTTCTT
TCTATTCCAGCTCCAGTACTCCGAGAGATTCAAGCACGGTATCTACGGTCTACTTTCCTTTATATCCGCA
AGGAAACTACCAGCCCGTTTAAAGTGGCTGTGTCTTTCCTCTATAGCTGGCTCACTTCCGATAAAGAATA
GAACCATATTCGCCTCTCCGATTCTCTATCCTCTCCATGCAGAGAAGTCAAACAAAGCTGCTATTACATT
CCTTACCTCACATTTCTACTATTTCATCTCTCCACTCTCTCCAGCTCTCGTAGCATTTCTGGTTCTAACG
GGGTACTCATACGCTGAGATTCTTCCATTACTTCTGATTCCAACAATAGTCTTCCTATGCCTCTGCTATA
AGCTAATGCCAGCCTCTGAAACCACAACCACAAAATCCAATGCTACCGTAGGAGATTATCTCTTTTCATC
GAGCATTGTATTGCTCCTTGGTCTCGGCTTTTACTTCAAGGAATCTTTACTGCTTGCATGCGCGATCGCT
GTCTTCTTGATAGGCAAAGACTATAAGGTGACAATCTCAAAATCTTTGGTAATATCACTTGCTCTAATCA
CATCAATCATGTTGCTGAAGCCTACTATCAGCTCTTTCATAAAATCTTTGGACATCTCAGGATATCCGCT
TGCTCTCGCTCTCCTTGTAGGACTGATGACTGGCTCAAGTAAGCTATCTGTAACTCTGCTCTATGGAATT
CCTATGTCTTTCGCAGACGCTATCATGTCATATCCTCTCTGGTGGGCTGGCTATATGCTTTCTCCGTTAC
ATCTCTGTCCGATGTATGCATCTACTGTATTCGGAGCTGACTATAAATCAGTGTATAGACAGACTCTTCT
GACGGTATTAGGCACGGTGGTTATAAGTGAGTTGATTTTTTCTTTTCTTTTTATTTTTGCTTATATGTGA
AAAAAGGTGAGGGGAATGAAAATTCATAGTCATGCGGATGCGGATGGAGTCTCATCTGTGGCTCTCTATA
TATTAGCTAACAATGAGAGCCCAGATGAAGTTTATTTCCCCGATATTTTTGGGGATTTTGAAGAGGACAC
ACAGATAATGATAGATATGTACCCGAACAGAAATGAGTTCACAGGCTTAGTCATAGACCATCATCCTGAT
ATATATGGAAAGGAGCGTAAATTCAAGCTCATTCATTCTGATCTCAAACCCGCAAGTCTCCTTGTTTACG
AGGTATTCAGAAACAAGATTCCAAGAGAAAAAGGATGGTATGTAGCAGTTGGACTAGCTGGTGATGCTGC
GGATGCACTCATTCCAATAGAAATCCACGAGAAGTTTCCGGTCCTAAGAAGGAGTATTTCAACATCATTC
AGAGATAATGTGAGGGAGCTACCATTGTGGAAATATCTGTCATCGGTAATAAATAGCTATTGTCGGTTTG
GACGAGCTGATGACGCCTTACACCTTCTTCTGAATTGTGACAGTCCACATGACCTGCTTGAAGATGAGGA
AGGAGCAGACTTGCGTATGTTGATACGGAAAGCAGTCTGGGCAGTAGAAAAGAATTTCAGAATGATAGAG
ATAGCTGATAGCGTCTTGTTAGGAGATTTCTACCACGATTACAGAATAGGCGGTATTATAGCCTCAGAGT
GGCATGCAAAGACACAGAAAACAGTTATAGTGATAAACAGGAAGGATTGGTCCTTTAATATCCGTGGTCC
TTTAACGAATTATGTTATGTTCCATATGAGGAAGAAATTCGGAGAGGAGATTTCTGTTGGCGGTCATCCT
GAAGCAGCTGGCGGGAGAATGAATGTTAAGATATGGAAAGAGCTCATAAACGGAGGATTAGAAAAATGAA
AGCATTAAAGACAAATATAGATGGTCTAAGAGGGATATGGGATGAGTTAAGGCCAACTCACTTCTATGGA
ATCTTTGGTGAGCCCAATTCTGGTAAATCTCTGTTGGCGTACCAGATAGCTGCCCAATACAACTCTGTAA
TTCTGAGCACAGAGGATATGGACTATGAAGCATTTAGTTTCGTTAAGAACAAAATCGGAACGAATTTCAA
GGAGCCAGTCATACTCAAAGCCAGATCCCTTCGGACATTCCTTAAGATCTTGGGGCTGGAACTCCAAAGT
GGAAAGAGCGATAAAAGAGCAAGTAGGAAATTTGAAGTGATCATTAACAGATTAATAGATTATCCTTTGA
TTGATGAAAATGGCGTAATGAAAGGCAAGGATCTCTTGGTAATAGATTCCCTGACCTCTCCCATAAAGAA
TACTATTCCGAGCGGACGTCAAAACATGGAAGCCAGAGCTGCTGTGCTTAGAGCTGTCTTCGGATCACTT
GATGAGATTTCAGAATTCTGGCAGATTCCAATTCTACTCATAATGCATGAATCTCGTGATCCCGCTAATC
CCTATGATGCAGGGAGACCATGGGGAGGAAACATAATAATGTATTCGGTGAAGTACTTCTTCCAGATGTC
ATCCTCGACATCTACTGATTGGGAGAGCAAGAAGGTATTTGAAAAGAAAATCAGACGCAGAAGATTTCTT
GGTAAGGGAGAGGATCAAAACTACCATACACTCCAGATAAAGAAGGACTATGGCTATATTTGAGCAATGA
CAGAAATAAGATGTCCTGTTTGTGGCGACATCATTACAGAGGAGGATATCGTCATACGAGACCTGAATGG
TAATATTACCTTCAGACATTGTGGGAGGTACTTTAACATCAGCGGTAAACAAGAGAACAGATACTCAATC
GATTCAACCATTTGATTAGAAATGCAGCTCAAGGTGGTTTCCGATGCTAAGCAGCCTGTTCAGTCTTCCA
GCCACTATTCTTTCGTCTCTTCTCAATTTTGACGGGTACAGGATATTCTATGATGGATATCAGCAGATAC
CGTTATCCTCACTCGAAGAGTTGTGTAGAGAAGTGAATCGTAAGCCGAAGACATCCTTTCTCTCTAATTA
TCTTGTTAGGAAAGGTGAAATAAAACCGCTGTACCTCTTTTGGGATTGGGATCATAAAGAAGTGGACATT
CATTCTCTTATCAAGAAATTGCAGAAACTAAATCTTTCAAGCATGATCACCGAAACGAGACGAGGTTTCC
ATCTTTACCTCTTCCTTGACCACGAAAGTACCATTCCAACGAAAAGCGAGAAGGAAATGATAGCGCAAGC
CCTTCAAATAGAGAAAGACGATAAGCAAATACGAAGAAAAATATTCACCCTCGCCCGTGTGCCGCTCTCC
CTTCAAGGAAACAGAGTCGTGAATATTCGGTTCGTTCAGGAAGGCATAAAATTGAAATTCACCTCTGCGA
AGAGGAGTGTAATTAGAGAATTTAAGAGAAGATCAGTCTGTTTCATATGCCCTGGAGTATTAGAGGATGT
AGCCTCTTTAAATCCATCTCATTTTGGAAGATTTGCTTTTGTAGCGTACCTTCACAATCAAGGTTATTCA
GAACAGGAGATCCTAAGTATATTTGAAGCTCTGCGACCGATTGATTTTGACCGAGAGAAAACTCTGTACC
AAATTCATCATATCATAGAGAATCAGTATGTGCCACCGAGCTGTGCGACACTGAGAGAGATGGGATACTG
TCGTGAGTTTTGTATCCTTAGGAGGGGCAGAAGAAATGAAGATCAAAAATCTTTACCTTTGGGACGTTCC
GAATGACTCTCCACCGAAACTCTTTATCCGTTACGAGAATAACGATGAAGAGATCAAGAGAGGCTTCAAG
CCATACTTCTATATAAAAGCAAAACGGAGCCAGCTTCGCTCATGGATAGAGAATTTTCCTGTAAAGCGAG
TTGATTGCGACTCTATTGTCCAACTTGAGCATTTAGTGAAAAGACACTCTTGGACCGGTGAGGCAAACAT
TCCATACCTAATCCGCTATGCAGTTGATAATAATCTAGAATACACATCTGATAGGAAAATCATCTACTTG
GATATTGAAGTGGGTGAGCCTGGGAAGGGATCCCTTGATACTGAGAGCTGTCCTGATCCGATCACTCTAA
TTACAGTGAAGGAGAAAGAAAAACCTCTGTTAACATTCTCTCTAGGGTATGAAGGTAAACACACGATCGT
TTTTGATGATGAGAAGGAGTTGCTCAGATCGTTTATGAAGTACATTTCGGTGATAAGACCAGACATAATA
GCTGGCTGGAACATTATTTCATACGATATCCCGTACTTGGAGGGTCGTCTGAAACGGAATAATCTTCCAA
CCTTCATGTATTCGTACCGACAACAAACTCACTTTCACGGAACACAATCGTTTGATCTACTGCTCCTCTA
TAAAGAGTATTTTGAAATGGGCGGACGAGCGAGTTTGGCAAACGTAGCAAAGCTGATCGGAGAGGAAAAG
AAGGTTGCAACAGATGATTTTGTGGAATACAACCAATGGGACGTGGTCCTGTGCGAGAAGATAGATAAAT
TCTACGGTATCATAGACTTAATGGTGACATTTCAGGAGCTTGCTCCTATTCATATCTCTGATCTTCATAG
GTCTATTCTTATAGATGCATATATCCTAAAGAAAGCAAATCACAAGGGAATAATACTACCAACTCACTCT
CCGTTTAAAAGCTCGGATGAAAAGCTTCATGGAGCAGAGGTTTTGGAGACCAGAAAAGGAGTGTTCACCA
ATGTTGTCTTCTACGATATACGAAGTGCTTATCCAAACATTCTCCTTCACAAGCGTATAGCTCATGAAGA
CTCTGATGACTCTCTGTTCCTCGAAGTCCTTAACGAAATCTACCAAACAAGATTAAAATGGAGAGCCCTG
AAAAAACAGAACCCGTATGATGAGAAACTGAAACTCTGGGATAAAGCTTTCAAATTCCTATTAAATGCGC
AGACTGGTCAACTTGGCTTCTCAAACTCACGCTACTATGCACCACATCTCTTCAACAAAATGACAGGTGA
GGTGAGACGGGCTATCAAACTAGTAAAAGAGGAGTTCGGAGAGACCGTTCTTGCAGGTGATAGTGTTGTT
GGCGACTCTCTTATTGTGATACGCAAGAAGGGTGGGAAGCCACAGATAGTAGAGATACAAGATTTATTCA
GTGGTGAGCCTGACTACACGATAGGAGAAAAAGAGTATAAAAGGCTAAGAGATATTGAGACTATCACATT
TTCAGATTGGAGAGTGGTCTGGAAACCTATAAAATATGTTATGCGACATAGAATAAGCGGTGAAGTCTTT
CGTCTGAAGCTGTCTGATATCTGGCATCTGGATGTTACTGGAGATCATAGTATCTATACCACAAAGGGTT
ATCCAAATATTAGGTTGGTTCGACCATCTGAGATGAAAGTTGGTGACAAGGTCATTCTACCATTCACTCC
TGTGATTGCTGACTCTGGTATCTGGGGTTGTTGTGATCCTATTGATGTTATTGGTATTGAAAGGAGAAAG
TACCAGGGTTATGTCTATGATCTCGAGGTAGAGGACACACATAACTTCTTCGCCAACTGGATTCTAGTCC
ACAACACAGACTCATGTATATTCACTTATAAGGAATCTCCCGATGAGCTTCTTGACAGGCTAAACGAGCT
AATGACTAAGCATGATATCCCGCTGGAGTTTGAGGTAGATAAAGTACTGCGGAAAATAGTCTTTCTGGGC
AAAAAGAAAAACTACTTTGGGATTGATGAAAACGGTAAATTGATATACGCAGGAATGTATGCATCCCAGA
CTTCTTGTCCCCTGTTCTGTAAGAGAGCACTAGAAGAGGCAATGATAAAGATTCTGAACGGAGCGGCTCT
GTCTGAGATAAATACATTTCTCCAAGAAAAGCAGAAGGAAATTAACGATTGCGATCTTGATGATCTTGTG
GAAGAAAAGATGACAAGAAAGGGTAAGGAAGTATCCTTTAACTACAAAGCATGGGAAGCTCATCTAAAAC
GCTTTGGTGAGGCTCCTCCATTGCCATCAAAACTCGCCTTGCTTCCTCTCCGTACCGGTGGGTGGATGGT
CTTGACAGAAAAGTCAAGAAAATTCTGTGAAAAGGAAGTAGATAGAAAAGCAATATTTAATAAATGGATA
GGGAAGCCTGTAAAGGGTATTTTGAAGGAAGTATATAATATCCAAAAAACCCTGTTTTAGGAAATAAGGA
GGAGGAGAGAATGAAAATCTTGTGTTTTTCTGATACCCATATAGGGAGCCGAGGTGGTTTGTTAAGACCC
GGCTTCTCACATAACGACTTTTCGGTGACATCCCCAGTCGGTACAAAGATGTGGAAAATCCTTGAAAGAG
CTCTCAAAAGACGAGATTACGATGCAGTGTTCTTTCTTGGAGACCTGATGCATGGGATACCGAAAAACTC
TGTCCAAACGAACGAGGTATTACTTCCATCACTCGAGCTCCAACAAGCAGCTGCTATTTACTCCCTGAAA
GATATCCTTCCTGAAGATGTACCGAAGTATGCGTGCACTGGCTCACACTACCACGATTCTTCAGAATATC
CGCTTGAACAGAAGACTCTTGAGGAGCTCGGCTTTAAGATAGTCAAACAATTTAAATCGGTCATGATAGG
AAAGATGTTTGTGAATCTTGCACATGGCAAAGGAACCAGAGAGAATCTCGCTACCTATCTGGAGAAAACA
TACAAGATGATGAGATCAATGGGAATAGCCCCTCAAATCATCTTACGAGGTCATTATCATAGATTTGCGG
CAATACGATTTCAGTCAGCTCTTGCTGTATGTCTACCATGCTTAGAAGATAGCTCAAAGAGATACTCCAT
GCAAGTAAGCGCTTATCCGTTTTCTAGTGATATTGGCGTGCTGATAATAGATAAGGATTTAAATATAGAA
TATATTGGAGAGGAGTGATAGAAATGGATGAGAATAAAAATGTAGGAGTAGAGGAAGAAAAGGAGATAGA
AGTTAGGGAAGAAAATAAACAGTATAAAGGAGCCATATCAGCTCCACTTGCTTTTAGATGGGATGAGAAG
AATCAGCAGTGGGTTTCACGGTGGCCTGATGGAAGAGTAATTCTTCTCCATAGAGATGACGCAAAGAACA
ATCCTCCGTCTCCAAATGAAGTTTATCTTTGTACCGTAAAGTTTAAAGAAACAGCAAGCGGGAAAGGCTT
TGGGATTGCGTGGCTCGGTCCACCTATTTCCTATCCGAGAATTATTTACAACCCGCTTGATAGTGTAGCA
CCTTTTAGAATCCAGACGGCACCACAGGAGCAGATACTTGAAAAGACATTTGACAATGCTGTAAGAGCCC
TCGCTCGCAGAGGAATCAAGAAGTGTATGTTGATGTTTCCAGCTGTAACAGAAGCACTGCGAGAAGGACC
GAAAGGGAGGTGATGTAGATGAGTGAGGATCATCATTCAAGAGAAATAGTATTGGACTCCATATGGAGAA
TGAGAGGGAAGCTCTCTCTCCTTGAAAGATTGATCAAAGAGTACTGCTCAGCAAATCCTGATTACATCCC
TACATCCAACTTCCTTGATAACCTTTCACAGGCGGAGCTATATCTGAATGAGCTTATCTCGATGGCTGAG
TACTCTATCAAAGTTGCAAACAGACAAAGAGAGAGGGAAACAAGCGAAATGCCTCAGCCACCTGAGGATA
ATAAGGAAGGCTATATGTAATGCCTCCACTTTTTTCTATTCTTGTTTCAACACACGGTTTGGATCCATCA
GCATTCAGTGCTCTATTAAAGACATCGGATCCCGAAGCTGAGCTGATCATTGCGGATTCAACTTACAGTC
CTGAGAAGAAGCAGTATCTGCGAGATTCTAATTATGCACAGATCGTTTATGTTCCAATTCCCTATAAGTT
ATTCCCTAGAGATTTCTGTGTCGGCTTGAATACAGCTCTTTCCTTTGCGGAGGGAGAATATATCATCAGA
GCAGACGACTACCTAGAGTTTCATAAGGATTTCTTTAGAATAGCAAGGGAGGATATAGAAAAGTATCCAG
ATTATCTCATAATTGGGCAGAAATCTCATGCACCTGAGGAGGAGCCGTGGAGAGATTATTACTCAGAGAG
AGGATTCTTTCCTGAACAAAGATATGTCCAGATCACTGATCCTTCATTCACATTCTCTTTCGGAATCATA
AAGCGTGAATATCTTGATGACGCCAATGGTTGGGATGAGAGATATGATGCTTCTCCCGTAGGTGAGGACA
TAGATATTCTCCATCGTTTGATAGTCTATCTTCAAGGCAGAGTCTTGCTAGACAAGAAGCTGATGGGGTA
TGGACATAGGCATTCAAGAATAAGATTCACTGTACCGCTCGGAACAATTCTTTATGCTTGGGAGAGATTT
GAGATTGAGAATGGAAAGTGGACAGCGTATAATCGCCGAACTATTAGATCAGCGAGAGCTGAAGCGCTAG
CGGTAAAATCCGAATATATTGTGAGGTGAAAGAGATGTACGTGGATTCTAATCAACATGCAGCTCATCCT
GAGCTCTCTCCTAAAAATTCGATCATCACTAAACTCCCAGTAGATTACGTCGTCAAGGATATCTCAATTG
AATATAAGACATCTAGCGACTTCTTCAGATCAATTACAGATGGACGGCTCTGGAAACAAGCTGAAGTAGC
TGATATTTTCCTCATCGCTTGGTCATCGGATGAATTCATAAAACACATTCCTTATCGCTATGCTTTTTCA
TCGGTGTTAGGTGCTCTCTCAGCTCTTCTCATCTCTTTTCACAAATCAGTGATATTTCTACCAAAGGAGT
GGTCTAAGGAGTTTCTTGAATCTCTTGCCAGAAAGGAAGAGAAACCTGGACGGATACCATCCTTTAAACG
GAAATCAAAATCTCTCTCCGAAGCCGCAAGAAATCTTCTCATGGAAATACCTGGAATCTCAGTGAGAAGA
GTGGATGTGATCACAGAAGAATTCAATAACATACGGGAGATAGTAAATGCAGATACTTCAAGGATAGAAA
AGTTATCTCTTCCGAAAAAAGTGAAAGAGAATTTGAAAAACATCTGGGAGGTCTCCTTTCAATGATGCTA
GACAAAAGCTTAGAGTTTTGGCTTCGAGTCATCAATTTCTTTTATCCTGAAATTTTTGATGTATTCTTTC
AAGAAATAGAGGAGGGCGATCAAGATGAGTAAAGAATCTGTCAGGCTAGTAGAGAAATACATATCCGAAA
AAACTTGGAGAGTAAGAGAGAATGCAAATCGAGTTCCATCAATAGGCGGAACTAAAGCCTTCATAGCTGA
GACGATTATCGCGAGATATGCTCTTTCAAAGGTGTATCCTAAGGAGATCGCTCGGCTCCATAAAGATGGA
TTCATTCATATTCACGATCTCGGGGGTGCTCTTTCTGTTTATTGTGTAGGGCTATCTTTATCACAGCTCC
TTCTTGATGGGTTGTATTCTTCTGCACCACAGACTATCGCCTCTCGCCCACCTCGTCATTTTTCCTCTGC
TATGGGAATGATCACTAACTATATGGGACTCCTTGCACAAGAGGCTGCTGGGGCTATCTCCATTACTAAT
GTTGATACTCTTCTTGCACCCTATATAGCTAGAGATAAACTTTCATATCATGAGATCAGACAAGCCTTAC
AACAATTCATTTACTCAATAAACCTCACGACTCGCTGGGGTCAGGAGTCTCCATTCACTAATTGGATGCT
CGACTTGGTACCGCCTAGGGATTTAGTCGATACGCCTGTTATCATAGATGATAAGGAATACGGAGTGTAT
GGTGATTATCAGGAAGAGCAGAATATGTTTAATGAAGCGTTTCTAGAGCTGCTAATGATGGGGGACGGTC
TCGGACGACCATTCACATTTCCCATTCCGACATTCAATATCACAAGTGGGATGACAATCAACGAAGATGT
AGAAGCCTTGTTATTTAGTGTGACTGCTAATTACGGATTGCCGTACTTCCAGAATTGTATTACTACAGAG
TTATCACCTGAGACACGCCGAGCGATGTGTTGTTTCAAGGGCGATACAAAAGTCTATTGGAGGAAGAACG
GAAGAGTGCACTATACAGACTTTAACGGTGTTTACAAACATGCTAAAGGAGAAGAGATTGAAACTCTCTT
CAACGGGAGTTGGGTGAAGTGTCGAGTAGTAAAAGTCCCTTATGAAAGAGACTTCTATAAAATCAGATTG
AGAAACGGACAAGAAATAGTAGTAACAGATGATCATTTACATCTCACACGGATGGGTCTCAAGAAGACCA
TAGAACTAACAACTTATGATTATCTTGCATGGTCAAAGGAGCCTATTGAATGGGATGGAGAGGTTGGTGA
CTATGATTTCGGTTACTTCCTTGGTCTCTATCTAGCTGAAGGGAGCTACTTGGGTAAGAATGCTATTCAG
TTCTCAATTGGAATAGATGAAGAAGACATCAAAAGCTTCGTTATAAAGTTCGCAAGGAAATTTGGTGCCC
ATGTCTCGGTTGCTAAAAATACAGGAGAATCGCTGTCCTTATTCATCAACGCTACTTGGATAAGAGATCT
GATAGAGTCTTGGATCGGTGGAACACGTGCTCCCGAAAAATATCTGAAGAATTGGGTAAAGCTGAGTAAG
GAAGCGCTGAGAGGTCTGTGGGACGGCTTAATGAGAGGGGATGGAAACAATGGAAAGGAGATTTATACAA
CCTCAGAAAGGCTAGCTCAGGACCTTACTGCAATCGGAAGATTGCTTGGATACCCAATCCGATTGAGAAT
AGATAAGCACTATGCAAAATTCGGTGAGAAAGAGTACCGCGGGAAGCTCTACACAATTTTTATATGTAAG
GACTCCGATGAAGGAGGAAGAATATACTTCGCAGGTGGATCTCTCTATTCGCGACTTGATTGCTATTGGG
TAAAGATCGAGAGCATAGAGAGGATAAAAGCTCACACTAATCATGCGTTCTGTTTCGAGGTATATACTGA
TGATCACCTCTTTGAACTTCCATCTGGACTGATTACACACAACTGCCGACTATCTCTCCGATTAGACGAG
ATCAAACAGAAATACGGCGGTTTGTGGGGCAGTTCGCCTCAAACAGGTAGTATAGGAGTAATTACTCTTA
GCCTTCCAATGATCGCTGCTTATTCAAAATCAGAATCAGAATTCTTTGAGTTGTTAGAAGACATAACTCT
CAAAGCCCTTGATGCATTGACACTCAAACGAAAGATCATTACCGATCTGTGGGAACGAGGGATGTATCCC
TACTCGCGGATATACCTACCGAGAGCGTATGAAACATTCTTTCAGACTATCGGTGTAGTAGGAGGCGAGG
AGATGTGCAGGATTCTCTTGGGAGTCGGGATCAGAAGTCAGGAGGGCTTGAGCTTCACAAAGGAAGTCTT
ACTCAGGATAAGGGAGATAGAGCAAGAATATGGAAGAGAACATGATGTGCTTGTTAATTTAGAGGAGACA
CCGGCTGAGGGCGCGAGCTATAGGTTGGCTCGTCTTTTACTTAAAAAAGCTCCTAAGAACAAAAAGTATG
TGCAAGGGACATCCAAAGCTCCGTACCTCACTAATTCAACACATATCCCTGTAAATGAGGATATTACGCT
TGAAGAGGCTCTGAAACATCAGGAACAACTTCAGACAATCTACACTGGTGGGACAGTTTTTCTTGTATTC
TCAGAAAAGCAAGCTCAGTTCAACGAGGTGCGAGACCTCATTTATTCTATCTGTAACAGATACGAGATTC
CCTACATAGCCTATACACCGACATTCTCAATATGTCCAGTTCATGGATATCAGCCTGGAAGAGTTCAAAT
ATGCCCGCGATGTGGAAAGGAGTGTTTGATATACTCACGAGTGGTTGGCTATTACAGACCGGTTGTCTCA
TGGAATGAAGGGAAGCAACAGGAGTTCATAGATCGTAAGCCATTTGATTTCTCTGAGTTCTATAAGAAAC
AGCCTGTCAGAAAAGGGTAGTATCCTAGTTCAAATTTTCCTCTTATTTGTGTCTTAGGTCAACGAGATTG
AGCAGAAGTGCTTTGCCAAGTGTTGTGAATAGGGATAAGGAAGTTTTGCCTCTCAGAATTGATTTATGTG
CGTATGAGGTGATGTGCATGAAGGTTGTGTTTTCAGGACCGGCTTATTCTGGAAAGAGTACTGCTATTAG
ATATGTTGCTGAGGAACTTAGAAAGAGAGGATATCGTGTGAAGGTCTTTGAGGAGCTCGCGAGGGATATT
ATCACAAATGAAAAGCTCAGAGGAATGCCTCTTCAGAAGAGACTTTTCAAGACTTACCTCTCCCGATACA
CAGAGATGAAAAACGCTGATATTTATCTCTTAGATCGTGATTTGCCAGATGTGTTTCTTTACACTCTGTT
ATACACTCATGTCCCAGAAACTCTTGAACTCGCGAAGGAGATCGCGAATACTATCTCAACCACACATGCA
GATGTCTATTTCATATTCAGACCAAGAAAAGGATGGGAAGGACGGGGTCGTCTTATGGAAGAGATGCCGA
TAGAGGTAAGGGAATTTGAGTATTTCTCTTGGCTTCGTTGGCATAAGTCCCTTATCAAAGACGCTATTAT
ACTTGAGGCTAACTCAGATGACTTAGAGAATCTCGTGGATCTGGTCGAAATCTATTACAGATTTTTCAAG
GATGCAAAATGACTAGATTCCTCGTGGAGTGGGAGAGATGGGCTGATGGGGACATTAGGATAAAACAAGT
ACTATTGAACGATATCCCTAAGAACTTTCGATCTGTTGATAGAGTAAGGTCATTCCAAATAAAAGCCCGC
CTCAGAGAACTAGCATATTTGATAGAGCAGTGTATGGAAGATGAGGCGAGCGAAAGTCTATCAAAGGAGA
AATCTTATTAGATGGTGGGGTGGTAAGGGAAATATTCTTCATTTTCTTTTGAAGTATATCCCACCACACA
AGAAATATATTGAGGTCTTTGGAGGAGGAGCAGCTCTACTGTGGGCTAAGCAACCTGCACAGCTAGAAGT
CTATAATGACATAGATGGCGATCTCGTAAATCTCTTTCGGGTGATCCAAGACGAAAAACTTTTCCCAATC
TTCCAACACAAGGTAAAGTGGATTATCTGCTCTCGTGAACTCTTCTACAGATGCAAACGATCGTATAAAT
ATCACATTAGTCCAGTAGAACGTGCCTATCGATTCTACATCAAACAGGTGATGTCGTGGGGTGGTCGTGG
ATTGTACTTCGCGACTAGAATCAAGCCAGGTACAGAATCTACCGTCAAAGCTTTCTTTAATAAAGCGAGA
GAGCTGGAGTTCTTTCATAAACGTTTACAGAACGTTGTTATAGAAAATCTAGATTGGAGAGAGTGCTTGG
AGATACATGATATAGGAAAAGAGTGTTTCATAATGATGGATCCGCCGTATGTGAAGGAGAGCAGAGTTGA
GAAAACCAAAACATATAAACAAGATTTCTCAGATGAGGATCATGAAGAGCTTGTCGATTACCTTTTGAAT
TCTGTCAAAGGCAAGGTCATGCTCTGTGGATACAAAAACAAAATTTACAAAAGACTAGAAGAGAACGGAT
GGAGAAGGATTGATTTTGATACACCTCTTTGGGGAGCACCTACTAAGGATGTAGATAAGCGGAGGAAAGT
CACAGAGAGCATTTGGATAAATTATAGACTTAATGGCTTGTTCTAAGGAAAGAATAGGAGGTCAGGAGGA
GTATGATATCCATTAGGAAATCTGTATTTTTGGAATTCTTGGGGAGTGTTTTAGCTGTTGCAAAGGAGGC
ACCTGTGGACCTCACCCCAAATTCTCTTACCATTCGCACTATGAATGTAGAACGGACCACGGGAGTGATT
AGTGAGCTGCCAAAGGATGTCTGCATTGATTTCTCTGTAGAAAAAGAGGAGGAAATAGCGCTTGACATTT
CAAGCATGTATCAGACCATTAATTCTCTCTGGTGGAACCCTGTAATGAGACTCCGAGTAGATGAAAACAA
ACTGGTTGTTGATGCTGAGAAGATAAAATTTAAGTACTCTCTTCTTGCTCCGTATCTTGTTCAGAAGCTT
CCGAAAATCAAAGAAGAAGAATATCCAGCTACAGTTCAGATTGATACAGAAGATCTGCGTAAGTTCTTGA
AGTCTCTTCCAACTAAAGCTCCTGAACTCCGGATCTCTGTTGAGGACAGTAAGTTCATTCTACAGGCTGA
AGATTCTGAGAATAATATAGAGGCTCGTGCTGAAATCACTGATGGTGAGATAAGCGGAGAGAATGTCCGG
ACAAAGATCAACAGAAGCTACATAGATGGAATCCTAAGATATGTGAAGAAAGGACCGATGACCATTCACC
TGCATGGGGAAAATCCCTTGAAGATAGAGTGTAAGATTATAGAGGAGATGGTGCCTGTGACGTATTTCAT
AGCGCCTATATATGAGGTCTGATTTCGCTCTTATACCTATCTGAGGTCCACGAGGTTGAGCTGAACTAAT
CTCGCAAGACATATTACATTTGTGATGGAGCTTCTGCTCGTCCTCGTTGATTTATGTGCGTATAGGAAGG
AATCCCATAGTGAGGAGCATGGCGAGAGGAAGACGAAAGAAAGGAATAAGAAAACACTTAAGAGCAGTAG
AGAGAGGAAGAGAGAAAAGAAGACAGATGAGGAAAGTGATAGGTGAATATCTGAAGACCGGAAACTGGGA
TTTACTCTCCCAAGTCAAAATGAGAACCAAAGGAAGATAGAATCCTCTACTTTCTTTTTCCTTCTTTTTA
CCTTTTTTGTAAAGCGCCTCCTCAGAATTAGAAGAAGATTGAGTGAGGAGACGCAGAATTAGATGGAGAA
ATCACACCAAATAACTCTCAAGCTCTTTAATAAATCTTGCAAACTCTTGTGCTCTCCCCACGTGCAGATT
TTCTATATGGATTGTGACCTCTTTCTTCTCTTCTACTCGTCCTTGTTTCAGAGCCTCTGTGAGCTCAGAT
GGTATAATGAGCTCTCCTTTATGAACAACAGCAAATCCTCCCTCTTTTACATATCCACCTGCTTGTAGAT
GAGGAATCTTACTTTGTGAAAGTGATTTGATGAATTTACTCTCACTAAAGAGTGGTACCTTAGACTGGAT
GAATGAAGCTATAGCTGAGAAATCACCCTCACGCTTGGCACTCTCCAAAATTCGTCTCGGGATTACAATC
TCCCCTCTATGGAGATAAGCAAGTGTGTCCTCACGAATGTATCCACCCTTGGCGAACTCAGGAACTTTAA
TTCCAGCCTCTTCATATGCCCGTTTGACCTCACTCTCTAGAACAGGGACTATCGGGATTTCTACTGAAGT
TCCTGATAAGGATTCTATGAATTCAGCAAGCTTGCTCTCCGCTGGCTGTGTATTTGCATCTATATTGACT
GTCATTCCTTTCTCTGTGAGTTGGCTAATAAGCTCCTCAAATGTAGGAAGACGTGTGGCCTCCTCAGGAC
GAAGTTGCGCAAAAGCTCTATTCGCTTCATTCACAGCGCTCGGTACCTCTCTGGTCTCAGCATCTATCCA
CCCCCATAGTGTATCAAGAGCTCCTGCCCAGTTTGCCCTTATACGTGAGAGTATTGGATTGCCAGCATCA
AGAATCCAATTACTGACTTTCTGTTGAAGAGCCAATCGCTTAGCTGCTATAGCCTGTTTATGCTGAATTG
CTGCATGTAAATCTCCGTTTCTAATAGCTTCCCTGTATGTATCTGTAAGCTCTATCAACTCATCTATTTC
TCTACCAAATTCATTTCTCATCATTATACCAGGAGCCGTGTATTGGAATGTTCGGTCCATCTCTACTTTC
TTTTCTGTGGCATCCATGAAGGAGCTACCCAGATTTGAAAGACTATCAAACAGCTCATCTACTCTTTCTG
AGAAATTAAGGAATTCATCAGCACTCATACGAGCTTCTTGCTTCACAGAGGCAAGAGATTCGGAAATACT
CTCGAGGGTTCTATCAGCCTCATCAAGAATTGTAGAGGTGGACTTCGCAGCATCACCCAAATACTCCCAA
CCATATGCTCCGAGAGTGAGATCCTGTGCGAAAAGTTTTATAATAGGAGGAAGCTCATCAAAGATCTCAG
ATGCGGTTTTTCCCTCCATAGCGGCCTCAGCTAAGCTGACAGATAATCCCTCAAGTGCCTCTCTCGGCAG
TGCTCTTTCTAAGGCTTTCCACATAGGGCCTGTCTGTGACATAATAGAGAAGATTACAAACTCTTCTCGT
GATACTTCATTGAGGGTTGTGCGATAGTGTCTATACATTGCATTTATATCCTGAAGACGAGCCTTTTGTT
CTCCGTATACCTGTCCGCTTTTCAGCGCTATATCTACATCCCGAGCTGCAATATCCATGACTTCTAATCT
AGCACGTGCAATCTCTTTTTCTATTCTTGCTTCGTACTCCCTGAGAGCGAGATAATCATCCTGAATCCCC
AGATTCTTCCTCTGCTCCTCTGTGTATTTTGTTTCAAGATTCATCCTTTGCATTCTCACCCGTGAAAGGG
TCTTCTCCAGACTTGATAAGTTTTCTTCCTTGCGGAGCAGTTCCTCTGATGCTAAGCCATTCTCCTTCAG
TATCTTAATACCAACTCCGAATGATCCCCACATGACATCCGCTGCACTGCTCAATCCAGTAAAGTACCTT
GAAATCCGTCCGATGTTTCTCTTTGCTAATTCATCCCATGCTTCTGTATATTTTCTTAGTTTATTTTCTC
CTGGGAATACAGGAATGGTAGTAGCGCTAAAGAGATTGATTTCACCCCGTGCTTTACGGACAGCGTCCTG
AACTGCTTCCATCTGATCTATGAATTCCTGTGCTCCCTCACTTGAGACCACATATGCATCTGTACTTCCA
ACAACAGCCTCAGCAAATCCAGAGATAGCATCAGCAGCAGCCTTTACAGCGGGTGCGAACAGAGCACCCA
GACTCCTCTGAATACGATCTATATTATTCTGAGCAATCTTTAATCTATAAGACATAGCGTCAAGATTCTT
AGCAAATGCGTCTGTAAGAGAAGAACCGTAAAGCATTTCCTCGTTTGCCTTTTCCATTAATTCTATTAAA
CGTGGATAGTGGTTAACAAGTGTAACGATAGCGAATGCAGCCACAGATCCGAAATCCTGATAAATAATTC
TATTTCGCTTAACCTCATCCTCCATATTATAGAGGTACTCCAGATATGCTTTCAGGACTGCAATCGGCTC
CCGTCTCAGAGCTTCGTGTAAATCAACATAACCTTCAAGTTTCACGCCTGCTTCTTCCAATCTATTAATC
ATGTCATCTGAATCTCTAATGAACTCTCTCAGGAAGGCTCGCAGTCTTGTTCCAGCCCTTTCAGCTGACA
TCCCTGCATCTATCAATACAGCAGTCATAGCCGCTATAGCATCAGCAGGTACTCCCAATCCTGATGCAGC
AGCACCGACTCTCGCAAGAGCTTTTGCAATATCCTGACTCTCTGCTGTTGTAGCAATCGCAAGCTGATGA
ATTGTAGAGGCAAAGTTATATGCTTGCTCTGCTGGGATAGCGAAGGCTTTTGTCATTCTTAAAATCATAT
CTGTTGCATCGGAAATTGACATGCGAGAAACGTATGCAAAGCGAGTAATGGTATTCGTAAGCTTAGTGAT
AGCCTCTTCCCCTTCGATCCCGGCCCTTGCAACCTCAGCTGCTACCTGTGCTAATTCAGCAGCAGTAAAG
GGAAGATACCGTGAAAGGCTATCGAGGGCTAGAGCGATTCTATTGGTTTCTTCATATGTGAACTCTGCTG
CAATTCGCATTCCTATCAAAGCATCTTGGAAATCTGTGAAGCTCTTTATAGAAGTTCCAATCACTTGACT
AAATGTGTTGAAGGCTGCTGTGACAAGAAATATAGGACCGAGAAGCTTAAGGGCCCCAATAGAAAGTCTG
TCAATTAATCGAGAAGTTCGGGCGATTCCACTTCTTATAGCTGCCTGAGCATTTAGGAAAATAAGACTTC
CACGACTGCTTCTCCTTGCTGCCTCATAGAAAGTCTTATAGGAATCTGCTGCCTCGACTAATCTGGTCCC
TACTCTTTTGAGTGCAGGATCAAGTGTGTATGGTATCTTCAATGACTGACGCATCTCTTCTATAGCTGCT
TTCTCAGCCTTCGTTAAGCCCTCATATCCTATTCTTCGCAGACGTGCAAGAACAGTCTTAGCGTCGTCAG
CAGTTCTAATCTTGAAGTTGAGAGCTCTATCAGCTTCCGTAATAGCATTTGCGAAATCTAGTATAGCTCT
TTCATTCTGCTTCAGACTGATTCCTGTTTGTTTGAGTTTTGTGTAGTATTGACGAGCTCCTTCTAAGGCC
TCTCTCTGAGCGGGAGTTAGAGCTTTCCAACCTTGCTCTCTTATTCTATTAAGAACATCCTCATTTACCT
CAAGCTCTATATTAGCCTCACGAAGAGCTTTATTCAAATCCCTCAAACCACGGGAGCGCAAAGATATCTC
GTCAAGGGAATCTACAAAATTCTTAACAGGCTTTTCTGTTCTACCAAGTGATATTCCAACTCTTTCTAAT
ATAGACTGCTGTTTCTGGAGAGCTCGTAAATTTGCTTGTATGGTGGGAGGAAGAGCACCCCATCCTTTCT
TATGAACATCCTGAAGAATATCAAAATCAACTTGCAGATCTGTATTAAGAGCACGTAGTCCTCTATTCAA
TCTCTGGATTCCTCTCGAATGATAATCAAGAGTTTTAGAGTGTTTAGTCTCGGTATCTGAGACTCTAACC
TGAACACGTGAGAGATCATTAAATACATCATACAATTGTGAGCCTAAGTCCAAGTGCCTTGATGTCGGGA
GAGCCAAACGATCAAGAGCAGCTGTATATCTTGTAACAGCATCTAACTGCTCATATGTAGCCTTAGAGAC
AGCAAGGGCTCCTTCTGGTAATCTCTTGTTTATATCAGCCCACTTCTTGACTCCTTTTGCTCCCTCCTCT
CCTACTCCTACTAAACCCTTTGAAAGTCTATCGGCTAAATCAGCTGTCATAGCCTCTGTGATCCCTAATC
TTGCAAACTGATAGTTAAGGGGATCTAAGGTTTTGAGTAGCTTCAGTGCGCTTTTATCTATGTAAGCCAT
AGGTTCTCCAAGAGCTTCAGCTGCCAATGCATTTCTGGTTAGAGCTACTACATTCTTTGCGCTTGATCTC
TCGAGGGAATATATTCCTGTTGCAAGCATCTGAATTTGATCAGCAGTCGGCTTGAAAACCCGCTCACCAA
GAGGAACAAGAGAATCCCAAGTGCGGGATAAAGAGAGGAGACGATAATCCAACTCCTCAAAGTTTATTCC
TGTAGTTCGTGCTATGGCAGCCAATCGTCTTTGAGACTCCAGCTCCCGTTTCAGAAGAGTACCGCCTTTT
TCTAGGTCATCAATCATCATTCGGTATCTCTGACGTGCTTGGTCGATAACATCTCTCTTTCGTTTCAGCT
CTTCTACTCCTTGTCTGAGTGTCAAAAATTCATCTTCAGAAACATCCTGTCCTAAGCGAACTGTATCCAA
GTACCGCTCTATTTCTTGCTCCTGAGCTCTATATTTCTTCGAGGCTTCATCAAGGAGTTTCAAGTTCTCC
CTAAGAGGAGCCAGTGCAGCAGTCTTAAATGCTTCAGAGTTTGCTCGGGCAAGCTGATCAGCTGCCTCCC
TCGCTTCTCCCAATTTCTGAGCAGCATCCAATACATTCTTTGGGAAATCTTTAGGAACTTGTAAATTCTG
AAGAGCAAAGGTAGCCAATCTGCTTTTCTCAGTTAATTTAGCTATTAATTTCTCGGCCTCAATAGCAGCT
CGAGCCTGCAAGCGAAATACAATATCCACGAAGATGTTTTGCTGGGGAGGCATTTCAAGAGTTTTCTCCA
AAAACTAATCGCTTCGCTTCCTCCAAAGTTATGGGATATTTTTTCTTATGCTCAAGATCACGAGCTCTTA
ATGAATCTATATCTTCTTTTTCTTTATGCTCAGTTGGCTCACTTATTTGTTTCTCCTCTGAAAAGAGAGT
AACAATGTCAATTGCTAAACGGGTTATTGAATCCTCATAGTTATAGGGATCAAGAAGATCAGCTGGACGG
ATGTTGAGGAGAGTAGCTATCCGTCTTATGAGTATTAAAAATCCTTGTTATCCTCCTTGACTTTTTCTGC
CTCCTTTATGGCTGCATCGAATCTCTCTAATGAGAAGCTCTCAAACAGCTTATTCTGAAGGAACACATAG
TCATCTGGTCGTATGTCAGCTATCTCCCAGTCTTTTCCAATTTCAGGCCAGACTATGAATTTCTTCATTA
GCCCCTCTATGAGGGCTGGATCATTTGGTCGGAACTCTGTTGATTTACTGGCAGCGACCAATAAATCCCA
AGGAGAGAGATCTCTTATTTTAACTACAAAACCAGACGGAAGAGTGAGCTCCTTAGGAGATTTCCACTTC
TTATATTCTTCAAGATTCATAAGCATTCCACCTCGCTGAGGAAATCTCAATCTATCCCTATCTCACTAAA
TTTACGCAGAAGCCTGCGAGACGTTTGCTATTTCAAGCTCAGCAGTCTCCACAACGACATCATCAGGTGT
GACCTCTATAGCATAGTTATAGAATTTCACATCCGACAGGAAGAACGTCTGGTTAGGCTGTGGCGATATT
GTCATAGACTGGTTACCAGGGTGATCTCCTACCGCTCCACAGAGCTCGGCAAGAGTGTGTACTCCATCAA
CCTTCATCTGATCGGGTGCAAAGTATCTTTCATATCTACCCGTGTACTCTGTTGTTCCCGTAACTATCGC
AACTGGAGTCTCTTGACCTATAGCGAAAACCTTATCTCTGTCTGTGGATGACTCAAATGAAACCCTTCTT
GCAAGAGGATCTTTTGTGTTGTTCACCCAAACCTGACCCTTGGTACCTTTACCAACATCATAAGTTGCCA
TTTCGCTCTAACCTCCTCAGTTTATTTGTCTATATCTATCATTTTGAGAATTTTATCTTATAGGGCTTGG
AAGCTGAGATGAGCTCGCTCTCTAACATTTCAAGAGCTTCTTTCTTCCACCATTCAAGATCTTCAGGCAA
GCGCCCAGAAACAGAAGCAGTAGAGAGCTTGTAAAGATAAGCAGCATACAACTCAGCTATGGCATCTTTT
GTCTCTTCTTCTAGCTCATCAAAGAGATCAAGTCCTGACCAAGTAGAAATTCGCTTATTCGCGAGGAACA
GAAAATAGTTCACTCTCTCGCTGTCTAAGATCTCCATGTTTAATATGATACCTACATTAGATGCATTACC
ATATGAGTAACTAAAATTACTCATTTCCACTCAACAGATTTTCGCGAGGTATCTAGCAGAATATCTTCTA
GCAGCTCTATACAGGAAATTATTTGCAGGCTTACCAGGATGGTGAACTCCATGTCGGATGAAGAATTCCT
TACCTTCTTTGAAAAAGTGAAGATAACGTTTGAACCTTGGGAATATCATATGTGGCTTACATCTATTCAC
TATGAAAAGGATGTCGGGGGCTTCTTCAATATTGATGCGGACAATCCTTCGCTTACCTCTTTCTTTAGTG
AATTTAATACAGCGGGATTTGTTCGCGTTGAGCCAGTTTACGAGATTACCCGAAGCCCATTTATTTCTAG
GTGGTTTAGGACACTCCTCTATTATACACTCCCAGAGCTGTTCAGCAGCCGGTCTTCTATTTTTATCGTA
GAAGACCTCATAGGTCTTTTCGGCAACCTTCTGCAAGGGTTTTCCTATTCTCTTAACGATTATTTCAAGC
GGCATGGTAAGGGAAAAAGAGTAAAATATCTGTGGACTAGCTATCCTTATATGCCCGCTTTAAGTCTATG
GCAGATTGAGCTTACAGATTGCGTTGCCCCAGATTGTCTTGACGTCAAAGCGCATCCAGACTTTCAGATT
GATAAGGTCGTTGAGCGGGTCCTCAATGCGGTCTGTTGTTATGTTCTCACGTATTCCCAGAAGAGCCGCA
CGAGCGCTGTCCATCACAACTGCAACTGTCTTACCTGATGTGTAGTCAAAGTGTGTCGTAGGCAGACCGA
GCACAAAGACTCTCATTCCGAGAATTGGCTGCTTAAGTTCCTGGGAGCGTATGTTGCCTGCCTCCCCTAT
GTACTGGTATGTGAAGTGCTCATCCAAGAACATATCAGCGAGTGCCTCAGGGGTGAGTATAAGAGTGTCA
GGCGTAAAGTTTGAACCCTTGACATCTGAAACTGCCTCAGCAAGAGCCTTTACCGGCTGGGTAGCGTTCC
AAGTCTGATCATGAGATGCGTTTGTGACAAGCTCCTCTATCGCAACACTGTTGAGTGTATTCTCAGCAAT
ACGACCTTCTTCACGGAGCCAGATCTCTATGAGATCAAACAGGCTGTCCTCAATGAGGTCCTTTGATATA
GGCACTATCTCTCCATACTTCTTAGCTGAGAGTGTGACAACTGACATATCGCCAACTGAAGCATTTGGGT
ATGTGCCGACATCTCCCACTTTAGGAAGCGTGCGTGTTGGCTTTGACCAGACTGTCACTTTCATCTCAGG
TCTGTCCATTCTGATTGTTGCCTTGCGCAGGACCTCTCTCATACACAGAACTTCCTCTGCACCAGCAACT
ATCTGCTCGTAAACCAGCTCAGGAACAAGAGCTGTTATGTTTGCATCTGCTTCAAGCTCAAGCAATTTTC
TCTCCCTTGCTTCAAGAGAGTGTCCAGACAGAGCCTTCAAAAGAGTAGCAAGTTTCCCCATTTCTACACC
TCCAAGATTTAAGGAAAAAAGATATTATTGTATCATTAAGCAACAGGAGCCTTATTTACTTGAGGAGTAT
CCTAACGCGATTGTCTGCTGTCTTCGTCTCAAGGGCGACTCCAACTATGAATTTAGCTGAACTGCCATCC
CAAGGCTGAACTTCTCCGTTAGCAGCGGGTATAACAGCATCACCAGCCGTCACGTTCGCTGCTGTCACAA
CCGAAACATCTGCTGGTGGCAAAGCAACCGTCACCATCTCACCCGAAATAGCATCCTCAAGAGCAACACC
TACTGGATGGTCATCTGCATCTGCAACTTCTATTTTCGGGCCTGCAACTACTGTCACAAGATCCCCTGCT
CCAATGGTCTCGTTTGCCTCATACGCCACAAGATTCCTACCCCAATAAAATATCTGAGTCATGCTCTACA
CCTCCTTATTATATTGTCTTTCAGTATCTACAACTCAAGCTCTACCTTATCAGATATGAAATCAAAATCC
TTCTTTTCAGGAGCCTTAGGAGTTTCTATTTCTTTTACTGGCTGCTCAAGGAACCGTGTGAGCTTCTCTG
CGATTTCGTTTATCTTTGATTTCAGCTCTTCAAATTCCTCTTTTGTGATGTAGTCAGCTTTCGCATCCCT
GACTTCCTCCTTGATTTCGTCCTGTTTCCCCTCTGCTGCTCTCTGCTCTCCATCCATGCTCTTCTGCTCT
ATGATTTCGTTTGCGGATTTTTTCTCCTCTTTTTCCTCTTTGTTTTCAGGGTATGGATACTTAGACGGGT
ACGGGTACTTTGCGGGATATGGATACTTCGCGGGATACGGGTAAACTGCTGGAAATGGATAGATGCCTGT
GGGGAATGGATAAACCGAGAGTCTACCACTTGGACGGAGAGCTATCAGACACTTAGCAATTGCCTCTGCT
ATCACTCCCGCAATAGATGACAGGTCCTGACCGCCAAATTTCTTCTCTAAGATTTCGTTGACGATCTTTT
CAGCGATTTCTCGCACGAGCTCATCGTTCTGAATATTCTTCTCAGCCTCAGCTGCCTCTTCTACTTTTTC
CAAATACTCTATTTCGTTGCTCATTTTACCTCCTGCTTTATTAAATGATAGTTAGTTTCATTAGTGGTAG
ATTAATCTCAGTCTGTATCTTACAAGACTAGAGAGTAGAGATCTCCTTTTTTCTCATACCTCTATGAAAG
GCTCTGGCTCGGCGTATTTGCGGACTAGAATCCAATCATAATAGCACGTTCTATCATTACCTGTCGTTCT
TAGCCCAATATATCCTGAAGAATATTTTGTGAGAGTACCTTCCACGGGACCTCCATTCGGACTCATATCC
GCATATTTAAATCGCTCGCCTTTAAGATGATCTCCATTTAAAGTGAATCTTAATAACAACCATTCATTTT
GAATTGCTTGGGTAGTATCCCAAAACTTAGGCTTATTATCCTCAGCAATCGCAAGGTTCCACTCTTTTCC
TGCTCCAAAATCTCCTGACCCAAGACCATAGGAATGTACCCATTGGTTGCCGCTATTACCCTCTGCTCTG
GCAAATATACTTCCTTCAAGAGCAGTAATTTTTTCTTTTACTTCAATAATTCCATCTGTTATCTGGTAAG
TTTTTGATATAATTTGATAACCAGTAACTCTAACCATACTATTGGATACTGAATAGCTCCCTCCATCGTT
ATACGTATTCCATTTATTTGCATCTAAACTTGTTCCTTCGAAATCATCGAAAAATATAAAGATCTCATCA
CCACTACTAGGACCTGAAAATCTGCTATTCCCAAAGTAAAGCCAAAAGACCTCCTTGCCGGTTTCTATCT
TATGGAATTTAAGCCAGACCACAATTTTGCTAGCATTCGCCTCTTCTAACCAGTAGGGAATTGCCTCATT
ATTGCTATCCACAAATAGGAGATCTTGCTTATCAGCTCGTAGTTTTCCGAAAGGGATATCTGCATGTGTA
AAGACGCATTTGACTTGATAGTCAGTAAGAACTTCAGATCCTGTATAATTCAAATATAGAGGTCTTACCC
GAGCAAACCACTTGGGGTTCACACGACCTATAAAACACCTTTGGGGAAGCTCAATCATCATGATACATCA
CCCGTGAATTTTCTCCTTATTGCTATCTCTCATGGACGAGGTTGAGCTGAAGAAGATTCCCAAGACTTAT
CACATATGACCTTAAAGTTTTGTCCGTCTATGTCCGTCTAAATGCGTATGAGAAGAGGATGTCTTGTCAG
GGTATATACCACCCGTGAAATTTCATCTCTAAGCTATCTGAGATCAACGAGGTTGAGCTGAAGAGGACCT
CCAAGACTAATGATATAGGCTTATGATGTTCTGCTCGTCTATGGCGATCTATGTGTGTATAAGAGGGAAA
TTCAGAATGTCTGTATAGGCTTGGTGGAGGGATTTGCTGGATTTGCTGTGACTGAGACCTCTATGAAGTA
AGCATCCTCAATCTCTGTGAAACATGTATCTTCCATACAGACATGCTTGATCTCTTCGTGTGGAACTCCT
ATTTTAACTGAGAAACCAAACTCCTCTGGTTGCTGGACTATCTTCTGAGACAAAGCTCGGACCAGTGGAA
TATCTCGTCTAAGCTCACCTATAATATACCAGCCATTCTCATCCAGCTTGGTCTCTTTCTCTTCGTATTC
ATCTAATATAATTCCTATTTGTGTAGAAGAGTGCTCCCACATCAAATTCCTGAACTCTTTTGGAGTCTCT
TTGAAAGATTTAAAAATAGACTCAAGCGCCTTTCTGCTTATTCTCTCATTAGTAAGATCTATTCGCGGAG
TTGCTGCATAGCCACCGATTATTAGTTTCTTATCACTCTTTGCAAGTATCTGTGTGCCACAGGACATCTT
AAATACTTGAGCAGGAGATCTCGGAACTAAAGCAAGAGAATACAAAGGGACATAGTCTGTGTATGGACCT
TCGTTGTTAATGGTGATATGAAGATACTTTGGAGTCTCATCATAGCTTATATTAAAGTAAGCGGAGAAAC
CTCTAAACAGGCGAAAGAGGATAGCTTCCATAAGAGTTGGTGGGAGATCTCTACCTCGTATGACTAAGTC
AACATCATTCCCTTCTCCTCGGATGACTGTGCCACCCACCAGATAAATTAGCTCTCTTACAAGAGCGGGC
TTGCTAAAACACTCCAAAACATCTTCAAGTTTAAATTTCCTACCAGTTTCTTTTCCACCTGATGGAACGG
GTAAATATGAGGAGTTCATTTCACAACAACTCATTGAGCTCTTCGAGAGATATCTCTTTCTTACGTCTTG
TCTTGACCTTAATCTCTTTACGCTTTTCTCGTCTATCTAATCTCTCGTAACCTTCAGGATATCTAAGTCC
GACCCGCTTATAAGTGGTTTCATCTACATTATCTTTGTCTATCCAACCTTTTTGATAAGTATGCCAGAAG
CTCCTACGGAAGATCCATGCGCTACCAACGAAATCGTAGAAGGTTGGGTAGCGTGCTGGTGGAGTCGGAA
GTATGAACTCAGCAGAGGGGAAAAGAGTAAGGGCTGTATAGATGGAAATAGGAAGCAAGGGCGCTGATTC
CTGTAGGGATAGACTTATCTCCTGAACATATCTCTGAATTGTTTCAAGCCTGAGCTTCCATTTAATGGAC
TCTGAAAATATGTTTATAAGCGTGAGGAGGAGAGATGGATTTACACCAAAATCAATCTCATATGATGTTT
TGTATTCGGAATGGTAAGACGTTAGCATGAGGATGGAGTATAGAATGGATAAAGAGATTAAACCGGGAAG
CTTTGCAAAAGGCTCGATGAGAATAGAGGACTCAAGAAAACTCTCACTTACAAGCTGAGAGCTAGGTCTT
AATACCCCATCCACAATAGATGAGTGATGGAGCGACCAAGAACCCAAGGATGAAAAGTAAATATCTGAAG
CAGCTGTAAGAGCTTGAATGGCTGGTAGGATACATGATGGAATCAAAATAAATAAAGAGGAGAACCCCTT
AGTAATAAAAGAGTTAAAATCACGAGAGATAACAAGAGTAGCGGGGAATGTGGACAATGCTTGGGATTTC
AAGAACATCTCTATAGGCACGGTTAGTAGATAGTCTTCAAGATACCTAAAGGAAACCACCACATCAAGTG
GAATTCTTTGTTGATAACTTTTTGAAATTTGGCTAGATAGCTGTGAGATAGTCTTAAGAGCAGCCTCTCC
TTCAAGAGTGGTTATAAAGGATTGTCTTATGATTAGATACCTTCGCAGAGTTTCTCGATCATCACGAGAA
TAGATGGAAATCAATTTATGGAAGGCTGTTAGAGAAGCGTAGCAATCTAAAAGAAAAGAGAGATCGGCTG
TAAAAACTGCTGGTCCCCCGAAAACCACTCCAGTATTCAGAAGGAGAGTGATACTCTCACCTAGTGAGAG
AAGGAGGTGAAAACAGACGTAATCGTAGTACAAATCCCAATGCGGTCCGAGTGCTGAGCGAATCGCTGTC
ATAATATCAAAGACTCGTTTATCCTTCTAAGGAGACACTGTTGTTACCCTTACCTTACAATTATTAATAG
TGACATTCTCATCGAGATTCTGCATCTTAGCAGCTACATAGTAGAAGTCGGGAATCAAAGCGACTGAAGA
TCTAACAGTCTGACCGCCATGAACCTCTATATCCCACTGAGCTATTGGCTCTGTATCCCAGTTTGTGTGG
TCGTGAGAGGAATACAAAAGCACTCTACAATTAGCGGAGGCGTTGCTTGGGAAATCACACTCTCCAGTCC
AATGGCTTTTGAGTGCATCCTTGAGATTGATATATCCTGAAAGGGATGTAGTCTCGCCAGGAGCTATTGC
TGATACCTCAAGCAAGATTGTCGTATTCTCCAGCATCTTCACCACCTATTATGAACTCCTTCCTGTCGTA
CTCCACAATAGTATCATTCTTCCTGACTGTCAATACTACCTCTACTCTCAGTTTCAGTGGTCCCATATAA
ATCTCCTCCTAACAACCATTTCCCTAACAACGCAGTAGCGATTGATATATCAACCGAGGAAAGAGACCTA
ATCAGATTCTCTTCAGTCTCCAGCAGACTCTTATAGCTTGGAGGGAATATAAAACCATCTATTTCATTAT
CTATTACCTTTATCCTTCTATCTCCTTGGATGACCTCACCTACAACCTCAACGCTGAAAGAACAGTCCGT
CATTACTGTGTTGGGGAGACCCTCAATACCAGAGAGAACGAAGAGTCTGAGTCAAGAGTCACAGTATCAA
AAGTACATCGGAGAAGACAGTTTACTGTTCCGTTTGTGGCATTCTGAGAAACAACTGCTTCAGATATCTG
ATTGGATGGCAGATCATTGTAAACCCAAGTTGAATTCCACTGAGCTATGTATGACCCGTTCGCATTCTGG
AACACACTGCTATTCCCATCCTTGAACGAGACTTCAGATCCCTTCAGGCCGGTGTCATCCTCACTTGCGG
CTGTAGCGTCATTCCCAACTCCTATTCCCTTGTAGTGATAGAAACCACTATCTCCCGTCAGAAGCTTAGT
GATATTTTCCTTTCCCGTATTAAGAATCTTAATGCTCTGAAGAGCCATTTTAACAAACTACCTCCTGATG
TTTCTCTTATATCAATATCTACATCTCTTGAGGAGAATCTTTTTATGGAGATGTATATGCAACTCTCACC
TCAATACTCTCAGCAGTCTGATTGGGATCAAGGTTGATAGCTTGCGCTTGTATATAGTGGGGATCCGGGA
CTAGCGATATGGAAGTAGAGACTGTCTTATTACCTTGGACTGGAATATCAAATGATGCATAAGGCTCGGT
GTCAAAGCCGTATCCCATAGAGGCGTAGATATGTATTCGCACATTATGTGAAGCATTCTCCCGGAAATAT
GCTTGGCCTTGAACAGCACATTTCAAGACATCAGAAAGATCCAAGCTACCAGACGAAGAAGATGTTGTAT
TTGGACCCAAGAAGTCTACTGATAAAAGAACAGTTGAATTTGTGATCATATTATTTCACCTCTCCCAAAT
TGAGAGCTTCTAAGTACAGGAGAATCTTTTTCCTTAATTCTGGCGATAAATCAAAATCTTTGTTATCGGC
CACGACAGTGGATGTCCCATCAGGATTATAGACTATTATTTTGATATGGAGCTTAAGCGGACACATTTCT
ATCCCTGAGTTGGTGATACTCGTATTTGGAAGCTGACCGACGAGCCTGAGCCAAGCACTATTTCGTCGTA
AGTAATTCTGATCAAACCCTGAGTAGTTCCGTTAGTGATATTGCGTGCTATTGCCACTTCATTCAGAGCG
TTAGATGGTAGATCGTCGTAATAGAAGGTTGCGTTCCACTGTGCTATATATGAGCTGTTTTCATCCTTAA
AGTAGCTTCGATTGGCATCTCGCCATTTCTGCTCTTCACCGAGTAGCGGATTATCAGTCTCACTAGCATC
GGTGCTTGAGTTACCTACACCAATTGCATAGTAGGAGTATGGATCGCCCTGATCTACAAGAAATTTCGTA
ATGTTTTCCTTTCCGGTATTTAGAAATGCAAACGTCTTTAGTCCCATTTTCCACCTCCTTAGGATATATT
TTCTGGTTCATATCCTAATACCCATTTATAAATAGCAGATACATCAGGAGACCAGTTCCAATTCCATATC
TTCCATCTCATCAACCCTACATCACCTTGGCCGTATGGGGTGATAGGCGGAGTGCCCGTGGAATCTAGAT
CGAAATCAAGAAAAGTACCATATTGGGGGTAAACAAGAGTTATCCTATGAGTATCAACAGAAGTTAAAAT
AACACCCTCACCAGCTGGAGCTGCCTTATATGTTTTGTGGCCTATATAAAGAATCCGTTTATTTCTATAA
TCATCATCAGCTAAGAAAAACAAAGTATGAGCACTGCCTCCCTCCTTGTTCGCAACGACAATATCACCCC
ATATATTTTCCCCGATACCTCGGATTTCGGCATTAAGAAGAAGGGGAAAACCATCAGTCCAAGATACATT
ATCCAAAGCAGGATCGATTATCATAATTTTGTTTTCTCCTCTACAATTTATCCAATAATAACCATCCTTA
GCTCTAGCTATCTGTTGGAGCGGATGACTAGTGTTATGGATATCTTGCCAGTCACCATTTACATCTACTG
TATATACGAAATATCCGTAATCCTCAAATTCTTCATATGATGGAACTACAAACACCTCGTTATGCCCATC
CCAAATAATATCATAAGGACGCGCCATATGAGAGAACGTAGCAACTAATTCCCGATCTGTTGAATTAGCA
GGAGGAACTGGAACCCGCCAAATAGCTTGCGAGAATTCACTACCATTCGCATTTGTAGTGAGTACATATA
CATAATCTCCTTCACGAGGACCAAGGCAGGCTCGCCCACTATCGATATACGAGACATTTAATCTTATATA
TGGAGGATGATAGGGATCATCACAATCATATGGAGTTCGTCCTTGCAACTGAAGAATAGTTATATGATTA
TCAGAGTATTCAGGAATCCATAAATTTCCATCCCAATCGAGGTATATATTCCTTCCGAAAGCTTGTCCTG
GGCCCCAGACAAAGCTTATGTATCTTCCGACACCTATAGCCGATCTAGGAAGCTCCCATCCACTTACTAT
CCATGGCTGAAAACCCATAAGAATATCCTTCGTGATATGCCAAGAAACTCTTGTGATATTCTCATATACT
TCCGGCAAAGTCTGTTGTGGACCAATCTGCACGAAACGAGCATCCTCAACCTCAATATAAAGTCCTTTCT
TGCCGATCATCCAAGATAAATTATCAGAGCTCATAGTATCTTAACCCGCTTTATAATCTGATTAGTCGCA
AGTATCTTTACATCAGCTGTTCCATCATCATAGACGTGGACGATCTCGCAGGGTGTAGAACCGGTTGCTG
CTCCCGCTGAAGAGTGCGACTTGATAAGAGTTGATGGGAAAGCTTTGGTGGTTGCTCTTGTTGCTCGCAG
AATCTTTTCATATACTTCTTCACGCAGTCTTCTAAATGGATTTTCCTCAGGCACATATGGATGAGAAAGG
TCATCCCACTTTGCACATTCAAATATTGTTTCAGCCTCAGCTCCCTGAGACCTCCTATGTGCGATCTTAT
AAATTCTGTATTCCTCATCATCGGGTAAAATAGTTCCTTTAAATCTAATTTGATGGCCTGGTACGATTCT
AGTACTATCAGGATGATCAACCAAAATACGACAGATCGCAATTATCTTTTCAGCAGATTCCTGAAATCTT
TCAAGAAGAGCATGCGCCCAAACTGAAGCATTTTCAGGATTTTCAAGATCTGGTAGAGCCCAGTTATATT
CAATCGGTCGGACATCCTTCCATTGTACTAGATGACTCTTTGCTTCAGACCAGAAGTAATCCCAATCCCC
AGATTCAGATGAGAAGACACGCACTGTATTGTACCTATACCACTTACCCTTTTCTGTGAATACTTGTAGG
GATTTAAGGCACTCATCAGCAGAAACATTCAAAACCTTATTAAAGTAACTCTTTGCGCTATCAGCAGTAT
AAAACCGAAATTCATTCCAGTCATAGCAATCTGATGGTTTTGTCCAAGCGACCATATTATACCGATCACA
TATCATTGAAATTGCTTCCCACTTGGTAGTGCGAGCTGGTGAAAAGGAAATATAGTTATATGCGTATTCA
CTTCGCCAATTTGGAACAGAAGAGATCCATTTCGGCTCACAACCTGTAGTCATCCTCCATGAGCTTCCAC
CGAGCCATTCTTTTATATACTCCTTTGGATTTGGAGTATCCCCTGGAATTAGGAGAGATGTTGAAGAATT
TATATATTGCTGTGTGAGAGTGTAGCCAGCGGATACAGCAGTTATGATGTGAGAGATTCTAGCAGGCGGA
TTAACCAAAGTTTGTTTCGATAAGATTCTACCACCGAAAATTCGCTTTCGATGGGAGGGTGAGGAATAGC
GATGAGACTCATATATCTCAATAATATCATCTTTATCAGGAGCAGCCTCACCCTCAAATCTTAATCTTGC
AAGTTGATACGGAACACCCCATTCCCACTCAACCTCATAGGAAACTAAATTGAAATCTGGCTCCTCGTAT
GCAGGATCACCAAAGACTACCAAACGATTTATATTTCCATCTACTTGAAGAGCATCCTTTGAAATCGGTA
AAATATATCCCTTTCTAATTTCCATTAACAAGGGAAGAGAGAAAGCAAAACCAACTGTTCCGAATGCATA
ATCAAATGACTGTAAGAAGGGAGCTGAAAAGTGAAGAGGCTGAGATGAAAAGAAACAGAAATTATAATTT
AAATCAATGGACTCTTCAAATGGTATAAAATTATAGAGGGTGAAATCTTGGTAAAAAGGAAGAGAGAAAT
CAAATCGTGAGGTAAACCTTCCAAAAAACACTAATCTCTTTTGTAATGAGAGAGTAAAAGACCATTTATA
ATTCTTGTGCGGAGGTGATATGAGAAGATAGTGTCTATCTACAAAATGACAAATACCCTGACTTCTCCGC
TGCATTTCTATCTGAATGTTAGTGAAAGTGAAATAAATATCCAACTTGAGGTATTCGAAATATGAATAGG
ATCACAAACAGCTCTAAGAAAAAGGTAACCATCTGTCTCTGTGGTGCTCTTTGTTAGACCAATCTCCCGA
ACAGGGGATGGCACTTGTCCACCCCAAACGGTTATATTATATGTAATGGTATCCTCAGATGGCTCTGTTA
CACTCGCATCAAAGTAAGTAGCATTAGAATCAAGGAGATCAGTCTCATCACCCGAGGAGTATGTGCCATC
GGATCCAAACCCGATAGCTCCCACACTCCAAGTGGAATCTCCCTTCAGAGCGTTTTTTAAATTCTGAGCT
CCTATATTAGTCACAAGAATTTGTCTGATCATCTTGCCACAAACTTCATAGAGTATTTATACCAAGGAGT
TCCGTGTTCATCTGTCTTCCAATAATTGTAATTGAAATCAACCAAGAATGCATGGGGGTAAGCTACATTA
GCGATGGTAAGAGTGTTTTCCTCATCGGACTCAGAGAGTATAGCTTCTATATCATCTATGTCCTTTGCGA
CTCCTTCAACTACAATCTCATAATATTTCTTTGAAGACCTGAATGAAACAACTGTCCCATCATACAGTAG
GATAGGCGAGTTAAATAACCTTACTGTTACTCTCTTATTTACGATATACGTGAGATTCAGACTTCCCCAT
TCTAAAACAGCCATTTCTCCTGAAAATGGAAAAAATAAAAGGAACTAAACTATCAGTTTATTCCTCTGCT
GTTATGTGGACTTTTGCTTTGTATCCTGAAGGCTGCTCAAAGACTATCTTATCTGTTGAGGACGCAAAGA
GGCCTGAGACAATACCCATCATGCCACCGACGACGAGCATAAACACAGACTGTGCCCACTCCATGCCTAC
GAGAAGTGCGTACCCTGAGAGACCTGCTGCTCCCATCACAGTACCAAGAGCACCAACACCAGCAGCCTTT
ATAAGGTTCATTTCCACCTCCTCATTTATTTATCCATTTCTCACGACTTTCCCTAACGCTTTCAAACCTT
GGTAATTTAGAGAGATTTAGCGGAGGCAACAACTCACCACCGCTCTCATAGGAATCTATATTCCATTTAT
GAAAAAGATACAGCCAGCTTCTTTTCCATTTCTCATCTGAAAATCTATGTGAAGCATATTTGGAATCTTT
GTAATCATGCATGTGGGTTAGAAATACATTAAGACAAACCGCAAAGAACCACTTTGATGGTTTGACCTGT
ATGGCAAGATCTTCATGCTCTCCCTCTATCACATAGTGCTCATCCCACTTGAACTCTGAAAGGAATGATC
TTGACCAGAAAGCCTGATTCGGAACGAAATCAAATGGATAAGCAAACAGAAATCCATTAGTTATCGCTAT
CTTCTTTGGTAATTTTAGAATCTTTCGTAGGGTTCTCCCATTATTCGTAAACTCTATATCCCATGCATCT
ATCTGAAAAACCGAACCACCTACTATCCAAGGAAATGCCGCAGCAGCAAGGTTAGGAGTTGCCATTATAC
CTACAGCATCCCAGATGTTCTTCGGAACTATTATATCATCATCAACCATCAGAAAGATACGCTCACTGAT
CTGTTCAACCAGTCTATTCCTACATGCAGCCAGTCCGTAATCATATGGAAATCTGAATATCTCAACATCC
GCAATTTGATTTGCCTGAAACGCTATCTGTCTATGTTCATCCCAATACTCATCCGGACCATCATATGCAA
CGAGTATCTCTTGTGTTCCAGCTGTAAGTAAGCTTGAAATCGTCTCTCTAAATCTATCGGGCCTCATAAA
AGTTTTGACAATAGCAACTTTCTTCATTTCATCCTCCAGGAGACATACAATATCTACAAGGGATATTACC
TTGCTCAAATCCAAGCTGAGATAGAATGTAAGCCTGCCGTTCTTCTCCAGACCATATTTCTTCAAGAGAT
TGCTTGAAAATATTACCGAAGATGTGCGAGAGATTATAGTTCATACAACAAGGAACAACATCTCCATTTG
CGAGAATGTGAAGCCAATCGTAGGGTCGTGAACAAAAGTGTGGAGTAAATACATTTATTTGTCTGCGGAA
ATACGGATGCCAACAAGAGTGCGATACGTTCCCTGCTCTGTTATGAAATGGTATGTAGGAGATTTTTATA
TTCCGAACCGATGCGACACCCGCTTTCCTGACAAGAGATGAAATAAACCTTATATAGTCCTGTGCTGAGA
AAACTCGTATCTGACCATCTTTAGAATATCCACATCCGACGAATTTAATTTGGTTCCTGCCACTTGAATA
TTTGATTAGTTTGATAGATCTCTCGACAACCTTATGAAAATCACGCTCACAAAGAAAACTATACGTCTGT
TCATTGATGCCATGAATTGATATCCAGATTTCGTGTTTCTTATCTAAAAGAGCATTAACGACTTCCCGTA
TGAAACCATCACTCCCAGCTCCAAAAGCTGTAGAGATCTCAATTAGAGTGTCTGGAAATACTTCGTGGGT
TAGATCAACTCTCTCCAAGAGATATTTATCAAAGAAGGAGTCTGACATCAAATACAAACAGATTTTCTGT
GGACTCTGGATGTACTCGTGTATTTTCGTGAGTGTGAGCTTGAATTGAGAAAGACTCATTGTAGTCTTGA
GCCTAGCAACTTGGGAGTGCTTATACGGACAGATCTTACATTTACCATCACAAAGGGAGGAGCCCTGAAT
TTGAATATACTTTATGGACATTCCAACTCTGCTTCAAGTTTAGATTTTATTAGGAGATCAAGAATCTCAG
CACGATCAGACTCGGTAAGGAACGGAAGGTGTGTTTGTAGTATCAAATCTATCTCTCCTATATCAAGTTC
ACCATTGGAATATGCATCAAATATTCTCTCCAAAAGTTTTCTAACAATCCGTGAGCCCTCAAAGAATATG
GAGGCTTTCATTACGATATTACTTCTGAGTAAGTTTATTCCAGAGAGATTGTATTCCATTCTTAATTTCA
CCCTTCAGACATAGTAGAACGTTAAGTCCGAGACACAGATAAGCTACATCCAAATGGGAAGTAAGTATGG
CTGCAAGAGCAATGATAGCGTTTGCGGTCTCAAGCAAAGAAGCATCACTAATGTATATACTCCCGAGAGA
TAGATCTTCTTCCCTCATGCAGCAGTTACATCTATATTATCGTATATTAAATCATTCAACTGTGAGCGCC
AGGGATCGAAGTATGGACTCTCCAATACAACAAGAGTAAATGACCCAATCAGAACTTCTGTCGCATGCTC
AGGATCACTCTGTTCTATATAATTCATCAGGATATTCAGCTCTTCATCATCAGCTTTCTCGCTTACAAGG
AATTCAGCAGTCGCCTTCATAGCACACTCAAACAAATTGGAAGCCGCGATTGAATTTAAAGCAAAGAAGC
ACTCTATTGCCCGAAGGGCTATTGAAGGAGAGTTATCAATCAAACTCCGCAGAGTTCGCGGAGCAAGTTC
ATAAAGGGTTTGTTTCATATCAGATGAGAGATACATTTGTTTTAACCTCCTGTCATCTTATCAATCTATT
CACAATCCATCTTTCTTTTATTCCATTCAGGATAATCTTCCTTATCTATATATTTCAGATCTTCAGCAGG
AAGTGGCTTGTAAACTCCATGATCTAGCTCGCAATGAGGATTAGCAGGAAAGGGATTTCTTATAGCCATC
CACGTCCACCAAAGAGGCCTTGGTTTGCGGAATGCTCTAAAGATTATCCTACCGTTAAGAATTTGTTGAT
TCCGCTTTGGGAGATTAGGTGACGGATAATAAAAGTATTCATGGAATGATTCTCGTTGGACACCTGGTAA
AACAATACCCATTGATATGGTAACCAAGACACCCCAAGAATACATTAATGATCCGACATCACCTGGTGGG
AGCCAATTGTCATATTCGTGAAGAGCGTATTTTTCTATTATCTTTGTATCTGACTCTGAAATCAGAATTT
TATCTTTTTCTTCTTTAGCCTTGCTCTTTTCGGATGGAGCAGGAATTTCTTTTGAAAGTGCAAGAGCCTT
TTGGACATTCCCAGTACGAGGATCTCGCTCTCCAAGATTATATCGGAGATACGATTCCATTGAGTCCTCA
AGCACAACCCACTCTACACGGTAATCCAATCCCTCGAACCATATACGAAAATCCTGATGGAGTGAGTGAC
CAACTATTATCTCAGCAAATGATTTCTTACCTTTATCGTAAGCTTCTTTGTCTTCAGGGAGGATTCCTCG
AAGGTGCCACTGGACTACCGCTAGCTTTCCTTTCCTCCAATCCGCATAGTACTCTGGCGGGAGTGGTTTG
CCCTTATATTCCTTTACGAGCTCTTTCCATTCCTCTTTCGTGAGCCGCTTAGGCTTCTTAAATGAAAGAA
TCTCAAAGGGAACGAGTGCTTCTTTTCCATCCTCCAAGAAGCGAATATGCGTGAGTTTCATTTCACCTAA
TACCTATCTAAAATCAACGAGGTTGAGCATAACTAATGCGTCAGATATTATATGTCATGTCACCCAAATT
CTGCTCGTTCTCGTGGACCTCAGAAGCTGATGAAAGAATCATGACAGGGCGATCACCCACAAATGCGATG
GAACCTTCAAGAGATTTCTCATCTACTATGTATTCATGTGCATCATCCAAGAAATTCTGAACTCCCTTAG
GAACCGAGATCTTCTTGGGATGTGGAAATCTCATGACCTCTCTTATAGGATAAGCATAGATCGGGATAGC
AAATTTCCATTTCTTATATTCTTCTTCAGTTACATGATGTAAAGGCTGGAGAGCTAAAAATTCCTTGTGT
GAATTGATTACAAATGGATCACCGAGGAGTAGGTAACCATAAGCTTTATCGTGATCAAAGAAGAGGAATA
TTTCATCAGCTATATCATATTTTCTATCTTTTAAAATGAGGACCTTCTTCCCTTCAGCAATCAGTCTAGC
GTGAGGCTCAGGCAAATATAATCCACGAGACTTAAAAGATTTTTCTTTAATTGACTCTTGATGCCATCTC
ATTAATTCTTCAATAGGCACTCGCTTAGGCTCAAGTAATGATAATCTATTAAAGACATCCAAAGAGTCAG
ATACATGTTTTTCTGGAATGGGCTCCATAGCACGGTTGATGTATCCTCTGAATAATGGCGCTTCTGGATG
TGCTTCATTCTCGTATCTTATGACTTCTTCACTTGCTACTCTAAGGATATCCCCTACTCTCAATTTAAGC
TTTGTATTATCAGACTTCCCGTAGTAAATAAGGTAACGGACCTTCGCTTGCTTCTTCAAGAGATTTCTAA
TCTCAGAAACTCCCGTAATAAGCTTATCACCGTCAAGAGCAACGACCCACTTCTTCAGCTTTTTGTCATC
AAGAAGCTTCGCAGCGTATTCAGGGCTAATGTCTATTCCAAGGTAATAATTAAAAACATCTTTCGTGCCC
TTGACAGTATGTCTAGCAAGAACTACTAGATCACATTCTCTCCAGATCTTTTGTTTAGAGTTGTGGAAGA
CAACCTCACCATTTGAATAGTTATCAGCTCCCTCAATCTCCAAATCATAGAGATAATCTGTTCTGCCTGA
TTTGCCGAAATTTTGCGTACCGATATTCTCAATTTCAACTCTCTTACGCTGAATCACTCCGTCTGTTTTG
ATGTAGATTGTCCAGTTATCATGCTTTCTTTCGCCATTAAATTTCGTTTTCCTGAAGTGAACTGTAACAT
CCCATCCCTTCAAGCGACAAATCAAGTACAGAGTCCCCGCGAAGTAGGATGAAGAAGTTGATATTCTTAA
GCCTTTTATCCTATCTGAGTGATACCCATCACCTAACCAAAATCCTTCTAGCAAACCTTTGAGTTGCTCT
TCCCTAGCATTAGCTAAAGATAACGGTAATTTTATTCGTACTGCCTTACCAGGAATGTTTTTACCATATT
TAGAGACAAATGTATCGTGTATCCAGCTTGCGAACGGCGGATCCTGAAATTCAAGACGAATTATATTTTG
GTCTTTGATTCTTATCTCATTAACTGGAACGCCTAAGCGATTTTCTATCGTTGCTTTGAACCATTTATAC
TCAGTAACTTCTGGATTTATTCTTACGACCACTCCTTGATTATAATATTTATTTGTTTTGCCAGTTGTGA
GCTGGCCTTCGGCTAGAATGAAGCCTATAGCTTTCATCATCTCGTAGTCAAGCTTGATTGTCTTTTTGTA
GCCAAAAATCTCAAGAGTGACTTCCTCAGGGAATTTCTCTGTAATTTCTTCCCTAAGCTCTGGACGAACT
AAAATTGAAGTGTCTTTAATATTCTCTGCTTCAAGCCATCCCTGCTTCGTGAGCAGTAGATGGTCATGGG
TTACTCGCGCTTTCGGAATCCCACCTTTTATTTCACAAATTTCTCTTCCATCAAATGGCTTCTTAAACAC
TCTTTTTACTCTATGGAATTTGCCATCAGCGCATAACACTCTATCACCTGGCTTTATAGTCTTAATCATT
CTAAAGCCTTCATCCGTAAGAATGTAGGTATCGCCCTTGAGGCACCAAGCTGGGTTTTGCTGTTTTGCGC
GAGTATCTTCTTCCCATAGTTTAATCATTACACCCTCAGCAGCTTTACGAATGTACTCGCCTTTGTGCTT
GACTGCTTTATCACTTACAATCAGATTCCAAGCCTGACGAACTTCTTTAGGATTATGACACAGATATGCA
AATCCACCAGGAACTATTTTTGCAGATACTCGCTCTACAAGAATATGATCAGACCTTGGAATCTGCTTCA
GAATCTCTATACGATCTTTGAGTGGTTTGTGCTCTACTTCCTCTCCTTTGAAATACATTACATCGAACAC
TGCTGCATAGAGATAATCTTTGAAATTCTCAGCCGGTTCCTTAGTACGCAGCATAGCCAAAGCGACAGTC
CGATGTAGAACCTCAGGGAAATCCATAGCGATAAGCTCAGCATCACAAATAGTGTTGTCGGGCCAATGCT
CCTCTATCTCCTTAATGATTTCGGGAACTCGATCGGTTACATCAGGTGACCTCTCCTTCAGATCTTCTGG
GTCAACCCAAGCAAATCCCTTCCCTTTTATTTTTCCAAGAGTTAATCTCAACCCATCCCACTTAGGATCA
ACAAGGAGAGTTTTCTTATCCCAACCAAGATGAGCGAGATCACTCTCAAGCAAATCTATCTCAAAGCGGT
ATTTTGGTTTAACATCAGAATACCAACCAGGCTTAAGGGATTTTGTTTTTATAAGAGATTTTCGCTCTCG
ATCCCACTCCTTTGCCTCCTCAAGTGACTTTGGAGGCTTCGTCTTCATATATCTCTCAGCCTCTTTATAT
AATTTCCAGAAGCTTGATTTAGCTGCTCGTTTAGGATCTCGCCCGTAATATTGCTTATAAAGCTTAGAGT
GCTCCCCAAATGGAGGAATCCAAGGGAATTTACATTCACTTCGCAAGACATCTATAATCTTAGCGAAATA
CCGCTTAACATCAGCAAGAGTCCAATCTCCCCATCTCTGACCTTTCAACAATCTCGGGAAAGCAGAATTA
CCAAGAATTCTCAAATCCATGATCAATTCCTGCCAACGCTCATGGGGATGAGAATTACCTGATAGAACAA
TTTTACCGTGCCGTCTTACAACCAATATGTGATTCGGAACTGTGACATCATAAATTTTACCATTATAATT
AATAATTTTAACTTCTGAATGCCGGCTCCAAATATTTTTAAGGTTTTTATTAATTGAAATTGTCCACGCC
TTACGCTTTTCATGCCACCGCGCTGTAGATGCCCAACCGGCCTTCAAAATAATTTCTTGTAAATCGTCGC
GCATGCGAGATGATGAAGTCCAGATTACAAGAGTGCCAGATTTGTTTTTTGTACCGTCCCCTTTTGCGTA
TGTTTCTATGAATAAACGAAGAAGCTCAGGGGAAGCGCACTTAATAATATTGGGAATAAATTTCTCTTTT
GCTTTCCCGAATTGTTTAAGATATTCATACAATGCTTTTGAACATATTATAAATGATGAATTATTATAAA
ATTTCCCATATCCAATTGATTTGCAAATTTGTTCGATTTCTCGTTTAAATTCAGGATTTGTATTTGCAAT
GCTAATTTTATAGTGAGAGTTTCTTTCTTTCCAGGCAGATCCTTCCGACAGGAACCAAGCCATAAATTTA
ATATAGTTCTCAAACGGAATCGATGTGCCGCCATAATATTCTTTATGACTATTATGCCAAACAGGTTGCA
AATGAAATTCCTTAATATCTTCTCCTTTCCATTTTACGAAAGATGTCATATGAAATTCTTTTGTCTTAAT
TTCAGAGAAAGTCTTTAACTGAAATTTATTATTTGGATTTCGTCCTTCCTGAACCCAAAGCTTATGATTG
GGCGTAACGCATAAAGAACAATATTTATTTTCAAAGAGCAGCATAGGCCCATTATAATCAAACTCGTAAT
AATGAATTGGCGTCTGATATTCGAGATAGCCAGTTTTAGGATTAAGAGTAGCGACTTTTTCTCCGGGCTC
CAAATCCTTAAAGAATTTAAATCCGTTTTCCGTTAATATTTCCGTTTCTTCGTCATAGCAGAGGTCAAAA
TCCACCCCTTCACTCCTGAATTCGTCCAGATGGAGTTTCTCTCTAATCACGTTATTTTCAACGAGGTTGA
GCTTTTTACATGAGGGTAAGGATGAATGTATGGGGCATGCTTTTTCTTTAGCTTCTCGTCCATCTCTGTG
CGTCTGAGAGGAAATTTCAAAGTCAGTACCATCCCGCGAAACGGATATCTTCATTCCCTTCTCAGCCCAG
ACAATTGGAACGTCAGGGAAAATCTCTTTTAGTTCCCTAATTACTGAGGATTTATGTGCTCTCAAATCCT
TTCTAAAATTCGTAAGCGTAAGAGAGAGTATGCCTTTTTCTGGCGGTTCAAGAACTCGCTTTATCTGCTC
CTTGAAATCCTTAAAGGAAATCTTATGGTTAGATTTCTCAAAAGAGCCTATACCAACAATTATATGCTTT
GGAGGGTATCCGAAAGCTTTTATCAGAGCTTGTGAGATATATGTTGGAAGCTCAGGAACAATACATACTT
TATACTCAGGAATCATTACACCAGCAGCAGGCTGGCGAGGAGCAACAGGAGCCTTCAAGACATGAAGCTG
CAAACTATTTATCTTAAGTGGCTTCGTGAATGGAATTAAGTGCTTACCAATCTCAGTGTGTTTTAGTGCT
TCACATATAGCTCCCTCAGCGTAAAGAGGAATATCTCTTTTGACATACCACTTCCAAGCACGCCAATCAT
CTTCATCATAATCACAGACTATCGCATGAGTTGCCCCTTCATAGGATTTACAAGGCGAGAGGACTATATG
AGACTCCCCATGATGAAGGACTATCTGATTGTGGTCTGGAGCAGCTGCATTCACTCCCACAAACTCTATT
TCAAGAGATTGAGATGCCATTTCTACAAGCCAAATAACCTTGAATCTTATCGACTATGCCAGATACAGTT
TCAAGTTTCTCACAAAATTGCTTAATTTGAGCAATATCGGATGTTTTTTTCTCCAGTGCGTCGATACGGG
CATCTAAGTCCTCTACCTTCGCAAGTATATGCGAGGTATGATTGGACAGTTCAAACAATTTCTTCAAGAT
GAAGAATAATAATGGTACCAGAATACTAAGAACTACCGCGAACCATTCCGCCGCTTCACACGACATCTTT
TACACGCTGGACGATCTACTAAGGCTGCTGCCTTTATATCAATCTTCAATGCCCGATTGAGGTACTTTCC
ATGCTCTTCAAGAGTGTGGAGTTCAAGGGAAATCCCATTAATACCTCTGTTAATAAGAGATAGAAATCTC
CTCCGTTTCTCAGGAGGAATGTGTAGTTTGGCTATAAGTTTTTTCTCGTAGGGTTTATATCTAAAGTCAC
AGAGTAGGCCAAGACGTTCTTTGTGGTCATGTCCAAGAAAGAGAGTTACACACGACCGAGAGGCAGCTTT
TGCAAGTACATCAGGGGGAATTATAAAACCTCGGTCGTATGCAGTTGAATCATGAATTGGGGTATTCGCC
TCTAATACAACTACTTCAGGAGAAAAATCTGATTTCTCAATAGATTGAAGATCAGCAAATACAAAAGCCC
GAAATACTTTTCTTTCAGGCATTACTTCCCAGTATATGCCAAAGGCATCTCCCACTGTTTTATTTTGAAT
TTAGCTGTTGATTCTTTAAGTATCTGCGAATTGATTGAATTCTCGAGAGTGCGCTGGAGAAATGCTACTG
GACCAGCAAAGAATATATTTGCTCTGATTCGAGCTGTAGCATGGGTTGAGCCGCGAGCAGCCGGTCCCAA
TACTTCAATCGGAGTCTGCGCTCCCAATGCAATGGCATTTAACATGAACTCCAGATACTCTCCAATATTC
GGTACTCCCTTAACATCCAGAGCTTCTATATCTACCAAATCTGTAGTGACGATCTCGTATTCTGGCTTTA
GATCTCGGAACATCCTTGCTATTGCCCTTCTCTCTTCCTCACTTGGATAATGTCCAAGATCATCACGTTT
AAGAACAATATGCAATCGTGGAAGATGTCTCTCAACAGCTGTGATCAAAGCCTCTTCCAATTGCTGCTTG
CGGAGTATTGCATTGTATAGCGGCTGAAGAAGAGGGAGACCATAAAGAGAATCCTCTCTTGGAAAGAACA
CTAAATTGAAGATCTTATCAGGACCAAATGTTTTTTGACTGTCAGTATGGATATATTGTATCTTATTTCC
CTCTTGCTCAATCTCTATGTCAAGTGGATATATAGATTCAAGTGAGTGGAATTTACCTGAACGAGTATAA
ACTATCTCAGCGAATCCATTACCAAATATCAAAGCATTCCTGACAAGAGAATTAATGTCAGACCACGACC
GCACAAATGCTTTGCGTATTTCTTCCAAATCTCCTTCGCCTTCTATATCAAAACCTGGACCACAGACCAG
AGTTGTAAGAGAGTTTATCAACCCAAATGCTGTTTCATCGTTCAGATAGACCTGCCAGTATTTTTTAATT
TCGGTGGTCTTCCTCGTAACCTCAGGAGAGGTCTCTATTGAGCCAGCTGATTTCGTAACAGCCCACTCTG
CAAGCGTCCTCTTTCTCCTTACTATTCTAATCATATTGTCTCAATCATCCACTTTGATTCTCTTATATCC
TCCCAGCCTCCTGATAGAGGCATTTTACGTATAGGTTTCCAAGCATCCTCATCTAGAGGAACAACATTAA
CTTTCTTACTCGCGAAGGAGAGAGCAAGTAGGAGAGCATCCACAAGATCATCATGTAGTGATTTCGTATA
GGGACCAAAACTGGTCCTGTCTTCATTCAGATACACAAAACCAGAAAGTTGATCGGCAAGCTTAGGAAAT
GTATGAGGATTGAATTTAACCTGATTTCTCAGAAACATCAACTGAGCATTCTGAACAAGTTTCTGTTTCT
CTTTGCCAGAGATGTATATCGCTTCAATTGGGTATCCTGCTAGCTCATTAGCTATTACATCACCAGGACC
TCCACGATCAAGGATAATTTTAATAGGCTTCCATCGCTCTATCAGCTGTACTATTCTTTCAATTTGAGCA
TCCCATTCTCCCGTGAAAGTCTCAGCATGAACCACTACTCCTTGAGCTAGATCATAGACAACTACAGCAG
ATTCGTCTACCCGTCTCGCAAGATCTATTCCCATTACCAATTGATCACTTGGCTTCACATTGAAATCTAT
GATATTTGCAAGAATCATCTCTTCATCAAAAACCCTATCGGTGATAGTTCTAAAGCGAGCTTCATACAAA
AGCTGGAACATCTCAGGCGGCAGAGTTCTACGTGCGTTCTCAATGACATATCTTGGTATCCACCAACACT
CGGAAAGAGCAGGAGATATACGAACGGTATCATCAGAGGACCAAAGCTGGTAAAAGACATCTGAGGACAC
AAACGGAGTTGAAGCCATTACTTCTATGACATCCTTTGACTTGCCCATCTGATAAAACAATCCCCAATAT
GCTCTTGACCGCATTCGCCCTATCTCGTCAATGAGTAGATAATTTGGATGGTAGCCTGTTCGTGTCTCTT
CACTTTGAGCTATAGCAAGTAAACGTGTATTGAGTGGAGATTGAAGCCAGATTTCCTCTTTACTGAAAGT
ACTTTCATGACCGAGATAGACTCGGTAAGGAGAGTGTTTAATCCAGCCTCGTATCCTAAGAATATGCTCT
TTTGCAACATTCAAAGAGATTGAACCTATGACACCGAAGCTATCAGGAAAGTGTGTCAGCTCAATAAGAG
CAATCATATCAAGCAGAAATGACTTACCAGCACCGGTAGCTACTTTAATCATCAGCCGTCTGCGTCTCTC
AAAGCCAAGACGCATCTTCATGTATGCTAACAAAGCCTCAAGCTGGAATCCGCGTGGTTCCAATCCAAAT
GTATGAAAGATCTCCCAGACGTTCAAAAGTGGTGGCTTAGCATGTTGAGAACAAAAGATTCTGTTACGCT
TAATTTCTTTACCGCAATAGGCACATTGACGGATAGCTTTTTCTTTTACCGTCTTCATTCTCTCTCATCT
ATTGTGTAAGAGGGTAATGTATTCTTGAACACCTTCATTCTATCATGATGTAGCTGCTGAATTAACGTAT
CAACTTCGTCAAGAGAGACCTTATCAAGAGAAGACAACCGTGAGAGAGCAGAGGTAAGGAGGTCGACTAC
ACGAGCTTTATTGATGATATTCTTTTCTTTGTTGAATTGCTGCTCTATTTCATCAATCAAAGCGGCAAGC
TCAGCAAAGTGTTTATCAAGCTCACGACGGATCTTGAATTTTGAGGAGAATACATCTACCAGTTTCTTTC
TCTCAAAAACAACTTTATCAAGGGCACCTATATCATCCAGTTCATCAAGAATGCGAACAAGGACCTCAAG
CATGTCAATGCGTTTTATGGAAAGTCTTTCAAGGTAAGAATCAAGACGCTCAAGTATCTTTATAGTCGCT
TCAGAGGCGGCCCAGATATGCCAATGCACTCTACCGTCTTTGGATTTCTTCAACATAGATTTTGTATCCC
TCCCGATTGAAGTCTAATGAAAGCGCTCGCTCTCTACATCTCTTTGGATCAAACTTCTTTTTCAGAAATG
CTCTGAAGGTTTGTTTCAGCTCTCCGTAGAAATCTCGTGTTGGTCTTATTAAGATGCCAGTGTACTTATT
GACTATCTCAGGAGCTCCCCCTAGAGATGAAGCAAGCACAGGCTTTCCGAACATAAGAGATTCAGCCATC
TGCAAGCCAAACGGCTCAGCCCAGATATGCGGAGCGATCACAGCAGAACATCTCTGCAACAACTCAATTT
TCTTCTGCCAAGGAATATTGAAATAGACTTCAAGATTGTCAAGTTCTTCAGAGGCTTCAAGACAAGCTTG
AGCAACATGAGGCTCCTGAGTAAAAAGCACATCACCAGCCATTATAAAGTTACATGAAGGGAAATCCCTT
GCGAGTTGAATAATGAATTGCGGTCCTTTGACTGTTGAAAAGCGAGCAAGGAATAAGAATGTTTTTCGTT
CACCCTCAGATATCTCAAAATTCTCGTAAAGTCGTGCTACGAACGGATATGCATATCGGAATCTATGAAT
GCCTTTTGGATCTTTCATCCGCAGCTGGCTCATTATATACTTAGAAACACCAATGACTGTAAACGGAACA
TCATGAGGGAATGAATCTATTGAGGGAGCGAAATCCCAAGAGAAAAGTGTATTCGGGAATCTCTCACCCG
TCCGGTAGGCGAGTATTTTCAGATAGTGAAAATATTTGAAATGAGTGTCATCTATGACGAAATCACAACT
CTTAAGAGTGTCAAAGTTGTCAACCACTTGTTTCTTTTCCAAATCATATGGAGTTTGTTGAAGAGCTTGG
TTCCATGTGGGATGGTTCGTTATAATTTCAATACCTGGAAGATGAGATCCCTCTGGGGCAAATACTATTA
TTTCATGACCGATATCCCGCAATCTAAGAGCGAGCTCACGAGTACGGATTTCAAGACCACCATATAATTT
GTGAGAATCCTCTGTAATTTTAAAAAACGGAGGAAACAAAACTCCAATTCGCATAATCTTCCAACCCACC
CCAATATCTTTCAGTTGTGCTGTCTCGCAACCAAATTCTGCCTGTGTCTTCAGTAACTATTACAATCTCT
AAACCCATTCTATTCCCTCTAGCTTGCCTAGCCTAATCCCGACAGTCGCTAAATGTAGAACCTCTATATC
ATCACAGAAAACCGGTCTAAATCCAGCATGATGACACTTCAAAGCAAAAAAGAAATCTTCTCCCGTTCTC
CAATAATCATCATATCTTTCATCAGCTATTGTGAATTTGAAGTATGGTTTTTCTAATCTCTCGAATACTT
CTTTCTTGATCAAAACACAACCCAAACCAAAGAGCATGGGATCAACATCCTTCAGCTCTCTTCTCTCGCT
TGGTCTGACCTCCACTTTTGGGTCACGCCTGAAAGGAACTTGGGAGTGATGATAAGCATGGTGTGATGCT
TCCATTTTACCTTTCTCTGCATACTTCGCAACTACGATTTCTTTGTCAACTGAAAGCATTCGCCGAAGAG
TTCCCTGTGGCATTACAATATCGGAATCTAGCATCAGAAGATGAGTGCAAGGAGAGTCAAGGAATGAATC
AGCTATTTCCTCACGAGCAACTGATACCTCAAACTGACGAGAGACTGTCAGAATCGTATTTGGTACGGAT
ATCATCTCATGGAGAAGAGCTGAGAAAACAGCTGTGTGGAGGTATGGAAACGATGGATGAATCGGAATGC
CAACCATCACCCGTGCTCCTTTGACAGGTTCAATAAGCCAAGCAGGCATCTTTCAACATCATACAGATAG
TTATCCTTTCTCTTGCTCGCTCAATACTGAGGATCTCATAGCCTCTTTTATTGAGGTGTTCAAGGATGTC
TGAATAGCTTTCTATCTTCTCAAATTCAACACGAACATAGAATACCATAAATTTTTCAGGGAAGCATGAC
CGTCCTCTCTGTCTTACAATGATTTTGTAATCAGCAGGTTGTACAGGCAGGGATTCCAAATCGGACTCTA
TATTCTTGATGTATTCATCCAAAATCATTTCTCACTCCTACTATTCCTTATTCACATAAACAGATTTTCT
GAGGGTTACTTCAGCACGGGTCAAGAGAGATGTGCCAGAGGTTGTATCCTCCAAACGAAGCGAGACATCA
TACCCTCGCTGAGAGAAATACTCCACAGCAATGGAGATATCAGCTATTGGGTATTCAAACTCGCTGATCG
GCTTCAAATGATAGATTATGAGAGTCGTGTCAACAGTGAATTCGTATACTGCCGAGAGACCCGCTCCTTC
GTTCAAAGAGGCTTCAAAGAAGAAAGCAAGCGCAGGGAATTTCGGAATCAAATCAGGCTCGGTATCCCAA
GAAATGAGATAGTAGTTGTTCTCTTCCGCAAAAGCTTTCACATCTGTTTGGATTTCTTCTAATGCAGTTT
TGATCTCTTCGCTTAAGCTCATTTCTTCTTCTCAAATGAATTCCCTATCAACTCCTTGCTTTCCTCAGCT
CCTGACACAGTGGCCTTGCCATCCGGCAGGCATGTGCCCCATCGGAAAGGAAAGCTAAGGAGTTTTGAGC
GTGATTATGAGGAACCCCCCAGGCCCCCGGCCGGTTGGGGAGGAATAATGCCTGGACCATCACTCATACT
CAAATTTCTCCCAGTTTTCATACTCCCCAGATTCTCCATCATTTTGCTTATTACATACCAGCTCATCTTT
ATGTTGAAAGAATTTTTTCATCAAGCGAAACTGTTAAATACACACATAAGATATAGATTATTGAGGGTGA
GGGTGATGATAGCAAAAACAACAACGCACACATGGAAAGAAGAAGTGGAAACAAAAATTACAGTGAGCAA
AAGTTATTTAAATCCTCATCCTCAAAATATAAACAAAGGAGGTGATGAAAAGATGAACAGGAAAGAATTT
AGCAAAAAAGCGGGAATATCACTAAGACAGCTTAAGCATTTCGCCCTCCACAACATCTATCCAACTATTG
ACAGGGATGTGCTCGCACGCGAAATAGCAAATGCGAAGAGTGTTGACGAAATAAAGCACATAATAAATCA
AACACAATATGTGCTCTCAAAAATAAGAGCACTAAAGAACATAGATGAAAGGCTCTTACAGGATGCAAAA
GCAGCCGGTTACCTCACCGAAGACGAAGTGAACACAATATTTGAAATAAAGCGAAGAATTCAGTGAATTC
AGTGACACCACCGATATTCTTTTTTTATTTTTTGGAATAGCTGTTTAGGTGAGATAAGAAAGGAGGTGAT
GTGTAATGGCTATGGATATTGAAAGTATAGCGGAAGAAGCGGAAGAATATCTGGAAATAGAGAGAAAGAT
AAGAGAGATGGAAGAGTTGTTGGAAAAGAAGAGAAGCCTGGAAGAGAAGTTAAGAGAGAAAGAGAAAGCG
GTATTGGAAGAGATAAAAGAGAGGTTCAACCTGACGAAAGAAGAAGTGGAAAGAGCGGCCGAATTAAAGA
TAAATGCTGATGATTTATCCTTAACGGCAACAGTGATAGAAATGATAAACAGGGAAGGAGCAGAGGTTAT
CAACAATAAAGAATTTAAAGAATATGCACAAACACTAAAAATAGTCAAACAGTTTGAGCAAATACCGCAT
GAATTACTAAAGTCAATAATATCTATTGAGTCAGTCAAAACTTACATTATAAGGAAAGAAGAAGCGGAGA
AGCAAAAGGAAATAGAGAGAACAAAACAAAGCATGCGCACAGGAAGATTAGGGGAGCGCACAGCTTACGC
ACTCAAGTATATCATGAAAGAGGAGCCTACGGATAGAGAATACATGAAACATATGAAAGCAAAATTCAAT
ATCTCAACAGCGGAAGCGAATAGAGTGCGGTGGTATTTACTAAACAAAAAATACATAGAAAGAAGCGAAG
GCAGATTAACAATAACTAAGTTAGGAATAGCTAGGCTCAGTGATGAATAGACACTTAATATCTTTTTATT
TTTTTGTATGGCCTGTTGGGGATAAGATGAGAAGGGGTGATGGAAAGATGGAAATATACAAAACTGTAAG
TGAGATAGATATAGAAAAAGAGATATTGCGGGAGAAGCGGATAAAAGCGCTTGAATACAGTTTTATTTCA
CCCCAATATAGAGAATATCTCCGAAAGCGAATTAACGAATAGAATATCTATTTCTTATTTTATTCTTTTT
TATTTTTTAATTTCCAACAGCTATTTCTTAACTCTGATCTCACCTATATCCGTTTTGTTTAACATATCAC
CACTATACAAAACAACTGTGAGCGCTTCTTTTTGTCAACATATCTATTTATCAAAATCACAAAACTGTTC
TAATCGCTTCTTTAGTTGAAACAACACTTATGTGATAAATCAAAAACACTTCTGATTACTTCTTTCACAA
AACAACAGCTTTCAAGCGATATTGAAAATCTATTCTAACAGCTTCTTTTTGCTTTATCGCTCTTATAGCT
TCTTTTTGATAACTCCATATTCTTTATCTTAATCTTACCTTCCTCATATAATATACTCGCTGATGTCAAA
AAGGTATGTTCTAAACAGTTTATTCGGCAATTAGAGGGTTCAGAGGCGTGAACGGAGGCACAGGCCCTGG
GGTGAGTTTTGGTGACTACCTATAACCATAACGGACAAGCATATTTCATGGTCCTCGCCCATCATGACAA
GGAGGTAACTGCGGACGGACTTTAGGCACAATGTGGACACTGTAGGCAGGTACCCTGGAGCAGCTCTCGG
ACACACCCTAAACCATAACGGAGGCCCAACATTCATGGCTATTCAGATCTCATATAATCAACATAGACGA
GCAGAAGGTAGCCAGCCTATATCTTATATCATGACGACCTTGTTTTGTTCGTTCTCGTGGATGTTAGATA
GGTATAAGACAAAATCATCACAGAGCAGGTTCCGTGAAATCAAGGCTTGAGCGAAAAGAATAAAAAGAAG
GAAAAAGAATAAGAATTTGGGGAGGTGATGGAAGATGGAAGATAAGGGGATGAATCAGAAGGGGAAAACA
GCGACAAAAAAAGACGAAATATGCCCACTCTGTAAATATTACGATGGGCAAAGATGTCAGCATCCTGACA
GAGCATTTTTCAAGCGAGACGAGGCATGTCACGCATTCTCGCCGAAGTCCGTTGCTAGCAGAAAGGAATA
CATAGAGGCAACCAAGCGCAGGCAACAAATCAGTCAGGCAGTAAGCAAACTACTCAGAGCAATAGACAAA
GAATATCAGCGGAAAAGCATAGACAAAGAAGGGGTTCTCAAAGCAGCCGAAACGATATGGATATGGAGCA
GATACTATCAGCCGGTCAATCATCCGTCAGAAAGGGTAGAAGAGGCACGAAAGGCAGCCGAACAAGTCTC
TGACAGAGGTCTGAAGGCCCTCTTGCTCAAGGTAGTAAGAGAGAAGGAGCTTTACGAGGCATACGAGGTT
ATCAACAAAGCAAGAGTAAAGATGATAGAGTGGACAGAAGCAGCCAAACAAGTAACAGTCAACAAAGTCA
GCAAGCTACTTTCTGGCGATGACAAGGTAGTCTGGGACATACTCACGAGCAACGATGACGACTTTGAAAA
GGTCCTCAAGGCAAGAAAGCCAATAACAATAAACACAAGAAGAGCACCCATGATCAATCCATACCTCAAA
AGGTTCATTAACCTACTATTAATCAATGAGCGACTGCCTCTTGAAGACGTGCCACCGAACGTCGCCGATG
AGCTCATTGATCGGGAGCTTGCGACTATTGACGAGGAGGCAAAGATGCTCGTTATTACCGAATATGCGCT
GAGCCTGTTCCTATAAATCCCAACCTCTTTCTACTTCCTTTTTTTTATTTTTCCTATTTCTTAAGAATTA
AGCATTTACCTGATCTACTTGATTTTGTGTGAGAATTATAATATATAAAAATAGCTAAAATCTCAAAGAA
TCTGCCTAATTTACCCGATCTTCATGAGGCAGAGAGAGCAGGGTAGGCTTGAGCAAAAATGAGTATATCC
ACATCTTAGGTGAGGAGCGATAAGAAAAAATCGCTCCTTAGGAGGATGTGAGGGATGCGAATAAGGAAGA
AAGTAGAAATGGCAAGATGGGAAGGTAGATATTCTGCTTTAAGAGGTGATGAAATAGTGCCCACGACTGA
GGTGATCAGGAAACTCCGCAGAGGTATAGTTATAGAGCGAGCAACCCCATTTAGAGTAGAGGAAGTAACA
CAAGTGCTTAAGAGATTCGGTGCTCTTAACGATGGAGGGAGAGCAGTTATGAACTGGGAAAAGTTTGTGC
CTTTGGAGCAGAGGAGGGTCATAATGGAGGCCCTCCAGGTATTGCCTGTAACTGGGGATATATGTTTGGG
AGGTGATGGATATGAATAAAAGAGAGGTAAGATTCGTGGTTGATAGAGACGACCTAACGGATTCATACAG
GTATCTCATAGTTCTGCCAAACAATAAGGCAATAACGTTCATGCCAAAATACGACGCGGAAGCCGATGAT
TACAGGCTCAAGCTCGCAGGCAGAGATGATATGAGCAAGATGGAACGTAGTAAAGCCTTCTCGGCCCTCG
CGAGGAGTCTTGGTATGACAAAGAAGGAGCTGAAATCTTTAATGGGATTCGCAAGCAGCTTTAAGCACTG
GGAGGAGGCTGATGAGCAGTGAGGTCCGACAATTTAATAATAAAGCACAGTGATGGGCTTGTTATAACCT
ACATACTCTTGCACGACAGTCACACAGCTATAAGGAAATATAAAACTGAAGTAGAGGAGGTGCCCTATAA
CGAGGCTCTGCGAGTATGCAAAAACATAATAGCTAACAAGCCAACCTCAGTAGTCCTTTCGGGCAGTATG
GTAAGACAGAAGAAGCCAAGACATAAGCAAAAGCGAGTGGATCACATAGAGCAACTTAAGAAAGAGGGCA
AAATAGTGCTCTCATCACTCATATGATATTATCTTTTATCTTTTTTTAAGCTTTTTTATAGGCTCCTGAA
AGGCTGGCAGCGAGATAAGCTGCCAGCCCAGGAGGTGTATGAAATATGGATACGGATATGGATATGGAAA
TAGATATTGAAAAAGTAGCAAAGGAAGTCGCAGAAATAGAGGCAACGATTCAGCGCATGCAGAAGCTTAT
TGAGAAGCGAGAAAAGTTGATGAGCCGAATAAAGGAGGTAGAAGAAAGGGCAAAGAAGTCGTTCAAGGAA
GCAGGTATAGATGTAGATGAAGTCGGTGAGTATCTGGAGAGCATAAAGCAGCTTCCAGCAACTGTAATGA
TGCCAACCAAAGCTTCAGAGGAAATGATGAATCTGCTTCATGAAGCAGCGAACAAAGCAGTTGATTTGGA
GGTTGCTCGCTTTTTCAAGGACATAATGGAATGTATAACTCGTAATGAGCAGATAAACAAGGTTGTTGAG
GTGTTCAATAAAGCTGACCTCAGCAGAGTAGAGAAGCTGCCTGAAGCAAGCGAAAAATACGCAATGATCA
ATAAGTTGGTTCAGAGAGCAAAGACCCACGAGTATATAACGAGGGAGGATGTTGAGCTTGCGCTCCATAC
CAAAGTAACAAAGAGAGTAGTGAGGAGGCCCCGCCGCAGCACAGGCGGAGTAGCAATGGTTAGGCAGCTC
CTCAAAGAAAGAGGCTCCGTGACATACGAAGAAGCGATTGATGAATTGGTAGCTAACGATATAGCCGAAG
ATGAGGCTGACGCAAAAAAGAAGTTTAACAGCATCAGGTATCACCTTACGACAAATGGAGAAGCAGAGTG
GGACGGCAGCTCACTGATAGCCCTTGATGTAGAATGACCAGCTTATCGGAGCTAACGGAGAAAGCAGAGG
CCAAGAGAAGGAAGTTACTTTCAGCTATAAACCTGACACCCGATGATATAGCAGAGTTGTCAGCTGCTTA
TAACGAATACAAAGACGAAGTAGCAGAGTATAGAGAGGAGTTCAAAAGGAAGTGCCTTCAAGCCTACATA
AGGCGACAAGAGAGAATCAAAAAGGTCAAAGAGAAAGTGGATAAAGCGAAAATCAATAAGTATCCCGAGG
TATACAAACGAATAATCCCCGAGCACTTGTTTGAGCTCCTACTTTAGTTTTTTATCTTTTCTTCTTATTC
CTTTTTAGGTATAATAGCAGTAGAATTCCTTAGGCTTAATCATTTATCATGCTTACTCTTTTCCTTATTA
TTTCATGACGCCAAGTTAAGCACAAATAACGAGTCGGAGGTTTCCTGGCTCATAACCGACTCTCTATCTT
TCTTATCTGACAGGCTTACACTCACACATAAATCCACAATAACGAGCAGAATATTCTTCCACAACATAAT
CATCCTATCACACCCTTTCTACTCAACCTCATGAATCTGAGATAACTTAGAGACGAAATTTTGAGATGGC
TATAACCCGCTTTCGGAGATGTCTCATGACTATCTTATTCACTCGGCTAACACCCACACAAAATCAACGA
GGCTGAGTAGAAAGCTCTGACACGATATATTTATCCTGATGTATAGATTCTGCTCAATGTCGTTGATCTG
AGGCATCAATAAGAGGAAAATTTGAGAGGGCACATACCCTTAATATTGTATGAAGAGCCCACGCAAGCCC
GGGTGTCCGTCAAAGAGCACTCGGGCCGTGAGGTGAAATAAAATGAGAAGGAAGAATAAAGTAGTTGTGA
ATAAAATACTGAAGGAGGTTCTTAGGGGATACTGGGGTGGATGGAAAAAGATAGACGAGCTGAAAGAAAA
GCAAGAAGAAGCGGAGAGAGAGAAACAGAGGGAAGAACTTAATAAGCTCAAGGAACTCGGAGTAAAAAGA
CGCAAGCTGATGTGGAAGGCAGCGCATCTTGAAGACGAAGTTGATACACTGAAACAACAGATTGCAAAGC
TCCAAGAGAGAGTAGCGGAGCTTGAATGGCAGAAATCAGAAGTGCTAAAGAGAGTATCAGAGATGGATAC
AGAGTTCATAAGTGAAATTGAGAAGCACGACATAACTCTTGAGGTCATTAAAGAGACCGCCGATAAAGCA
TCGCGAGGATACCGTTCACCGTGTATTGTCGGCACGATGCTGAGAAGGGCAGAGACTCTGGAGGACAAAA
TGCGAGTAGCAGGAGAAATACACGAGATAGAAGAGAATGTCCGAAAGATTAGGAGGATGCCGAGGGAGCT
AGTAGACGCTATATACGAAGCATGCCTGATCAATTACGACGAACTCCTTGCAATAAACAGCATGAGAGGA
GACCCCGATTAAATATAAAATGGGTGATGACTATGTGGAAGCTCAGAATCTCACAAGAAAAGAGAATATA
CAAAAAGGCAAGGGAATTACAAAAGAGATTGGAGAGTGAAATACAAACGATTTCTGTTTCACATCTGAAG
CAAAAGCTCGGAAAAAGACTGATGATAACAGAGGAAAATGATCGCACGAAAGTAATTCTCAGAATCTTAA
CCTATGAAGGCAACAAAACAATAGACCTTGAGGAGGAAGTCTTTGATTGGCGGAGTGGAGAACGTATAGG
TGTAGCAATCCCTTACGCTACTGATCAAATGAGACTGCTTAGGAGGCTGGACAAAATTCTGAAGAAAGGT
ATCTAATAGTTTTTGATTTTTTCTCTATTTTCTTCTGAAAGGTCGGCAGTCTATACAGGCTGTCGGCCCA
GGAGGTGTATGGAAATATGGAAGAAAGAAAGATAATTGAGGTTGGAGAGGTAACCATTACCGGGAATGTG
ATATGCCCACTCTGCGGACGATGGACAGGTCAGAATGCTCAGATTGACATCCCACCATACCACTGCCCGT
ATTGCGAGCTTGATATAGAGCTGCTCCCGAATCAGGAGAGATACTACAAAGAAGTCTATGGCATGGAGGA
TGATGATGAGTAGGACAAAGAAGCATGGAGTAGAATGGATAAAGATTGATGATCTTTGGTTCGCAGTGAA
CCCTACGCTTTGCGGTATCTTCTGCGGAGTTACAGAGGATCAGCTTAACGACCAGAAGTATCTGAGGAGA
ATATCAGCTAATAAAGAGATGTTTAAGATAGAGTAAAGAAATTTAATTCTACTTCTCATTTTTTGCATTT
TCCCTGAAAGGTCAGCAGTGGTAAGCTGCTGGCCCAGGAGGTGTCTTGAATATGGAAAAATGTGTAATTA
ATAAAGGGATACCTACATCCTACTCAAGAAGCTGGGATAAAGAGTGGACTGAGGAGGACAATTGTTATAA
AGTCCACATAAAGACCAAGGGAGTTGAACATGTGTGCGCAAACACAGCTATTGAAAATAGAATAACCGAG
AAGACAAAGTCCATAAAATCCCTGCCATTTGGTCTTCCAATGATAACACTGTCAAAGCATGACGAACCAA
GGATAGTAGAGCAGGATAACGTAGTTGCGTTTTATCTGCCAGTAGTCCACGAACGAGAGGAGTTCTATTC
ATACTTTAAGGAAACACAGCTTGACTACGAGATTCTTAAAGGAGAAGTTATAGCGGATATTGAAGTGGAA
GCTTATGAACATAACTGGTTCAGAGACCACGATGTGGGGAGCCGTAAACAGAGCACGCGGGTTCTGGTAT
TCAGAAAGGGTGTAGTCCAGATAAAGCAAATATACAGGTGGAGAGACGATACAGCGAAGCTCAATCCGAT
ACTCTACGAGAATGAAGAGGGCGAGGTGGAAACTTACTATCCAGACAGTGAAGGAGAGGAGATAACGATC
ATAAATCATCCAGCAACCGAGTAGGTGATAAATATGAAGTGCTTCTGCCGACACTGGAAGCTGCCTAGTG
ATGAAATAAAAATTGTTTATTGTCGGTACAGAGAAAGCATACCAGAGGATAACCCTGACAGGAATCAAGG
TTGGATTTATTACTGCCGCTCAGCTGAATACTGTGAATTCAAGCACTGCACTGATAAAGATGATGAAACA
GTAGAGAGCTCGTGGTGATTCAAATGGAGGATATTAGTAATCTCTACTGGCGCATTGAAGAAGAGGAGGA
GAAGAGAAAGTATATCCAGCAGAAAATAGCAGATGTCTTAGAAGAAGCAGCTAATGACATACTGATAGCG
GAGAGACCGGAGAATGCAGTCGGAGTGATAGTCTGGTTACTGAACGAGCTTATTCGGGTGCTGAGGGATG
ATGAGGAATAAAGCCGTAGAGTTGCTTCAGCGGCTCGTAGAATACGAAATAGAATGCGCTTACCATCAGC
CACAACTTTATCATGACCCCAACGCGACGGTAGATAAACAGAGATGTGAGTGTTGTCGGCTTAATGATGA
ACCACTTTGTAAGCTTGAATTACTCAGGCTGGAGCTCTATCGGTTGTATATCGCAGGTCAGATTCCTCAT
TCCTTCAAACCACTTATTTTTTCGTGTCGGAAGAGATGAAAGAGATAGAGCTGGAGAAAGGTCCAAATAA
GTATTATATCCAGCTAAGCATGTGGGGTGGTACTATGAAGTCTGAGGTTAAAAAAATAATAAAAAAAGAG
CTTGAAAAATACAAACAAAAAGTTGTTAGAATTTTGGATAAACAATATACTCTTTACATTGTTCCTGAGC
TTTGCGATGAAGATCTAAATATCTTTGAAGGATTTCTATTTGTTGAAGCGAATAATAAGAGCGAAGTCTC
GTATCTAAAAACCAGATATAAACCGCCGGTTAGCGGATATGCACCGAGAATAGGCATTATTCTTTATGAC
GGTCATCTGCTCCTCAAAGATTACAGAAAGAATAAGCACATAATAAAAACCCTTAAGAAAATCAACAAAA
CATTTTTGAATAAGCTCAAAAAGGCTCTAAGTGAACCAAAAGAAGAAAATCTTAGCAAATTATTGATAGA
AGTGATGTAATTGAAGAGTTTTATATTCTTTATAAGAGGGCAAGGGGAGTATCTGCTTAAAAATATCAAG
GGCATACCTGAGGAAGAGAAAAGACTTATTTTTTCATGTCGGAACAAATGAAAGAGATAGAGCTGGAGAA
AGCTCCAAAGAAGTATTACATTTCATATGACAAGCACAGTATAATAGTGCGAAGATACTCCAACCAGCCT
CGAGTTGATTTTTTGATTGATCCAAAGAATCTCTCTCCAAAAGAGAAAGTGTTTCTAAGACGAATGAGGA
ATTTCGCATTGAATGAATTGGCTCTCGCAGATTTCAGAGCTCAGCAGGGCTCGCAAAGAGATAAGGAGGA
AATAGAAAGAATTAAGGAGTTCCTTAGATTCTTAAAGTCCATTCTGTAATTTCCTTTTCCTGCCTCTTGA
AAGGCTAGCGGTGGGATAAGCCGCTGGCCCAAGAGGTGGTAATATGGAAAGTTGTAAAAAGAGAATCGGG
GAAGCATATAAGGAAACCATAAAGGACATCAGGAGGGTCTGGCGAGCCTATAAAGAGCAGAGCGATGAAG
AAATATACGACTACGGCTTGTGCTTTGATTTCGTAAAGGAAGATAACGAAGAGCCCTACTTCAGGTGGCA
GTTGGCTTGGGGTGGACCTGCCGAAGAGTTCAGGTTCTACGTCGGTCCTGACTTTGAGGTCTATAAGATA
GAATTCTGGTTCATGGATTGGTTTGATGGTGCAAAGATAACACTGAGAGGCAGGGACTACGAGCTGCTCG
CGGAGATTTGGGATGTCTTTTTCAGGGATGTAGCAGAGTATGAATTCCGAGAGCGTGGAGGTGAGTACTA
ATTAAAGTCGTTTTCTTCTTTCTGCCGCTATTTCTTTTATCAACTATAATGGCGGTGTCGGCCTCTCCCA
CAGATACCTTTACATACTCCAATTTCAGCCACTCACGATATTACGGGAGTGGTGACGCTAATAACGACGG
AGTCGTTAATCAGATAGATATTGACATCTGCCGCAAGATTGCAAAGTCACCGAATAACAAGACAGCATAC
TATTTCACAGAGGACCCAAACGCAACAGTAGATGCATGCGATGTCAACGCAGATGGAGTAGTAACAATGG
AAGACGTAAAGCAGATTCTTTGGTATTTCATCGGTCGCATAGATCATCTCCCAGCACACTGGGATAGGTG
TAATGTTTCGGAGAGGATGGACTGGATTTATAAGATTGAGCGCAGACACGCTTCATTCCCCAAACGAGGA
GTCTGTGCCAATTATGCTAACCAACTGAGAGTCGCCTACGATGGTAGATATTGCGACTACCTCATTGATA
TGCCTGATTACTATAACATGAAGTGGCAGGGGAGATTCAACATTCCACTCACGCTCGTATATTGTGAGAA
TCGCTACCATATGCAGGCAATCACAATAGCTTGCGACAAGGAAGATTTAGAGTTACATGAGGAGAACATA
GAGGCAGTGTATCACAACTATAAACAGATACCATTCAACAGATCATGGGAGGGTCTGCCCTTACTCGGTA
AATACAGCTATGATCCATACGAAGATAAAGGGTATGTAGTGCGGAAGATTGACAACGAGACATATGGCTT
TGTGCTCAAAGAGCCTCTGCAAGGGTTCAGGCTGGAAGGTTGGGTTTACTACAACGATCTCCTTACAGTC
TATGATGTGCGAGATTATCCTGTAACGATCATGTTCAGCTACGATCACTATAAGTATGACATCCCATACC
ACATTAATCCGCCAACTGATGACAATGACTATGGCAGGAAGCCAGCTGAGTATCCGGATGCAATGCTTGA
CTACTTCTTCTCATATCCGCACTATACTCCTATCTCAAAAGGAAGGGTTCATCTGCTAGGTGGTAAAGGA
TGAAGGTGACAAAGCTTGGAGGTTTGTTTATTTTTTCTCTTTTTATTTTTTCTGCTCTTCTTATCGCTTT
TGAGCTCCTAAGGAATTGGAGTACATCTCTCTTTCTGATTGAGGTTTGGATATTCCTGTATTCCGTATTC
CTGTTAGATGGGATTTTCCACATGGAATAATCATGCTCATAATTTCCTCTTATTTGTGTCTCAGCCTCTC
ATAGAGAGGCAAAACTGACTCTCCAAGTTATGATATTTGAGGAAGAGATTTTGTCCTGTTGATTATTCTA
TCATGATTGGAGGTGAATGGTACATGATATTGTGATGCAAAATCTAAAGAGAGTTCAAAAGAGCACTATA
CATTGTTGACCGCTAGAGTTGTAAAGACAACTGTCATAAGACAGATAGTCGTGAATCGTCATGAAAGAGA
CTAATCGAGTATCCAAGAGACAAGGAGCTCGTGAAATGAAGCCTGGCAGTGTTTGTATTCTATCCGATAC
CGCTTACGACCCAGATGTAGAGCTTACTGGACCATTGAGGGTAGTAAGAGGATTGCGAAGTTCGTTCCGA
TGGAAGATTTGGAGATTTTCAAAGGCGTGCGATTGTATACTTTTTCAGAGATAACCAAACTGATGATATG
CTTAAATTGTCTTCAGGTTGCTGGAGGAGCACTATATAGGAGACGTCTCACTAAAACCCACATGTAATAG
GTGCTGGGAATAGGCTGAGGATAATTCCATTTCAAGACCTTTCCAACCTGATGGTAACGAAGACACTATA
TTTACGGTGGATGCCTTACGTATAGAGAGGTGGATCAACACATCTCGGATAAAGATGTTCATCATTCGTA
GATTTATCACGAGAATAAAGACCTGTATGATTCACTGAGTCCCCAGAAATGCTTACACCTCATCTGAACC
AAGATCAGCAGAGAGAGCTCGTCTCGTAAAAGATTTCAAGGATGCCAATGAAAGTATGAGAGGTTAAAGC
AACCATAGGCGAAAAGAGAGCACAAGAGTTCACATTCATAAAACTCCAGACCTCCAACAGTGACTTCCTG
AATAAGGTACACGTATAGCAGATTTCAACATTACAGGTTTATTACATTCGTTCCTGTTCCTGCACTACCT
AAAGTCCAACAGCAAATAAAATGGAGTCATAGAGGACCATGATAGATATGTCAGTATCCTGAGGCACTTG
CAATGTAAAGTAGTAGTTTTCAAGATAATGAGGGTTTGTGGACGGCATCCAAATAAGTTTATGATGTCGC
AGACAGAGCTGCGGAGATATCTACGCCATGCTGGGACTGGAGTTTCTGGGTGATGAGGAGGAGTAAAGAA
GAGATTGAGTAGTTTAGAAAGGCCTATCTGTTAAAGTACGAGCAGCTCTATTGCGCCCCACTTTGCCCTC
CACCTCAGAGATGCGAGTAATCAATGCTGGGGGAGCGGTATAGAGTGAACCAGCAGCTACAGAGACGATT
GAGATCTTTTTCCAAGATTTCTGGAGAAACCAACCAAACACGGGCATTTATCTACCTGTTGAAGTTTTAT
GTTTACTTTTCATCTTGATAGAGCTGACACTGATATGAAAGGAAATATTCTGATGGAACCGAAACGACAT
TTCATGAAAACGTCAATCTTGCAGCAGATGCTATAAAATAATACTCAGTGATCCGGCCTTATGCCAGGCT
GGGTTGTTACACCTTTCACTTGATCTCAGTTATGATGATGTGAGAGAGGTCTTGAGGAGCTTGTTGCAAA
GCTGATGTCAAACAACTAAGTTTAAGGAGACATTTGGACTTAGACAGCAGTACGTCGGAGGAGGGAGAGA
GGGGAGTAGTGATATCAGAGGGCAGTGAGGAGCTCTAAGGAAAGGAAACAACTTGACAAAAAAGTTTATA
AAGGAGTTTCTGAAAGGTTTGAAGAAGTTTCCGAACAAAAAGTTAGAGAATTTGATGCTCTGAAGGAGAG
TTTGATTGGAGGAGCTTATCTACATCTTCTGCGCAGCAGAGTCTGGTAAAACTGGGTGGTGAACATAGAA
GTATCAGGGAATTCAAAATCAAAAGAATATCCGAGAGCAAATAATATTTTCGCCTTGATAGATGCCATCA
GTAGTATTTCAGAAAGAGCTCACTGCTCAGAGACTCCGAGTTTGAGAGCTGCCAAGAGATTAACTATGTG
CTTGATGATAGCTCCGCTGATGCTGAGGTCCAAGGCATCAACGAAATTCGGAATGATAGTGATTTCAATC
GCATACAGCCTAAAGGCGGTGTATGGAACCCACAGTCCTAGCTCAGTATATCTCAAAAACATGTTAAATG
ACACAATAGTATTCACAGATGGAGAGTGGTTTGACTCCACGAAGCTGAACAGCTTATCAACGAAAGTCCC
ATAATGGATTCATCTTCGACATATTCAGAGCCGAATGTAAATGAAGGGTGTAGTAAAGGTCCAGATCGGA
GAATAGGAAAAATGACTGTCCTAACAGGAAAGGAATCTACTTTACCTTTCGTGAGAAAGATGATCTGTCA
ACTGCAATTTCGGCTCTGGGACTACTCTCCGCTAAGAAGGGGAGTTTATGCGGGAGAGCAATACAATATG
AATATCTAGAAATGGAACTAGACTGTAAATCAAGCACAATAAACATTGAGTCTGTGTTGTCAAGCACAAG
GAGAAGTGTTCGGCAGAGCGGGGTATGTGGTAATGAAGGAGAGTTTCAGACGGTACTGAGGTATTGTTTA
TTCCATTCATGATGTGAGGCTCACTCAGTAATTCTGGTTTAGAGATTTTTCTTCCAGTGCCGAGTCTTCT
AATAGATAAGAAACTTAAGAGTAGATTAGGAGAGATAAGAAGAGAATATTTAGTGTGTTCATGACAGTAC
GATCTGTCCCATTTGTGGAAAGGAAATTTCCTCACTTTTTATTTATAAAGATATTGGGGGGAAATATCGC
ATATGAGGTAAAGGAGAACGGCATTGAAGATAGAGGTATCAACATTTAGTAGAGAGAAGCAACACGTAGA
CCCATGTTGTCAGAGCGTGCTTGATATAGATGAAGAGGATGCTACTGCTTGATAAAGAGTGAAGCCGTTA
GTGCCTTTCGAGAGGTTTGTTTGAATTCAACGGAAGCCAGTATTTTGCTGTGTACCAATGATTTTGCTGC
TTATTGCTACTATTACCTTTCGCACGTAGAAGCCTATACATGGATGACGGAGAGCCCGGAGATTTCCTGC
TGTTTCAAGAGGCCGAGCAAGCTCTTCAAGAACTTGACACGCTGATAAAGAGCCAGTTGGAGAAAAGAGC
AAAGAAATCATGGGAAGATTTCTATGATGAATAGGAGGAGGAGAAGAAATGATCTGCCTACCGTGTGGAG
AAGAAATAAATAAGCTGGAGGTTGCTGAGCAGGCTTAACATTTCTAAAGTATGTGATTTCAAAGGATGGA
ATTTCGATGAGTGCATTGCAGGGAGGGAGAGGAGAGGCGATCAGATGTTTTGCAAACTGCCATGCTGTGG
GGAGCATGATAAAGACTTGGATGCAGAAGAGCTGGTTCTGCTGATGCTATTCGTTCCTGAAGATAATTGT
CCAGATAGTGATTGTGAAGGCGGTATATCACTGTATAAAATACAAAGGAGAATGATACGCTCACCATTCT
CCCGGTAGAGGTTTTGAGAGTGAGCATGAAATGTGGACCGAAGGTCTTGATATACGCCTGATATTTTATA
AATGGGATGTATTTCTAATACTTGGATCAATCCTGATGATAAGGCAATACGATCTCCATTCTGAAAAAGG
ACGGAGAAGTGTCTCCAGAGCCACATGACAAAGATTTACTTAGAGAGGTAGAGGTGAGGTAAAACAGATC
TGTCCATTTTGTGAGAGGAAGGGATCGCAGTCGAGAGTATTTGAGAGACACCAGGTCACGGTGGAGTGGG
GGAGCAGTTAACAGAAGTGGCAGTGAGATCGTGAGCCTATGCCTCCATCCCCAAACTGCGGGGGACACTG
AGGTTCGACAAGAGCGAGCTAAGAGCACACCATCAGCCATGGCAGAGAAACCCCGGCCTGGCACAAAAAC
ACCCCAAGAGAGGTAAGTGATAGGCATTTCACGACAGCTGAGCCTGGGTGCGCCATGGCCTGACTACTAC
GCGCAGGGGACCCAAGGGAATCAGCAATGTCAGCCGCAGGAAGCTGAAAGTTAGCACTGAGATAGACCGA
TTTATACCCCCGAGGAGGATGAGGCAATGAATCAGCAGAGCCATGAACCCAAACGATATTAGAAAGGTTT
TTATCAGCCGAGGGACACGAGATTCAATGATACATCAGCCGTATAGAGACAGCAAGACACTTAGAGATTG
GGCTTATTGGACTCCGCATTATTGTCCTTCAGGTCTGCGGACTCATGCCCGGGAACTGCCAGAATATTTA
TATTTTCCCGATCCAAATAGGGGTTATCCACGAATCGCTCTTCTTATAGGGAGCCAAAATAAAACAAGGA
TAGTAGATTGGCCAGATAGTCTATGTAGCTCATTCAGTTTTCTATAGAGGCAGATATCAGAGAAAAAATG
ATCGTTAAAGATCATAGCCAGCGCCTTCTATGGTAAGCGAGTACAGGAAATAATGTACACGGCACAATTT
TATCACAATGCATTATGCCGTATGGAAAATATTTTCCCGCTGTAGTCGCTGCCAGCCAGGCTCCGACAAG
TGTCTATCTCGCGCTGAAGAAATCCTCATCAATTTGTTGTTTGATAGAATGAAGAAAAATTTTGTTTTAG
ATTGAAGAATATTTTTACATCGCCACAAAATACCCTGAATAAGAGGAGATACAGTGTCGAGATATGAAGT
ATTCTCCTGTTTGAAGGGAGCATTCAAAAGAACGAATCGATAAAGGAGAGATACGACAGTTTAAACGAGC
ACAACCTTATCCGGATGATTTCCGGTCAGCTCCCTTAGAGGAAAGAGAGGTAGCAGGAAATGCCTGTCTA
TCGGGAGAGAATTGATAATTGACTACAAGGAGATACGAAACTAATTTATCAGTGACAGTAACCGTGATAA
ATATAAAAACCCCTGAAAATAGCGCCATTTCGATTCAGAAGGCATTGAGAAGGAGGATGTTGAAGCAATG
GTAACGCATTTATTGTCCCGGGAGCTCTAGATAAGACGTAGAGCTTAGAGAACAAGGCTAGCAAGCCAGG
AATTAACAATCAACTTGTCTCACACCAGTTGGGAAGGCAGAACGGAAGATCAGAATATAATGATTGCTAA
TTCTGCTCTATTTTATTGGTAAGTATCGTTTTCTATACTAGATGTTTACATGAAATGACCCAACCGGATA
CGAGATTGCTCACTATCGCAAAGTAAAGAATAGCAGAGATTTGCGAGCCAAGAGGAGGAATACCTTTCTT
CTTCCGAAAGGTCGCAGCATATTTGCCGGGTCAGAGGTGCTTTGATGATTTGAGCGGAAAGTGGCTGGTA
CATCTTCCTTGGAGAGGCGGAAGCGAAAGAAAAGACAGGCAAGACCGGGAGTTCGCAAGCAGATAAGAAA
TGAATTTGCTAGACGTTTCGGTAAGAGCCGCAAAAATAGTGCACTTAATAACAGCGGAGGGATTGTGCAC
GGAAGGATGATTCAAAGTCTTTAAATATGAAGAAACAGCTATGTATGGAAAGAAACTATCGTCATGGGAG
AGAAGGTCAAGACTATAATCTAGAAGGCAAAACGACGGGGAGAGATAAAGTAGTTTGCAGAATTGGGAGA
GGTCATAGAGGAGGATTAGAATCGCCTGTGATAAAGAAGTTTTATTCCAGAGAGTCGCCCATATGAGAGC
AGTCAGTCTTAAGTGCCTGGGGTGTGAGACAGCGGATGCTTCTCATGTAAGGGGACTTGAAAAGGCTTGC
TAGGCTTATATACTTGATGAGATTTTCCTGGGTGAACCCAAGGGAGTTGAAGAAGGAGAAGATGAGCATA
CAGAGAAACACAGGCTCACAGGCTTCTACGATCTTACACATCATAGAGTCTGCGTAATACTTTCTCCTGT
CAAGCCTCTTACCGAGGTGGAGATCCGTGAGGAAATCAGATAAACTCATCTATCTTTCATTTTTTCCTAA
GGGCCTTGCTCATGAAGATTTTGCGCTTTTCCATAGATATATTGTCTTTAATGACTTAGATGAGAATCCG
CTAGATCAGGAAGCATCCGGCTACTGCCCTGAGTGTAAACGTTTTACGGTATGGAAGTGGATTGATAATG
ATATATTCTCGTGTAGGAATTGCAGGCTCCAACTCCATGCTGATGAGATTGCGAGAGGTTCTGTGGGAGC
TTACTTCAAAATTAAAGAGGAAGAGGGTTTTTAAGAATAAACAGGATGTGGAGGAGTTCTATGATCTAGT
AGAAGAGTCCATAGAAAGGGATAGGTGGTAAGTGAGCAAAATATGAAGCCCACAAGAAGTAGAGAGATCA
AAATCGCTGTAAGAGGACGGGTCCTCAAACCCAATAAGAGAAAGATTCTGGCACTAAACAAAACTCTAAA
CAAATATCTCGGCCTCGTGAAATGGTATCTCAGCTTCAACTCAACATCCAAATCTTTCTTGCACAAGCAC
TGTTACAGGAAGGCAAAAGAGTTGTTTAATCTAAATCCAGCTCTGACACAGACTGCAAGAGATAAAGCAG
TAGAGATTCTTAAGAGTTTTAAGCGAGCACAGAAACAAGCAAGAGTAGCAAAACCAACTGTAAAGCAGAT
ATCAATTCGCTTTGATCAGAGAGTATTTTCTTTCGCAAAGACACATAACTCTCTTACACCATATTGGCTT
ACTATAAGATTGGACAAAAGGATTTCATTGCCAATTAAATTCGGTCGGAGGCAGCAGAGCTTCATAGAAG
AAGCACTGCAAGGAAGATGGAAATTCTGCGTGGTAGAGCTCGTGAAGAGATCAGGAGAATGGTATGCACA
CTTTGTCCTCAAACGCGAAGCAGAATTCAAACAGCCCGAGACTATTATAGGCTTGGACCTCGGAGAGTGG
AATATAGCAACCGCAGTCGCTGTTTCCCCACACGATTCTAAGCCGATGAAGGGTAGGTTCTGGAGTGGAG
CAGAAATTAGGAAAATAAGAGGCAAATACGGGCATATACGAAGGAGTCTGCAAAAGAAGAAGGCTCTCAA
ACATATTAAGAGGATCGGACAAAGAGAAAGCCGAAAGGTCAATCAAATAATTCATACGGTTGCTAAAGAG
ATAGTTGAGTATGCTAGAGAGTTCAAGAATCCTATAATAGTCATGGAGGAGCTCACGGGGATCAGACAGA
GAATGAGATCAAGCCGCAAGCTCAATAGACGGTTGCATGCTTGGCCTTTCAGGAAATTACAAGAATACAT
AGAATACAAGGCGAATCTTGCTGAGATAGCTGTTAGATTCATTAAACCCAAGAATACCTCTAAGAGATGT
CATAGATGCGGGCATGTTGCCCACGTCGATGGGAGAGAGTTTAGATGCCCAAAATGTGGTTTGGTTTATA
ATAGAGATTTGAATGCTGCTATAAATATAGCCCATGTCTTAATGAGAGGCATGGGATGGGGGAGCAGCGG
GTCCCCTGAACTCCCAGATGAAGTCCTGATGTAAAGTCAGGATGGAACGGGAGAAGCCTTGGGAGGTAAC
CCGTCCATTCAGCTTACACTCACACAGAAATAAGCAAGAACAAACAAAACTCTTCTACATGACTAATATA
TCCTGACAAGGATGTTCAGCTCAACCTCATGGATTCTAAATGCGTTAGGGACGAAATTTCAGAAGGGCAT
ATACCCACTTTCAAGGACATCTCTCTCACTCTTTTTCTTCAACATCTATAGGGAAAGACGTTCTCCAATA
ACAAAACAAAATTCACTTTCCTTCCGTTCCTTCCTCTTAATATTATAGTATATAATATTGCTAAAGGTTG
TTGCTATACTCTGTTGCTCTATTCTGTTGATGAATCTTGTTGCTCTATTCTGTTGATGTACTCTGTTGCT
ATAGATTGTTGATGAATTCTGTTGTTTTACTTTGTTGCTAAGGATTGTTGAAATAACCTGTTGCTTTATC
TTGATCTTTCACAAGAATCATAAGAGGGAGTAAAGGTACTCCCTTCGACAGGCTTTCGATATCTCAGAAG
AATTAACTAGCAGAGACTTTGCAAAGCCTTTGTCGAAAGAATAAGACCAGCAGAAGAATCATCATCATCA
TCATCATCATCATCATCATCATCATCATCATCATCATCATCATCATCATCATCATCATCATCATCAATCT
TTACCACTGAGTCAAAGTCAAGCCTTTCTCACAGAAGAATAATCAATGTAGGAGAATGAATCTTAACATC
ACTACCCATCGAAGGAAGAGAGTCCTGAGACTTTAAGAGTAAGCAGGCCAGTGAAATCCAAACATTCCCT
ACCTCCTGCTATGTTATCTTATAGGCTCATATTCTCTCATAAATCAACGAGGTCAAACAAAACTTCCCGA
GACGATATAATTATCATGCTGAAGCTGTTCTGCTCATTCTCGTGGATGTGAGATATGAATAAAGCGAATT
TTGGGAAGGGCATATACCTTTTCTTCAAGACCTTCCTTCGGATGTATCTTCATCCACTCTATATCTATAT
TATCTAATGAGCTCACATTCATCCATATCTCAATGAGGTTGAGCAGAATCATTTGGGATATATAATAAAT
CTTGGCGAGGAGCTTCTGCTCAATGTCGTGGATTTTAGATATGAATCAGGTGAAATTTTGGAAGGGTATG
TGCCATGGAAAATGACCCTGAAATGTTAGGTGAGCATCCATCCCTTAGGATATTTATCTACCTTCTCTTT
CTACCTTCTTCAGGCTTTCTACTTTCAATGGAATCCTACCTTGAAAGAGCAAAAGAATAAGCTAGGGATT
GATAGAAGCAAGGGATTGATTCTTATCACTCTTTTGCTTATGATTCTTTTGAGTTAGACAAAGAGAGGTA
GAATCCTGAGAAAGTAGAAGCCCTGAAGAAAAGGTAGAGAAGAAGAAAGTAGAAAGAGAAGGTAGATATA
ATAATATAAAAGAAGGGAAGAGGGAGATCATGATCATCTCTGATAAAAAACAGAAAACCTTTCTCCTTCC
TTCTTTTCATCCGTTCACGCCTCTCCTTCTTTCTTTCCTATAAAATCATGGATGTTTTGTTTCAATCTCT
CCTCTCCGTGTTTCTTTTCCCAACTGTAACGCATAACCGGTATTATGAGGGGAAGGTGATTTTTGAGGAC
CCATACGAGATAGGAGGTGGATGAT

>FWV300
TCTTTAAATGAACGAAAGAGTTTTAAAGTGTTCATCTTAATGGGAGAACGGAGGTGATGCAGGATGGGAG
AAGAGAGAGAAGGGCTGAAAGAAAAGGCGGAGGAGAAGGAGAGAAAATACCTTCTGTGGCGTCTGAGGAA
CTTAAGAGCAGCGAAGCAACGGAAGATGGAGAGATTGCAGCGAGAGTGCGGAGAGGTAGCAGTAGAGTGG
CAACGCATAAGTGAAATCACATACAAGTTTGAGAGAGGCGAAATCTCCGCCGAAGAGGTGAAGAGATTGC
TTGGCGAGAAGGGGGAGTATGCAGAAAAATAGTGTGGTGGATATGGAGGAAGCGATTGAGAGATTGCGCA
GAGCGATAGATAAATACGAGAGAGCAAAGAGGAAGGTGAACTACTTGATAAATAAATTACACAGAGAGAA
AGATTATGCATCCGATTCTGAGGTGAAGGAAGGAATACGCCGTCTACTGGAAGCGTTACAGTGGAGAGAG
GAGTGCAGGAAAGAAATGGAAGATGTGGTGAGAGAACTACTTGGACTCAACGACTTCAACACCAATATAA
AGATAGAGGTTGAAGTGATAGTGTGAAAAATATTTTTCCTCCTCTCTTTTTATGAGGTAATGATGAAAAA
TGGCTCAAATTAAAGTCTTCTGGGGTGCGCCTGGGACTGGCAAAACTCACAAGGCAGTTGAAATTCTCAC
CGATGCTATTATAGAAGGCAAATCAATTTCTTACGACACCTTCAGGCGAAGTATGGCGGAGGACGCATAC
GCAAGACTCGCAGACGCAATCTATGAGAGAAGCGACATGGGCGATAGAGAATTGCGAAGAACGCTCAGAT
ATGTCAGCACGACGCATGGCATCTGCTTCCGCCTTCTCGGCTTAGCGCCTTCTCAAGTTGTGCGATTCAC
GGATTTCAAGAAGTTCTGCGAAGAGAACAACTTGCATATTGAAGCTCGTGAATTTCATGCACTTCAAAAA
GAAATTGTAGATTTTGATTTTTATGAAACTTCTGGAGGTAAGTTTCTCGCTCTCTACTGCAACTGCGTGA
ACTGCTTAGTTCCCTACGATGATTACATGTCGCTTCCCTCTTACATGATTCCACAAGGCTCGCTCCCGTT
TGATTTCCCGAAACTCGCAAGGAAGTATGATGCGTTTAAGGAAAGAATAGGTAAGGTTGACTTCACAGAC
ATGCTACGCACAGTATACGAGGAGCGGATGTCTCCTCTAACATCAGTGCATATCTGCGATGAGTTTCACG
ACAAGACACCTCTACAATACGAACTCTTCAAAATATGGGCAGAAAACGCAGATGAAGTGTATTGTTGCCT
TGATTTCAACCAGCGGATTTACAGCCACTGGGGGACAAATTTAACAAAAATAGACGAGTTGAGGAAATTC
CCAATAGAGATTCTGCGTCAATCATACCGCTTGGGCGTCAAACAGTATATCTATGCGAAGAGCATCATAC
AACCGCAAGAGATGCCAGAATTGTTCTGCAAGGGAGACACCGAAGTTCATGAAATCAACACAGTTCACGA
ATTCATAAAAACTCTATACGAGTGCGGTTCAGCATGTCTGTTGCTCGGAAGGACGAAGCATCACTTGCGG
GAGATAGCGAATGTGCTTAACGCTCACGGCATCATATTCACAGGCGACCCAAGATTTGCATGGAAGCGTA
AGGAAATAAAACTGTTTGATGCTCTTCACGCTCTTTATCGTGATGAACTCACTCCAGATGACCTTAAAAC
GCTCTTGGATGCGTTGTCTCCAGAGGCATTCGCCCATGATAAACTCTCAATAGAGTATAACCTCGTTGAT
TACGCAACAAACATGAGCGCAGATGAAATATTCTCACAACACTTCCTCACACGCTTCCGCTTCTCCCCGA
AAAGCATCTCCTCATTCATCCTCCCGTCCTTCCTGAAGGATGAGAAAAGCGTTCAGAAGGTTTTGAACGC
ATCTTTTGAGCAACCTGAGCATAAAGACCCATACATGCCTCGCAAGTTCCCTCGTTTACTGACAATTCAT
GCCTCTAAAGGTCTTGAGGAGGATTATGTCTTCGTCTTTGACGGCATCTCAAGAAGAATTTTAAAGAGCA
TAACATCATTCAGAGACGAATATGAGAACGAACAAAGGGTGTGGTATGTCGCCGTGACGAGAGCAAGGAA
CAAAGTGTTCATAGTTCGCAACTTCTTCTCCGCACCGCTCAGATTACGCTCCTTCCTTCCTCCTTTAAAG
GAGGCACTATACGGGCTTAAGGGGGTGGAGCTCCTATGAATGTCAAAGATGTTGATGTTGAGATATACAA
CTCGCATTTGAAGGGCAGATTTCCCCGTGAGTTCGGTGCTAAGTTCTACACTCGCAGCGGTGACAGCGCA
TTCACACGCAACATCATCATCAGAAATGCGGAGGAAGTGCCTCTGCTCATACACAAATACAGTGAAATTG
ACTGCTACGCAACCGTCTATGCCTTCAAAAACGAGAGATTCATCACTGAACGGAAGGAGGAAGATGTGAT
AAAAGATGCGATTTTCATAGATATTGACGCATCGGATAAGAAGGAGACATTCGGAGATGTCGTCGTGTAT
GATTTGAGAGAAGTGTTCAGAGAAGCCATGAAAATCGTGAAATTCCTGATGGACAGTGACATTCATCCTC
GTGTGTATTTCAGCGGTGCGAGAGGCTTCCACATTTACATAGATTTCAAACCCGCTCCTATCAGTTCCGA
AACTATAAGGAAGTTCGTATCTCTGCTCGTGAAACATCTCAAGTTGAGATTCGTGGATGTCAAGGTGTCT
GGAGACATCTCAAGACTCGCAAGGCTTCCCTATACGCTTAACTCAAAAACAATGCTTCCGTGTGTGTTCA
TCTCTCCAGAAGTCTTCATCCACAGATGCACCGAAGAGAACATCATAAGCGTCGTTAAAAAACTCTCTGA
GACGCCCTCGCTCATATATTACGAGGAGAACGACGAAATCATCAGCATTCTGAAGCAGATGGAGAGGCTG
AAAACTGCGGAGACGGTGAAGGCGTTGCACACAGAGAGACAAATCCGCATGAAAAAGCGTATGAGAGACC
CCCCATGCATCCAAAACATTCTCAAGCGATTACAGGAAGGCGAGAATCTGAGGCACGAAGAACGCTTCCA
CCTCGTCGCATATTTGCACAGAAAGGGCGTTCCAGAGGAGGAAATCATAGAACTCTTCTCCACCGCTCCA
GATTTTGATTACGAGAAGACAAAGTATCAAGTGGAGCATATATGCGGAAAGCGAGGAAAAATGACTGAAT
ACCTGCCTTACTCGTGCAGAAATCTTAAAAATTTGGGCTTGTGTCCCTCGCCGAACTGTCCGTTTGACAA
CTCAAATAAAGCCAAACTCTCTCAACTTAGGCACTAAAATCTCATCACACAACCTACGCCACGAATATTT
CTCCACGAGTTCTCGCTTCCTCCTCTCAAACTCCTTCTTATAGTGTTCAAGTCTATCAAGCACATCTACA
AGCTTCTTATAGAAGTCCTCCTTATCGGGTTCAACGCCCTCGCCTATGTGGATTACCGCCTGCGGAGGAT
ATATTCTGTGACCATTCGTCGCTCTTATCGGGATGTAGTAGCCACGCAAGTCTCTGAAGCATATTCCGTC
AGTCGCAATTGTGGGAACGCCCCTGCACATCGCCTCCAGAGCATTCAGCTCAAACGCCCCAGCTCTTGAA
GGCACAACGCACACATCCGCCAAATCGTATAACTGCACGACCTCATAGTCTTGTAAAATACCTCTAACCA
TCACCATCTTCAGCGAATTTAAATAATGTATTGAGCCGTCTATGACATCGCCAGCCTTCACGAGAAGAAC
TACATCATCAAATTCCTTCTGAATCCTGCTCATCACATCCGCAACTATATCTCCGCCTTTCCGATGTTCC
GAATACCACACGAAGAACAAAATATACTTGTAGTTTTTCTGCTCCTTCATAGCCTTCAGAGGTGCGATAT
TGCGTGAGAGAGATTGTCCGCAGAATTTTTGAAGTTCATAAAGTTCATGAACTCCGTGAGGCATCACCTC
AATGGGAGCTTCCACACCACACTTCTGCATCACCTCCTTTGAGAACGAAGAAGGCACGAACACCAAATCC
ATCTTGTTCAGAATGCATACAGCTTCATCGCTTATTCTGCTCGTTTCCGCAATATCAAAGCCTCCTAAAC
GACGCTTTATCCGTCGCAGATTCTCTAATCTCTTTTTACCTTTCTCACGAAGGTAACCATCCCATCCTAA
CAAACGATAGGTTATCGGATGTATGAGAATGTTGTGACCTGAAGACCACATCATATAGTCCAAAACCTCA
TCAGATACCTCATAAACCTCCACATGTCTCCTCAAATGCTTTATATGCTGCCGTGATATGATTGCGAAAC
TGTTGTTCATGTATGTTTCGTATATGTATGTGATGCCTTTCCTCATACTCGCCCCCGCCCACCTCTTTTT
ATATTTGAAAGCACTATTTAGAAATATGAAAGTCATCTTTTATGTCTTGGAGTGCATGGATTACGAATAC
TTGATGAGCTGCAACGCCCCCGTCATAAAGAGTCTGAAACCGCATCCCGCATACAGTTACGGAGCGACAA
CTGCCGCTGCCGTCCACGCTCTCTTAACTGGATATACGCCCACATGTGCGGTTTCCCCGCAGTGTCCACA
CACGCAGAGACCCAGAAGAATGATTCCACCTGCCCCTTTCTTCCTTAAGAAGTTCAAGCAGCTCTTTCTT
TACATACCAAACGGGTGGGTCTTCCAATTCGTGCAACCTTACATGAAAAATTTAATGCCTCGCCTGCTTG
AGTGGCACAAGGTTTTCAACACAAAGGCGATGGTTGAAGATTTCATATCAAGAAGCAAAGGCGACGATTA
CTTCGCATACTTCCAAGTGATGGAAACGCATCCGCCATTTTTGGAAGGATTGAAAGAGGTGAAGCCGTCA
TCGCCAGAATGGGACGCAAGAAGGAGAAAGGCGGTGGAAATCGCAGATAAGTGCCTTGAACTCCTTTTGA
GCGTTGATTACGATTTGCTCGTTGTGTGCGCTGACCACAACATAAGGCATGATTTCGCACATCCCGATGG
ATATAAAGTATTCATAGCGACTGACCCTTTTCCTTAAGTATTTGTATTCATCCGTCAAAGTGTCTGTTTG
ATTGTTCAAAAAACATAAACTTTTAATTTTTTCGGGAGCTCAGCTTGACAGTCTGTTTGATTGTTCAAAA
AGCATAAGCCGTTAAATCCAACTGCACTGCTCGTTTCATGTATCAGACGATTGCTGCTGACGAATCAACA
CGGTAACCTGTTGCGAAAGCCCACTTCAAAGTTCCATCTGGATTCAAAGCATATATATTGTAATCAGCAC
TTCCTATGAATATTATTTCGTTTTTATCTATTGCGGGAGATGCCTCTACTTCTGACCCTGTCTCATAAGC
CCATTTAAGCGTGCCATCAAACTTCAAAGCATACACTTTATAATCACTGCTTCCTATATAAATTCCATCT
GAAATTGCAGGAGAGCTGTGTGTATATGAACCCATAGGAAATCTCCAGCGAAGCGTCCCGTCTGGATTGA
CAGCATATATATAGTTGTCCCAACATCCGAAATATATAATACCCTCAGAATCTATTGAAGAGGAAGCCTC
TATTTCCCACTCCGTCTCAAAAAACCACTTTAATGTGCCATCTGGATTGACGGCACTTAATCCGCAAAGG
TCACCTCCACCTATGTATATATTACCATAAGCATCTATCGCTGGTGAGGAGAGATATATCCATTCATAAC
CTAACCCAATATCCCACACAAGCAAACCATCTGGACTGAAGTGATATAAAGTCTCATAATCATCAGCAAC
ATATATATCTTCATCATATAGAGTTGGTGATGATTCTATAACATAAAGAAACTCATACTTCCACTTTTCA
GAGCCATCAGGATTGATTGCATATAAATAAGCATCATAAGAGGGGACATAGATGACACCAGTCGTTAAAT
CCACTGCCGCTGAAAACTCTATTATGTCCAATGTCTCAAAAGCCCACTTTAGTGTGCCATCTGGATTAAT
AGCATATAAGCAAAAGTCACAACTTCCTATATAGATAGTGCCTTCTTCATCAATTACTGGAGATGCATAA
GAGATATAATCATTTGTCCTATAAATCCATTTTAGAGAGCCATCGGGATTCAGAGCATAGACATTATAAT
CACCGCTTCCGAAATAAATGACACTTGCAGGCACATCCGCAACTCCTCTATGATAGTGGTCGTGCATGAA
CATGCTCCATGCAGCTACGGGAGGGGGAGGAGGAGCAACAACAGGAATGCCTTGTGGCGGATACGGAAAC
CTCACCTTCCGCTGAGGTGTATATGCAAGAGGCTTACCTTGCGGTGTTATGTATGTCATCTTCTTCTCAC
TTCATTATGCAGGCTTCCACCACACCCTCGCAGTAATAGTTGCTGCTGCACTCGCCTTGAAATTGATGAT
GTCTCCGCCTTCTACCTGTGCGAAGAACTCATACACGCAGTTAGCAGTCAGGTCGTTACCCTCGTTGAAC
GCACCCACATCCTCAGCATTCCTCACGAAAATCGGATGCATCGCAGCATCCGCAACTATCTGAAGCACAA
CTATGCCCCGCTCCACTATTGAAATGTCGTTGAAAATGACCTCATTCGCATCAACCTTCTTGTCCTTGAC
CTCCGCAAGTAATCTCCCCTCAAGCGCCTCCTCCACCGCCTCTTTTATTATGCCTCTCAGCATGCCGAAC
ACCTCTATTCCTGCGAGATTCCCTATCTTCTGTAAGATTTCTTCCTCCGCACCGTATAATAAATACTTCA
CCGCTATTGCATTCGCCTCAATCTCAAGCGTCCTTGATGTGAAGTTTGAACGCAACCTCCAGAGCTCCTC
GCCGAATGAGCGATAAAGAAGCCTCGCAGTTCCGAATACGCCTGCATCATCAAGAATGCGTGCAACATCC
TCATAAAATCTGTCAAGCGAGAACGAAACCTCACGCATCTGAAACGCCATCTGCTTGTGCTTGCTCGCAA
GCGTGGGATGCAATAACTCAGGTCGCATCTTCAATTCCCATACCTCTGCTCTCTTCCCCACTCGCAGTCG
TGGCATCTCTCAATCACTCACTATATACTTCACATAACCCCATGTGTCAAACGCTCCATCAGGCAACTTC
TCAAAGATGAGCGTGTATTTCGCTTCTTTGCTCAAATCCGCAACGAGTTTGAAGCCTGCCTTCCTGAACA
AAGCGATAATCTGTCTCGGATATAGCATGTTCACATGCCAAATTGTATTTAAGAGTTCATCATTATCAGG
GTCGGGAACTTCTATGAACACTCTGCCTCCATCCCGCAAGACACGACGCATCTCTATGACCAATAGCCAC
GCTGAGAAGGCATGCTCAAATGTCTGTGCGCAGAAAATCGCATCAAAACTTTTATCTGCAAACTGTAAGT
TGTGCATGTCCATCTCGTAAAGAGCCACACCATATTTCTCCGAAGCTCTTATCAGATTATCAAAGCCGAG
AGTGATGCCCACAACATCATAACCTTCTTGCATGAGTAAAAGCGTTTCCAAGCCATCTCCAGCACCTAAA
TCAAGAACTTTCCTGAACTGCTGCGGAGGCACATGCCTCCTGAAACGCTCTATTTTGCTCCTCAGCTCCT
CCTCTGGCGTTTTATCTATACCTTTTCCGCCTGTCTCCACCTTCAAAGGAATACGAAGGAGACGCTTCCA
CTTCCGTAGGAACTCCGCATCTCTGTCCTGCGGATTGCTCTTTCTTCGCACAGCATACTCTTCTGAGCGG
AAGAGTGTTCGTAATAACTGCGGGACTGTCATCTGACCATTACGAAGCATGCCTCCGTATGTTCGCAGAC
CTGAATCATCAACATTCCTCTCCAAGACCAGATTATAGCATCTGTTCACGATGTCCTCAACGCTCAAACC
AGACATGCGCTCTCTGAACTCTGCGCTCTCAGCAATTGAGACTGCGACATCCTCCTCGCTCATATCGCCT
GAAAGCAACTTCTGTGAGTAATGCTCCAACCCTGCTCCGTCAGGATGACGACCTAAAAGGAAGAAGTAGC
ATTTGGTCACGAATTCTTTTACTGCACTCTCCTTATTCTGCTTCGGCATCTCTCTTACTTTGCTCAGCAC
ATCAGGCGTCAGATACTTCCTGTTGTAATACAAGAAGAACTTTGCGAGCTGTCTCGTCTCAATACCCCAA
TTTGTGCGTGGAGCATCCAAACATTCTATAAAGAAATCCACCATCTCAGAAGGCACTTCGCCTTCTTTAA
TGCATCTCTCAAGCTCCATCCATGATTTTACCCCGTATTTCTGCATCAAAGTGCGGAGTTTCCTCCAGTA
TGGATTCACATCACCGACATTATCGCCACCTCCCGCAATAACCATGTTGCGTGCTGCATTCCTCCAGATG
TCAAGTGCCGACTTACGATGCACATAATAATACTTGTCGGGAAGTAGTTTGACCCTCCATCCCTCATTAA
TGTTGAAAGTTTCATGAACTCTACCCACACCGACACCTATATAACGCAGACCTTTTCGCATCTTGAAAAG
CAAATTCTTGTAGAAGGCGCTCTTTCGGTAGCCTGCTGGGCATTCCTTCAGTAAATCCAACTCGTCAAGC
CACTCTACCGCCTCAAACTGCTCTCTGCAATTTATCCCTGCCATATTATACCCCTCACGCTCTAAATCAC
TGATGATTTCTCGTAAGTCTTTGGCAAACTCATGGCAGAACACCTCATCTGGGTCGCTGACTAAAACCCA
ATCAATGCCGTATTGTTCGCACAACTCAAGATAATTGTTGCGAAACGCAGGAATGTCATCTGCGAAATGC
ACCCTTTTCGTGATGACATTATCAAAGTTTGACCCAATCAATTCAAGTTGAGACGGCGAAACGCTCTCAT
CTGCGATTATGAAAACATAATCAACATGCTCGCTCATCAGAGAGACGCATTCAAGCGTTCTCTGCACATC
CCTCGCAAATGTGCATTGACAATATGCGATTTTTGTCATTTTCACCACCTATATTCTCTGAATTCCTCAA
TCGTCTTCTTTATACCCTCCTCAAATTTCATGCGTGGCTTCCATCCGAGCAGTCTCATTCTGTCCCACGC
CAAACTCTGCGCCCATATCTCTCCGCATCTCTCCTCCCTCTCCACATAAGAAGGCTTTATGTGCGGAAAG
AACTTCAGAATCGTCTTTACTACCTCCTCCTGCGAGAGAACATCGTAGCTTCCGACATTGAAAATTCCGC
TCTCCTCATGCTTGAGAAGTGTGCTGTATGCAGCACATAAATCACTTATGTGCAAATACTGTCTCTGCGA
GGGAACGCCCTCCTCGTGATATATTATCGGCGATTTGTTCATCAAGCAAGCCTTTATCGTGTTCGGAATT
ATGCGTGGTGAGTATGGGTCGTATCCGTAGATATTGCACGACCTCACTATTTGTATGACATCTATCCGAC
CTTCTGAACAAAACGAAGAAATCATGAAACTCTGAACTGCGAGGTCGGCACACGCCTTTGAGGTTTCATA
CACCCCAGACGCAACTACCGCATCATCCTCACTTGCACTCATCTTCTCACCGTAAACCTTGTCAGTTGAT
TGAAAGATGAACTTATGCACTCCTGCCATCTCCGCACACTCAAGCACATTCAGCGTGCCTATCACATTCG
TTAAGAAAGTCCAAGAAGGAAAATTTGACGCCCTCTTAACTATTGCTATCGCTGCACAGTGAATCACACA
GTCAAAGTCCTCAGATGCGAACACATTACGCACCTCATCCCTGTCACGAATGTCCGCATGATGCAAATTG
ATGTCTTTATGTATGCCCTTGCGGACTAATACGCTTTTCACCCTCACAGTGCGAAGTAACCCCGAAACAT
CGTGACCTTCTCTGACGAAATGCTCCGCTAAATGCGAGCCTATGAAGCCCCCTACGCCTGTTATCAGAAT
TTTCATCGCCTCACTCAGACACTTTCTCTATGGTTATCTCACCTTCTCTCGCACCCTCCTTGACTTTGCA
CACCCGTAGCCTCTCACCGTCAACGACTACCTCAATACATTCTCCCGCTCTCAGCTGCCCTGTTTTCACA
GACGCCTTAACCTCGCTCATATCTCTTCATCCCTCTCCTCTCTTTAAAAATATTTTTCTATTATATGCGA
GATTGCCTTGAGAAGCAGCTTAAAAGTCAGCTTGACAGTCTGTTTGATTGTTCAAAAAACATGCACTCGC
ATGATTTTGGCGAGAACTCTATGAAACTCATGAACTTTGAGAACTTCATGCGTTATCACAGGCATGTTCG
TGCTGAAGAAGCCTTCACCGCTCAACACACCCCTTCTGCTCTTGCACTTGACAGAGAAAGGAGAAACCAC
TATGCGAAGAACATCATCTCCTACCTTGTCCCATAACTGTGCGAGACTTCTGTCAATGTGCAACATTATG
CGTTTCACCCATCTCGGCTCGCATGCGAAGACTCTCATAACCATTGCAGGATTGTTGAAATGTGCGATTA
ACAAATCCCAATCCGTTTTCAAAGCATTAAGGAGGAGAGCAAACTCCTCATCGTAGAACTGCCAGCACTC
CTCATAAAACTCACTCTTCCACTGCTTGCCAACTCTCGCAGCATTTGCCTCTAATCTTGAGACCTCACCG
CTGAAATATCTGCTGTGCGGATTCACGCAAGGCATATTTAAGCAAACAGGACGAGAAGCGTATGAGAAAA
TAGAACCCTTCAAGGAGCTCAAAATGAACCTGTCTTCCCCTCCGACATCCTTCATTGAGACTAAAACCTC
GCCGACCCTTCGCATAGGAATTCCCGTGAGAAAGGACGCCCATACCTTCTGCGTGTCTTCCCATGTTCTA
ACATCGCTCTTAATCCTGCCCTGATAACGCTGCCATAAGTGTGGGAAATCGTGAAATGAGGGGGAGTGAA
AACCCCTCGCAAGCTCATGGTCAATACCCTCAAACGCAATAATCAGCACCCGCATCTTCCCCACTCAAGA
TGAGTAGAGCCTGCGTAGCTCTCTACGCACTTTGCCAACACTCCATCCTTCCCTATTTGCTCTCTCTATT
ATCTCTCGCTCCTCCTCACTCAGCTCTCTCACCTTGAATATTTCAATCTCGCTTTTAATCTCGCTCATAC
AACGCTTCTCAAGCGTTTTCTTCAATCTCCCAAGCTCTTCATCCGTATATGCTATGCGCTCTTTTATCCT
CTCCCTACCTTCTCCCTCATCCTTGATTTTCTCCCTTATGATGAACTTCGGAATGCGAACCTCTCTGCGC
AAACCCCGCCATATTCTCGTGGGATAACACGATACTGCAACAGATACATACTTTGCTATGTCCTTCTCCT
CCTTCATAACCATCACCTTAATAGAAGATGACTACAAGGTGATAATTCAGAGACCTTAATAGACGCAATA
TCGCCCTGTGCAAAGTGACCTGCTCGCCAGATGCACCCGCAGTCGTTATGTCCGCTCTCATAAGTATTGA
TGTTTCTCCAAACGGTATATCAACAGAGAAAGTTTCAAATCTTGAACTCTCCCCACCTGACTTTGACGAA
CTCTCGCCGAGAACTATGTCAAAGGATGCATCATATAACTGAAAAGTGCCATCCGCAGTCGCCGCCCAAT
CATAATCTATAATAACTAAAGCCTGCATCACATTATATATGTTCGGAGCGCTCCACAGTTGCTCCGAATG
CTCGTAGTTCTTTGCACCCGTCGTGCTTGCATCCACAGCATCAGAGCTCATCATGAGCGGAATGTCCTCT
GTGTATGCATATATAGTCCCAAATCCAGAATCATCTATATCCACCGTGTTTCCGTTGAAATAGTTAGCGC
ATATATATGTGTATTCGCACCCGTTCCCGACATATATAGCAGTGTCTCCGTAATTAAAATGATTGCCAAT
TATTGAATTTCTACTTGAGTTTGACATATATATACCATAGTAAGAATGATAGATGAAGTTCCCCTCTAAT
AAATTTTCATCGGCATAATAAATATCTATGCCGTAGTCGGAGGTATCTATGACATTTCCTTTTATAACAC
AGTGAGAAGATGAAAATTCTATACCCCACATAGCACCAAACAGCAGGTTTCCTTCTATAACGCTTTCATC
TGTATATGATGCCGATATACAGAAATCTGTGACTGCGTAAATCACATTATTCTTTATTTGAGAGTCGTAA
CAATCATATAGATATATGCCGTAAACCGCTCTCAACCTTCCGTTTATTATATTTGATGCGATTATATTCT
CGTATCCCCAATCAATATATATCCCATAAGTAGTTACTCCGTCTATTATATTCTTCTTAAATTCCGTATT
ATCCACATCATACGCATATATGCCATAAGTTGCATAACCCGCATCGTTTATAGTTGTTCCTGATATTAAC
CCTTTATCGCAGCTATCAAGATATATATGATATGTTCCGAAGTCCTTTGTATCATTCTCTTCAACTCTGA
AGTTTGAAGACTCATATAGGTAAATTCCATAATCCGCTCCCCACTCTTCAGAATACAACTCATTCGCAAC
TATCTTTAAGGAATCGCAATATTCGCCGTAAATCATGGTGAATTCGCCGAGATTTGCAGATGCGTAAAGA
AGGTTGTTTCTTATCGCACACCTCTTTCCGTAACTTATTGATATGTGAGTGTTATACCCGTCAAGCACAT
AACAGTTCTTTATCAAGACATCGTAAATCTCACTACCACTCGCACCATGCACATATATAACATCTCCCGC
TGACTGGTTCGCCCCATTGCCATCAATTTTCAGGCTCTTTATCTGTATAAATCTGAGAGACACCGTGCCA
TCTCCGATTTCTATCATGTTGCAGTCGCTTCCATCCTCAAGGAACAGCACGGTGTTCCACCCACTCCCTT
CTAAAACAACATTTGACCTCAAAATCCTAATCGGAGCAGTCAGATGGTAAGTCCCTTCTAATAAAACAAC
TTTTCCGCCACCTGCGGGAAGAGCATTAATCGCAGCATTTATCTCCTCTTGGTCATCAACACCGTCACAA
ACGAAATCAGCACGCTCTTTATGAAGAGAATCCACCGCTGCAACGATGAAAGTCACAGAGGAACGAGGCG
GAGGAACATCCACAAACTCCAATCCCGTTTCATCACTGCGCACACGCACAAACTTCTCCGCCTGCCCTTC
GTAACTGTCAGGCGTGTCCTTCAACTCTATGAACTCGTCAATCACCTCAGGCGGCGCCACTGGAGGCTTC
ACCCCCGCCTCAACCGCTTCTTTCAATCCAAATAATTCTCCTACCTCTGTTAAAACCTCTGGGTCAGCAC
CATACTTGTAATATTTAGATGCAATGGCGGATGCCTGAATTTCCGCAGTTTTGCCAGTGTAATTCGCAGT
GACCTTCCACAACTCCTCCATGAACGCTCTGTAAACAGGTCGCCATCCCCCGAAGACACCCTTTCTGTCA
AGAATCTTCGCAAGCTCCTCATACTTCTGGTCAATTCTTACGAACTGCTCCTTTATGTCGGCAGCCATCT
GCTTGTGCTTACGCTCCAAGACAGGATGCAATAACTCAGGTCTCGTCTTGATTTCCCATATCTCTGCCCT
CCTCCCCACACGCCTTCGTGGAGGCATGCCCTATCAGAGCCTCGCCCTTGCAGTCATCACCCTGCGCAGT
ATAACCGCCTTGAAATGGCTCTTTCTCATGCCGAGCCTGTTTATTGCATCCTCATGCTCCTTGAGCAGTT
CATCCATGTTTATGTTCGTGTCGCCTCGCAGCAACTTCTCCGCCACCTTCGCCTCGCAGTCCTCTATAAT
ACTCTCATATATCTCGCTGCACTCAGGACAAAGAATCTTCGTCCTTATGATTGTCGCACCTGTCGCAAAT
TCCTTTCCGCATGCGGAGCATTTCATCTCGGCATCACCTCATTTAAATTATCCACTGTTATATATAAAAG
ATGCCATGCGTGGGAAGGATAAAATAGGTGTCAGATGCACTTTCAGAATTTATCTTGAAGAAGGAAGGAA
GCGGATAAAAGCAGAGGAGAAGGATGTGATAACAGATGCAGGATTAGAGCATGCAGTCAAACTGCTCGCA
GGCATAGAGATGAAACCCTTTAAATATATTGCGGTAGGCACGGGAACTACCCCTGAAAGTGAAACGGACA
CAGAGCTTGAAAACGAAATCGCAAGAACTATGGCGACAGCAGAATATACGCAACTCGCAGAGGTCGGAAT
TTCCGCAAAGTTCTCATGGGACATAGACACGGAAATAAGCGAAGCTGGGTTGTTCAACGCATCCGAAAAC
GGCGTGATGTTCGCAAGGGTTGTCTTCCCGAAATTAGTAGTGCCTGCGAACATATACGCTGTTGTGGAGT
TTGAAATCAGTTTGGAGAGAGCGTGAGAGAGATAATGACCGAAGTTATAGGCGGAATCGGAACACCATTA
GTGCCTGAATATCGCAACGACGACCTCAGGAGAGGCTTCATAGATTTCCTTCCTGAACGCATCTATTTCC
AGAGCGGCACATATATGTATTGCTTGGATTCTGAGGGCGCTTTGATATTCAAATACAAAATTGACGCCCC
CTCTCGTTCATCTCCCTCAATAAGAGGAAACAAATGCATATATTTCGGGGATGGTGCTGGAAATTTGTAT
ATTCTGAAGCCGAATGGTGAATTGGTGAGGAAGTTATATCTCTCGGCATCTTTGGAAACCACTCCATACA
TAAACGAAGAGGATGACAAAATCTATGTCACAACGGATACATTCTGGGAATGCGACATGGAGGCAACAGA
ATGCATAGGTTTAGTTATAGATTATCAAGGTTATTCCTCTCCGACTGCGGAGGGAAGAACGGCATACGCA
GGCTTTGACGACGGGTATCTTTATGAGGTGAATTTTGAGACCTTGAGCTACACGGCAATCTCATACCCAG
GAGCGCAGGCAGTCAGATGCTCTCCCGTTAAGGAGGACAGGTGTGTTTATTGGAATAGCCGTGATGGCAC
GGCTTTCTATTACGATTTTGAGAAGATGGAGGGTTACGCTTCCTATCACGGTCTCACAACAGACTCCACT
ATGGCGAAGCACAAAAACTTTCTGTATTTGGCTTCCTATAAGAAATTTGCATGTTTTGAGTGGACGATTT
TCTTAGGCAGAATGTCATTTCTCAAAAGATGGGAGCGAGAGGATATTAAATGCGCATGGTCTTCCCCTGC
TCTGTTCATAAGTGATGATGAGTTGTTATACATCTTTATAGGTGCTACTGACTTCAATTTGTATGTTCTT
AAAGACAAAGGCGAAGATGTTTATGCGTTCAAAACGGGAGATGTTGTTGAGAGCTCCCCACTCGTTGACT
CATCTGCCAACGCATATTTCGGCTCTAACGACGGATATTTCTATGCTGTTGACATCTCTGGAAATCTGAT
ATTCAAATATCAGACTGAAGACGCCGTAAGAGCATCTCCAGCACTGCAAAAATCCGATAAGATAATCGTG
GAAGGCATAGAATACATAGTGAGGGAAGGTGTGAGACTACCGCTTGTGAAAAAGGGAGATATAATAAAAA
GCGAACATCACAATAATCAGGTGATTTTCACGAGGGACATAATCTTGAAATATCTCCCGCCTTCATATAC
GCATGTGAAACTGTGAGAAATGAGCAAGGTAAGCGTTGATGACATAAGGAAGGAGATTGAGAAGGCACGC
AGAGCTCTCGCAGGCACTTATGTTCTGAGCGACGACTTCAACACAATTGTGAATTCGCTGCGTTTAATCA
AGAGCATGGTTGAGGACTACTACGCATCCCTCTCCGAAGACGAGAAGAAGTTGTTTTCATACACGAACTT
CATGAACTTCAAAATGTATGTAAATATGCTGAAAAATGTGAAATACGGAGACTTCGTGACATCCACCATG
CGCACTAACATCACGAAAGCACTCGTTAATTTATACGACCTCCTCACTAAAACAGGAAGCAAGATTGAGA
GAGCTGAGATAGCAAACATATCTTCTCCACTATTCTACGGATTGCTGACGGGAAACAAGTGGCTCGCATT
CAAGTTCAATAGTGCGAGAGTGGGAAAGGGAGAAGGAGATTTGATTGTATATGCAGCAGTTCGCTCTGGG
TATGCGTTATGGGCTAAGAAGAACATAAACGAGCATCACTTCAAGGTGCATCTACCGACGGGAAACATAA
CTTCTTCCATAGTTGTGGGTGTGGAGGGCGATGTCTACCTGACAAGCGAGGACGGTTATGTTTATCAGTT
CTCAACTGCATTGAGGAAACGGTGGCGTCGTTATGTGTATGAATGGCATCCTTTATACTGCACTCCCTTC
ATAAAACCGTATGAGAGAGAGGATTTGAACTCAAAAGAGTTCATAATATACACGAGCAGAAGACCGATAA
TGAACATTATAACACAAAGAGGAGAATTTTGCAGTTGTGTGTCTCCTTCCTATGTATCAGAATACGATGT
GTATTCATCTGTTGCGGAATGTGGGTCTTTGTATGGTTATCCTACTTTCACTGCGGTATGCTGGTCAGAA
GACATAGAATTTGCATATTTTGACCTCAACACATGTGAGTGGAAAGGAAGTCAGGCTATATACATGGCTC
GCTCCTACTCATCCCCAGCAGTAGTGGGAGATGTTGTGAGAGTGGGCGGCGAGGATAACAAGGTTCATAT
CTACTTGAGTGGTGTTAGAGATTCTTACGAGTTCTACTATGAATTGACTACGGTAAGTGTCGGAGGTGCG
GTTCGCTCAACACCATTCGCATTTGGCTGGACAGACTTCGGCTTTGGATGCAACGACTTCTACATATATA
GATATTACAGATGGCTTGATGCTCCTGAGTTGAAATGGAAATACCTGTGCGGAGATGCCGTCATATCTTC
GCCTGTTTATGATTCGGATGAGAGCCATGTAGTATGCGGATGCGATGACGGTTATATTTACTGCATCAAC
GACGCAGACGGCACACTGAAATGGAGGATTAATCTGAACTCAAGAATCCGCTCCTCGCCTGCAATATCGG
CATCTTCAAGAATATACATAACGAATGAAGACGGCTACCTTTATGAAATTGAGAAAGATGGGACGCTTAT
CGCATCACTATACATTGGCTCTAATCCTCCAAATATATTTACCCCTTCTCCATGCGTCGTATGATTTCTC
CGCCAAACAGTCCGTTTGATTGTTCAAAAAGCATCCGTCGCTGTCTCAGCCGCACTGTCAGCTTGATTGT
TCAAAGAACTCTCTCTTTTCTCCTCTCTCTTTCCGAAACGCTCCTCAAAAACCCCTGCATCCATGTAGTA
GAAGTGTGCGAATGATGCCACTATGCTGTCTTTTATTGAGTTACCCACATAGTAAAACGCCTGAACTTTT
GATAGTTCTTTCTTCAAATCCTGCAAAAAGATTGGATTCTTCTGAATAATACGATAAGGGTATATATTTC
TTGCGTGCATCTCTTCTATTATCCTCTCTTTTAATCCTTCGTTCAGCATCTCCGAAACGAATACGAGCAA
ATACATCTCCCGCTGCAACCGCATCAGCGTCTCATGCCTCAACACTCCGCCACTCCACTCTACTACCCCG
TAAGCATCCATTATCACGACGCCCTTCACGCACTCCTGTGGATACCACCCTGCCTGAATGCCCAGAAATC
CGAGCAACTTCTCTGCAAACTCCTCAAGACTCAAATTCAGATGCCAGTAATACGGGAGCAACTTGTGAAA
ATCCTCGCCCTTCAAGTCCGCCTCTATGGCTTTGCGAAGCCATGACACATAGATTTTCATTCTGTTCCCG
CACAAATCCTCCACATCCATTCTCTACTCCTCCTCCTTGAAACGGGTTTTCCACCTCACTCCTCAAAAAC
CCCCCATCCTCGTTTATCCACCTTCAAACTTGTCACACAGTCCGTTTGATTGTTCAAAAAGCATCCGTCG
CTGTCTCAGCCGCACTGTCAGCTTGATTGTCTAAAAAACTACACAGTCGGGAGATTGAACAGAAGCACCG
AGACATTCGCAGACGGGTATATCTGCAAATTCACATAATCATCTTTCATAACCGTCGTGTCAAACTCCTT
CCAGATGCCTGAAGGAACTATCTTACCATCATTAAGCAACGCAGTAATCAGGACGGTCTCATCAGCAGGT
CGCCTCTTCAAGTAAGCATAAACACCTGTGTCAACAACCATCTGTGTTCTCAATCTGCCATCTAACAGAA
TGCGGACATCCGCTCCGAATATGTCCGCCATCGGAGGCGCAGAGTAGTTCATCACCTTCGCAAGCAGAGT
GGGCTTATGTGCATCTCTGACCGCCTGCGTTACAGAAGAAATCGCCTCCGCAAACAAATCCGCTATATAT
ATCGGGTCTCCGTCCTTGAGAACTCTTCTACCTTGCACGAACATATCGTATGAGGCATAGCCATGCCCAC
AGTGAACTTCCTTCCATCTCAACTTACCGCTGCCGAGCATGCGAACTAAATCCCAGTCAGGAACTATATC
CTTGTGGGCATAACCATACATGTCCACTGCGCCATCATAGTAAATTTCGCTCAGCACGGAGCATAGTTTG
TCATACCAGTCTTCGGTAATCACCTGCCCACTCCTCAGACGCAGCTCCTCTATCGTGGGCATGTCTTCTC
ACTCACTTCTTTCGCCCCTCTTTCTTATTAAGTATCTTTATCAAGTCGGCTCTTCTCGGCTGACTGAGCC
AATTACGCTTCTTCGCTATCTCCATAACCTTCCTCCTCGCATTCTCCCTTATCTTCTTCAGCGAAAAGCC
ATTCGGATTGCCCTTCTTCTTCTCTCTGCCCTTCCCTCCCGAACTGTGCGACGAATGCGATGAGGAATGG
AAGCCGTAATCCCCAATAACATGCGGAGGCTTTCCAGCTCCCATAGATGATACACCTCCACTGCTTGAAC
TGTGTGAGCTTGAGTGCGAACTTGAAGAACTTGACGAACCTGACGAACCTGATGAACCTGATGAACCTGA
TGAACTTGAAGAATACCCCTCCTCATAATATCCAGTCTCCTCAAAATACGCCTCAATATCACGCTCAACA
ATCCATTTGTTCAAAATGAACATGCGCTCATCAGGCGAGAGAATCACCCATTCAACGCCGAGCATCGCCT
TCAGCTCGTCAGGCGAATAGAACAGCGTGGCGACATTATCAAGCTCCTCTGCGAACTCCTCCTCCGTGAT
TAATCCATACTTGAATGCCCTCCCTATGCTCTCAACATAAGACCATGCCTCTGAGTTCAGCACTCTTGCG
GTTGTGTATGCAGGGAGATAAGCCATTTCATCTGGAGGCATGCCCCGCATCGCCGTCTTCTGTGCAAACC
AGTCAACATCAATCGGAATATACTCCATCCACGAGGAGATTTGCAGGGGCGTCAGCCGATAAATCGGCAT
GTTCTTCGCAATCAACGCATCCACCAACGCCTTATCCTTTATAATCTTGCTTAACTCCGTCTTCGCCTCA
TCGGCAGTTATGATGCCTCTGCTCAGTTTCCTCAAAATCGCATCCGCATTCGCATCATCTATCTTATACT
CCTTCTCCTTCTTCGCTGCTGTTATCAGCAGGTCAAGAGAAACGCCTGCGTATAAGTAAGGTGCGAGCTC
ATTTCTAACCTCGCTTTCGGTCTTAAAGCCCGCCTCGTATAAGTCAAGCGTCTCTCTTATTATCTTATCA
CGCTCATCAGTCGTATGTCTTATCCCAAAAACCTTCAAAATCAGGTCTTGGTCTTCCTCTGGAACTCCTA
ACATGTTCATCTTCTTCTTCAAGAAGTCCTCACTTATCTTCACATACTTCGCATAAGAGAGAATCGTGGA
TATTGACAGCGTGTATATCTTGACCCTCGCCTCCACCAAAGCCTCCGCAGTCTCCTTATCTAATCCTAAT
TTCTGTAACTCCTTAACCGCCTCGTCAACACTTATCACGCCCCTGCTCAATTTACGCAGAACTGCATCCG
CCCTCGTTCTGCGAATGAAGCCCTCACGCATGAAGTCCGCAACATAAGTGAAGACATCCTTCTCCGCATC
CGTCAGATACGCCTTTTGAACTACATCCGCTATGAACTGCTCAACCTCTTTCTCCGTCAGATAACCCTCG
TAAATTCGCTGAAATATTCTGTATTGCATGTAGCGAAGCCATGTCCGAATTCTGCGAACCGTGTCCATGT
GCCAGTATGCATCCCTGACAGGCTCATACAACGCAAAATAATCAGTATCAAGCGAAACTGGCAGATTGAG
TTTCTCGCCCACCTGCTTCAACTCTTCTCCAATTTTATTCATTACATCCTGCCATGCATAGATGTTCTCC
GCAGATGCGGTCAGCAACCTTCTGAAGTAATCACGCATGATGTCAAGCTCCCTGTCATACCTTGCACGAA
GAGCCAATAGTTCGGTCTCACCATCTAAGAAGCGGACAGGAATATTTTTGTTGAGTATCTTGACAGTTGC
GAGGTTCTTGAATGTGCTTTTGAGGGCGTCAAGCGTCATGAACCCCTCTTTGTATGTGCTTATGACACCA
GTTCTCGCATAAGTTCGTTCTTCTGCTAATGCGTTCATCGCTTCGGCAGTTGTGATTTTCTCCACCCAGT
CGGGATGCATACCCCTTGCGAGAACTATCCGCTTCAGCTCTTTGTCAGTAATGACCATCCACTTATACAT
CCATCTCGCATCTATTCGCTTGGGAATGTCCGCCATCATGTCCAAGTGAATCAGAGCATCACTCGTGAAC
CTCTCGTCCTTTATGTATTTCTCCGCCTTCGCAAGCACATCCTTCGGAATAAGAGACTTGTGAGACCACG
CAAATGTCGCATAATCGTGCCACTTCGCATAAGGCACTAAGAAGGCGATTAGTCCTCTGAGGGCATTTTC
CTCCATACCCGCATACTTGCCTGCTAACTCTTTCGGTGAGAGGGCATCCATACCCAAACCTGCTTCCTTG
TATGGTTTTAAGTCAACCCATGTGAAGCCCGCAGCAACCCTGCATATAAACTCATATAAGAGCGACATTG
AGGGATACTTGAAGTGGAGCATGTAGAACATCTTTGCTATGTCTGGATTCATGCCTCGCATCTGCATGGC
TTTCTCAAATTCGGCAGTTGCGAGTTTTTCGGGGTCTTCAGGATGCGGATAGAAGAGGTCATGCACCATC
ATTGATGCGAGCTGCGAAGGCGTCGGCAACTCGTATATGAGCGAAGTGGGGAACTTCCGCCCTTTTCCGA
ACCTATCTTTTATCACGACATATTCCTCCGTGTATAACTTAGAGAATGCTTCAACGAACTTCTCGGAATA
TCCGCTGAGGCGCAAAGCCCACTTCAGCGTATCAAGATAATCCTTAAATGCTTTGTGTGGTGTGTGTCTC
TGCACGAGCTCTATGAGCTTGCTTTCAGACGGTATTTTGACAGGCAGAATATTACGCATGGAGCTCTTGA
CGAGTATTCCGTAAGGCTCGGTTATCCAATACATTATACCGAGAATTGAATAATCAATCATCCGTCTGGG
CAGTTTCCATGTGAGAGATGCTAACCAGTGCAGAGTTCCCTTCAACGATATGGGTTTGTCAAGCCACCCC
CCTGCTCCTATTCCGAGAGGTCGCAGGAATGCGCTCAACCTTATCTGAATGTCTAAATTATCTGCGAGAA
CATGCAGGATTGTAGATGCGACTTGTGCTGCAAGCGCACCTGTGAGAATACTCGCTGGAAACATAACAGT
AGTCTTCAGCGCAGAGGTGGTGTCATGCACCAAAGCAGCTCCTAATGCCTCCTTCGCATTTGAAATGTAT
GATGACGCCGCAATTCCGACGACAGGCGTGATTAAAGCAACGAGGAGGGGAGGAATGAATGCTGGAGTTC
CTGTGCTTATCTCCTGAACGAAGCCACATATACCTCCTAATATTCCCTCCGCTATGCCCCATATCGCCTT
TCCCGCCTCTTTCAAACCGCCCATGAGGAAGTTGAATAGTCCTTTGAACGCACCCACTACCGCACCTCCG
ATAGTTTCTAATCCTCCCACAATAGTCGGAACAACAGTATTCAAAACCCAATCTTTGAAGCCTAAAGTGG
CATCAATAATAATATCAAATACATTCTTAAGGTGTTCTGGGATTGAAACGAAGAAATCTATAACAGGTTT
AAACATGTTCGGAATGTTAGTGAAGAAATCAACCGCTCCTTTGGCGAAATTTATGATATACTCTGGCAGG
TTCGTGAAGAAATCAACGACGGGTTTCACGAAAGGCAGATTGTAAATCGCATCTGCGACTGCTGAGAAGC
CTTCAATGATGCCCTTGCCGAAGTTCACTGCGAGTGTGAGTATTCTGTCTGGAAGTCCTGCGAACCACTG
TGCGATTTGCACGAGAGGATTTATGAAACCTTGCAGTGTGAGCGTTATCGTGCCTATGCCTTTCTTGATG
CCGTCAATCGCATTCTCCCAGAATGAGCGTAATGCGTCCCAAATGCCGCTCATTGTAGATACGAAGCCTT
GAAACGCCTCCGTGAACAACGCCTGAATGGATGCGACAAAATTTGAGAGTGATTCCATGATTATTGAGGG
AATCGCCGCAATAGCATCCATTGCCGTTGATATGAAGCCTGAAATAGTCTCAATTAAAGATGAAAACATG
TCAGATATTGTCGTGACTACTCCGCTTACAGCATCCATTATGCTGGATGCTATACCACTAATTGCATCTA
TAATCATGGAAGGTATAGTTGAGAGAACTTCCATTATGGATGAAATTGCATCAGATATAGTTGCTGCTAT
GCCACTTACCGCATCTATAACACCTGAAATCAAACCGCTAATCGCATCTATAATCGTTGCGGGAATTGTT
GCGAGTGCCTCCATTATGGATGAGATAGTTTCTGTTATCGTTGCTGCTATACCGCTCAAGGTTTCAATTA
TACCAGACAGGAGACCGCTGATTGCATCAATAATCGTTGTGGGAATAGTTGCGAGAGTTTCCATTATGGA
TGAGAAGAATTCCGACACGGTTGCCGCTATGCCGCTTACAGCGTCCATGACGCCAGATATTAAACCGCTA
ACCGTGTCAATAATCATTGAGGGAAGTGTAGCAATAGTTTCCATTAGGGATGAAAAGGCTTCGGAGATTG
TGGCGGATATGCCACTAATAGCATCCATGATGCCAGATATTAAACCGCTAATCGCATCTATAATTGTTGA
AGGTATGGTGGCAAGTGTGCTTAATATTTCAGAAATTGAGGACACAATGCCTGAAACCATCTCACTTATG
GAAGTGACAGAACTTATCACAGTGTTTATAAGTGCGGTGACACTGTCAAACGCACCGCTAATCTGTGACC
ACAGCCAATCTATGAGCTGACCAAGCGGGTCGGCTATTCCGAAACTCTCCTTGTGATAATGAATTTCATC
AATTTCATGAGTTTCAAGTTCTTCAAGACGGATAATCTCAGATGTCAAAAACTCAACAAAAATGTCTACT
GCCTCTTCATCCAATCCTTCCCTTCTTCCCTCCTCCTGCGCAGTCTCTTCTCCGCTCATTTTCTTGAACT
TGTATTTTTATTTTGTTTTATTTCTTTCCCTCACTGCTTGGGTTTGAGGCGCATGGTGATACTCTCAATG
AAATCTATGCATGAGTAGCCCGCACAGAAACTCATCACCGCATTCGGAAAGTTGTATTCACTGTATAGAT
GATAGTAAAGATAGCCGACGATAGCGCCGAGAATGAAGATGCGAACCGTTTTGAACGATTTGAACTCCGT
GAAGTTCTTTGATTTCACGAGTGCCGATGCAAGACCTCCCAAAAACCCGCTGAATATGAAATGCAGGATG
AGAAGGTCTTGCGGAAATGGCATCTCCGCTCACCGTGTCTTCACCATCAAACGAGAACGCATGAAGTCTC
TGACCCTGAGATAATCGCTCACAACTCTTTCCAATCGCTTCCTCAGTTCTTCTTCGCTTCTCACCCATAA
GTGAGCGGTGTGCGATTCATAGTCACCATCTACAATCTGATACGCCACTTGAAGTATGCGGTTCTTCGCA
AAGTCCTTCGTCTCTATGATTTCAAGAATGCGCACTTTTATCTCTCCGACATCAAGTTCAGAGCCAGATG
AGATTGCCATTTGTCATTCAAGCACCTCCCCTCTTCTTTCTACCCCTCTTCTTACCCTCACTCGCCTCTT
TGCTCTCTGATGTTGCTTGCTGTGCAGAGTATTTCATAGCGACATCCTGCATGCTTCTGAGCTCGTTCAT
CACTTTCGCAATCTCCCTCGCAACACGAAGGACGCCACATCCGTTGCCATTCGGGCAGTTGCACACGGCT
ACTTCAAACACGAGATTACTGCTGTTCATAAGCAGTGAGCGGAGTAACTCGTTTATCTTTTTAATCTGCG
GGTCTGCCTCTGGCGTAAGTTCCTGCATGACCTCCTCCTCCACATCTTCCCCTATTATCTCATCCATCTC
CAATCACTCACCTCCTTCATCCACGAACTACTGATGCCACTTCCCTTAATATATTTTCTTCCAATCCCCA
TCTTTTATATTTTAAAAACAGGTCGTCTTCTGTAAGTGCCTTCTTCCATTCTTTTGTGCGTCCCCACTCC
TCTGGCTTCTTCTCCTCCGCAGGAGGATGCCCCAAATATGCGAGCTCCTGTGCGAAGTTTATATACATCA
TCCGCATCTGTGCAATGACACCATGCCTGTCAAGCACCCTCTTCACCCTGTTAATAACCCTCTGAAGTTT
GACTTGATGACCCCCACCTTTCCAATGCATATCATCTCGCTTACGCATCCAAACTATGCGCTGCATGTTT
ATCGGAAAGGTAACAGGCGGAGGTTGACTGCTCCCTAAGACAGTTGTAGGATAAGGAACTGTCAAAGTGA
GACCGCCAACTCGGTTTCTGAAGTCCTCAAGCCTTTTAACGAACTCGTCTGAACACTGCTTCATCCAATC
AAAGTCTATTCCCTCCTCCTTTGAGATAACTCTTGCGTAATCCACCCTCGCAAAGTCAACATGACACTCG
TAAAGATGATGCGTTTCTGCCGTTTTCTCCGTTTTCCAATCTGTAAACGACCTCGCAGTTATGTGGGATG
CGGATGTCTTTCTCTCTCCTACAATTGCGACATCAACAATTGCGAAGCCGACATAGGAGGTGAAAAACGC
CTTCGCCTCCACTATTGCCCATGTGTCAAATAAACCTTCCGCATATTCCTCTCTTATTCCCCTGTTCGCA
AGCATATCCCTCATATATTCGTGAATTGTCCGCAGTGTTTTGCCCCCGCTCTTATACTCAGGGATGCATT
TCTCCACCGCTTTATAGTGAAAATCCCATACCGCCCCCTCCAAGTGGAACGGTGAGACCTGTTCTGGGTC
TAATATTGATTCATCATACTTTGATTTGTCATAAACCGCTTTCTCTATAACCGTAATCACGGGAGTGAAT
TCGGGCAGCGGGAAATGCAAAGCGGATAAATCCAAATGATAATCAAGGGAGAGTTTTATATCCAGAAGCA
TTCTTATGTAAACACTCCAATCCGAATTAGCGAAAATTTTAGGAAGCATGATGTTCCATCTCAACATGCT
CAAGCCTCTTCCTATGTCAGATGCGGGAGAGTTATCCACATAGCGTAGCTTTCTGCCAATGGGCGTCAGA
CGAGAGCCTGCCTCTTCCCCTCCCATTTCATCATCCCCCTCCTCACATATTCCTTATGCTTCTTCCTCAA
TTTCCCTCAAGCTCTTCTCAACAGGAACTACCTGCTCCTTCACATTGAAGCCGAGAAGCCTCAAAAGACT
CGGATATATGCGTCTGTAATCCCACTTGTGAGCATGCTCAAAAGCCATCTCGCAGTAATTATCATATTCC
TCCCTGTTATTCATGCGGATGTCTGCCGCATATTCCATCATTTCTGCGAGTATGTCCATAGTATAGACAT
GAAACAGCCATGTTTGGACGCCAGCATTTCTCACCTCTATTTCCTCCATGTAGCTCCATGTAAAGTTGAA
GTCCTGTGATGAAAACTCCGATAGAGGAGGCATCCACGCATGCAAAACGGGTCTCCCGACTGCATTTCCC
TCCAGAAGAGGCAAGCCGAAACCTTCTGAAAAGGTCGGGAACACGATATAATCCGCCGCCGCCATCAGCT
CAAGAACTCGTTGGTATGGAAGAGAGCCTGTCGTCGCCTCTATGAAGCACCGCTTTTTCACACCCTCCAT
AGTCATTAAGTCTTTAACAGATTCGTCAGTAATCATGAAAAGCAATATATCATTGCGTCCTTTCACCTCT
AAATACTTAAACGCTTGCAGTAGTCCTTGAACATTCTTGCGTGGGTCGTGTCTTCCATTATATAAGAACA
CACAGTAATCGTCCAAATTTACACCATACTTCTCCGATAGGTGCTTCCGAACCGTCTTTCTTTGTTTTAT
TGCGTTCTTGCAACGCTCAATATCTACTGCATGATGCACGACATCTTCAACATTCAAACCTGCGTTCACG
AGACACTGCCGAACAAACTCGGATACGGCGACGAACCGCAGGCGTGGTATGTTTGAGCTTATGAACATAG
ATTTTGTGGGCATTCCCTCTATGGTGACATAGGCAGCGTGAGGCTTTGATGTGTTCAATGCGGGTGCAAC
TGCATCAGAAAGGAACTGTGGCGCTGCTAATGTGAGCCACAGAAAGGCATCTGCATCTGTCCATGTGTCT
GGAACTGTTATGGAATTCTTTATTTCGCACTCTATTCCGTTCTCTTCGCACAGCTGTCTTATGAGGTTCG
CTTGGTTTAGAGTGCTTACCGCTATGAGCGGAGAAAACAGCAACCTTGCCATACATTATACCTGATGCGA
CACAGTATTTAAATATTTCGTGAAGTTCGTGAGGCTCACGAAGTTCATTACAAAGTTGAAAAAAAAGAGG
GGAAGAAATTACGACACATTACGACCTCGCAGCCGTGCCTGTGTCAGCGTGTCTATGCGCCGTATGCGAC
CATGCCGATGACCATCTTCACTATCTTGTCAAGGATGGACGGGTCTAAGCCGTATGTGGTGAACTTCGCC
TTCTCAGCCGCTGCAATCTTCTGCAAAGCCACACCGCTCTGATGACCAGAAGCACGCACAAGCGTCCTTG
CGAAGTTCAGATACATCACCCTCATGTTCGCAACGACGCCCTCGTCGTCAAGAATGCCCCTCACCGCAAT
CTCCACATCAGTCAGCGTCTTCTGGTATTCCTCCTGCCCGTCAAGCATCGCTGGCTTCCTTGCCTCAAAC
TTGCTGCGGACAACATCGGGAATTACTGCAAGGTCGTAGTTTCGCACCCTCTTATCATAGTTCCTGTATG
GCATCTTTCCACATCACCTCCCTTTACTTTTTTAACCGCAACCTTTTTTAAGTGAAAAACGATTATAAAT
AAGGCGATGAGTGCGGAAAAAAATCTCGCCGCTGGGAGAAAAAATATGAACGAGGGTGGAGCGAGAAGGC
GTCTGGTAAATATTGAGGGCGAATCATTCACAGATGACCTCAACCGTGACAAGTGTCCGAAAGAATCGCC
AAACAAAGCGCTGGAAGAAGTGCCAAAATTAGAAAATAAAGAGAGATTTCGTCCTTCACGCTATCTGGCG
GAAAACAAAAACGACGATATGCTTAAAGCAGGTTTTTTCAAGAGGTTTGAAGAAGAGCCACAGTTCGGAA
ACAGAGAGAGGTTCGTCGTTCTTCAGAAGCCCGCTTCAGAGTTTCAGATGACATACATAGACAGGGTGCT
TGAAAGTTCAATACTTGATGAGAACCTCACGAGGCAGATTGCGGAGATTTTGGCAAGGAAGAGGTGGAGA
AGGGCGATTGCAGCAATAGAACAGGGCGTAAGATACATCATGTCGTATTTGCCAGATTACTCAATAACGC
TCAGAAAGTTCTATTCAAGCGACCCTGTGATAGTTGTGATGGCAGTATACTGGAAAGAAGACAGAAGAGT
TTATGAGATGCTGTGTGATTTGCTCCAGTATCCGTCAATAAAAGAGCAGGAATCAACATTTGAGATAATT
GTGAGAAAAATAAGGGAAAAAATAGAAGAGAAGAAGTAGATTAATCGTTTTCGCATGCGGGAGAGCGCCA
CAGCACCACTTCCTCTTCTGTTATCTCCTTCCCCTCTTCTATTCTACGCATGAACACCGCCTCAACGCAC
ACATTGAGCAAGTTATGGATGCGTTGTGCGAGTTCAATCAGCGCTTTCTCCTCTGATGGTAGCAGAGTTC
TTTTCTTTCCTTTCTGAAGTTTCGCCTGCACCAGTTTTATTTTTCTCTCCGTGATGATTAATAGGTCGGC
AGCACCTTTTGAGGCGGGGGAGCGCCACACAACCGCTCCCCTCCGCCTCCATCTTTCTGCTATCCGATAC
TCATACGCTCTCCCTCTTTTGTAGGACATCTTCGTATCGCCTCGTCAGTTTCTCCCACTCCTTCGGGTCG
CACCACAGCACCGCACCGCACTTTCCCCTGATGTTGCACCGTCTTTTGAAGATTTCGCAATCACTGAGAA
TGCACCACAGCACTATTTCGCATCCTCTTCTGATGCACTGCTCACACGGATACCCCAAGTCGCAGTCTTC
ACACCCATATATGACACACTCTTTGCACGCTTTATTCAGCGTTTCCTCTTCCCTTTCTGTATAAGAGCCT
GTAAAGGTAGACACTTGCGCCTCCCCTCCTGATTATTCTGTCAAGGATTATCTGAATTTCGCATCCTTCG
GTGATTTTCCCTTCGTCAATACCCCTTCTGATGAGTCTTGAAAGATTGGTATGTGCTGGCGTCTCAAACT
CCTCGCCATCTTCGGTTGCGACGATGAGAGAGGTGTATGCTCTGCTCCCGAATGTGCGTTCCCTTATTTC
TATAACCGTTCCTTTGAGCGCATCTCCTTCTTCTTGAGGCTTCCACACTGTCGGAAACGCCCTTATCTCT
TCCCACTCTTCCTCCTCATCCTCCGAAGAGGAAGAAGACTGCGGCAGGTTCAATTCCTTCATCCTCTTCC
CACCTCCTTCTTTTCCTCCCCTTCTTCTTCCTGCTCCTCTCCTCTCCTCTCTCCTCTCCTTCTTCCTCTC
TCATTTTTCCCTCCTCTTTTGCCTGAGTGAGTGTGAGAGAGCGTTCAAAAAATTGTAGAAAGAGGAGGTA
GAGACTATGTATGCGGTCTTCTCTCCGTTGTCCTCGTCATCATTTTCCTTAACGAGCAGCATATACTCCG
CCTCTTCATCTGAACTGCCGAGATTGAAATCCTCTAAGACAGGGTTCATTGCCATGATTGCCATGAAAGT
CACCCAGTCGGATGTGAATTCCTCAAATGAAAGGTTGCGTCGCAGTGTCGCCACTATGCATTCGTCGCCC
ACGCACTCCCACCATGCGAACCACCATAGTGCGTCTTCAACATCAAGGCGCTCTTTGTAGTCGTAAGGAA
GGGTGATTTCCAGAACCGCACTGACCTCAATAGGTATCTCCTCGCTTCCAGCAGGCAGTAAGGTGAACAT
TTTGAGCGGGTAGTTCCTCTTTTTCAGCACTGTCGGTCACCCCCTCCTCAGTGAAAATCTCCTCCACGCT
TCTGAGAGGAAGAGGTCAAGTGTAAAATCGTCGTCAATCGTTTGTGATGCCTCCTCAATTATGCTGACGA
GTTCCTCTACCGTTGTTGTTTCGTTAATTCTGCTCAGCAGTTCCTTTATTCCCATTTCTCTCACCTTCAT
TCGTCGGCAAGGTGAGGTAATCAAGCCCGCTGGCGGTTATTCTCACATATATGCCGTCCTCTTTGAGAAA
TACTTTTACGAGTCCGTGTTCTTTGAGGAACTCAATGACTGTTCTAATTGTCTCTGGAGTGAGTGAAACC
CTGCGGTATAACTCTGTGAGTTTGTGTTCTTCGGTGTCCGCAAGAATCTCTAATAATCTATCAATCTCTT
TGAGAGCGTCTTTTCTTCCCATAGGGGCATCACGCTCCGTATGTCACGACCTCACGCCTTGTCGGTATGC
CAAGCGCACTGAGGCGGAAATCTATGACCGCTCTGACGAGCCTGAAGTGCTTTTTCACATACGAGGCGGG
AACGAATATTCTACCCTCTTCGGTGTCTATGTATATCGGAATACCTTTCGCATTCGGCTCGTCTCTGCGG
AAAACAACGAGCTCCTTGCCATTCACTCGCCTCCTCTTAACGACATACCTGTGCTGCGGGTATTTCTCAT
TCAGCTCATCAGCAGCCTTTTTGATGTCGTCGTATGTCAGTTTAATCTCTGTTGCGGGAGTAATCCTTAT
GATGCGACCAGCTGAGTGTCTGCGAACCTCAAAGTCCTTGAAAGCCTCAAGCAGTTTCACCTTTCACCAC
CCCCTTGCTCCGCAGAAACTCCCACCTCTTTTCCATACCTTCACTCAGGAGGCTCTTTGCTTCTTCCGTA
GTGATTTCGCCACGCTCAAGCATCTCTGTGAGTTTGCTCACTGCCTCATAGTCTCTGTGAGCAGCGTCAA
GTTCTCTGTGAAGTCTCTCCATCTTACGACGCTTCGCCGCTGTGAGCTTGCGGTATTCCCAGAGGAGATG
TCGTCGCTCCACATCCCCTTCCTCCACATCCTCACGAGCCATTTCCTCACGCTCACCTCCGATTAGAGAA
TACACTAATAGAGTATTTAAATATATCACTCATTTAAAGAAAAATTTAAAATAAGCGTTAATTATTTAAA
GTCTCATTTGCGGGGGTAAAGTCTTATTACTTTGATGATGCAGTCTTCTCTATAAACGAGGTATGCCTTC
TCTCTTCTGATGCCGTATGGGTTTTTATATCTGGACAGGATGAAGATGATTGCTGTTGCACACATGTCTG
CGAGGCTCAGCAACTTCTCCTTCATACGAAAATCCTTCATATCCGAGAGGTGTTTGCTCATTTCCCCTCC
TTACTCTCCTCCCGCCGTCTCTTTATCTCTTCTATATCCTCCTTATAGCACAGAATTCTACCTTTCTCAT
CACGAACATGCCTGATTTTGACGCCACAGTAACCAGTCTTAAGCGCCTTGCGGATTGTCCCGTCGGAGAC
GCCGAGCATTTCTGCTGCCTCTTTCACTGTCAGAAATCCCGCCTTTCCCTCCATCTCAGATGATAAAGAA
TGTATCTTGCTCTCAATTTCCATAGCGACATCGTCGTAATGACCTCTCTCTATGTCCTCAAAGAGCTCTT
CAAGCCTCGCCGCAAGTTCTATGTGACCTTCTCCTCTCAATTTTGCGAGAAGTTCTCTCTCTTCTCTCTC
AATTTCTTCCATTTGCTTCCTAATACTTTTCTTGTATAATCGTTTATACTCGTCTTTTATAGGGTCGTAT
TCGTCGCCTCGTAGAATTCTGTTGTATTTCATCGCAAGAAGTAGCATTTTCGCTGGTGAGTCGTAAATTC
TCAATGCCTCTTCTACGAGAATGCCTATCCACTCTGCGATAGAGAAGTCTGCGGTGATTCTTTCCTCTAA
TATCGCAAGTGTTTCTTTTCTCAAACGACAAAATCTGCGAATCTCAAACGGAGAGGGAGGTTTAGTCCTT
GATTCTTTCTGCAAAGCGCCTTTTACCCCTGTCTTTCTCCTGCGCACCCGCTGCTCCAGTATTGTTTTCC
TCATATTCGTCCTCCTCCGCCTGCTCCCCCTCCATCCAGCACAAAGCACGGAACATGCAGGAGGAGCAAG
GATGTTCAAAAGGATGATATTCGTCGGGAATCTCTGGCATTTCCTTTGAGTTCATGACCTTCATAACAGA
CGAGAGCCGTGCAGAGAGCAGGTTCAGGTCTCTCTCATAATCCAAGAAGTGGGTTATGTCAAACGCCTTC
ACGAAGGGATTTCTCTCGTTTGAGAAGCCCCTGTTCACGAAAAGGAGATATGCACGCTCAACATCATAGC
CGTTGAGATAGCAGAGAACACTGTAAAATCGCACTTGGTCAATGTAATGCGAATAGTATTTCTGGAGTTG
CGTTTCCGTTGAAGGCACGAAGTTCACGAATTTCTTTTCAATAAGGATGCCTCTCTCATATTCATCAACA
GAGCCGACTACATAAACTTCATTGAATTTATGAAATAGCAGAAGTTCATGATTGCGTGTGAGAACCGATG
CGGCGTGCAACGCCTGACCTTCCCACATTCTCAACACTCCTTCAACACTCACATGCGGGGGTGCATTCAA
CTGGTAGAAAAGATGGCGCATGCACGGGTTCACTAAATCAGTCACATGCACAATTATGCCTCCTCCTCTG
ATGACCTCCTCTGGAACTTCCCGCTCCGCATCCACTATTCGCTTGCAGACTTGCAGAAACCTCCGCTCAA
TATCTGTTGAACGCATCACAACTCACCTTTTCCCACTTCTGTTTTTTTCCTTTTCAACCTTCTTCTCTTC
CACCTCTCTCGTCTTCGCCATTCTCTCATCCTCAAGCATGTTTCGCAGCAGCATAACCTTGCGTTCCATT
TCGTTGATTTCGTCTATGAGGTCTTGACGCTCAAGAAAGCGTGCCTCTCTGCGCATCTCAATCAGCGACA
GATGTATGTCTTCAAGCCTCTTCACTATGTTCTCAAGCAGGAAGCCCTTGCCTATGTCTCTGATTTTCTC
AAGAATCTTTCCGAAATCTTCACCCATGAACAATCACCCTCCTTTGCTTTGGCACTACTGTTATATTATG
TTCCTTAATTAAATTTCTGTAAAGATTGCGTATTGAGACTTCGCTGACGCCTGCTGCCTCTGCTATTTTT
TTCTGTGGCACATGCTTCCCGCAGAGGAACGCCGCTATGTATATTGCTGATGCTGCAACGCATATAGGGT
TCTTCCCGTTCAACGCATCCTTACTCGCAGATGAGATGATGTGTTGAGCGTAAGCACGCACTTCCCCATC
AAGTCCGAGAGAGGAGCATATAGCAGGGACAAAATCAGATGGAGATGGAGGGCGCAGTTGTATGTTCAAT
GCACGCAATATACCCTTGTATGCTTGTGATATTTTCCGCAAAGATACTTTAGACACCTTTGTGACATCTT
TCAAGGGGCGTGCCAGACCGTTCTTGCGACACACTATATAAATAACGGCAGGAACGATGCAGTCAACACC
TCTGTATGCGATTTTTTTCTTCACCTCCTCGCTTGAGTGTATTTTTGAGCGTATTTCCCGCAGCATCTTC
GCCGCTTCTTCTCTTAAGAATGGCGGAACACCGAGAGCAGACGAGATGCGTTCAAGCTCTATCAAAGCAT
AAATCATCCGTGACTCCTCCGATGATGTCAGATGCGTTATCGCACCGTGTCTCATCATGCGAGGAGGAGA
GCCTAAACCCTTGTCGTGAATTCTGTAAGTTTCTGGAGCTCCGCACCGTTCTCTCTCCTCTCTCTCTTCC
TGCGAGAAGTATCGCCACTCTGGGCGTGTGTCTATTACGGCATCCTCTATGACAAGACCACAGTCCTCAC
AGTAGCACTCTCCTCTTTTATAATCCCATACTAAATTCTTTGAGTGGCATTCGGGACACTCCATTTCCAT
TTTGAGAGAGTTTTTCGGATGATTTATAACTTTCGTTTGATTAAAATTTTCTTTCAATTACCGTGAGAGG
ATGAAGGGATTTCGCTCAATATCCTCTTCCTCTAAGTATCTGAATTTCATGAACTCTATGGAATTCCCCC
AGTTCAGTCGCCTCTTCGCTATTTTAATGTATTCGGAGTTGATTTCTATGCCTATGCAGTTTCTCCCCAA
ATTACGAGCTGCCACCATAGTAGTTCCTGAGCCGAGAAATGGGTCAAGAACTGTGCCAGAACGCCATTTG
TCATCCCCTTTGCACTCGCAAGATGTCCACCCTACTGCCTCTTTGTAGTAGTAGCCAGTTCCTTCTCTCT
TCTCTCTTTCAGACACGGAGGGCGTGTCTTTCTTCCTCTTACCGCCTGTTTTTATGAATTCCCCTTGCAC
AACTATTCTTTCTCTTATGAATCCGCAGTAGCGACATATTTCAGGAGGACATGATGCCTTCACAAGCAAC
TCTGCGAGTTTCGTCGGGAAAACTGCGAAGTGAGCATCTGGGAAAGGCTCTGTCGGGAGAACCCACATAT
CACCTGGGTTCTTTCCGAGAGGGTGCTTTGATGCGTCCCACTCAAAACCGCTGTATACAGGGTTGCCATA
ACCTCTGTGCTTGTTAGTTGCGTTTTTTGACCTCGCACTCGGATATTTGTGAGGAATTCTTATAGCATCC
AAATCAAACCAGTATTTCTTGCTTTTGACAAACATGAAAACAGGCTCGTATGTGTTGGTCAGTCTGTCTC
TAACGCTTGAAGGCATGTGATTAGGCTTATACCAGATGAGAACATTCCTCAAAATCCATCCCTGCTCCTC
AATCATGCGTATTGCGAGCCTGTAATTCTGCAAAAGCAGGCACTTTTCAGGCATATCATCGTGGAAGCGA
CCTTCATGCCTCACAGTTCTGCCCGACCTCCTGCCGTAATCGCTGCTGAGATTGTCGTAATTCGTGATGC
CCTTTTTGTTTGAGTGTGTTGACTTCGCAGAGTAGCTATCTCCGTGAACCCAAAACATCACGCCTGTCCT
CTTAAGCACTCTTTTCAGTTCTGCGGTAATCTGAAGAATGTGCTTGAGATACAAATCAAGGGTAGGTTCT
AAGCCCAATTGACCATACCAAGCTCCACACTTCTTACAGATAGCCTCTTCAACTATCTCACCAGTTCTGA
AACGCAACTCCTTATTTGAGCCTACAATAGTTTTATCGCTCACTTTTGAAGGACGGAGATTATCATGTCT
CGCTATGCAAACCTCCCACTCATGCTCGCAGTAAGGGTCGCCGTCCCATATCTTGCACGCCTCTTTACCA
TAATCCCGCAAGCCCCAGTATGGTGGGGAGGTTATAATGCAATCCACGAATTCCGAAGGCATCATCTTCA
AAACGCTCAAACAATCCCCGTGAATGAGGGTGAGCTCCACCATAATCTCATTTCACACCTCCCCCTCCCT
CAGAAATTCATACTCCACCTCGCCTAATGAAGAACCCCAGTTCAATCTTCTTTTCGTCATCTCAATATAT
CTTCCATCCCTTTCTATTGTTATACAACTTCTACCCAAATCTCTCGCCACTTTCATAGTAGTTCCTGCGC
CTCCGAAAGGGTCTAAAATCACATCTCCTTCGTTTGAAAGATACTTTATCAACCACTCACAGACCTTCTC
AGGCTTCTGTGTAGGGTGAAAACCGTATTTGTATCGCTCATTACCCGTGCAAATAGGAGCAGTAACATAA
TTACGGTGCTGTCCTAATTCGTAGTGGAATGTGGCATACTTTCTTGAGGTTGAATGCTTGGTAGCCCAGA
ATATCATAGAGACGGCGTTCATGAAAGACACCTTCCTCGCCATAGGCACGGGGTTTTCCCTTATCCAGAA
GAGAGGTTGCCTCGCTATGCCGTCGTGCTTCTTCACCCACTTCACCAGAGGAGTTATCTTGAAAATGTCA
AAGAAGATGAGAAGATGCGCACCTTTACGCATCACTCTCCAGACTTCCTTTAACCACTTGAATGTGAATT
TCCAATATTCCCTCTCAGAATCAAATATATCCCACTCCCCAAAGAAGAACTCTATATCCTTTCCTCTGTA
TTTGTAGAACTTCTTTGGGTTTCTTGAGCGAGTTATCTTGGCAATCTTTGAAACCATAAAAGGAGGGTCG
GTCAGCACCATGTCTACGCTTTCATCAGGCATTTTCGGCAGAACTTTCAGGCAGTCTCCATGAATCAGCG
TTAGTTTAATCATCCCAACCACCTTGAGAGTTTCTCCTCTTTCTTTCTCTCTTTCCTTCCTTCTTCGCTA
TTATCTTTCACAGCACCTATATCTCCGCTTTCTATGAACTTTACGGCTTTCATGAACTTCGCAGGGTCAA
TTTCAACACCCGTCCATTCTATTCCGAGCTGCTCGCAGACAAAGCAAATAGAGCCGAATCCTGCGAATGG
GTCAAAGACCACTCCTCCCCTGTGAAACATCTGCAAAAGCACAGAGGTGGTGAATGTCGGCTTGAAGAGC
TGGTTATTTATCGCACCTTTAACGCTGAAAATCTCCGCTGTGGGTATGACATCTTGCCTTCGGTATTGGA
CTTTCGGCTTTCCCTTCCCGAAGATTAGGACAGGAGTATAGCATCTATCACCTAAGAAAGACTTGCTGAA
CGAAGAGGGGAAGAGAGCTACGATTTGCCACAAGTATTTGAAGTATTTGAACTTCGCAATATTATTGAGC
TTCTTGACAGAGTAGTAAAATACGAAGAAGGAATCATCTTTCAGCACTCTGTATAGGTCACGCTCAATCT
GAAATACAATGTCGCCATCATCAAAGGTGGATTTGTTCAAACCATACGGAGGGTCGGTCAAAATCAAATC
AAAAGATGCATCTTCAACATTTTTCAGGAATTTTCTAATATCCGTATTATACAAAACACCGTGTCTGAAC
TTCTTATATTTGAAAACATCAACGACATGTGTGAGCATTTTCACCACCTCCTCTTAAATATATAAAGGCG
CCTGCAAAGAATTAAGCCTCAACACCTCAGACAGTTTCGCAATATATCTCTCGTAATTCCTCCTCAACTC
TTCCTGTCTGCGTGCATATCTTCTTTCTCCGCCGTGAGTATGCGTCCACGCTGCCGTGTCAAACGAGTCA
ACATTCCTGAAAATCGTTAAATCTTTCAGGAAGGTAATCTTGATGCCGAAGTAATGAGCCTTCGCATCAA
CGAACTTTCGCAGATATTCCCTCTGCTTCGTTATGAGTTTGCGTGCTTCTGCGATTCTCATGCGTCTGCA
CATGCTCCCGAAAGCGACATAATCGCCTAACAAATCACGCTTATGCATCTCTTTAATGCAGAAGCGGTAA
TCGTCAATCGTCCATCCTTGAATGACAGGAATGATTTTTGTCCGACGAAAATCGTAATTATTGAGCATTA
TTTCCGCATTCTCAATTGTCTTTATTATTCTTTCCTTGACGCTCATACTTGCTTCTTTCAGAAGTTCGGG
TTCGCAGGGATAATCCATAGTCGCAGCGTAAGTAGGTTTTTTCTTCTTTATTAAAAGAGCATACTGCTCA
AGCGTGAAAGGATAATCCTTCAGTTTTGAGAGCAGTGAAAAACCACCACTGTCTATGAACCATTCCTTAC
ATTTCGGAACGAAGGCGTTAATGCTGAACTTTCTTGTGCGTCTTGAGAGGAAATAATAGGAAGGGAGCAT
AACATTATACTGCCTGAAATCAATCTTTCTATCAAGCGAACTTCCTGACAGCACTATGAAGAATTTTGGA
GGCATATCCGAAAAAATGGAAAAAGAGAAGAGGAACTTCTACATAATTGTCGGTGCTAACAGGTATGTGA
CTGCCACACTGCCATCTGCGATTTTCCCTGACACCTCCACAGGCACATCGTTGCCTAATTTGATGATGAC
CTCCGTGTTTGCGAAAACCCTTGCTATGCTGGTTAAGTAAGTCAATGAGAATGTGGAGCGTGCATCCCCT
TCTTCAAAATCAGTCAGTTCCTCTTCACTCAGTTTCATCTCCATGCTCATACCCTCTACCTCCGCTCTCA
CAGTGAAAGCAGCGTTCTTAACGCTTAGCGTCACATACTCACTTACCTTCTTCGCCGCCTCTATTGCTCT
TCTGAAGTCCTCGCCGTTCATGATAACCTCAGATGTGAACTCTATTTCGGGGACTTTTTTCGCCTCTGTG
ATTGTGCTTGGGTCGTATAAGTTCATAGAGAATGTGAAGTTTCCGAACTTCATAAACATAGTGTCCTTAA
CAGCGAGGAAGACCTCTTCATTTCTGCCGACTGAGCGCAGTATCTCTGCTGTTTTGTCAATGCTGATGCC
TATTTCCATCCCCTTCCTCTCTTTCTCCTCCTCCTCTTCAAGTTTCAGCTCATACTTGATGAACGCCTCT
GGAGGCACATCCACGATGACCATAGCGACATTCGCAGGGTCTATCGCCTTTATGTGCCATCCCTCGTTAT
CTATGAACACACGAGACTCTGTGACGAGTGCGTGTGCTGCCCGCACCACATCCCATAGTGTCGCCTTTTC
TATCATTCCCTCAAACATTCCCATTCTCACTCACCCCCTCTTCCTTATTTTCCTTACCCATGAGTTCATC
AATTTGCTTTTGTGAGGGTTCAAATCTGTAAAATGTAACTCTTACATCCTCCACTCTCAATCTTGACGGA
ATTATGCCAGAATTTTTAACCACTTTTGAGAGTTTTTTAACTGAAACATTTACTCCATAAGTTGAACTCA
AAATCTTAATTAAAGCATCACGGGGAAAGTAAGCAAATTTCCCATCATATAACGCACAATAAGCGTCTTC
AGGATGCTTAAACACCTCTCTATCCTTCGTCAAGGGCAAATTCATCAAAATTCTCAATATATTCTCCTTC
AGTTGTAGTGTGCTTTCATCTTCTTCCGTGTCTTCAATACTAATCTCTTCCGATATTGAGCTTGAAATGA
AATCGTATAAGCGCTGTAATCTCTCCCTGTCCTTTTTAGTTCTCAAATCTATCACATACAAACGAGAAAA
CTCTGAGAAGAGGAAGGCACTCAAATCACGAGTGAGTGTTTCTGAGGAGGGGTCAAATATGAAAGTTCTT
CCACTCGTGAATACCAACTCACATTTGTGCGTGCCGTTGGGGTAGCCAATCTTTCGCACCCCTTTCAGCG
AAAACATAATGCGTTCCGCCCACGAAAGAGAGGCAGTGCATTCTTTCATAGTCGCATCATCGCAAGATGC
GTTGCATGTCCATCTGCCGACCTCATCAAGCCGTAATTGCGTATTTATGTTCGCCAGTTTAACCAGTTGT
TCCGCATTTTCCTTATAGAAAGAAGGATACATTGTGCGTAAATATGATAGTGCTTGCAGAGCATTCTCTC
TTGATGATGTCAAAAAAGATACTGGAGATTCCTTAAACTTATGTAGACATGGCGGGATGAATATTTCTGA
ATCCTGTAATCTCTTTTTAACTACTTCGTTTAGTTCATCCATGTAGTCTTCAATCAACTCTTTGATTTCT
GACATATCATCCCTCACCCTCTCGTAAGGGGGGTAAGTGTGCGAAGGTTATATAATTTTGCATCGTTGAA
AAATTTTTTTCAACATCTGAGAGAGGTGGTGCGGAGTGGGAGAGGAGAGAGAGGAAAAGGAAGAAAAGCA
GAAAAATAAGAGAGAAGGGTGCAAGTGTTCATATCCCTGCACAGCATACAACCCGAACATGTATATCTTT
CTTATGTGGAGTAGGAGGTGACTGAAATGGGTAACAAGGTAGAAGAGCATAAAGAGAGGAAGATAAGAGT
ATTCAAATTCTATTTTGACGAACTCCTGTATGGAGAAGAAATCACCGTAATAGCAGAGAGCAAGGAGGAG
GCAATCAGAACGGTTCTTGAGACACTGAAGGAACGACTTGCCACTGCTATGGACGATGTTACGGATGAAT
TGGACGAGGAGGATTATGAAGCATACATGATGGAAGAGGAGAAAATGATAGAAGAGATTTAGAAGAGCCT
CTTTTGCACGCATCTTCCGAGAGTGGATAAGGAGAAAGAGACATTGCCGTAATTCATCCAGATGCACTCC
ATTCTCCGTTGATTCTTCGTGTGCGTCGCACCTTCGCCGAGAATTCCTGAAAAACGAGTTCTACCGACGG
CGTGACATGCGACATTCCAGCATTTTTTACACCATCCCGCTTCCTCTAACTCTTCGTAGAGTGCTGATGG
GTAGCCAGACAGCATAATTTTCGCCTCTTTCTCTCTCTTTATGACCTCTATGAGTTCTTCATGCCTCCTT
CTTGATAATTCGTATCTGTATTTGCCGTTTCTTCTCACATCTTCAAGATACGGAGGGTCTAAATACACGA
ACACTTTCAAACCGTCCTGAAGCCACTTCGGGACATAACGCTCATAGACAGATAGCCAGTCATCGCATTC
AATTTGAGCGTGGCGCAGGCGCTCATGAATTTCATGAAGTCTGTCTACTGATGAAAGGTAAGCACGGACA
GTTCTGTTCACATTACCCGTCGTTGCGGATATGTTATAACCCCATGAATGCCCAACTCTTGCAGCGAAGG
ACATTCTCACCATTACGAAAAACAGATATGCACGCTCAACATCATCCTTCCACGCCTTTCTTTTGAACTT
CTCACGAGCATGCATGTATTCTGCCCTTGAGTATAGCGTGAGGTGCGTGAGTTTCACGAACTTATTGAAC
TTCACATCATCACGAAGCACCGAGTAGAAGTTCATCAAGTCTTTGTCTATGTCGTTAATCACCTCTATTC
TGGAAGGTCGCTTTGCGAAGAAGAGCGAACCTGCCCCAAAAAAAGGTTCTAAATAAGCATTATGGACTGG
GATGTGCGGGAGTAGCACATGAATGATTTTTTCTTTCCCTCCGAACCAGCCGAAAGGAGGCTTCAGAATT
TTAGCAGGCATATTTTCTCATTTCATTATAAAAAAAGAAAAAAATAAAATAAGGTGTGTGAGAGAGGGAG
GCGTCGTGTCCCTTTCTCAACTGTCGTCAATCATAGTCGTAATCGCAATCCATGTCGTAATCTCTGAGCA
TTTCCAAGACTTCGCACAGTTTTTTGACGATTTTCTCCTCTATGCTCGGCTCTTCTTCAATCTTTTCTGA
GCGTTTCTCACACTCCTCGCAGAAGTGCATCTCTACGAGAACTGTTCCAATCTCATCTAACGACCTGACC
TTCTTCTCAAAGATGCGACCACATCTCCCGCAGTTCTTCATTATGAAGAAGAGCGTTCCGTAAATAGTGC
GTTCTGCCCTGAATTTCAAGCCATCGCACTCTATAAAGCACCTGCTCGGTGACACAGGCGAAACCGCCTC
TGGCTCTGTCTCAAACCTCTCTATAAACTCTTTCCTCGCTTCCTCTGCGAAATCTTGCATATCTTCCTTT
CTTCTCGCCTCCCACTGCCTCTGGCGCTCCTCGTAAGCCCGAAGCGCTTTTTCCATCAGTCTTTCCTCTC
CATCTCCCATCTTACATCACCTCCGTTCCTCCGTTCAATCTTCTTTCTCTTTGCTCATTTTGCGTCGCCT
CCTTCATTCACTTCTCCATTTGCACTCCAGACATATCTGGGGTTCTGAAAGAACTGCGCCGAGAGTTATC
AGCGAGGCAACCTCTCTTTCAATAGGACGGCGGCATTTTTCACACTCTAATCTCAGATAGAATAAGACCC
CAGGACCTTTTTTCTTCGCTCTGAATTTCAAGCCGTCGCTTATAAGGAGGCACTCGTCCCATGATACGGA
TATGACCCTCTCTGGCTCTTTCTCAAACTTCCTCTTGAACTCTTCTATTGCCTTCTCTGTGAATACCTGC
GCTGCCGCTTCTTTCTCCCTCTCTTGCCTCTCTAAAAACTCTTTGTAGGCGGAGAGCGCCTTTTCTTTCA
GCCCTTCTCTCTCTTCTCCCATCCTGCATCACCTCCGTTCTCCCATTAAGATGAACACTTTAAAACTCTT
TCGTTCATTTAAAGA

>GBM147
TTTATCATTCTGATTTAGAACTACTTCAACGATGAAACCGTAGTCTTCATCGTAATTCAGGCGGACATCT
CTCACATTATTCTGTGAAATTTCTTCAGCAATAGAGTGGATTTTCTCTATTATCTCGTTCATTTCTTTCA
TCGTCATCTCTTGGCAATAACCCTCCCATCCTCTTTGCACAAATAAATGCCACCGTTCTTATCCACAATC
ACATAGTAGCCCTTGTCCGTTTTGTATTCAAGCTCAAGCTCTTGTCGGTGGAAACGAAGCGGTGCGAAGT
CATCTTCAGAGTAGCGTATGAAGTCTTCTTTGTCATTCTCTTTTACAAGCTCTTCAATCTCTATCTCAAT
CTCTTCGAGCAAATCCCTCGCTCTCCAGTAGTGCTTGTATATCTCTCTTAATTTCCGTCTTCTTTCTGCT
CTTTTCCCCTCAATCAAACCACCTTTCCTCTTAACAACTTCGTTGAAAAGCTTTATACACTTCTCCCAGC
GACGCTCGAAACCCTCAGCTGGAAACTCATCAGCGTGGCGGTAGAGGTCTTTCGCATAAACCACCAATGA
GTCTTCTAATGGCTCAACACTCTTCGCCTCTAAGGCACAAACCTCTTTTATGTTGTTGCATAGAAGCGCT
GTGACTGCACCCCAGAGTTTTCTCGCAGCCTCTTCTCTCTTAAGCCACAGCTCTAACCTTTGAGCCTCTG
TGAAGTATTTGTGGAACGATGGCGTTTTGTCGCTTATGAGAGCGTTTCTGACATCTTCCTCAGTCCAGCC
TGTGAGCTCGCAAAGCTCCTTGAAGTTATACTCGTCGGTTTTGCTGAAAGGTTCGCCTTTGAGCAGTTTT
ACTCGCAGCTCTTCTACGACTTCTTCACAAGAGGTCATCCCTCCCACCTCTTTCCCTCTAACTCCTCTAT
GACCTCACGAAGTCTCTCACGAGCTTCAGTGAGCTGCTTGCGAATGCGGTGCAGATAAACGCAAAACGCA
GCGCAAGTGACTCCAACTCCTGTGAAGAAGCCAGATAAGTAGCAGAGTATTTCAGACATTCTTACCCACT
CCTTCCCCCTCTTCCTCCACCCAATCCATATATTTCTCGTTTTCCATCACAGGTCTCTCTTTGATGTCCG
TCACAGTGAGCTCAAAAACCGTGCCAAGATATGTGTATAATCTGATAATCCATTTCTCGCCGACCTTTTT
GACTTTGACTTCTTCTATTGAATGACACTCACTCTTGAGATCACTAATTGCTTCATCTCCTGAATACTCC
CACTTCTTCATCTCTCACACCTCTAAGAGTTTTATAGCCTATTCATCATTTTCATCGTAGATTTCCGTAA
GAAGTTCCCACTGCTCATCAAAGACTTCCAGCTCAAGATCATCTGTCACGACCTCTCTGAAAACATATCT
GAGAAGCCACATATTAAACTCTCTGAGGTTTAACCATATCACACCCTCATCATCTTTGAAGTGTTCAGCG
AACTCTTTGAGTGTCTTTCCCCACACTACTTCAGTATTTGCTAACTCTGGATGCTCCTTCAGTAGCAGCT
CAGGGCAGTCCTCATACTTCAGGTAAAACCTGAGAACTTGTTCGAGATATCGCCTCAGAACCTCTTTTAT
TCTCTCTTTCTTCCTGGCAATCGCTTCTCTTACACCTGGAATCGCACATTCATAAGTAGGATACTCCACT
CTCACTATTTCATCTGCCAACTCCTCTAAATCTAAAGTTTTTTCTGACATTTTCCTCTCACTCGCATGAG
TTTTCTATCTCCTTGAAGAGTTTGAAAACGGCTTTCGTGTATGGATGATCTCTGTTAAGCCTAATGACTT
CTATGAGAATGCCTGCTTCGCAGAGGTCATCTACAATCTTACGAACAGTCTCCCGGTCTTTCTGCAGCAT
TCCTGTTAGCCCTTCAATACCAGTGAAAGATGCAGGTTCTTTGTAAAATGCGAGCAGTATTTTGAGATGC
GTTGTATCTCCTAATATTCTCTTCGCTTTCTCCTCTAACTTCACGCTTTATCACCTCCTCCACGCTCAAC
GACCTTGAATATTCTCAGCTTGCCGTCATCACCCATGCAGACGGCCAATCTCACGCCGAGCACTTCGCCG
ATGATGCAGCATCCAGGTTTAAGTTCCTTTAAGTCTATTACGAGAGTCATTCTATCACCTTCTTAGAATC
TACTCTCGCTCTGAACATCTTTCGCTCTCCCATACAACATCCATCACTGAGCTATCTCTCCACTCCCAAG
GTTCGTCAAGCACTCTCGCAATTTCCTGCTCTAATCTTTGTAGATTGGCGTAATGTGCGCACAGCTCCCA
CGCCTCTCCATTAATGCGAAAGTCCCAGCCTGCAATCTCTATCTCAACCTCTTTCTGAATATCTTCGCTT
AACTTCCAACCTCTGCTTCGACGCTTCGTCTCTAATTCTTTCAAAAGTGCCTTTACCTTTCGGTAGCTTT
TCAGCTTCGCCCAAGCCCATATCCACCTCTCATATGTGCGCTGAAACTCCTCTGCCAAGCGAATGAGTGC
TATTGCACGCACATCTGCTGTTTCTTCTTCACCCACTCACACCCACCTCCTCAGAGGCATAATCCATCCT
TTACGAAGCAGCACAAGCGCCTCCACAGCATTTCTGAAATCTCTGAACAGCGCAAGCGCATGTCTGAACG
ACTCTTCTCTGTCAAGCAATACAGCCACCCCCAGATTATCTGCGAGCTTCTGTATTGCGCTTTCCAGAGC
ACTCTCCCACCAGTCCAACTCTTCCATCACCCACTCACCTCTCACCCTATGCTTAGGCACAACGTATTTA
AATACTTAATCAAATACTTAAATCGGTATGGTGGAGGCGAAGCGATATTTCCCGACAAGCATTCTTCTCT
CCGAGAGGCAGTATGAGGGGCTGCGGAGGCTCGTAGCAGCAGGAAAGTTCCGAAGCGTCTCGGAGGCGGT
GAGAGTTGCGGTTGATGCGCTTTTGGAGCGTGAGCTTGGAGGGGAAGAAAAAGGAGGAGAGGTGAAATGA
GTGAGGAAAAGAGGCGTTGCCCCTGGTGTCAGAAGCTCGTGACGCCTGTGAGGGATGAAGAGGGCGACCT
GCTCTGCCCAGAATGTCGGAACTACATCGTTTTGAGGTCAGGAGACCACACCGTTGAAGTCAGAAGACCT
GAAGATGTTGCAGCAACACCTCAAGAGGAGGCAGTGGAATTAGAGTCAGAGGATGTTGTTCCTGCCTCTG
CATTAGGCATTGACGACACCTTAGAGGTCGTTTCTGTTGAGGAAGCGAGTGCTCGTTGTCCTATCATCAT
TGAGCGATGGGAGTGGCGCCAATCGCAATTTCGTGATGAAGAAGGTCGTCAGCGAGAATACGCAAGCATG
GAATGTGTTGATAAGGAGGGGTGACGCTTCGTGTGGAATACCTCAGCGTGGCAACCATGTCACAAGTTAA
GAGTTGCAGAGAAAGAAGGCAAGAAACGAATCCTCGTTCGGAAAATCGAGTATGACATGCGAGGCGGTCG
CCCTGTGAACATTCGCATTAGGTGATGGCGAAATGGAGGAGTGGGAGATAGAAACTGAGACAGAAAGAGG
GGTAGCAACCCTCGTGGGTTTTGGACAGTGTCCGAATTGCGATAAAATCGGCCTCATCATAACGGAGAAA
GGGACAGACTACTCAGAGGGGCGGAGATACATCAGAGTTAAATGCATCCTCTGCGGTTTTTCCGCTAAAA
TCTATCCGTGGTGGGATGGACGGCATGAAAGATAAGAACTTAGTCTTAGTGGAAATAGACTCTGGAGTGG
AAGACATAAAACTGCGCTACATATTCGAGAGAGAAGTCGCAGAGCATCTCAGAAGAAAGCAAGAACATCC
ACTGAAAATCCTCAGGGAAGTCTCAGAGGAAGAAGCTCAGAGATGGTCGGAATTTCTTGACTGGTTGCAT
GCGGAGATTGACCGTTATTACGACGACGATGGTGAGAGAGAAGAGAAAGACAAGGAGTATGTGTTAGTTG
AGTTGAAAGTTGGCGACATAAAACATAATGTTGTCTTCCATAGAGGCTTCGCCGAATATCTCGAAAAGAA
ATCAGACTCTATAAGGATTCTCAGAGAATCCTCGGAGAAAGAGCAGCAGAAAGGTGCGATCGTAGAGGCG
TGGCTCTATCATGAGCTTTTCTACTATTATGATTGAGGTGATGCGCATGGTGGATGTAGTGAGAGTATGT
AGGAGGAGGTGATGTGATAAATGGCAGAAGTTTGTGAGTCTTTTGAAGAAGAGCCTGCAACGCAAGCGCA
AATTAAGAAGATTTACGCCCTTTTACATCGTCTTGGTAAAGACCCTCAGAAATTCAAAGAGGAGAAAAAC
ATCACTAATTTCGCAAAACTGACGAAGAAGCAAGCATCAGAGCTTATCGATGAGCTTGAGCGTGAGGAGT
TCGAGAAGATAGAAGCAGAGGTCTTGAAAGAAATGGAAAAAGAGGTGAAGGCGGCGAAAGTAGCGGAAGC
CGAACAAGCAGCAGGAGAGGATGAAGTCTCTCGTGCCGCTGCGTTGATGCGCAGGTGCGTGAGCGAGGCG
AGCAAAATTGTAAATGAAGAGATGCTCTTCGTCGTGAGCGAGGCGGTAAAGGCAAAGGCCATCGTATCAA
TCGCTGCAACACCATTCATTCAACTTAAGTCGAAAGAGGAGAGGACTTGATGGTGACTGCGATGGTTGAT
CCTGCGACATGCCGCTGGTCTGAGGAGCAGGCTAAAGCGCTCATCACCTTTCTGATTGCTGAGAAGAAGC
ATCTTGAGCACAAACTTCAGAAAATCGAGCGAACAATTCAGCGTCTTAAGCGAGAGTATAACCTAACAGA
TGCTGACATATATTCGTGCGAGGAGTTTGCTTGGCTTTTTGTGGAGTTTTAGGTGATGTGTATGTGGAGA
ACTATTCGGATAAAAGAGGAAGCTTATAACATCATCAAGAAAATAGCGAAGGAAGAGGGAAAATCAATGT
GCGAAATCGTGAGCAGAATAGTCTCAGAGCGCATGAAAGCGGAGAAGAATCAGAGCAAAAATCAGAGCAA
CTTTCAGACAAAATCCGAAAAACTCCTCAAAATCGAGAAAAACAAGCAGGGCAGAATCAATTATTTCTAC
AACAGACAGCAAGGGAAAGACTCTACGAACCTTCTGTCAATCAGCGATGATGGCACAATCTACATCATGA
AGAATGTGATTTCCTCGCCTGACGTTGCCATAGCACTCATCTCCGCACTAAAACATGCGGTAACTCTTAT
GCGTGGTGGAGAGAGCTTCGCACCAGTTCTCGACGACTATGTGCAGCTGTTCGAGGATATATGGTATGAA
GAGTATGTGAAGAGCGTCTAAACGGAGGAGGAGCGATGACTAAGCTCAAAATCCTTAAGGATGGAGATCG
CACCACATACATTCTCGTGAGAGAGAACGAGAGCATCCCGCTCATAACTGTCGAGAACGGTGAGATAAAA
ATCGAGATTGAGCGCATTTCTTCGAGAGAGCTTGCATATCGCCTCGCATCAGCACTTGAGTTTGCAGCGG
CGCAAATGTAGGGGTGAGTGAGATGTCCATCGAGCATCTCAAATTCCGAATAAAAGAAGGCGTTGCGAAA
TATCCTAAAGCACCCTTAGAGGAAGAGTTTGCGGAGTGGCTTAAGCGCATGGGTCGTGAGCGTTGGGGCA
AACCTCTCGCCGAGAGAACTATTGAGACGCACATAGAGAACCTGCGCAGAGACATCGCCCAGATGAGCTT
ATACGCTTATCTCACATCAATCATCGGAAAGGGCAGCAGAGGAGTGACACAACGCTACTACAAGGAGTTC
TTGGCGGAGCGTTTCTCTCACATCATCCTACCACTGCTGCAAGACGAGGTGCGAAGCGAAGACAAGCGAA
GACCAAAAGACTTAAATAACCAAAAAACTTAAATACTCTTAATCATAACAGACAATAGGTGATGTGTATG
CCAACGGTCACAGTATATCTGACGGAGGAACTCTATCGAGACCTCCTCTCCATCGCAGGCGGAGAGAGGG
CAAGCGCAGTGGCGAAGCGCCTGCTCgaagagaagattcgagaggaggtagagcgaaggaaggaaggagg
tggtgaaagtggaagaagtgagagaggtgaaagtgagtgaggaaggtgggaaacgagaggagaCTCCACT
GGAAATCGCCTCAAAGGATGTGATGACCGTGCTGCGAGAGAGCAGAGATAACATTCAGAGCGTTCTTCCC
TATGTCTTAGAGCGCTTGGATATCAGAAGGTTGCAGGAGACTCTGAAGCACGAGGTTGAAGAAGCGACAT
ACATATCCATTCAAAACGTTCTGCGAAAAACTCTTGAAGACACTCTTTTCAAAGTGTTCGATGAGAAGAT
TGAGAAAGCCGTAGAAGGAGCCTTCACTGAAGTCGTAACCCAGCATCTCAGGGAAAAGAGCATAAAGGAA
CACATAGTGACTGAAATTAAGCGGAAATTAGCCAATTTCATAGATGACAAAGTGTATGAATTGAAGAAGT
TGTGGCGAGAAGAAGGAATTCTCGAAACCTTCAAAGACAGTGTAAAAGAGCAAGTCTTGAAAGAGATTAG
TGACGAGGTTGTGAAGAAACTTAGAGAGCGAGTATTGAGGCAGGTGGAAGAAGAAAAGCCAATTCTTGCA
GAGGCGCTTGCGGAACTTAGTAGGAGGATAGATTCGTTAGAGTCGCAAATTCACCTGCTGCAAAGTCAAA
TCTATGACTTAAGAGGGAGATGAGCAAGCTCACGGAGGTGCTGAAAACAGTCGCTGTGCAtcttctcctc
ttttttctcctccttccgatactcattttcctccttcttttGAGAGTTGGTAGGAGGTGAGTCTTGTGAG
GCGAAAGGAGTTCATCTGCGAGAAGTGCGACCCACCTTGCATCATAAGAGCCTCTGAAGAGGTAGAAGCG
CCGAAAGGCTGCCCTTTCGGCAGAAAAAAGGCTGAGTGGAGAGAGCGAAAGGAAGAGGAGAAAGATACAC
CTCTTGCCTCAGAAATAATAATGAAACCCCTCAGCTGGCGGGAGCTCAGAGAGAAGCTATGTGTTGATTG
TTACAGAGAAATCTTGAAAAGTATGTGTCTCGCATCATCTGTGTATAAAAATTACGAGAGCGTGCCAAAC
GAACTTTTGGAAGACCATCCTGAGTTAGCTTCCATGAAGGTCACGAAGTGGGAGACACTCAAAGAGCTCA
ATGAAGCGATGGAGAAAGAGATGGAACGCTGGGAGAAGGAGAAGGATGAAGAAGAGCTTTGGACAGCCAT
TGGAGGACTTCTATGCTATAATGAGTGGTTGTTGAAGCTCGCATTTGGCTTTTTAGAGATGGATGGAGAG
GATGTGAAGTGGATAGAAAGGGATGAGTAAAATGTCGGAAGAAGGTGAAAAGTGCCTTTGGTGCGGGTCG
CAAATGCACTGTCCTCGTTGTGGAGCACTCATGCATAAGGAATATCTATTCACCAGATTTGCAGACGAGG
CAGACTATTATCACTATGTGTGCAATCAATGTGGCTACGAAGATAGAACACTTTACGAGACGGAGGAGCG
AAAAGAACGGCGTAAATTATTGGAGGGGTTGTAAAATGGCAAAAGCATATTTCAGCCACAGCGCATCAGA
AGAGGATAAAGAAGTAGAAAAGTTCTTCGAGGCTACGCTGAAAATGTTTGGTGTCTCTATCTACAAGATA
GAAGGCGACAACCTCCTAACGCCACCGTTAGAGAAAATAGAAGACGCTATAAAGAACTCCGACTTCGTCT
TCGCAATCTTAACGAAAAGGCACAAGCGCTTGGCATACGGACAATATGGATGGAAAGCCTCAAAATATAT
TCAGTATGAGATTGGAATCGCATATGCATACCACAAGCCTGTTATAGCAGTGGCGGAAGAGGGAGTGGAT
GTCAAAGGCATACTCCCAGACATAACATGGTATCATCACTTCAGAAGAGAAGAATTAGCGGAGACAAAAG
CCATGCCGAGCAAAATCATAGAAGGATTAAAGGAAATGAAACTTCATCCTGCGGTTCTCGTGGCACTTGG
CATAACTCTCGTGTTCTTTAGAGACCCTCTGCGTGCTGTTGCAGGTATAGGAGTGGTGCGAAGAAGAGAC
TAATCATCCACCTTCCGCCATAGCAAAAACATTTTGCTCAGAAGAACCGTCTGCCTGATAGCGTCAACAT
ACATCCGAAAGCCGTGAGTGACTGCGAAGTTATGGATGAATGACCAAGAGGTCTTCTCAGGGAAGAAGAG
AATGCCAATGAAAATTTCTTTCTCTTCTTTCTCTCCCTTCTCCTCCATCCCTTATAATGAAAAAATAAGA
GAGGGAAGATTTACGCCTTTCGCTTTTTGTCCTTCTACTCCTCTAAGCAGTAATAATACTTTCGGTCGTT
TGGATTGTAGAAGCGGATGATTCGCTTGTTGTAGCGGTGTCGCAGATGGTTTATAGCATTCAGAACAGTC
TTTCGTGGCACTTGCAGCGCATCTGCAATCGCATCAGCCGTCGCTGCGTTTCTCTCAAGAAAGCGTAAGA
CCTCATGCACCACGCCACCATGCGATGCAGGCGTTCTTACCACTTTACCCTGCCTCACCAGCTCTAAAAA
CGCCTCTCTTGGTATGGTCTCTACATCCCACCTTACCGCTTTTACTTCCCCCGCCATCCTTCACCACCAC
TATCCAATAGCCTCTCGCCACATATAAATGTTTATGTTGCCATAACTCTCCCGTATCTGCTCTATACTCT
TTCTGGAAGCCGCTTTTGTAAATCTGTGGGGGTGAGGCGTGCATATCTTCTTACTGTGCCTAAGGATTTA
TGACCGAGAAAATCGGCTATAACATTCAAAGGTATATCGTTTTTACATAGGAATGAGGCGCATGAGTGAC
GAAGCTGGTGTGGATGCACATGTTTACCCAAGATACGCCTACTCCATCTTTTAACAATATCATATATAGT
TGATGGAGAAAGTCGCTCACCAGCACTATTTATGAACAAAGGCTCACCCTTTCCGCATTTTCTCAGCTTC
AAATATGAGCGTAGAAGCCTCACAGTTCTCTCAGACAAAGGCAGAGTATGCGGAAAAGACTCTTTCTCTC
GCCTCCTAATCGTTATAGTCTTCTCCTTCAGATCGACATCTTCACAGTTCAAGGCGACAAGCTCACCTCT
TCGAAGAGCAGCATCATACAGCAAAGCAACAATACACTGGTCTCTTAAGTTTGGGATGTTGTCTATGAGC
GTCTTAACCTCTTCTTCGCTTAAAAAAGAGGGAAGCTTCTCCTCAACAGGCGGTAGCGACACACGAGGGA
TTTCTTCGCCCGTAATCTCAGCGATACGCTTCACCGAGTGATAGGCGACATTAATCGTTGAAGGCGCAAG
ACCTCTCTGCTTAAGGTAGTCTATAAAATCAGGAAGCTTGCTCACAGTCGCTCTGTCAAGCTTAGCCCAC
TCCATGTATCGCTTAATCCAATATGCTTGCGTCCGAAGTGTGCTGAGGCGCACCATCTGATTTCATTTGA
AGAAACTTTCAAATAAAATCCATGCCCCCTGAGCGAAGAAGAAAGCTGCGACCAGAGGAAGCAGCAGCAT
TTGAGCGAATCCTTGAGCGACTTACGAGAGAAGAGCGAGAGGCGTTTGCGAATATATATGACCTCACAGG
CATCCGCTTGGAGGAGTTCTTCAGCACACTCGCAAGGATGTCTTCAAGAGAGCGGGAGCTTCTTCCGACG
GTTGTGCGAAAGTCAATTACATTAGAGCCTATGACCGATGAAGAAAGAAGTCTTCTCTACGACTACACAG
GGTTCATCGAGAGGCTTAAGGCAGCACCTGTTCTTGCGAATATCGCTCCGAAATTGACACCTGCGCAGAT
AACCATCTTGGCAGCATACGCTCACATGCCTGAACTGTTCaaacctccgccagagaaaaagccaccagag
gagaaaaaacctcctgaaaagagaaaacctcccgaagagtggaaaCCGCCAGAGAAGCCGAAAAGAGTCT
GGCGCTCATGGGCACCGTTCAAGACTGGAGAGTTCATCAGAGCGTATTTGATGGCGAAAGGCGAGGCTAC
ACCATACGAAACCTATCGTGCGTTCGTGTATGTTCTGACGCAAGCAATCACGGACGAATCTTTCAGGAAG
GAGGTTGAAGAGGCTGGTGCGGTCAGAGTGGACGGAACCATAGACAGGAAGCTTGCAGAGGACATCATAC
ACAAAAGAATAATAAAGGCAGCGTGGGAAGAAGAGCTGCCGACGATAGCGTTACCCTTTGTTCATAAATC
CTCATACAACAATTTTCGTCGCTATTTCTACATTTTGGAAACTTTGGGTTTAATTGAGCGTGTCGGCAGC
AGAGAGTGGGATGCGAGGCGAGCATTCTTCAAGCAGAAATACAGGATTGTCAGAGGCAAAGAAGACGATA
AGGCTTGGGAAGCTCCTCAGTTATACCTGTATCCTCTGGCGTGGATTGGGAAGTGCAGGTATGAGAAACT
TGTTGAGGAGACTGCAAGTAGAGAAGGTGTTGATGTTGAGGAGTTTAAGAGATTTCCTTATGAGGAGCGA
GTGAGGGCCTTAATAGATACAATCGCCACATCGGAGGAGTGGCAGGACAGGCTCAATTTGAGAGAGGTGG
CGGACTACTGGGGTATATCGGTTGAGGAGTTGCTTGAGAGGATGTATTATCAGGCATATCAACCGCTTGA
GCTATTgagagagcgagccgagagagccgagaaaataggtgttgagaaaagcgaggtcttgagagGGAAA
ATTGAGAGGCGGAGAAGAGGACGGGCGTAATTTCTGGCGTAAATCATACCTCAAAATTTCTGCTCAAATT
TTCGCCCTCAATAAAAATCAAACTATGTAGTTTGGCTTTGATGCAAACAATAATTTTGATGAGGAGGCAC
GCAGCGGCGGCGCATACATGAAAGATGAATGTATGTGCCAAAGTTGCGTGCTTCCCGTGCGTTCCTCGTA
GGTGCGGGTAAGGGGAAGTAGGTGCGGGGGCCCTCAAAGGGTAAAACCCGTGCCGAAAACCCGATGAGCT
CGTGCCGCAAGGGGAATAAGAAAAGCGAGAGCGGGGAGCGGGAAGGTCAATATAGGGCCCGCCGCTCCCA
CAGAGAAAGCGCAGATACAACAACACAACAACGCCGCACCCCCCGCAGCCTGGAGCgggggggAAGGGAA
GGTGAGCATTATGAGGGTCTCAACATATTGCCTATTATGCAAAAAAGAGATTATCGCAACCTCTACATTC
GCCGACGCTTTCAGAGAGATAGACAGACACCTTCAAAGGCATGGGATAGCGTGGCTTTCACCTGAAGGTC
TTTCTCTGCGGGATTACGCTGACGCTCTCCTGCACCTCTTCAGGAGGCGAGAGCTTGAGGGGGAAGAGAA
AACGATTATCTCAACAATACGCAAGGAATGCGCCCAGTGGCGCTTTTATGTCCTCTTCACCGACAGAGGG
AAGCTTATCGGCGCTATAACGGATGTCTTCGCCGTCTATCTGACGGCGAGGAGAGAGGCTTTTCTGGAAG
AGGTTCGGAGAAGACAGCGGAGGAGCAAATGGCTATGGCCGCTTATCGCAAAGCTCACCAAAAAACCCAA
ACAACAGATAACCACCGAAGAGATACTTCGCCGACTGAAGACTCGCCGACTGAAGACAGAGaaaaaaaTC
TCGCTCAAAGAGCTTGGGCTTTACCCCGAGCGTTATGCAAACGCTCCGAGGGAAGAGCTCCCACCACAAA
AAGAGAGGGTGAAAGTTGTCTGGAGAGTTAAGCAAGTAGATGGGAAGCCATGCCTCGAGCGTGCAGTCCT
TAAGCGCATATAATCCTTTCCCTATTTTTTCCACTTTTACCGTTCCGCCAAAGCGGAGCGGATTGTAAAT
CCTCGCTCCAGAGCGGGAAAGGGTGCGGTGTTAAGAGTTCTACGCTGCGAGAGCGAGGCGTCCCCCGTGT
GCGAGGGGGGCGAGGGGGTGAAAGAAAAAATGCCTCTGGAGTGGACAGAGGAGGAAAAGGATGAGTTCAT
ATTGTGGACTGCGGAGAGGTATAACTGGGCGGATGGTGCGCTGCGTGAGGCGAGGAGAGAGCGATTTAAG
GCGTTGAGACCTCTCATGAATATCTCCAGAATAGCGAAGGAAGCGAAGCTTATGGTGCGTGGCGGAGACT
TCAGCAAAATCCCGAGGCTGCGGAGGGAATTGGCTAAATTAGGCGTGGAAAAGACAGTGGAAGAGCTGAA
AGACCCGTGGGTAATTGAGGATGCGGTTGAAGAGGCAAGGAACCGCATCCTTGACTCTGAAGAGTATAAG
GAGAAGAAGAGAAAAGAAGATAAGGCGAGAGCTGCCGTTGAATACTACGACATCAAAATAACGATGAGGC
TGAGCGAGAAAGGACTTTATGCGCCGAAGCCGCTTGCTGCGCTTGATGAGCTTGACCCTGAAGTAGAGGC
AGAAATTCAAGAAATCTTAAAGAGGCGTGCagagaggcgtgagcagtttaagaagagggaggagaaggag
gagcagaaagaagagaagaaggaggaaaaggcggaggaaaagaaagaaggaTAAGCTCCTCCTAACTCCT
CCCTCTATTTTTTCGTGTCGCCCCCGCTCGCAGGGAAAGGGCGCCTCGTAAGGGAAAGCGGCGCTGGGAA
GGCGTGGGCGGCGACCCTTGAGGTTTTAACCTCAAGGAGGTTCCCCCGCCGCAATGATACTATGGGTGGC
GCCCCAGCCCATAGTGGAGGAGCCGTCCCTGCCTTCCCCTCTTGTCCCTGCCGAGCTCGCCCTCCCGCTT
ATGCGGTGTGCCGTTACCCCACGGCTACCCTTCCCGCCCACGCCCCTTTAGGGGGAGAAGGGAAGGGAAA
GGGCGAACTGAGGACGGGAAGGGGTTGCTCTCTCTGGTGGGATGAGAGAGCTGACCCGAAGGCGGTCTGA
GGGGCGAGAGATACCGCCAGAGGACAGCCCCACCGACCCCCTGCACCCTCAGGCTCCCGAGAAGGGAGTG
CGGCAAGGGGAGGCGATGATGGCAGGGGCTTGAGCGATAAGGGCGCCGTTTGGGGGGTGAGGCGAAAAAT
GGCAAAGGCAGTAGTAGAGTTTATGCATGGGTTAAAAATAACTATGGAAGGGGCGAGGATATACAGAGAG
CAGGGAATTCACGGCGAGACAGTAATCGTTGGCAACGGCACAGAGACCTTTGTTCTCTTCAAAGGCATTA
AGGGATACTACTTGAAGTCGCCCAAGCTGTTCAGACGAAGCATTCCTGTGAAGTTCATTCTTGCGTAGGT
GTAGGCAGGCGTAGAACAAACACATTCCTCCTATTTTTCCATTTTTTCGCTTCTTTGGGGGTGGGCAAGA
TGGAGCGGGTGGAAATCCCGAAGGAGATAAGGGAGCAAATCAATTCAATAATCAACAATAGGGAGTGGTG
GTGTCCAGTGTGTCAGCGATATATGCCTGTTGAACCTCTTATAGAAGTGGATAAGGAGAAGCGAGTAGTT
TCAGCAAAGCTCTACTGTCGGCGGTGCGACCAATTCCTTGACATCTTGCACTTCTACATGTGAGTTCTAC
CGTCTCCACTCTCTTCTCCTATTTTTTCACTTCTTTGGGGGATGCGCATGAGCGAGGAGGAGAAACTGAA
GGAGTTATATAGAGAGCTATGGTGGGCTTTGAGAAAAGACAGAATGGAGACAGAAATTCGCATATATCGT
GCCTTGATACACAGACCCGAATACAAATACTTCTGCTGTTACTGCATGACGCAGTATAAAGAGCGACCAG
AGCAGTGCATATTTTGCGGATGCAGAGAGTTCAAAGAGAACACGCTTGAGAACTTCATAAATCATGAGTT
GTGAGTGCTTACTCTGCCGTCTTCTCCCTCCTATTTTTCCACCCTTTGGGGGTTATAATGTCCACGAGAG
GATGTGTTGCTGTAGGGACAGAAAAAAGTTGGAGAGGAGTTTATAACCACAGCGACAGCTATCCCTCGCA
TCTCGGCGAAGACATCTCAGCAGAGCTGAGAGAGTGGCTCAACGAAGGCAAATCTCTGAAGTCATTCTGC
GAGAAGCTGCTTCAATACACGGACTGGCGAGAGTTCAAAAACAGAGGTCTATGTCCATACTGCGGAGCCA
TAGGATTAGGGCAACCTCACTCAATCAGCGGATGCATCCTCTTCGCATCGTTGAGCAATCGAGAGTGGAT
TGCGAGAGAAATAGAGGAGCTGGAGAACAGCGACGACCCCATTGACAAGGAAATCTTAGAGAACATCAAG
CGGACAGGCTTTCCAGACCCAGAGTGCAAGTGGCACGAGCATACGAGAGATGACGGAAGCTCTCCTAAGG
AACATCACATCACTTCCGACGAGCCAGACCCGCTGTTCATAGAGTGGGTTTACATAATCAATCCGATATT
CGAAACGATAACAGTGTTACACCACATCAAAGACCCTCGCTATAAAGGCGGTGAAGTAAAAGAGCGACCT
GTGAGGAAGCGAGGTGGATGGTGGGACTACGGACACTGCAGATACAAACACATCAAAGTTGCGACAGTCT
CAATAAAAGATGCTGTTGAAGGCAGAGTGGACTGGGAAGAAATTGAGAGAAGAGGTGAAGAAATAGCCAG
AGATGTGGAATTCAGACTGCTCTATGAGAAATACAGAGGCGAAGAGAAGTTTGTCATAGACGGCGACCTC
TACACACTCGTTTACTCCTATGGAACCGCAGTGATAGTTGAGAACATGATAGAACCTAACAAAAATGTCG
TGGTTTACAGAGGCGATAAAGCCACTGCTCTGAGGATATATCTTACCTACTCATCTATCGGAGGTGAAAG
ACGCCTGAGAGAAGAGCTTGGACTGAGAGTGCAAGTCGCAGAGAGGAGTGGAGCGGATGCGATAATTGTG
GAGTGAGCTGCACCTTCTTTCCTTCTATTTTTCCTTTCTTTGGGGGTGAAAATGCGAGAGCCGAAGGTAA
TATGTCTCTGTGGAAAAGAAGTCCGCTTGGAAGTCTTAGGCGGACAACACCTGACATGGACAGGCAGATG
CGAGTGTGGCAGAGTATGGTCGTTAGAAGAAATGTCAGAAATCATCGCAGAAATTGAGGGAGAAGAGCGA
ACTGCAGACATGCTGGCGAGGCTTGGGATAAAGGTGTTCCGATTATGATGCCGAAATTGAGTGATTATGC
TGGAGAAATACCGAGAATTCAGCGACTGATAAAGCAGGGATGGAGAGTTTTTGATGTTGATATGATAAAC
AGGACACTCGGTCTGGAAAAATACATAGAGGTGGAAACGACATCACGAGGAAATACCAAAATCAGGAGAA
GGAGAAAAGTGATGCACATCAGAATGAGAAAGAAGGAGTTTGAGTGGCTGGAAAAAATCTCGGTTGCGCT
GACATTCGGATATGTTGACCTGATAGAGCCGTTTGCAGAAGGGTGAGAGAGAAGGGTGAAAAACCTCAAA
CCTCTTTATTTTTCCCTTTGGGGGGTGGAAATGGAAGAAGCCATGAAGAGGCTTAGAGAGCAGCTGTGTG
AGCAATTAGAAAGAAACTTGAAGTGGCTTGAAGAGCTGGCAGATAAGGCGGAAGAAGACGAAGAGCAAGC
AATAGAAGAGTTCCTGAAATACACGCTTGAGATACGCAGAATTCAGTATTTCTCAGAGGATATTCACGAC
TGGGAAACACTCTACTACGAGTTCCTGCTTACTTACGGTGGCCCGACAGTATGGATAACTTCTGACAGAA
TCAGAGGAACATGGTCGCCTGTGGAGTGCGAGCTTGATTTGCCAGAGAAAGTCAAAAAGTTCATTTGTGC
AGTGGAGGACTACATCTCAGAGATGGACGAGTGGCTTGTTCCGAAGTTATGAGCAGATATAACCCTCACT
CATATCGTCTCTATTTTTTCCCTTTGGGGGTGAGTGAGAGATGGGGCTGGAGAAATTAGACAAAATAATA
GAAATATTGAGCGATGAAAAGGAGCACACAGAGGAAGAGCTGCGACAAGCGACGCAGTTATCCGAAGAGA
CGCTCAGACTCGCCATCGACTTTCTTGTAAAGTATGAGTTCATCGCAAGGAGCGAGGAAGGAAAGTTGAG
AATTACGGAGACAGGAAAGGAGCTGCTGCGGTTGTGAGCGAGGTGGTGGAAATGGCAAAAGAGGTAGTTG
TCTCTGTATATCCATGTACGGGAGACATCGAGCCTGTAATAGATGAAATTAACGAGTGCGTGAAGAAACT
CAGGAAGACTCTGAAGGAGAAGACAGGAATAGACTTCAAAATTGAAGTGAGTTATGAGGTCATAACTGAT
GAGAGATGCGTTGAAGTAGAGCCTGATGTCATTGATGATGAGGTAGCAGAGAAAATTAACGGACTAACGG
TGAAATGCGGAGAGATAGAGATGGAAGTTACTGCGGAGTTCTCGCCAGATTATGTTCCACTCTCGCTGAG
GTGAGTGAAAATGGCCACTCGTTGCACCATAACCGTGAGAGACATATACGGGGACGAATATCGCATATAC
AGACATAATGACGGCCATCCTGAAGGCGTTGTGAGCGATCTATTAGTTTTTACAAGAGCCTACGACGAAA
GCCCTACGGAGAATCCAGAAGGTTTCCTCGCCAACTTCATATTCTATGCGAAGCTTGCACAGTGGGTGAA
ATACAGAAACAAGAAGCGAGTCTCCAGACCATGGGAGTTCAATTATGGCGTATGTTCTCCAAACTGCGAG
CACGGAGATTTGGATTACAAATATCTTATCTATCCTAAAGAGGGCAAAGTGATGCTTAAAATAGAAAAGT
TTAGCAAAGGCGAGTTCAAAGAAATTTTCAACGACGAAATGGAGAAGGCGTTTGAGAAGTGGGCGGACAG
CGAAGGATGCCATCTGAAGCCTGAACTGCTTTACTGAAACGCTCTCGCACTCTCTTTCTTTTCTATTTTT
TCCTTTCGCTTgggggggTGAAATGCATGGGCGTAGTGGAGGAGCTGAAAGAAGAGATAGAACGCATACT
GAGGTGGCTTGTAGAATTAGCGGAGAAAGCGGAGAAAGGCGAGAAGGCTAAAGAACAAGCAATCAGAGAG
TTTCTGAAAAATGTAAGTGGAGTTGTAAGATACCAAGTATTCTTATTCAAAGAGCGGGAGTGGTGGACAG
CCAATTGCAAGTATCTCATAAAGACCAAATTCTCACCACTGTGGATTTCGCCAGATGGCATCTGTGCAGT
TTATGCACCTTGCATCACCCGTGAAATTTCGTTCAAAAATGCCCTCCTCTCTTCAGAGAGTGTAAAAGTT
GAGCAATTCATTGCCTCAATAGAGGACTACATCCAAATCATCCCAGACCTGCAAAAGCCTACGAATGATG
ACTAACTCAACAGTCCAACACCCAACCCACACTCCTCATTTTTTCCTTTCGCTTGGGGGGTGAGTGCGAT
GCCAAGATGTCCTTTCTGCAATAAGGAAATTGACGAACTGTATGTGGAAGGCTGGGAATGTGCTGTAACT
CGCTACTATGTGTATTTAGGCAGAGAAGGAAAATGGCTTGAGTGGGAGCAGAGAGACAGTGAGCCTTACG
ACAGTGGCGTAGATCACATCTGTTGTCCGCTCTGCGAGAGAGCTTTGCCTATCGGCGAGAGCGAGATGGA
AGATTTCCTGAAAGGCAAACTCCTCTTAGTTCGCAGAGATGAGGTGGAAATCACAGATGAAGGGCACGCC
ACTTACAACGGAAAGACCTATGTGATAGAAGACGAGACAGATGAAATACTCTGCCTGCGACCTACTCGTG
GCGTGCAAGCGAAACTATTTGAGGACTAATTTCTCACACTCATCACCCACTCTTCTCCCTATTTTTTCCG
TTTGGGGGTGGTAGAGATGGTAAAATGTCCATTCTGCGGAGAAGAGTTAGAGTATGTGGAAGTGGAGTGC
TACGAGAGGTGCTGGGTAGTGTTCAAGGTTTATCCAAACCTCGTGTGGGAAAGAGATGAAGAGGAGGTTG
AAGGTGTTGGAGAGATGAAGGAAGTCAATTGTCCTAACTGCCACGCCCCACTTCTCCTAAAAGACGAAGA
CGAAATAGAAGAGTTCTTTGATGGCTCTCTCATCATCGCACCGCTCAACGACCCACGCATCAGAGTGCTG
AACGAAAAGCGTGTGCTTTTCAACGGCAAGCTCTACGAGCTGCGGCGAACCCACGAGCTCGTGAGAGACT
CCGACGGCGTGGTGCGAGAACCTTTCAGTCATGACGGTGCGGAGCGGAGATTCAAGGTGCTGGTGTTAAG
CGAGCTCTGACCTCTCTCCTTCTCTCTTTTTCCCCTACCACTAAATATTTATATACTCAATAACTAATTA
AGATGCGATATGAGGGCGAGATGGGGGAAGGTGCGAGAGGGGTACTATCCAGTGAGCTTCCTCCTCACGG
CGGAGCAGTATGAGGGGCTGATGAGGCTTGTGGACGAAGGAAAGTATAGGACCCTTTCAGAGGCGTTGCG
AGCTGCTGTGGATAAGTTCCTGAGCGAGAGCGAGAAGGAGAGTCAGAGGTGATGCGCATGAGAACAAGAG
AAAACGGCGCCTGTGAAGGCGCCACGAAGCGTGTGAGATATGCGGTCAGCGAAATTCTCAGCGACGATGA
AATAAAAAACTTACGGCGCAGAGCGAGACTTCTGCGAGAGCTCGCCGAGCTTGCAGAGACTCACACATCC
TTCAACGAAGAGGTGAGAGAACGGGCTGAGCGGTTGCGGAGATTGGCGGATGTTTATGAGAAATTTGGGG
GTGAGTGAGATGGGTCTGCGGGAAAGAGCGATTAAGGCGTATGAGGAGGATAAAAAGAAACGAGAGGAGA
GTGAGAGGCGAGAGGCGGAATCTTTCGCAGAGCGTAAAGCAAAAGAGTTTGAAAGAATATTCGGCGTCAA
GCCTGATAAAGTCCAACCAGTAACACCTTACGAGTGCTCTATTGAGTGCGATGGCTTGACTTTCAGAGTG
CGAGATACCGCCTTCGGAGCCAGATTTGAAGCGGGCATTCCATGCCCGAAGTGCGAGAGACTTGTCTTCA
TGCAGGTGGATTCTCTGGCGGGTTTAGGCTATTGGCTCACTCACCCAGTAGAATGCTCCGAGTGCGTTAA
GTCTTCTGGGACGAGAGAGCCAAGCGTTGAAGAGCAAATCGTCCAGAAACTCCGAGAAATTCTTGACCTG
CTCCAAGAAGGGTGAGGCTCTGCGAGTAGCTCCTACTCTCTCTATTTTTTCCATTTGAGGGTGGGCAGAA
TGGAAAGATGGGAAGTTGAGTCAATAGCATGGGAAGAAGCGAGAGATGTAGCGAACTCTGTGAAGAAGGA
TTTAGAGGAGCAGATAAGCGATTTGCAGTCGCAGATAGACTACATAGACGAGAGTAACTACACCCTCAGA
GAAGAAATCGCTGATAAGCTTGAGGAGGCTGCGAGAAAACTTCAGTCAAACGAAGATGTTACGACAGTGT
TAATTCAGCTCTTCCGAAAGGTTGCGAGGCTTCTGAGAGAGTTTGAGCTGTAGGTGATGGAAGTGGAGTT
TGAAGTAGAGCCGTGCCTTGAGCCGAAATACTGCGTCGTCTGTTGGTGGTATGTTAAGGTAGCGCAACGA
CGCACCCACCTCAATCATGCAGATGTCCTCTTGAATGGTGTGCCTGTCTGCGAAGAACACCTCCCAGAGC
TTCTAAAAGACATCTACTATGTCGGCGCAACAATTTGCGACTTCTTCGAAAAGCAGCGGAAAGAGTTGGA
AGAGAAATTAAAGAGGGAAATAAAGTGTGAAGCCGCAGGTCAGTGGAACCTGCGAGCACGCCTTAAAGTC
ACAATAAAGGATGAGGCGGAGTGAGGGCGATGGAAGAGGAAGAAGTCATCTTATATGTCTGCAAGGATTG
CGCAAAGGAGTTCTACTGCCCTGACGACACTGCGAGATATTGCCCATACTGCGGAAGCACGCACATAATC
CGCTTGTATCTCGTTGATGCTCTTGTGATGACAAGAGAGCAGTGCAGTTTAAGTGGCTAACCTCTTCTTC
TATTTTTCCCTTTGGGGGGTCTGCATGACTGTGATGAACAAAAAACTGCAAATATCCACCATAAGTAGAT
TGCTCGCAAGAAAAGGGATTGCTACGGACACGGTGGATTTAGAAGCGCTCGTGGACGAAAACCTTTCACT
GCCAGAGAACATAGCAAATGTAGAGAAGGAGTTGGGCTTTTCACTCAGAGCCTCAGATGAGGACATAGCG
GAGGTGATGCGAGATATGGAAGAAGTCTATCAAACGCCTGAAAACATTAATGAGGAAATCAAGGAGATTT
ACGATGAAGCGAAGAGAGAGCGTGAGTTGCTGCGCTCTCAGCTCTCGCAAGAGATAGACATGCAATTAGA
GAAATTAACGAGAGATGACCCATTCTACTTCGCAGAGTATTTCTTTCCTGATCTCGTAGGCGAGCAATAC
GATGAAGTGCGTCGCTCTGCGCTGCTTTGTGCTGCAAGCGCTGGCTACGACGAAGTGTGCAGAACTCGCC
GCAGATTGCACATGCTTCTCGTGGGACCGCCAGGCTGCGGTAAGACCGAGATTCTGCTGTGGTTCAACAG
GCATTTAAACGCTCACTTCGTGAACGCAGAATTCACGACAAAAGTCGGACTGAGTGCGGACGCTCGTGGT
GGTGAAGTGACGCCAGGAGTGCTTGCAGAGGCTGATGGTGGTATTATATGCATAGATGAGCTTGACCGCC
TTTCTCATAACGACCAGAACGCACTCTTACAGGCGATGGAAGAAGGCACTTACATCGTCGTGAAGGGGAA
GCACAGACAGAGGCTGCGAGCGAATGTCGTTGTCATCGCATCCGCAAACGAGAAGAAGAAAATTCAGAAG
GCACTCTTAGACCGCTTTGACTTCATTCACGAGCTTAAAACGCCTTCGAGAGAAGAGCGCATCAAAACCG
TGCCGACACTCGTCGAATCGTTCTTCTCGCCAGAGACATCGCAGGAGAAGATACTTCACCGCTATCTGTA
TTTTGTGCAAAAACACGAGCCGAAAGTCAGCGACGAAGTTAAAGAGCGCATTTCGCAGCTCATAATGACA
TACATCCGCATCGCAAAGTCAGACATAACACAGTTCTCCTATCGTTCTTTGGAGCTCTCAATTCTGAGAG
TCGCTTATGCGATCGCAAAACTTCAGAGGAGCGACCTCAAGGAAGAGCATGTGAATCAAGCGATAAGGCT
CAAAGACCCAGAATATGCTGCGGAAGTGGAAGCAGTTCTGAAGGCACATGAAAGCGGTCTGCTGGCGTAA
TTTTCTTATTTTTTCCTTTCCTTTGGGGGTGGTGCGCATGATAAAACAGGTGGAGAAAAAACTTATGGAA
CTTATTGAGCTGGAAGAAAGCCTTGAGCAGGAAGGGGTGCTAATCGGACGAGAAGACGTGCTTAAAAAGA
TATTAGAGAGTTCGGAGGTCATCTTAATCACAGGAAAACGAGGGGCTGGAAAAACCGCACTCGGCTACTA
CATTCTTGAGCAGTCACCTAACCCTTATGTCTTTGGACTTCCAGAGAAGGCGTGGCGGTATCTGCCTGAG
TTCATAACACCTCTGAAGAGCTTGGAGAAGCTGCCAGAAAAGGCGACAATCTTCATAGATGAGGCTGCGT
TGTGGTTTTACTCAAGGAGTTCAAGCCAGAAGATGAACAAATACATATCGCAGTTAGTAACAGAGGCACG
CCATCAAGAGCAGCTTCTTATATTTGCCACACACACGCTTCGAAAATTGGACATAGGCGTCGTGATGGAC
GCTGATGCAATTCTCTTCAAAGAGCCTTCCTTCTTGCACTCCAAGTTTGAGCGGAGCGAAATAAGGGAAA
TTACAAGAGAAGTAAGAGAACAATTCGGCAAACTCAGAGGAGATCGCCGTAAATACACCTATGTGCTGTC
GCATGATTACGAAGGCTTCCTGAAGACACCACTACCTTCGTTCTGGTGCGAAGAGCTTTCAAAGGTTAGT
GTGGATGTAAGTATCAGCGATAGTTTGACTGAGCGAGACGACAAACCATCGCACATCTACGATAGCTGGC
TCAGATGTGATTTCTGCAATTGGCCCATGACTGAATACATAACTGTCAAAGGGCGTAAGATTTGCGAGAG
GTGTGTGAGCTTCTTCAAGAGAGAAGAAGGAGATAACTGGCTCAAGGCTCTGGAGGAGGTGCTTAAGTAA
CGTCTTCGTCAGGGTGAGTGTGCGAAATATATTTATATACCCTCAGCGAAATCAAAAATATGGCACAGAT
AGAGAATGTCCCCGGGCTGCCTCCAGGGTATGTGATAATCACCGACGTGCCCTCGCACATCAGCGACCCC
AGCCGAATGTTCATCGTCAAGAAGGCGAGCTACCGCAAGGGACAATACCCGACGCAGCTGAAGGAGTACG
CTGGACAGATCGCGCACTGCCCAACACAGTGTGCGGGTCGGAAAGGGCAGGATTACAGGCTATGCCTGAA
AAGGTGCGCAGCGGAAAAGGCGAAGTCTgaggaagagaagaggaaatacagaaaagagtatgcgaagaaa
tacagggagagaataaagaagaTGTATCCGAGAACGGAGGTCAAACCAGTAATATCAATAAGCTAATAGG
TGTTGTCGGCGAGGTCGCAAAGTGTGCATAttttgcattttttctcttttattttttACTTCTCTACTTC
GATAACAAACTCGTTTCTCTCGTTATATCTGAAACTACATCTATGAATTTTTCCTTTGTAGTGTAAAAAG
AGCGCAGGAACTTCTTTTAAACGAAGCGCCTCAAACATCTCCCTGTTCTCAGGATTATCTATGTTAAGTT
CTATATAATCTTCCAGCTCCTTTTTTACTTCTTCACATCCTGGACAACCATGTTGAGTGAGGAGGATGAA
GGCTTTTCCTTCTTTATTGCATAGCTTTTTCAGtttttttAAAACCTCTTCTCTCTTTCTCACTTCCTCC
TCGATCTTCAACCTCAATCTTATTCGTTCTGCCTCTTCCTCAGCCATCCTCTCCATATTACCTCTCTCAT
ACAATTTCCTTATTTGCAGAGAAGGTATTAAATGCGAATACCACGCCTGCGCTATATAATAGATTTCCTT
TTGATTTTTATCTGTTGTGTAGCACCTCTTTCTGAAGCAGACGCTGACCGCATCATCTTTGTGCAGAGCG
ATGATGCCTAATAACTCATTGTCCTTATATAATCCAACTGCTTCTTTCACATCATCAAATATACGCTCCA
AGCTCAGCACACTCCCTCTTTGCTTCTGCCCAAGCACGCCTTATCGCCTCTCTGAATGGGATTCTCTCTT
TCTCCATGAGATCCCATGCTTTCACCATCACCCACCGCCGAATACCTCTGAAATCGTAGCAGATGTCTTT
AGTCAAGCCTCTCTCTAAGATTTCCTCCGCTCTGTGTGATAAGTCATTGGCTTCTTCTCCTTCTAATCCG
AGTAATTCGCCAAGTGTCTTGAACGCCTCTTCTCTGCCACCGCATACACGCAACGCTTCGTCCAGCGCCA
CTTCCCATGCTATCCTGCACTTCTCCTCCTCTGTCAGCTCCTTATTCTCTTCCTCCCCCATATCTCACAC
CACCTCTTCGCCTCTTTCTTTATTTCCTCCTTAACATCTTCGGGCAAATCAAGATAAGAGGTATATCCTC
TCTGCCTTAAGATTTCATATATAGCGTTCGCATATATAATATCTTTCTCTTTCTTTTCCACGAGACGCTC
TATTTCGTCAAGATCTCTGAGGCATTTACCGCACTTTGTCAGATTTTTCGTCTCCTCAATAATCTCTCTG
ACTCTCTCAAGATTTGCTACAATCTCATCCTCTTCTGGCGCAATCTCAGTCTTGTAATCTAAAGCCTCCA
CCAGCTCCGCAACCGCAAGCAGCAGCTCATCGTCCATCTCTTTCCCTAATATCCACTAATGCAAAAATCA
CTGCAACGCTCCACCATGCGTGCTGACGCTCAGGCTTCGGAGTGGTGGTTTTAGTCTGTCTCAGAGAAGA
TCACATCTGTTATCTCTACTCTCGTTGCTGGTGCGATGATCTTCACCGCATCGGCTATTTTGAGCGAGTC
TAACACATATCTTGTAGTATCGATGTCGGCGATGAGGACTATTCCTGCATCTATTGTCATTCCCTCACTC
CACTCTTCCACCTCTGAAATGTCAACAGGGCTGGCTCCTTCAATGGTCAGTGTGCTTCCCACATCCAGTG
TGGCATCAGACACTGTTCCAGAGTCAGAAGCTTCTGACTCGTAGCGCCACATCGTGCGGTCTGACTCAGG
ATAGCCTGTCGGATCTGAGAGCGCATCAGCGTAAAAAACCTCGACTGTAAAATCACCAGTCACGCTCTGA
GACCCTGTGTTTTCAATTGTCACAGTCACCTTGATTTTCTTGTCTGAGGGTATGTCCACTGTGGCACCGA
CAGGCACAGGCACGCCTGCAGCTCTGAATGTCGCTCTTCCCACCCCTAACTCCTTAAGCCTGCTCCTTCT
CACGACTGATCTCACGACCATTTCTGCCTACTTCCTCGCACGCTCTACGCAACTCACGCTGTTATCTTTG
CGAACGCAAGGTATGAGAGCATCGCCGTTCCCATGCCTGTTCCGACAGCAATTCCTGCAACCACCAATGC
TTTCTGCCAGTCTGGTAAGTTTGCGATTTTCTCCGCACCGCCTACTAAGACAACACCCATCAATGCGCCA
GTAACAGCTCCCGCAACTCCACCTGTAAGGGCTATTGCCCCTTCTCTTGTCAGCGGCATTTCCTCTGAAA
TTCGTTAATCCATTTAAAAATCTTTTGCTTGTGATTGCTCGCACACAGCACACAACACTCTTATATATTT
TTAAGGCAAACACTCAAATATGGCACTAAGTCTTGAGCAGCAGCGGAAGATATTTGAGCTCCTTGAGCAA
GGGAAGCGCATAAAAGAGATAGCGAAAGAAGTGGGATGCTCAGAAAACACAGTCCGACGCTACAAGAAAG
AGTATGAGCGTCTTCGTGAGCAAGGAGGCGCAATAGAGGCAGTGAGTGAAGGTGTGAGGCATGCAGGCAC
GCTGAAAGCCCTTCAAGAAGGCAGGGGCGCAAACATCTTAGACCTTGCCCGTGACGAGACGCAAGTCATG
GAAATCGGTGCTTCCGCAGGCGCTGTCGTTGCAGGAATGCTTGATGACTTCGCTACCGCTTTCGACACCA
CAAAACCAGTGAATGTTCGCTTTGCGAAGGCGATGCGTGGCTCTTTGACAGCATCCTCGTTGCTTTTCGC
AGCATCAGAGTTCTTCAGAAATGTTCAGCGGGAGCGGAAGAAGCGAATGGTTGTGAAAGCCTCTGATACA
ACAAAAGAAGAGCTTAAGGAGAAGATCATGAAGGTTGTGCTGAGTGACAAGCACAGAGCGATGAGCGTTG
ATGAGATAATCGAGAAGGTTGGTGCGAATGAAGACAGAGTGTTAGATGCAATCGAAGAACTTGTCAGAGA
AGGTCGCTTGGAGACTGCGCAGTAATCAGCGAGAGCGAAGCGTTTGATTGTGTCTTCTGATTGTCTTCCA
CTCGCTTTTCAGCGGCAGCAGGTGATAGGCATCAAAGAAGAACGCTGATTGTATGGTGTCGCCGTTGTAG
GTGACCGTATATTCTCCTGCGGTAACTAAGTCATAAGACATCCAAGCGTAACCACCTTCGCCCCAGCCTT
CACCCCAAGAGTTTCGCAGCTCCAGTGCCTTTTTGTTGTCATCGTAGCCGACGAGAACTATGGCGTGAAA
GCCCTCAATGCGCTCACCCTCAGAAGGCGGATGCTCATACACGCCGCCAGAATACGAGTAAAAATCAGCG
AATACAATCATTGCCGATAAAACAGGAGCGACATAAATTGCATTCTTTAACGCTTTGAGATCAAGCGTAT
CTATTGCGACAGCATCTTTTATTTTATTGAGCGAAGATAACTCATCCCAGCGCTCACACCACAGAGGACT
TTCTTCGCCGAATTTGGATGGTGGGTCTTCGCATACTCTCTCATACGGATGACAGTCCTCACGAGGTATG
CCGAAAGACTTGAGAGCGTCAATGATGTGTGTGAAGTAGCGCCCCGCGCGCCTGCACGATGAAGATGTCT
GATTTTCCTCGTAGGTGGAAATCTCGTAGAGTAAAGCCTCTGATAGGTCATACTCATGCGCTACTTCTGC
TCTTTTTCGCTTTTGAAACTCCATGATTGCAGTTGCGGCGAAAGCAGTGCAAGATGCCACGTAGCCTTGA
TCCTTCACTTTGCTCATCTGATCTCGCCACGAAAAAGATGGTGGAATTTCTTTCGGGAGTCCTATGAAGA
TGGTTCGCTCTAACTCACTCATTCTGCCACGAAGTCAAACATCACCCACGCCCCGAATTTTCTGTTCGAT
GCGCCTTGATTCTCAATCATGAAATGAACTGTGGCGCCACTGGAAAATTCCAACTCAGGCTCATTATATA
CTCCGTCATACTCGTATCTGCTCGCACCTGACAATATGATGACTTTCTCATATGACTCAGGGTTGCGGCC
GAAACCTGTCACGCCGCACTTCTTCACAATCAGCTTCTTACCTTCAGGGACTGTGGCAGACCAGAAAATG
AAACCTGAGTTTGGTGGTATCCCTTCAGGATAATCTATCTGACTGTAATAACAGACGCAGGGCATTTCCA
CCACCTCTGCTCTAACCAGTATAGATGCGACATCCGATACAGTCATTGCTGCCGCATTTTCTTTTTAAGC
TCTCTCAACCTTCTTATTTTCTCCACCTCTTCCGCCACGACCTCCTCAACCGACTCTTCAGGCGTGATAT
ACCTCACATATATTTTCTGCTCTTCCACCTCTGGTGGCTCAGGAATAAGACCCAGTGCCTTCTTCCGCTC
GTTCTCTCTCAATTCTCACCACCACTGATATGTATGTGCTCATAACATAAGAAACCGTCCAATGCACAGA
GTCTTCAGGCGTGACATCCTCACCAGGTAAGATTGTTGTTGATGTGCTGCCACCGACATCGCTCTCGACA
ACAGCTCTTATGAAAGATGTTTCTTGAGGTTCAACGATAATCTGCAAATACACAGGGTCGCCTTCAGATG
CTTCTGTGATTCTGTTTGAGCCTTCCTCGTCACTTGAGAAATAGACTTCGCTGCTGAAAGGTGCGAACAC
CGTGACTGACAGAAGATTTGACATCATCTCTTCCCACGCTCCTTAATTATGCCATGCACGCTCCAAATTA
CAAAGGTGCTGAACGCAGACAGGCATGCGCTTGTTATCGCAAGCGCTGGCAGATTTATGCCCGCCTCCTT
ACGCACTTTCCACAAAATTATAGTGTTCATCCCGCTGATGACCGCAGCGGTCGCTGCAAGCGCAACCGGC
TCACGGCAGTTCCGAAAGTCATCCATCATGACCACCATGACCTTCGGATTACCCCCTCAGCTCCAGTAGG
TTCACCTCATAGGCGTTGATAGTTTCAACGCCTCGACACCCTACCTTCATCACATCAACGGAGAGCCTTT
CGGGGGCGCCGCACCTCCCCACATCTAAGAGGTTCAGACATGCTCACATCTCTATCTAACCCACAAACGG
GGCACGCCCTTAGGGAATTCACAAGACCCCCGCATCGGGCGCATATTTTGGATGTGTTGTGCGGTGATTT
ATAATCCACGGGACTTCCATTGAGCATAGCTTTATACTCTATGTAACTCTGAATGCGGTGGAATGGTAGC
GAGTTCAGACGACGCTTCATCTCTTTTGTTCTCACTGAAACCTCTTGCACCCTCTTACTCTTCTTGTTGT
ATTTCTTGACTTTCTTATTGGCTGATTTCCTCAAGCCTTTCAGATTCTCTAAGATGAAGCCGTAACCTTT
TAGAGTGTCTGCTATGAATCTCGTTGCCTTGTGCAAGATGTCCTTTATTCTGTTTTTCTCTCGCTCACCG
TATTTCCTTAGAAGCTCGtctctctttttccctctcacttctctctgaatcttctttctcttttcATGGT
AGGTCTCCCTTATGCGTTTGATGCCGAGATATATTTTTGCTGCTTTACCGTCAGAGGTGACATAGGTTAT
GTTGTCTTCGTTCACATCCACTGCGACAAAGCCTTTCGGCTCTGACAAATCCACATGAACTCTTATCGGA
ATGTAAACAAACTTCTCGCCCAAAAGAATCTCTTTCACCTCTCCCTTTGACAGCAGCTCCTTGTGATAGT
CCGAGAGTTCGAGCGGAATCTCTATGCGCTCTTTGGGTCTTATTGTGAGAATTAAGACGTTGCGCTCAAC
ATCCAGCTTAAAAGTCATTTTGTGAAGTCTTACAATCTTCTTCCTCATCACGGGCTCTTTTCCCTTGTGA
GATTTCCAACTCTTTATGATGGATTGCGCAACTCTATACGCTTGCGAATAAAAAGCGGAGTGGAAGTCAT
ACTTGCTTTTGAGTGTCTGATAGCACTCCGCATGTAGCTTCTTAAGAGAATAGCCCCTCTCCAAACCTCT
TTTGATGGCATAATTCACCATCTCTCTGAAGGTGGTCAGCAGATTGTCTACTTCTTTCACCCCCTCCGCT
CCGTGCTTGACCACCGCACTGATTATGACCTCCATCCCTTCTAATTAGGGATGAGTATTTAAAAGACTTT
CGGAACTACTGTTCACACCCTTTGCAGGCTGAAAGCCTTGCTCTTCAGGGCGAGGAAGAGGAGAGGTCAG
CTCAGAATCGCTCGCCCCTTTCAATCATTAAACAATAATCTTCATATAAGCCTGTTCCGCAGGCATATCT
CGTGCGAGTATCGTAGGCCACAGCATTCAAGTCCTTCACGACTTTGCCAACACCTTCTAATCGCCGATAG
AACTCAAACTCTTCTCTGAAGGTCTCAGGAAAGCTGAACTGATTTATGTCTTCACGCCATCCGCCTGCTG
CGAACCAAGCCCATCGCCTTATCGCAGCGTTGTCACCCCAGATGTGCTTCTGCAGTAAATCACCCCAGAG
ATTTCCTATTTTGTGAAATATGTTGCTCGGAGGTGAGACAATCTTAGCGCCTGTGACTGCTACGACCTCA
GGGTCTTCAAAATGCCTCAGGAGCATGTTCAGCCATCCTTCGGGATAAAACTGCGCAGCATCCACAGTCA
CTATAATGTCGGCATCTGTGCTTTTCGCACCGATATTGCGTGATGTGAATAAGCCACGAGGCGCATATAT
AACTCTATCGACATACTCTTTTGCGATTTCAACTGTTCTGTCTTCGCTGTATGAATCTATTAGGATGAAT
TCAATGTTCTCAGGATGATATTTCTTGTATAACGGCTGCGAGACTATGCTGTCAAGTGTTATTCCGACGT
AGTTTTCTTCGTTGAGTGTTGCAAGCTGAATGCTCACTTTCACATCGTCAAGGGCAACCTCAGGATACCA
TTTGAGTTTCAGCGGGAGCTCCATGTGCGTCTGAAGATAATAAGTGCCTAAAGCGAAAATCGTGCATCCT
GCGAGAGTGCCTACGGCAGCACCCGCAGCGCTTACCATTCTTTATTGTAAGGGGAAGGAGGAGAAAAAAT
TTATTCTGCGACCTCACAGTAAACAAAATGCTCTCCTTTGCTTAAATTTAAATCCGAGACTGCTACTTTA
ATGGTCTTCGTGCTTTCCGCCTCTACAGTGTCTGAGACTGTATGAGCAAGCGAGCCATCCACATAGATAT
TTATCTTGACCTCTCTCGCAGTCGTGCCTTTGTTTTTGACCTCTATGTTCAAATCAGTAGGGTCTTTGTA
GGATGAGAAATACACTTGTGTAATTTCCACCACTCCCTTCGCCAGCACTTTTACCGCTCCGATCTCTGAT
TGCGTCATTTCTCTCACCTTGTTATCTCGCAGAAGTCGCCTTGTATTATGTCTCTCAAAGTTTGATTCCT
ATCACCTGTTATGTCAATGTGTCCTATGATGTCTGGATATAAGTCACAAGCATCATCATAGGCATCTCCT
ATTTTCTTGTCTCTGTTCTCATCTAAGTCTTTGAGAAATGCAGGATACCACTGATGGAATGCTGACCAGG
ACTCGTCTGTCGTATCCTTTAATCCGATTACGGTCGTTCTCTCACTCTGACCTTTTCTGAATGCATATTC
AAAAGTGTTTTCGCCTGTGTAATCCATCGCACCACAATGCACAAGAAATGCAAACCTCATTCTGCCTCTG
TCTGCCAGAAGGTCTTCAACGTATATATTGCAAGTTATTGCTTGGGTGCAAATGTGTATATGTGTGCCTA
GCTCGTTGCCAAGCCAAGCAATCTTATGATTTCCATGCGCGATACATGCATAAAACTTACATTTATGATC
TTTTATTGCATTTTCAAAATCTGACGAGGATATATAAGACTCACAATAGCCTGAGTCTGTGCAGTCTTCC
GTCCCTGTTTTGTAGTCGTATTTAGGACACATGCCCCAGACGACAGCCTCAGAAGAACTCACCCACCTCT
CAAAATAAGACTTGAAATCTCCTGCGAGATAGCACCACCCTGCGCAAGCTGGTTGATCTCCTCCGTAAAA
ACCACTGACAGAAACGGCTCTCGTAGGTAAAACCATCCATCCTACAATCTCACCATCAGGACTCAAGAGC
ACGTAAGTATCATCGCTCAGCTTCCCGACCCAGAACTCATCACCTGGTTGCTCCACCACCCACGCCTCAC
GCAGAATTCTCCGCCACTCTAAAACCTCAATGTCTTTACCTGTGACCTCATAAGTTCTCTTTCTCACCGC
CTCTTTTATCGCAGAAGCTGGTGCTGTTGCGATCGTATAACCTCTGCTGCGCAGAATTCGCTCAACACTC
TCTGAGATCGTGGGCTTCAAAGGAGCAAACCACGAGATTTCGACTTTCTCAATGCTTCCATCATCACGAA
CCCACACAAGAAGCCTGTCAACCTCTGACGAGTATAAGTCAGTCTTTCGTTTCCACTGGAAAACATATCT
GCCACGACGGGAGTGATAAGCGTGTGTTAGAATCGCATCGTGAGGTAGCTCAGACCATCCTGTGCGTGAG
AGAATCTCCTGCTCAGCAAGCTCTCTCGCTTCCGCAAGCGAGATCATACTTAAGATTTTCTCGCAATGAT
CAAATTAGTTGATATGATGCCGCTATACACTTTACTGAAGGTGAGGTTCTGAGGGTCGAAGTCCTTTCCT
GCAAGAACCCCGACATCTCGCCAGCCATTATCAGAGAGTGAAACTGTCAGACATTTTTCCTTATCTTGTC
CCGAAGGAGCTGTCGTATATGCGAACTCTTTAACGCTAAAGTCTCCAGTATCTATATCATAATCGCCGAA
AGCTGCTACAAGGTCGAATGAGACACCTGCATCATATTCGACGCACACTTCGATCTTATCAGTGCTCAGC
ACAGACAGCTGATTCTCCCACATCGTGATTCCTCCGTAATCTTTATATACTTGGTGAGCGAGCCATCTCA
CGCTGTATGTGTTCGAATCTTCAATGTCATGAGGTGAGAAACCGCATCCGACAACTCCTTTATAATCTTT
GGGTAAAGCCCAGAGATAGACATCTATGCTTCCAGCTGACCAATCGGAATCCCAAGTCCAGAAGCAGTCT
CCGTAGTCGGGATGACCGCCTATGGTGACGCACCAGGGAGTGTTCTGATACCAATCAAGAAACACGCCTG
TCGCACGATTTTCAAAGCCGTAGCCTGTCGATGGTAAGGGAAAATAGGAAAGATTCGAAGGATTATCGTT
ATCGACTCTGAAAATGTATGCAGGATAGGTGCTCGTGGCGAAATATGCATGCTTCAAATCTCTCTCGCTG
CATGCATGGTATCCAAGCGAGTAAAAGAGCTCGGAGGTAAATCTATAACCTTCATTAGGATTGTTCTTGT
CTATCACGTAGACTCTGCCCTCTGTTGCAGTCACAGCAGGAACTCCAATAATCAACCAATCTTTGGTTTC
TGTCAAAAATCTTATTGCCCCACCACCATCATACTGCCACTCTCTTAAGCTTCCATCATACGTGTCATAA
GCGATAAGATAAGCATCGCTGCAGCCGCAGACAACACATCCATCGAAGACACCACCAGAAGGTGCGAGAA
CAGACCACCCACCTTTTCTCGTAAATCCCACGGTCTCGTAATCGCTCAAATCTTTCTCGTTCAAGTTTAT
CAAAGTCGCATACTCAAATGTTTTCTCCGAGCCTATTACTCGTATATCGTAGCCGTCAAAACCCGAATAA
TATATGATTTGATTTGGATAGATACCTGTGAtttttttATATTCGTAATCGCTCAAATCCTTAGCGTTTA
TCTTGAAGACAAGCGCATCTGAGTTTGATGCTGCGCACGCATATATGTAATCAGATGAGATCGCATATAA
GCTTGTGAGAATCGCTTTCTCATCCTTGAACTCTTTCTCCTGAAGGAGTCTCATGCTCTCTCACCTCTTT
CGTTGCTCCAGCCTCCTCCTTCTTCTTTATGTGGAAGTCTGTCAATACTACTGAAACAGCCTTCACGGTT
ATTTTCGCCGTCTTTGATTTCGCCATTTACATCACCTTTACGACGCTTCTATGACTTTCCCACATGCTGC
GTTGCACTCCTTGCACCTCAGAACCTACAGCACTGAACTCTACATTAGTTATTTCTATCTTTGGAGCTGT
TACCCTTACAGTTACCGTCACAATATCTGATGCGGTCATCTCTCACGGAAGTTGGTCTTCTGTGTATGCT
CTGAACTCGTATGTCGTGTCTTCAGTCACCGTCGGCAGCGTGGCAGTGATTTCGTAATAACCGTTCGCAT
CGGTCGTAGCGCTTCCCATGATTTCACCTGTGGTCTCATTTCGCACATAGATTCTCTCGCCTGCTACGCC
AACACCTCTTTCAGTGAGTCTTCCGCTGAAGGTTATAGTGCCTCCTGAGATGCAGTCTCCGTCACAGGAT
GCTGAGAGTGTTAAAATCCTCACAGGTGCTGCGGCAGCAGCCCTCGTGAGCAGATAATAAAGCAACGCTC
CTGCGCCTGCTGCAACTCCAACTCCGATCAGAACATCTCTCGCTCTCACCATCTTTTACACCCCTATATT
GCAGGTTTCTGTTCATCATCGTAAGCTCTGAAATAAAGGTCTGTGTCAGAACTCACTGAAGGTGCAGCGG
TCGGACATGAATACTTGCCGTTAGCATCTGTCCTCACCGTCGCTATGAAATTTGTCGGATTGCCAGCTGA
GTCTGTCTGATAGATGTGGATGTTTTCGTTGCTTAATGGCGCGTTGTCCTCCAAATATTCGCCACAGATG
TAAAAAGTTCCTCCCGAATCTACCTCTGTGATTCGATTTCCTTGAGCGTCCTCGAACCATATGGACAGTG
ATCTCACTCTGGCTCTCACAGTAATGGATGCTGTGCTGCTCTTCGTCATTTTGCATCACTGAGATGTAGG
TGAGAGTAAAATCACATAAACTGAGCCTCCTCCTTCTTCGCTACCTTCTTCTCCGCCACCTTCGCAGTCT
CTGCTGCACCTGCGCCTACTCTGCTGATGCGAACCTGTGGCTTCTCAGCTACCTTTGGAGCTGCTTTCGC
CTCGCTTTTAACAACTCTGACTGGAGGTCTTGCAGCAACTGCCTTAGGTGCAGCTGCTGTCTGCCCACCT
TTCTTCACAGGGAAGAGCAGAGACCATATGGCAGTCGCAAGTGCAGTTACGCCGTAGAACGTCGCAGCGC
CAGTAGCGGTCTCGCCTCGCAAAGGACCTTTTCCTTGAAGTCCTGCGAGACCAAGCGCCAATGCTGTGAT
GCCTCCGCCAAGTCCTGCAAGCACAGAAGGCTGTCCGAAGTCACCTAACGCCTCAATACGATACTTCGTA
TCCACGAACGACCTCAAGCAATACCCCTGCAGACCACCCACTACAGCTCCTCCGGCTCCCCCGATGAAGA
AGTCTCTTCCCACCATTTCTCACACACCACTCACACCATTAACTTTTAATATTTAAAAGGCTTTTCCTTT
GTTGATGAAGAAAGAGACTCTTATGGCGCTTGGTGTCGGAGCTGGCGTTGCTGTATCGGCCTTCTTAATA
GGGAAAGGACTCGTGGAGAAAGCAGTAGGTGGAAAGATGAAAACAACCCTTTCAGCGAGAATTTTGGCAG
ATCCTGGACCACCACCTGTGTTGACAGTCTCGCATACAGCACCCTGTGATGAGCCTGTCCACGTCTTTGC
GTTTCTAACAGATTCTTCTGGACTTCCACTCGCAGGTTATCCCGTTGAGCTTCACCATGAAGGCGCCGTC
ATAGCAACGCTCATCACAGATGCGGACGGAAAAGCAACTGTTATTCTCACAGAAGATTGCGCCTCTATGA
CTGAAAATGTGGAATTCAGAGGACATTTTCGCTTCAGAGGTAGCTACGCATACGAGGCGTGCGATAGTAA
CGAGATAAGCGTTCTATTCATCAAAAGGTGAGGAGGTATGAAAATAAGTGAAGGTATAGGGCTCGGTATT
GGTGTTGGAGCATGCACACTCGCAGCATATGCGATCTACCGCATGTTCTTCGCTaaaaaaaGCCCTTTGG
ATGCTTGGACTGAGGCGCAAGTTAAAAGGGCGATGAGCGATGCGGAGCGAATAATTTTGAAGATACAATC
AGGTCAACCTGTAACAGAAGCTGATGTCGAAGCGGAAGAAGCCATATATCTGCCAACACTCCAAGCATTA
AACGAGCAGATAGAAATGTATGATAAAGATGCGGTTGTTGAACTACCTCCTGAATATGATAATATGTCAA
ACGCTGAGAAGGCATTGTATGTGAAAAATGCTGTTGTGTCTGCGGGACAGAAGCTCGCATACTTCCGAGA
TAGAAGCTTCTGGGAATACATATGTTCAGTTGTCAGAACCGCAGGTATATGGGTGATGCTTCCTATCACC
TCTTATGCTCTTTTCAGATACGGACAAATTCCTGAGCTGGTGCGTAAGATAATGCCACAGAAGCCGCCGA
AAGGCAGAAAAATTTTTGAAGTTTATGATCCAGATGGAAATCCTCTTGATGCAGAGATTTTAGTTGATGG
AAAAACCTATCACACAACAAACGGCATACTATCACTTGATTTGTATGTTGGTCAGCACATCGTTATGATT
CTCGCTAATGGTTACAAAATCATACGAGACGTCATTGAGGTCGTTGAAGGCAGCAAGGTGAATACTTATC
AGCCTGAGCCGATTGTCAATCCTGTAACAGACGAACCTCTGCCTGTTGAAGATCCTCAAGAGACCGTTGA
TACTCTTCCGCTTGACATTCTTTCGCTGCTTGCAGAGTGGACAGGAACAACGGTCGAGTGGTTGAGGCGG
AACGCCTATTGCGCTGCTATGGTTGCTCTGGCAGCTGCGGTAGTAATAGGAGCTGCGCTCTTCAGCCGCA
ATCCTATGGCTACTGAAAGTGCAGCTGCCTGTGTTCTACCATTACTGGCACCGTGCGGAATCTATAAAAC
CGAAGATGAAGTCATAAAAGATGCGAGTCCTGAGCTTTTCCAGCGCTTGAAAGAAGAGGGGTGGATTGTC
GTCTAAGGTGAAGATGATGAGAGAAGAAGAGAAGATGATCTGGGGCGGTATCGCAGCCGCAGCATCATTA
GCAGTCGCGGGCTCACTCATAAAAAGCAGACATCCCACAGCAGGAGCTGCTGCACAAGCATCTGCAACAA
TTCCTGCGGTTTTAGCAGCGTATGGAGTCTATAAGCTCATTCTGGGAAAAATAGAAAAAGAGAAATGCTC
TCAGGTTTTCTTAGTGGTTGATGAGAGCAACAATCCTGTTGAAGGCGCTTATGTCACTGTCAACGACGGC
GTTCAAACAGTCGGAAGCTGCTACACAGACTCTAATGGAAGATGCACAGTCACACCGCTTTTAAAGGATA
AGACTTATTATGTGAATATATCAAAGGAGGGATACGTATGCGAGGAGTGTCCGTTAGAGTTGGTCGCATG
CACAACCTTACCTCTGAAAGTGGTGCTGAAAAAAGCAGCGGCGCAAATAACGCTCTTAAGGTTAGAGCTG
TCCAAACCGTAGGCATGCAGTGTCCGACGAGCAAGATCGCAATAAATCCCGATGATACATACACGGTCAA
AGTTACTTATGAGAATGCGGGAGTGTCAACAAGCGAGCAGATACAAATAGTGGCTCTTATTATCTACGAG
GAATCTCCTCTTATTGTCTATTACGATACAACATCTTATCTGGCAGGAACTATGAGTATGCCGTTCTACC
CGACCTCAGTTGGAAGCCAGGAGACGATAACGCTACTGAGAGGGGTCAATAAGCTCTGCCATCCGTATCA
TCCTGTGACCTTAGAGTGCGGTATGCACATATGGGTAATTCCTTTCGATCCTTCTCAAGGTCTCGGCGTC
TTCTCTTATTTAGAGGATGAAAATGGAAACATTATAGCAGTAAATGATGCTGAGCTCGCAAATACTCTCT
CCCAGGCAGGCGCTTATGCTGCAGATTACTGCGATGCAATCATAGATTGGTCAGAGCCTCAATGTTGATT
TCCTCACCACGCTCTTTCTTCTCTCGCACCTTCTGTGCCACTCGGCGGATGCACTCAGGTTTAAAAGAGC
AACGCACAAGTATTTCCTGCACCATTTTCTGTCGCTCTTCTTCTTTGCTCTCGCTCTTACCGCTCTCAGA
TGTGGTTTTCGCTACTTCATCCTTCGCTTCTCTCAGAAGCCTCTCATACCCCCTATATGCCTTGATGAGT
TCTTCGTATCTTGGCTTTGGAGAGGTTATAGCGGAGGAAACCGCCCCGAATGCGAGCTTGATGCTTCCAC
CGATCAAATATGCCAAGATGTCTCGCATTTAGCTCGCCTCCAGCACCGCCTTTATATTTGCCTTTATGTT
TTCAACTTGCGTAGCGAGCCACTTATATGCTTCTTCTTTCTCGTAATCTGCGTAAGCCCATTGATTTTTC
TTCTCTATGACGTCTGCCAAATCTGGTCTATCTCGGCGGAGCCACTCAAGCACAAGTCGTGGTGTGATGT
CATCCATATACCTTATGACAAGTTTGCGGAAGCGTGGTAGAATTTTCTTGATGATGTATGTCTTGTCGCT
GTCTGGCGTTATCTGCCACAAATTCACTTTGTTTTTGATTGCAGTGTAGCAGTCTGCTGCTGTTATGTTC
TCTAATCTGTGGAGGAGGTAAGAGCGCACTGCATCTGCTGCAAATTGGACTGCGAGGTTTTCAACGAAGC
GTTTAATCTGCTGTTTGATTTCCATTTCCCCCGCCCTTTTCTTTATTCAGACTCACGATGATTTCGCAAC
ATACTGTGAGGTGTTTTTGACATTTAGGACATAAGACCTCTCTTGCACTACTTGGGAACATCAATAAAGC
GTTGCACGAAGGGCAGTGCGCTTCTATGATTGGTGGTAAATTCCACTCTTCTTGCTTATTCCTCTCGCTC
TTTAGTGTCTCCTTCCTCAGACTCACTCTCACTCACCTTCACCTCTGTCTTTGTTTCCTCTACGACAGCT
TCTTTGGCAGTTTCCCCCTCCTCTTCCTCTGCTGGCAGCGCTGGCGCCTCAGTCGGCGCCTCAGTCAAAG
gttgcgttgtcgttgtcggcgtcattgtcggcgtcgttgtcggcgttgtaggcgttgATGGTGTTGCTGA
TGTTGCTGGCGTCGTCGGCGGTGTTGTTGATGTCGCCGATGCTGTCGTTGTTGTCGGCACAGCCTCAAAG
GAAGGATTTACAAAGACTTTCTCGCATTTCGGACACACGATCCGCTCTGCGACACTCGGAAACACGACAG
GCGCTCCGCACGAAGGACACTGCATCATCATAAGCTCCGACTGATTCTGGAGCGTTCCCGCAGGCGTCTC
ATACTTTTCACCGCTTTCTTCCTCTGTAACTGTCGCAGCGACCGCATTCGCTATTTTGTCGCCGAATGAG
TCTAAGAACGACGCTAATTTCTCAGAGAAAGACTTCTTGCGCTCCATCTCGGCTTTAAGCTCCGCCTCCC
TCAAATCAAGCTCTCTGAGCTTTGTAGCCTCTTCAACACCTATTCGTCTTAACTCCAAGTATTGCTCTGG
CGTGAAATTCTTGGGGATGCTGTTCTTCAAATCTGAAATCTGTGATGCAATTTCTGATTTCAGGGAGGTA
ATATTCTGCTGAACTATGCTTTCAACCTTGTCGAAAAtctctctctgctccttctccttctcaagctgct
caatccttcgctccttctccttcagctgctccGCTAATCGTCTGACTTCTTCATTGCCTGCGAGGCGTAA
GCGAAGctcctttatttcgtcctttaatttctccacgctctcgtcctcttttttcttctcttcttcctca
cgcctctcactcaactttttctcaaggctctctATGCGCTCAACGAGCTTTTGCAGCGCATCCTGCTGCG
GTGATGGTGTCGGCAGATATGGATAAGGGTAAAAGTAAGGATGTGTTGTCGGTGCGACAGGCATCTGCCA
GTTTGGTAGCCACCACTGCTGCTGATACTGTTGCTGTTGATACTGCTGCGCTTGCTGATACTGTTGTGGC
GATTGCGCCTGCTGCTGTTGCGGTTGCTGATAAATGAGCTGTTGAGGCTGCTGTTGCGGTTGCGGATACG
GGAAATAGAAAATCGGCTGTGGAGCTTGCATGTTCAGCGAGGACGTCTGCTGCGGCAGAAATATATGCTT
CTGATTCAGAATGTAACTGTATCTCGCATCTATTTCGGCAACATCTCTGCAAATGTAGCCGAAAAGATTT
ATGTTTTTGACTTGAGGAAGGAACTCTCTCATAGCTTCAAATAAATTGTTCGTGTCATCTAATAAGTAGG
GGCTTCTTCTGAGTCTTGTCATCAGTGCTGAGAGGCTTTGCTTTCCGACACCTGGAGTGTTTTGAAGCCC
TTGATATACGACTCTGATTTTGATCTCTCGTAAGCCATCCTCGCCGAAGAACTTGACCACTTCTTCAGGC
TCCATAGGATCGCCTTTCGGCTCTTCTTCAACGGGTGGAAATCCCTTGATGTTCAGGACTTCAAGCGGTG
GAAACTCTTTCTTTGGCTCTGTTTTCGTTTCTGTGGTTGTTTCAGCTGCTCCGCTCACCTCTTGCACCTC
TACCTTTTCAGACTTCTTCTCCTCCATCTCTAATTCTCCCCTTTCCTTCGCtttttttAAAATTCTATCT
ATTTGCACCTGATTCAGCCCTGTCAATTTTTCTATTTCCCTATACGTTGCACCTGACTTACGAAGCTCTA
CCACCCGCTTCCGAAGCTCATCTGTGACTTGCACCATTTACAACATCCTCCTCTACTCTGCCAGTATCGC
TTACGCCTCTGCTTACACCTGCTTACATCCTTGCTTACATCTGCTTATACTCTCGCTTTACACTCACTTA
CACTCTCGCATACGCCCGCTTATGCTTTTTAGATTGGACGTCTTTATAAATAAGGGCTTCCTGCCTTGTG
AGGGTCCTGTTTGAGGGCTTCTCACCACCTCACCCCCTCCCCCTGTAGCATGGGGGAAAGGGGAAATAGG
GGGAGAAAGTAAGCTCATAAAAACCGCATCTCTCCTCGCCTCTCCTCTGGCAACGGCTCTCTGAACAACG
ACAGCAAATAAACAAGCAAATCATGCCTTCGTTTAAATCCATACTCCACCCGCAACCGCTCAAACTGCTT
CTTGACTTCTGGCGTTGTGCGAATCTCAAGCCTCTCGTTCAGGCGTCTTCTCCCTCTTATTATCTCAGTC
ATCATGTCGTCTTGTCGCTACCTCCTATTTAAGCGTTTCGCTTGAACGCTTCAGTGGAGGTGAGTGTGGC
GTAAAGAAGTGAAGAAGTGAGAGAGTGAGGTGAAAGACAATGGCGGGCACATGGTCAGGTCACTGGATGA
CTGCTGAACGCATATATCGCATCAAAGAAGCTTTGGACGACAAGCTCATAGAGGCTGCGATCAATGCAAA
GGTCGTCACCGAAGATAACTACGTCGTCAGAGATTTGATGCCATCAACCGACTTCGGCACAACATACTAC
GACCACGAGGAGTGGGAGACAGCACAGAACATCGGTGGTAACAGCTGGGTCACAGCGATTGATGTCTCGC
TGGACGGCGACAAGCTCATCGGCTTCTACGGCGCTCTCGGACCAAGCACACAGGGCGTTGTCGCAATAAG
GTTCAAGGAAGGAGACAGCGTGCGAGATGTCTGGCAGGTTCAGTCAAAGAGAGTTGGACTTACGACAGGT
GACACTGGAACAGCATTTGAAGAAGGTTTCCTCGCTATTGTCGGCGAAGACGAGCAGATAATCTATGCGC
AGGATGCGAACATCGTCGTTGATTTCTACGGAACTGCAAGCGCAGCTGCTGATGACACAACGGTTCTCTT
GGGTAGAGTTGTTGAGAGACCGGGAAAGGTCATCATGGGTTCAACGCAGAAGACGAGGACTCGTGCTGGC
TTGCTGCCATGGTTCATGGTCACGCCAGAGATGATTGAGCGGACACGAAAGGCTCTGGATGCGGAGTTGA
TAAGAAGGGCGAGAGAGCAAGGCATCATTGAAAGCGATAGGTATGTCATAAGAGACATTCTTCCGAACAC
AGATTTCGGCTCTTCATACTATGCGCACGAGGACTGGACTGGTGCCGTAGAACTGTCTGCATCGGAGTGG
GAGACAATCATAAGCGTTGATTTAGACTCTGACAAGCTAATCGGCTTCTACGGTTACTTAGGACCTGACG
ACAATGTCACTGCGCTGCGCTTCAAGGTCGGTAATGCTTTGGTCAAGGATGTCTGGATGCTTGAGCAGTG
CCGTATGGGTGAGCTTTCAACGGTTTCACCAGCGTCCAATGAGTTCCAGCGAGCTCACTTCGGCTTGGCT
CGCACTCCGATTATCTACAACGGCGAAGACACGCTTGTTGTCGAAGCATACGGTGCTGATGGCATCGGAT
CAGGGCAGTATTTCAAGGGCATTCTGTTGGGTAGGGTGATTGAGCCTCTCGGAAGGGTCATCAGATGAGG
AGGTGATGTGAAAAATGCCAGGTCTTGCAGCTGTGTATGAGAAGAGCGAGTATCTGAGGATGCAGCGAGC
GATTGAAGAGTTGCTAAAGAGCGAGGCTGTCGAGCAGAAAATCGCATCAAGGAGAGATGCTGTCGTCGTT
CGTGACTTGTTGCCGAAGACGGATTTCTCATGGTCGAAAGAGGCTTGGTGGTATGACCTCAGCAGCGGAA
CTGTGAACGAATACAATCAGGTCGTCAATGTCGATTTGGACAAGAAGAAGGTCATCGCAATATGGGGCGT
TAAAATGCGTGGCGACCCTGTCGTCTCAGCAGTCAAGTTCATGCGTGGCGAATCAGAGACAATTGACATA
TGGGAGATTGAAGCTCTTGGCGAAGGTGACATCAGCATCATAACGAATGTTGAGGACGTCATTCTCTATC
ATGCGCAGGACAAGGTGAACATTCAATACTACTTGCTCGCACAAGGTTATGCGCAGTTCGTGCTTCTCGG
TAAGGTTGCAGAGAAGAGAGACACGACAGTTGCAGGCTCACGCTTGAAGAGAGAGGAGGTTGAGTTGCTG
CACAGGGAGATGTTCACGTGAGGTAATGAGAGAAAGAGAGGAGGGAGGTGATGGTTTGTGGGTGTCAAAG
GTGTTAGCGTGAGTGGATGGAACACAGAAGCTTTGGAAACGACCGCAACGAAGACTATTCTGAGCATAGG
CTCAAATCAGGCGTTCAAGGTCACCGAGATCATAATAACGAACTCCGATACAGCGAACCCTGCGGTTGTC
GAGTTCTTCGACGAGGCCGCATCATCTTCTCCGACAACAACGAAGCGGAAGATTCCTGCGATAAGAGTTG
GTGCTGGTGAGACTGCTCGCATACCTTTTGATGACGGCCCTGTCTTCACGACCGCAGTGAGTGCGAGAGC
GACCTCTGGGTCTGTTGAAGCATACAACTGCATGGTGAACGGCAAGATGTTCTGATCTTGTAAGGGGTGA
TGTAAATGGGCATACTTGAGAGTTGGGACGACCGAGATACCTCAATGGTCTGTCTAACGGTCATAGCTCT
CGCATGCGTTCTCTCGCTGATGGGAGTGCCTGTCGAGATGCTCAAAGACGTCCTCTCGGCGATGGCGCCC
ATTCTGACGGCGATAGTCGGCGCTCTCGCTGGCGTCGCAACAGGCAAGAAGAAAGAGTGAGCTCGCTGAT
GCAGTgaggcggagagaggcgggaggagggtgtggctaagggattaaggttgaggaggtagaggaggtga
gagCAACATGACGCAAGAGTATATTTTCGAGCCTTTCGCAGATATTGGCGAGGTTGTAGGCATTCTCACG
ACTGAAGGCTCGTGGATATACAGAGTCATAACATATGCAGAGCCTTTGCCCCCGTCAGAGGAAGGCATGG
TGAAGGACTTCGGTGCGATCTCAAACGGCGAGACCTTGGAGAATCAGGAGCTTCCGCTCATAAAGATGCG
GAGCAACGAGCTCGGACAGTTCCGCTTTGAGGTTCTCGACCCTATAAAAGTCAAAGTTGCGCAACCACAA
GGAATAACAAGATTTCTGACGAAGAATACTGTCGCTTGGGTGACTCAGCTGACCAAGGAGAGAGACCCGT
CGATGCGACTCACGGAGTTCTTCGTGCATGGAGGTGATGCTCCAGTCTTCACAGTGAAAAATGAGAGTGG
CAAAGACTTAACGAAGTCAAGAGTTCAGTTCTACGGATGGCGATTCATCCTGCAAGATTGGAAGGAGTGG
GCTAACGAGCGGAAGAAGAGGATTGAGGAGGTGTTGGATAAGGTCGAGAGCGAGATCGAGGAAGAAAGAG
GCCCGAGAAGAGAGGCAAAGGTCAGAAGGAAAAGGACGCTCCTACGGCAGCTCAGAGAGGAGCTTGCGAA
GATAGAGCTTGAGCTTGCGTTCGGCGAGCCTCTCAAGGTCAAGAGAGTTGTCGCCACTGGCAGAGGTGGC
AGGTGATGGCTATTGAAGTCGAAGACGCAAGAGGAAGAGCTGAGGTCATAGAGCTGAGAGCCGAGAGCTG
CGTTCTTGATTTATCGTGCAATGTTGCGCCTGACAGCGAAGACGCTACAGAGGCAACGATGCCTTACGAA
GGATGGACTTCGGCAGCGATAATCGCATGGCCAGCAGGATGCAGAAACCGTGTTGGCGTGAGAATCATCG
TTGATGGTGAGCAGCTTTTTCCGAGAAACGCTGGATGGACTGCTCTTGAAGATGCAACAATAGGAGTGAC
TTTGCTCAAGAAGGTGCGAAAAGATAGAATCATAAGAGCGGAGTTCAAGAACAACGACATAGAGAACTCG
CACTGGATTTCCGTTTTAGTGCAGGTTTCAGCGCCCTTCCCTGTGTGGGCGAGACTGCTGTGATTGCTGC
GTTGCGCTGAGTTCTGAGGTTGCTGGTGCTGTTGACACCGTTGGCGTTGTCGGCGCTGTCGGTGTTATGT
GAAAATGCCCATCAGAGGTCGTGGAAGAGGACTTCCAGACTGGAGCCGAGAGGTCAAATATCCGACACTG
CTGCCACCGAAGCAGAAAGAGTGGAGCGTTCTCTTAGAGTTCAAGAAGACTGATGAAACTGATAACAGAA
TCCCCCCGTTCTCGATTGCTTCAACGAAAGTTTACACTGTCGAAGAAGGTTACAGACTGCTTCTGAAGGG
TGCAATGGTCTCAATGACTGATGAGCATAACATGCCGTTGGATGTGTGGTGCAAAGCCTGGCTCGTGATT
ACAACACCAGGCTTCTTGGGCGACAGATATTTCCTGATGACGGATGCGCTCACCTTCGTGCCTTCGCAGG
AGGTCAAAGAAGGGCATTCGCTCTATATCTACTTGCACAATTATTCGGGAGAGTATGTGAGCGCTACTGT
GAGTCTCATAGGGGTGCTTGAGAGCCTGAGAGAAGAGGTGACAACGTAATGAAGTGTGTCGTGCGCATCA
GCCTCAACGGAAAACTCGTCTCTGAGAGGGAGGAAGAGGTCACAGTCTTTAAGTTAGAGGAGTGGGAGAA
AGCGAGAGAAGATATGGAGAAGAAAATCAGCGGAGGCTCGTGAGCGTGGGGTGAGCGCTAATGGATGCGC
TCTTCGCAGCGCTCGGAACTTTCGCAGCGCTTGCGAGCTTTTCGTTGGCGTTAGCGCTCCACCTGTGGCG
CCTCCGCAGAAATGAGATCGCACATATATACAGGCGCTTGGAGAGGGTAGAAGAGCGCTTGGAAGGTGTA
GAACATGACTTAGCGGATGTGCGTGAGAGGGTGGCGAGATTGGAGGAGAGAGTGAGCGATTAATGGCAGA
AATTGAGGTGCTTTTCAGGAGGCAGCAGGGTCTCGGCATGTTTCCTGTCGCAGTGGCGTTTGATAAGAGC
GTTAGCGCCGACGATACGCTTGTCTTGAAGAAAGAGGATTATCCTGACCTTGTGATATATGTGAAAGTTA
GTGATCCCTGTGATGTTGTTTTAGAGGCTGTTTCAGGAGCTCCACGAAAGCCTGATGGCTCTTATGCGAA
GATAAGTGTCAACGAGACAATTATGTCTTTTAGTGCAGCAGGGGAGCAGACAATTAAACTTGGTGAGGTT
TTGACTGAAAGTTGGGCTCTGTATTTCCCGTTCTTGCATCTGAAATTCACGGCTGCAACTACTATGGATT
TTGTCGCATTTCCTACGAGCTTCCCTCCTCCTCTCACCATAAAAAGCGAGAGAGTTGAGCCTGAGAGAGT
TCTGTCTGCTCAGACAATAGATGCTGCATCTGTGGGCGAATTCGTAGTTAAAGGCGAAGGCTACTCTGCT
GTCATCGTGACTGTGCGTGCTACTTACGACGCAAGTGCTACTTCAGGCGTTAGAGTAAGATGGCTTTACT
CGCCCGATAACACAAACTTTGACTCGCCCGAAGACGCTGAGGATGCTGGCAATTACGAAAATCTGACATT
CAGTGCGGGTGCTACGAGACAGAGAACGATTTTAATTCCTCTCTACCAAAAATACACTAAGGTGCAGATT
GTGAATTTGGATAGTTCCTATGCTGTGACTGTGGATGTGTGGAAGACACTGATGCGCTGAGGTGGGTGAA
AAATGCCCTTTGATGTCATCTCATACTCGCTTGCGAAGAGAAAAGCTGAGAAGTTCAAGCAGCTCAGAGA
TACGCCAAACTCATACGCAGGCTACGCCTCGAAATTCGTCATCGTAAACGCCTCAGAAGACGGTTTGACT
TTCGGTGATGTTCCGCCGAGCGGTGGATGGACTCTGAAGGAAGTTTCTTCCGATTACACAGCATCCTCAA
ATGAGTTTATCTTAGCAAACGCATCAGCAAATCCAATAACAATCTCGTTGCCTTCACCGAGTGCAAACGC
AAGGGTTGCTGTCAAGAAAATTGACTCATCAGCGAATGAAGTTGTCGTGGACGCTGGCACTTCTAAGATT
GATGGTGCGACAACATTCACGCTAAAAACGCAGTATGAGGCTTATGAGTTCTACTGCGACGGCACCGAAT
GGTTTATATTGTGAGAGAACATAAGAAAGAGAGAGAAAAGAGGTGATGTGAGGAGAAATGGCATACCATC
CAAAGTGGATGATAAAGCCGACCTACGATGCAAACGAAGACAATCTCGTTGATGACGCTGATAAGGTGGA
CGGCATAGAAGGCACGGAGCTGCTGAAAAGAGACGGTTCGACGCCGATGACTGGCGACTTAGACATGGGC
ACGCACAGTATTAAAAATGCTCCAGATATTAACGGAGAATCTGGCGCAGGTATTTGCATCTATGGCTCTT
CGCTCAGTGCGCAGGCACATCTCTGTATTTATGCGAAAGACCATAGCACGGATCCGAACAAAATACGATT
CGTGACATACGTAGCGGGTGTTGCCAAAGAGCCTTTTGTCATAGAATCAGAAACTGACCATCCGAAATTC
CCAAACGGTCTTGAAACCGATACGATAAGCGAGGCAACTGCAGATGCTGGAGTTACTATCGATGGATGTC
TCATCAAAGATGGAAAAGCAGCAGAGGCGGATAAAGTAGATGGTGCTGATGCAGGCGCTGGCGCAGGCAA
TGTGTTTTTGATTCCTTCAGATATTCAGCATGGCGACATCTTTTTCGTCAACAGCGCTGGCAATCTCACA
AGACTTCCCGCAGGCACAGCAGGTCAGTTCCTCAAGACGCAGGGTCCTGGTGCCGATCCAGTGTGGGCTG
CTCCACCAGCGGGATGGACTATTAAAAATGTAAACGCAAACTACACGGCTGCTGACGGGGAGATCGTGCT
CGTTGACGCAAGTGGGGGCGCAGTCACGATAACGCTTCCAACGCCCTCAGCAAGTGCAAGAGTCAGAGTG
AAGAAGATAGATGCGTCATCAAATGTGGTGACCGTGCAACCATCAGGCTCTGAGACAATTGACGGTGCGA
GCTCGCACACGATTTCACAGCAGTATGAGACCTATGAATACGTTTCAGACGGAACAAACTGGTATGTGTT
CTGAGTGAGAGTGGATATAGGTGAGTGGAATGAGTGAGAAATGGGCTATGTTCCCGACGTAATGCGGAAA
CGGGTATATGACAAAGACGACAATCAAGTAGTCGATCTGGCAGCGCTGCCGACAATACCAAAAACGAAGC
TTGAACACTCAGTCACAGGAACAGGTGCGAATGTTAATGACTTGACATTCAGCAAGAAAATTATTTATCG
CCGCTTCAGATTAGCCGATGACAGATTCACCTTGCATTTCGATGACTTCATGATTGAAAGATTCTACTAT
GCAATAGTTCAGGAAAGCTCGCCGACTATTACAAGAAGCTACAATAATGGAATATTTCGTGCTGATATTA
TTAGCGGTGGCAGCGAATATTATAGAATTCAAAGTCCATATCCGTATCCGGTCTTCGGAGCGATTCTCAA
GATTCCTAATATTTCAGGAGATACAGGATTAGCTCATGTGCAATGTGGTTTAATCACCACAGATAACGCA
AATAGGATAGCCTGTGTCTATGACACAGATGGAAACTTCAAAATAGAAGAGCGAGTAAGCAACACAAACT
ACACACGAGCTTCTGTGACTCTCAGCGCAGCACCTAAGTATATGTTGTTCGTTGTCGCTGGTAAGTGGGC
CATGATTCTGCACTCTTCCGATGGAATAAACTGGGTCTATGGAACAAGAGGCACGCTGGAACAGGATATA
AGAGATGATTCAACAAGAAACGCTCTTTATCCCTACTTTGGCGGGGGAGGCTCAGCGGGATATTACGAAG
TAGATTATGTCAGATTTTTCGTGCCAGTAGGGGTCGGACATCGTGATGTCAAGCCCGTAACCGACATCTA
CGGAAATCCGATATACCTAAACGGAAAATACTACTTTACTGCCACTACACCTGTTGGAACAGGAGATGAC
TCCAAACCGAGAATTGCGAGTTCGTTCCTAAGTGTTTTCTCGTTCAATCCAGTCACTTACGAAATAGAGC
CAGTTGGTGCTATATTTACAAACAGAGGTGGAAAGACCCTCTGCGATCATGCAGGACACTTAGTATATGA
TCCGAGAGATGGGAAATGGATGCTTTTGGTTTCGGGATGGGGTGATTATGACGCTACTTCCTATTGTGAT
ATATACAAAGGGACTACATACGAAAACTTGCTCTATGGAGTGCATGTCCTTCCAGTTACGAAGCTTGACC
TCGGCATAACCACAAGCGCCTACGACCCGAGTTTGGCAATAATAAACGATAAATATTATCTCTCTTGCGC
CGTTACCTCCACAAGAACAGCTCCTTGGGACTTCTACACGCATTTATTTGAATCAACTGATATGACAACG
TGGACGGATAAATCTTCATATACTCCTCAAAGCAACGAGGGAGCAACGCTTTCAAAAGTAGGAGATACGT
GGTATGTGGTGTCGTCGAAGGGGGCAAATACTATGGTGGTCTTGAGTTTTCCAGACCTCACAGAGGTCAG
AACAATATCTGTGGATACAGGGCATGGCAATCCTTGGGGTGGCATCTTTCCTATGCTGAAAAATGGAAAA
ACCAGATATTATCTCATAGTAATGGATGAGCAAACGGCGGTATTAGGTGGCACTGATTTAGGCTCTTACA
CATGGGGTGGATTGCATATATATGAGTCCGATCAAGCCTATGATGGTTATGAGTTTGGTGTTTTAAATTA
TTATTAAGCGCAGAGCCAGAGCCTTCCGTGAGTTTAGGAGTGGAAGAAACCGCATGATGAGAAATGAAAG
AGCTCTTAGCACTCCTCCCTGAGAGCAGAAGAAAGCTCTTGCTGTTCTTATGCGAGCATAGGGATGAGTT
CGGGCTGCGAGCGCTCTCACGCATCTCGCAAGAAGTTCAGTTGGCTCTCAGAGTGTTGCTTCTTCCTTGA
GCATAACTTTAAATACAGGCGTGCGATTACGATTACATCGCTAAGTGGAAGCGTGAGTGGTAGTAGCACT
GGCAATAAATTATTTAAAGGGTTAGGAGGTGATGATATACGTATGACAAGATCACGGGTCGCAAGTCTGT
GGGTTAGAAGAGCGACGTTCGCATACAAGCGAGGGATTACGATCACAGAGCTGAGCGGAAATGATTTGAC
AGACTATCAGGTGCGCATTGATTTGGATGCGACGAACTTCAACTTTGAGCATGCGCAGCCGAACGGTGAA
GATGTGAGGTTTGTAGATGCAGAAGGAAATTTCCTCTCATACTGGATAGAAGAGTGGGATTCTGTAAATA
AGAAAGCGAAAGTATGGGTGAAAGTTCCTTCGATACCGGCAAATGGCTCGACTGAGATTTGGATGTATTA
CGGTAATCCGAGATTAAAGAGTGCAAGCGATGGTGAAGCGACTTTTCTGCTTTTTGATGATTTTTCAGCA
TATACCCTGTCTATTTATGGCTATTATGATAGCGATGAGGTAGTTCCTAAATGCATTAGTCATGGTCATG
ATGCCGTTTATGACTCAGTTTCCAATAAAACCTTCTTTGTGTTCTTAGATAGCGGTGGTAAGCACTTTGT
TTATTATTACGACCACGAGACTGGTGAGGTAAGTGGTTTATATGATACTGGCATAGCTGCTGTCGCTGAT
TTAACTCATGGGCAACCTGCAATCGCAATCGATAACGATGGCTATCTATGGGTGTTCGGAGGTTGTCACG
ACAGTAAATGCAGAGTTGCCGTCTCGAAGAATCCGAGAGACCCGACAGAGTGGGTAGAGAAAACACCGAT
TGGTGAGGGGGAAGGCGACACTTGGGTTATCGGCGGTGTAACTTATCCACAACCCATACCCGTCTCAGAT
GGAATGCTCGTAATTTTCAGACATCACGATTCTTCTGCTTGGTATGATAATTCTATTGCGCAATTTAAGA
GCACGGATAGAGGTGAAACATGGACTAAAACCATCATAGCAAAGCCTTATTCAGCAAAGAACTATCCCTT
CCTTTTCAACAAAATCAACGACAAGATTTACGGGCTTGTTTCGCCACGAAATGTCAATGGCGACAATTAC
TGGCACGGCGTCATGTTCATGATGTCTGATGATGAGGGTCAGACATGGAAGAAAGCTGATGGCACGGTTT
ATACTTTGCCTGTTGATGCGGATCAGGCGGATTGGATAACTACTAATTTGCATTGGAAAGGCTCGAATGT
CCACGTGCTTCCAAACGGAAATCCTGTTGCAATTCTAATTGAAGATTCTTCACCTAAAAAACTTCATTTT
GCTAAATGGAATGGTAGCGCTTGGGAAATTCACACCATTGATGACGACATAGGCACACAATATTTCAGCG
GTTTCTTCGGCCGCATAAAACCAATAACAAACGATAAAATAGAGATTTACGCAACAGTCGATATTAATGG
AACATTGGAGGTTGTTAAATATGTCTCCGAAGATGGTGGCGTAACTTGGACAAAGGAGCAAATTACATCA
AATTCCGCCTATCATAACACCCATCTGACTCCCGTTGATAATCACGACAATCTCGTGTATTGGTGCTATG
GCGGTTCAGCGGAAACCGTTGAAATTAGAACATATCCTATCAATATACCGTCGCCGATACCGCAGGCAGG
TAGGTGGAGCCCTTCAGAGGCAAGAGGTCTCGGAAACACTGACATATCAAACGGCTATTTGAACTTGGAA
GCTCCCGATACGAACGATAATTATGGTGTGTATTCACAAAAATGGTTCTCGCCTATTAACATCGCTTTGC
GTTTTCTGTCAAAGGTGCGCTTAGTTATCTGGACTCAGATAGGCTTTGATAACGAGCCAAAAGCAGGAGG
CAGCGGAGACGACTGGCTCTTCTTCTATTTCAAAGACTCGCCTGAATTTGATAACATAGGAAGGCAAATT
AACGGCTCTCGAAGCGACATCACTCAACCTCTAACGCATGATGAGTGGATAGTGCGAGAAATGCAGTTCA
AGAACGGAAAGGCGAATATTATCGAGGGCGAAAGTGTGTTGCTCTCCGACATAGATGCACCTACTGATGA
CATGCGAGTAATATGTATGTGCGCAGGTGGCAGCGGATGGAGCGCTGGTGTGGATAATGCGAACATAGAT
TGGATTTTGGTTCGCAAATACACAGAGCCAGAGCCTTCCGTGAGCATAGGCGAAGAAGAAAGCGCTTGAG
ATGAAAGAGCTCTTAGCGCTCCTTCCCGAAACAAGAAGAAAGCTCCTGCTGTTCTTATGTGAACACAGAG
ACGAAGATAAGCTGCGAACATTTCGGCAAATCTCCTTACAAACTCAATTAACCTATCCAACGGTGCGCAA
TGCGATGTTCGAGTTCAAGGCGTTCGGCTTCGTCAAAGTCTATGAGGTTGGAAGAGTCTATGTTGTCGTT
CCGACGGAGAAGCTAAAAACTCTCTGCGAGCAAATATAGGGAGATGCGAGAGCTGCTCACGCTCCTTCCT
GAGACGAGAAAGAAGGTTTTGCGGTATCTCTGCAGCTGCAGAAATGATAGCAGACCACGAACAATCCAAC
ACATCTCTAAGGAGGCGAAGCTGTCGTTCCACACGGTGAAGAAGATCGTTCTCGGAGAGCTTGCGCCGAT
GGGGTATGTCAAAGTCTATGAGATCGGAAGAGTCAAAATCATAGTGCCTACGGAGAAGCTGAAAGAGGTG
TGTGGGGTTCTTGAGATGGAGCAAGCTCAGTAACCGTCCAAGATGCTGCGAGCTTGCTTTATGAGCTTAC
GAGCCTCAAACTCAGAGAGCGTTGTCTGTGAGGTTTGTGGAGTCTGTGAGGTGTGTGGCTGCTGTTGTCG
TCTCTTCAGAGGCTGCGATTGTTGTGTGAGACGTTCATCCACTCTCTCTTTCCCCTTCCTCACTCTCTCC
ATCAACCCCACCTCCATAATCAATAAGTGTGACCTGCCCTCTTTGTTGCTCTTCTGATTGTTGAGGTTGG
CGCCGTTCCTGTTGCTCCTGCTGTTGCACTATTCGCTTCTGCACAAACTGGGGTAAGATAATGCGCTCTC
GGAAAGATTTTGGGAACAGTTTCTGATATTTGCTGTAAAGCTCCTCAAACTTTGCATCCAAGATGAATGT
TACACCGTAATCCTCACGACCTCTGCAAATACGCCCGCAAATCTGCACAACTCTGTCCACAAGTTCGGCA
TAATACTTTCTATCTGCCCACTCCTTACCGTAACGCTGCTCTATTGCCTTCCATTCAGGGTCATTTCTAT
CTGTGTATGGGATTTTGAAGATGAACTGATAGTGATACTCGAAGAAATCGTAGCCTACATCAGCAGCAGC
CACGAGCAGAACATCATAATCACTCTCCTTGAACTCTCTGATTGTCTGCTCCATACGACCTCTCTCATGC
ACGAGAACTTTGAAGTGTTGCTCCAAAACCTCCTTCAAGATGAGCATGTGCTGCTTCGTGTTCCCGCAGT
GAACTATGAATTTCTCCTCGTTACCTTCGCTCTCTCTGGTATGTTGCATTAAGGTTAGCAGAGCTTCGGC
AGCTATGCGAATGTTAGCGTTCTGCACAAGTGTTGACTCTCTCGTTGTGAGTTTTACAATTGGAAGATAA
ACAATAGGGGCGTTCTCCTGCGTGCTAACCCTGTACTCAGGCCCAACAAACACAGCATCTCTCACAGGCG
GAGGAGTTGCCGAAGCACCCGCACAACCATAATCTAAGAGGATTTCTGCACAGCTCCCCTCAAGCATCTT
TGCATACACTCTCTTCTCACCACGCCTCGTTCTCTCAAAGACTGCACACAAACCCTCAGTAAACAGACGA
AGCCTACTAAGACGACTCTCTGTGGATATTATCTCTCCTGCGAGTTTTGTGAATTCTTTAGTGCCATATT
CGACACTGTCTATGGCATCTCTCAACTTCCTAAGCTCCTCCTCTAAAAACTTTATCTCTTCAAACAAAGC
TCTCTCTTGAGGTTCTGGCACTTTCTTCTGAGAGCGAAGCCAGATTTCCTCACATAATTGCTTACACACG
ACATCAAACTCGTCAAAGATGATGTGTTTTGCATAGCGTCGCAGATGATAGTAAAGTCCGTGATTTGCGC
AGACAGGCGCAGGCTCATCGCTTTGAAGTCTCTCTATAGCTTCCTTCCAAGCACGCTTATACTCACACAC
GTCTTTAGCCTCGCAGTTGTATGATTTTTTCAAGCAGGGAGCTTTGTCCGCAGTGTCTCCTGTGATTGCG
CACTTATAGGCGCTGCGACCCTTCAGAACAAAAACGCCGTAGCGCTGAATTTGGTCTTGAAGCCCTTTCT
GAGGCTCGATTATAAGCACACCTGGAAGGAGTTTCGCCACTGTTGTGATTATTGCGCTCTTTCCATAGCC
TGTCTCGGCACGCAGGATTGCCTTTCCACCGCAAGAGAGAGCTTTGCGCAAGTCCTCTATGCAGGCGATC
TGCTGAGGTCGCGCCCTTTTGAAGGGGAAGATAAGGCGAACAGACTCTGGGACAATCTCCCACTCTTCCT
CTAAAGGCGTAGCTCTCACACTTCGTCGTCTGAGATAAGCGAGTGTGTATGCTGTCAGCGGATTCTTCAC
TTTGCCCTTGAACTCACATCCTGGGCATAAGTGCTGAGATTCGAGTGTATCGCAGTTGTGCGCAAGATAG
CCTTTGCCACGCTTCTGTGCGACTTTATCCCAGTGCGTTACTTGCCGTCTTGTTTCTTTTTCAGTGGCAT
CCACTTTGACTGTGAGCCATAAGCGGATAAAATCTTCTGCACTGACGCCTAAAGTTCGGAAGAAGAAGAG
AACGAGTGTGTTTGGAACGTGAGGTGGTGATGTGTTATGGACTGATGGATACTCTAAGGCTGAGCGAACG
CATGGTGGAATGTCCTCATAACGAAAGCCTAAAGACTCCAAAATCTCACGAGCTTTTCTTATTCGCTCTt
cgtctgtcgctggtgttgttggcgttgttggtgttgttggtgctgttgctgctgtcgtcgttggcgttgt
cgttgttgctgtcgttgatgttgctgttggtgttgccgctggtgttgctgcCGTCGTAGGTGTTGCCTCA
GCTTCCACCTCTCGCCTCTCACTCACCTCAAGCTTCGCTCTCAGCGCCTCGAAGAATGGAAGAGCTTCAG
ATGCGTTAATAGGTGGAGCTGCAACTTCAACCTCATAACGAGCGCCTGAAGGGTGCATTGACGGTGGGAT
TATAACATGCTCTTCCCACTTCAAGCGGACTTCGCTGTGCTTTCGTCCTTCCGCTGACCACCAGACTCCC
TTGAACTTCTGGATTATTTGTTTGTCTTCCTCAGTCTCGACCTTGAAGTAGAGGTGTAAGCCTCCACCAC
CTGTCCGCACTGTGAATGTTCGTGGGATTTTAATGTCTTCAAGCACTGTCATGTCGTCAATGTCAAGAAC
TGCTAATTTGTCCAAGTATAAGCCTATGTTCAAGCGCCCGAACTTGCGCAAGAGGCGTTGAAAGTCTGAG
GTTGATTTTATGATTGCGGTGCCTTCGCCACCTTGCCACGAGCCTATTGGACGCTTAAAGAGTTGTTCGC
AGGGCTTGTCGGTCTTGAAGAACTCTTGAAGAAGTTTGCACAGCTCCTTGTCGTTTGCTTTACCATAGGG
AACTGCTGTAAGTCTGAAGCCTTTGGATGTGAGTTTTTCTACTTCTTGCACGAAGCGGAGCTCATCATAA
TCGTAGTTGCGAAGGAGGTATGTGCGGAGGCGGGTTAAAGTGTCGTTTTCCATAAAATCACCTCCTTCCT
ATGTTCCAAAAATCAAACTCTCCTGGGAGGCGTAATTCTGCCTCGTAAGGCGTCTCAAAGAGGTATTTGT
AGCGGAAGTAGTTGTCATAGTATGGATTTGATGGCAGAATCACCTTTGGAACTGTGGGTTCCACAGGTAT
GTAGCCGTCAGAAGTTTCCACGAGGAGCCAAGCGTGTTTCGTCCGTGAGCTTCTGTCAAAAGGCGGTTTA
CCGACTGCTATGTAGGTGTGCCAACCCTCTCGCTCAAGATAGCGTTCAAGGTATGCTGCCATCTCCCCGC
ACTCAAATGAGCCTTCTGTGTATGGAATTCTCCAGCGCAGGTTGTTCACTGCGTCAGCTAATTCTTCAAC
GCTGCTACTGTCGTAAGCGGGAATAATAATGGGTCTGACTGTGACAATATGAAGATTAAACGGAAGGTCT
TGGAGAGACTTTAGGGTAGGATAGGTAGGATAGATGGGATAAGATGGTGCGGAATACAATGCTATGCCTA
TGCATATTACGTAAATGATTCCTACTATGACTGCGGTCAGACAAATAATGGCTATGATGTCTGCAATGAT
TTCATCTACACTCTTATCGCTCATTCAAATCACCCCATGTGAGTTGTCTGTGCTTGCGGTTGGTGTGGTC
AGGAGTGGAGTAAAGCTCACGAGCTCTCACAATCCTGACGAAATCTCCGTTGAGGTCGAAGCCTACGGGT
TTGTTGCACTCAGGGCAGAAGAAGATGCTGTGGTCTTTGCGTGCGGAGATTTCTGAGTGGCACCAGGGGC
AGAGCATTTTTAATCACCCTCCCGTCCTACAAACTGCCATGCATATGTCTCTCCTCTAAGCCTCCTGACT
AATCCCTCCCTCTCAAGCTGCGCAAGAACTTGATAACATGCTGAGATAGCGTTTTCTCCAAAAGTCTCCT
CTAAATTGTATCTGATAATTAGTGATGCGATATGGTTTAGTGTAAATGGAAGGTCCGGTCTTCTGTAGTA
TTTCAGTTCGTCAAGCATCACTGCTCGCAAAGCATCCATGCTCGTTATTCTTGGTCTCTCTGGCTCTTCT
AACTCTTGTTCCGCATTTTTCATCTTGCTCAGGACTTTAAGCTCAAAATCCTGAACAGCTCCTGGGAAGT
AATCACTCTCACGAAAGAGCTCATATCTCGTCAGTTCATCGAAGGCATCTCTTCGCCTGAGTGCTATACA
ATATGCCAAGAATGATGAGAACTCTATCAGTGGATAATGGCGTCTAATTGCACCATAGACTTGTTCTGGT
AAGTAGATTGTTAGATGTAATTTCTTATCACCTCTGACATTAAAAGTTATTGGCTTCTCCAAGAGTTCGC
TCATCATAAGTCCTTTCTCTATACCAGATGCACCATAATTCATAATCTCTCTGAAGGAAATTAATTCCAA
CTTCTTCTCTCCGCTCCCAGGCTCGTAGTCATCAGGATTCTGTTCGTTCAACCGAGCCTCTAAGCGTCTG
TGTAATCCATACAAACCTCGCATCAGAAGGTCTGTGACCACATAACGACAGGCAACTCTCCTTCCTCGAA
TCCTCCCTGACTCGTATCTGTTATAACCTCGCACCTGCTTCTGCTCCTCACCCTCTACAAGAAGTCTTTG
TTGGATGGGATGGAGGTCTTCATCTTCTGGTTTTATCACAAAGACTACTGAGTTCTCTCGCACACTATCT
ATGTTCACTCCTTCAGCCTCTAAGCGCTGTAGGTATTCCTCCCAGTCGTAGCCTCTGACGTGCTTTGAGA
CTATTCTATCTATGTCTGACTGCAACCTGAACGCAAGGAACGGGGGCAAAGAGACAGTGGTCTTCTTGTC
ATGCAACAGCGAGAATTTATATACAGTTCCCTCTTCTATATACTCATCGAGGACTACGGAGGGGACGTAA
AGCTTCGTCATTTTTTATCACCATCCACGAGGCGGACTACAATCTCCGTCTCCGACCTTTTCTCAATTTC
AACAGTCTTACCCATCCAAGAGCGAAGCTCTACAGGCAGCGTAATCACAGGATACTCCTTACCCCTTCTC
TTCATACCCCTCACTACCTTGCGACCTGTCCACTTGATGCGGCCATCTTCAAAGACCAGAATCGCTCGCT
CCCGCATCCCTACCATCACCTCACCATAACATATGACCGTCGTCTTATAAATATTTACCCCCCACGCCCT
GTATATGTAGGATTGGCATCCAGGCATACGGGTCGTATGCCAATATGCCGATATGCCTATATGCGTAAAT
ACCAAAGCAGAGCTCTCCAATAACTAAAAGGAGAAATATCAGCCCTATTTAGACAAACCTAATTTTAACA
CTCTTTCTTCGCTCTTTCACACCACTCAGTCAGGGAGTCAGTCGAAGCAGTCAGAGCTCAGTCAGAAGTC
TGAGCCAAAGCCAGTCCTgtgcgagtgcgtgctgagagagggcagaggcgtgagcgagcgtgagtgaggt
gggtgaggtgggcgagggagagtggcTTAACTCTTTTTCTTTCTTTGTAGGAGGACTATCACTCCATCTA
CACCTACAAGAATCTTTCTGCCTTTGAATGTGGGATACTCAAAAGCTACTAAGCTTCCTGGATATGTAAA
AGGCATCTCCCTTTCTTCAAAGATAACCTCATCATCCTCATCCTCTCTTTCTAATATTGTGGTAACCTCT
TCCTCTAACTCTCTCATGTTTTCTGCCGCTCTCTCAAAACACTCTATAACTTCTTTTATCAATTTCTTTC
TTCTGCTTCTTCCCTCTTTAATCACAACTTTCTCTACTCCTCCTTTTAATTTCTCTCTAATCATGTTACT
TCCTTCTCCTTATCCCTTTACGACTCTCTATCTTAACAGGTCTCTTACAGTTCGGGCATGTCGCATAATA
AGTCATCCTCCCTTTGTAGTCCCACTCGTATCCGCATTTAGGGCATTTCAACTTCATTTCTCCACCACTC
TGTAATCCTTTGTCAGCTTATACTTCTTCACGATACTTTCAATAAAGTCTCTGTCATATATTCTGCTATC
AATTAAAATATGGAAGAGTGCAACTCGCACAGCATCCTCGCCCCATATTGCCTCAAAAAACTTGAGACTT
TCTATTAGCGCCTCTGAGTGGCTTACAGTTCTATGACCTGCTCCGAGAATCTTGACAGGTGCATCCATGT
ATTTATGAACCCAGGGATAGCTCTTCCCTAAGAAAAGCAAATCTGCGATCACATGctctttgaatctcac
tttctctcactttctctcacactcgcatcactctttcactttctcctcaAAGAAGAAGAGACTTCCATAG
CTTTCCTCAAAAGCTCAACAGGAATCTCTTTCGCTTCTTCGAGCATATCACTGAACATATCTATGTGTCG
TGTCACCTGCGACTGTATTTTTTCCATCGCCGTCTTTTTTATAGCCTCATCATCGCTTGTGAGATAATCC
CTCAGTCTGTCAAGCGGATTGAAGTTAGCCCATGCTTTCAACGCTTCCTCCACAAGCGAATCTATTGCAA
GCTTCGCCTCTATGATCTGAGCGTATTCTTCTCTCATCGTCTTAActccaccctccttaactccacctcc
tttacccccactcctctcagctccacccctctcAGCGAGATGTGTTTTAACCTCGCCAATCTTACTTTCC
TCTTCCGCCATAGGTCGGGCATCAcctccttcaactcttcctcttcttcaccctcttccttcctctcttc
tccctcccacctcttccccctctttctGTCCATCACCCTCATAGTAGTTGTAGTAGTATGTAGTTAAAAA
TGTTGTGGGTGTGTAAGTAGAGAAGCGTAAAACTCTCAGCAAACCTTCGCTCAGGAACTCTTCTTCTTTT
CTATTCTTATTGAGCGATAATACCCGTTCGGAAAAGTGATTGATTTTGCTTCAACCCTCGCATCAGGATG
TTCTCTCGCAAACCTCTCAACCGCTGCTTGAAACTCTTCTTCGCTCCCACCGAAAGGAATTATCGTAGTA
GAAGGCAGCGCAAGCTCTCTGCTCTCGCTCGCTTTCTTCAGCTCTTCCATTCGCTTCTCCCAAGCCTTTC
GCCTCGCCTCGTAATACTCCTCACGAGCCTTCCGCAGCTTCTCTCTCGCCTTCTTCACTTCTTCATCCTC
GCCGCCGAACCAGAACCAGTCAAAGAAATCGTCAAAGAGGTCGTCAAAGAGGCTCACGCACCCCCACCTC
CTTATTAAAATATTAGCAGGTCAGAAATAAGCCACGACGCATCAGAAATTGACGAAGCGCCTCGGCAGAC
TCATAAGCAAGCGAACGACCTAAAGGAGTGAGCATCTCATCGCAACTTAATTGCAAAAACATCCTATATT
GTGTTAAAACAAACTCAATTAGAGGGCAACTTCTGCGCAACAACCTCTCACAATTCACACAGCTCTGCGA
CTCGCAGAGTTCATCGCACATCTTTTTATCTTATTTCGCTGAATTTTTAAGGATGGAGCAAGAGCAAAGA
CAAGAGCAAGAGCGCAGCAAAGAGTGGGAGTATATCAGCAAGAAGGAGTTCAACAACGAAACAAAAGATT
TCAAGCGAGTTCTATGCAATTACATCCGCTGGGACTTCCATCTGAAAGAAGATGGAAGACGCTACTTCAT
CCTATCGCTCGCAGACTCAAGGACGAAAACAATAGCACAGATTGTCTTGAACGAGGAAATAGCGACAGAG
CTCCGCAACGCAATTGACAAACTTCTCACAGGTCAAATAGAGgaagaaaagaaagaaaaagaagaagaTA
TTATGTTTGCTTGATGCTACTTTGAGGTTTATTCCTTAACTCACAGCGTCTCAACGTAAATTGTGACCAC
AGTGTCTGTGAGTGTGTGGACACCAAGCTCTTGACCTCCAAGCAGATCAGCCCTTTCATCAAATACATCA
GCGTAAACATTGACTTCGATGTTCGCCGGAACTTCAATAACTGCGATACCATCATCGTTGGTCACTCCTT
CAGCAACCCATTCGAGCGTCGCAGCGTTTTCAACGCTTATGGTGACATTTGAAACGCCCCGACCGTAAGG
ATAGTCATAGACGAAAACTGTGATTGTTCTTTTCTCCACCTCTTCACTCTCAAGCGTCATGTATGTGTAT
AGAATTCTCGAAACGTAGTCTTTCTTCGGGATGAGCAGTCCGAACTCCTCTCTTGAACACTTTCCTTTCT
GCCAATAGATGTCAACATGCCTGCCGACAGCAGAATCATTGAGAACGACTTGGTAATAACCGTTTGCATC
GGTCACACCCTCGCCGTATAGTTCTGCCGTGATGCTATCGACAACTTTCACATAAGCACCGCTCACAGGC
TGTCTGTTTTGATCATAGACATACCCACGAATGACCGGCGAAGGCTCTGACGCAAGCGCAAGCGCAAGCG
CAGGCAGCACGATCAGTGCGAGCGCCAACAGCACAAGACCCTTCCTCACACACATCACCTCCCATTATAA
ATTTAGAGGGAGAAGAAAAAATCTGTGTGTTGGTCGCAGCTTTTGTAGTGAAGGTTGTGCTGAAGCTGTT
GCTCCGCTCAGATAAGAGGCACAGTGAGTGTGGGCGAGTCACTCAACTTCCTTAACAGCACTGAATTTAT
CTTTCCTTATCGGTCCTACTCCTGAACGGAGCATTACTTCTACCACATATTGAACAAAAGCGGATTCACT
CAGAATATTCTTGCCAGTCCAGTCCACAGACAGCACAATTCCAAGCTCTTTTGGACGAACTTCCTCTATG
AGACGGAGCCAAGTCTCAAAAGCCTCTTTATCATTCTGATTTAGAACTACTTCAACGATGAAACCGTAGT
CTTCATCGTAATTCAGGCGGACATCTCTCACATTATTCTGTGAAATT

>GBM151
CGACTGTCGCTCTCTGTTCTCGCTTGAATATCTCGCAGCGATGGCTAAGGGCATCTCCTCGGAAACGCTC
ACGCTCTTCATAGGCACGGACTACCCGCTGAAAATGGAGTTTGAGATTGCTGATGGCAACGGAAAGGTCA
TCTACTTGCTCGCTCCTCGCATAGAGGCCGGGTGAGGAGGAAGCGGTGATTAAAATGCTCCCGCCTCTCA
GAATATTTCTCAGAATATTTCGTAAGAGGAAGAAGAGGGAGAGCAGAGAGCTCATCGTGCTAACAGCAAA
AGATGTCGAACAGATGCTCATACGCAGAACATACCTTCTTATTGATGATGCAGGGGTAAGCAAAGAGAGC
TTAGAGAAAGGTCTTATGGATTTGTTTGTTTTCCTCTTCGCTAAGGACGCAGTGCTCGTGATAGATGCCT
CTCCTGTGAGAAAGGAGATGATGGCGTGCGCATGATTGAAATAGACTTGAAAGAGCTGATGCCCGGATGC
TGCATCGTTGGTTCGGTAGGCGACGTGAGAGTTGCGGTGGCGATGGGTGATGACGGCAAGCTGAGAATAT
TCAGAGTCGTTGAGCGAGGAGTCAAGTAGGATAGTATAGGGGTGGTGTGAGGTGGTGCTTGTTCTGCCAG
GAAAATATTTAAAACTCTTGATTTGGGACAACAACTTCAGCATACAACAGAGGAAAGAAGGTAAAGTTGT
AGACGAGCTCAAGGAGCTAATTCAGCTCGCTCAACAGGCAGTCGAAAGGTTGGAAAGAGCTGAAAAGCTG
GAGAGAAGTAGAAATGCCTGAGTTAGACTTGGAGAAACTGGCTGACGAAATAATAAGAGTGGAGTATCCC
ACTTACGAGCAGGCGATTCCGGGATTAAGAGAGGCAATCATCAGGAAGAAGTGGCAGATAAAGCGTGTTC
TGGAACGATACATCAAGCAAACGACGGTAGCGGAAGCGGAGGAGGCAAAGAAAAAGAGGGTTCTGGAGGG
TTGCCTTTGCATCCCTTACTCATGCGAGGGATTGCTTCTGCTCGACGAGAACTCAGCTAAAGAATACCGT
GAGCTTCGCAAGAAGCTTCGCAGCAAAACCCTCACAGAAGAGGAGAAGGATGAGTGTGATAGAAGGCTGT
GGGAAATAGAGCGGAAAGGACAGTGGATTGATTCGGCTCTCTGCGATTTGGAAGGGAAGAAAGTGCGAAT
AACTGTTGAAGTAGTAGAGGATGAGAAATGATAGAGAGCGAGGCGCTTAAGGAAATAGCTGAGAGAATAG
AAAAAGGCAAAGAAAGGCGCTCACGCATCGTCCAAGAACTCTTCAAACTCTATGACAGAGTGCAAGAGCT
TGAGAGAGAGTTAGAAGATGAAATCGTTGAACTGCTCAAACGCTTGGACAGGGACGATTACTACCTCATT
CAGTTCGTAGGCACAACGCTGGAAGAAGATGGCTTAGAATGGTGGACAAGCAGAGGGAAAGAGGTCTGCG
TGAGAGTGGATGGCTCTATTGAGGTGCGAGATAGAAAGGGAAAAACCATTCTGAGGGTGTGAGAGGATGA
CTTCTTGCGAAGAAGTCATAGAGGAGCTGCGAGCAAAACTGCTTAAAGGCGAACCCTTCAACAAAACAGA
CGAGCATAACTTCAAGGAACTCTGCGAGCTTACAGGCTGGACAGAAGAAGATGTCAGAAATGCTCTCGTA
AGCAACAAAACACCATCCTTTCACAAATACTTCACAGAGGCTCAAAGGTTAGAGGAAGGGCTCAAGAAAG
AAGAGGCTGCGAGAAAACTCTGGGGTGCTGTGACTGCACTGCTCTGCAAAGACATAAAGGAGGTTTGCGT
TTTAGAGGCTGTGAGCGTTGAGCCTTTGGTGACACATGCGAAAACCTTATACTGCTACGCTGATACGCTT
CCAACAGAAGGCTTCAGGCGTCGCTGGGAGAAATGTATAAAACTTTTCAACGAGCTCGTTGAGAAAAAAG
GAGGTTTGGTCGAGGAGAAAAGAGCCGAAAGAAGACGAAAATTAAAGGAGATATACAAACACTACTGGAG
AGCGAGAGATTTGCTCGAAGAGATTGAGATGGAAATTGAAGAGCTTGTAAAAGAGAATGACAAAGATGAC
TTCATACGCTACTCTGAAGACGACTTCGCACCGCTCCGCTTTCACCGACAAGAGCTTGAGCTTGAATACG
AAACGGACAAAGGCTACTATGTGATTGTAGATAAGAACGGCGGCATTTATCTGTGTAAAGAGGATGGAAG
GGTTATTGCTGAGAGGTGAATACTAGTAGATAAAGCAGATGAGTTGATTATAAGGATACGCAAGAAGGAA
GACTGACATAGGAGGTGATAGGGATGGTAAATGCCTGCGAGTGTCGTTGGACAAGAGAGCAGGCGAAGGT
ATTGCTCGCATTCTTGTTCGCAGAGAAAGCGAGACATGAGAAAGACATCCACGAAATTGAGCACTGCATT
GAGCGAATACGCATCCACTACAATCTGCGTGAGGAGGAAATAGAGGATGCCAAATACTTCTCCCATCTTT
TCGCACAGTATTAGACTTCTTCCGCCTGCGTCTCGTCGTGAGTTTGCGATTTCGCCTTTGCTTTTGCTTT
TTTATGAATGACAGAGTGCCCGCCTGCACGGCGGTAGAGTGCCTTCGTTTATATATAGACCTATAGGGGG
AAGCTTTAAATAACCTTTATTTCCTTTGGGctctctctatctctatctctatctctatctctatctctat
TGTATGTAATAAAAAGATACATATATATTTACATCGGAAAAACATAAGAGGGTAGTGAAAGAGAAGGGTA
TTATATCTATCTCTATCTCTTTCATATATAAAGCTTACTCTTACTTTTCGCTGTGTCTGCGTTTCTGCGG
ATTCGTGGTCTCTGCGAGAGGTCGTAGCCATCATTCATTTCAGGACATATATATTTAAATAATGAATACA
TATGGATGAATGGAAATGAGAGGTCGTCGTGTGTTCTTGGAGAGTCCGAAGCATGTGGATGTCGTATTGG
AGGAGAGGCAGTTGCGGGAGATAGCGATGGTCGCTGCGAACAGGAGCGAGTTCATAAGGGATGCGATTGA
TTTGGCGTTGGGGCATAAGGACTTCGCAGAGGGTCAGAAGCTTCGGGAGGAGAATGAGAGGCTGCGTCGT
GAGATGGAAGAATTGCGTCGTGAGAACGAGGAACTGCATCGTCAGATAGAGGAGGCGAAGAAGTTAATAG
AGGTGTTGAAAGGGGAGCGGAAGGCGCAGGGATTAGATGCAAAGCGTTATCAGACATCGTTTGGGTGGCT
CACCGCAGAGGAAATAAAGCAGTTGTATGAGAAGAAGAAGCCAGTGAAACCGCTTGAATGGCTCTCTTCG
GTCTTATATAATGATGCGGTTGCGATTCAGGAAGTAGCGCCGCTTTTAGGCATTCAAGATGCATCGTCCT
CTGTTGTGTCTTCGCCTGCGAAGTCTGCGGATGTTGCGGATGCGGATGCGGTTCGTGAGACTACGGAGAA
TGCAGAGGAGCGAGAGCGAATAGAGCGGATGTTGAAGGCTCGTGATTTGCGAAGGCGTCGTCGCTATGAA
GAGTGGGATTTCAAGCGACTTGCGGAGGATTTAGGTCTTACGGAGGAAGAAGCCCGTCGGATAGTAGCGG
AGAAGTTCTCGGAAGCAGAGGGCGAAGCTGAAGATGAAGCTCGTGAGATGATAAAGCGAGCGAGGAGCAT
CGTGGAAGGCTATTAAAAATGCAATCATATCTCATAGATGCTTTAGAGGAAAAGTGCAACGAAGCGAAGA
AAGTGCTGCAACGCCTCAATGCCAAAGATGTCTGGCTCTCTTTCTCTGGAGGCAAGGACAGCGCAGTTCT
CTTGGATTTAGCGTCAAAAGTGTTTGATAGATTCAAAGTTGTGTATGCGACGATACCTGCGAATATGCAT
CCAGAGTGCGACGAGTATGTTCTTGAGGTTACGCAACGCTATAACTGCGAACTCTTTATCGTGAGGAGGG
ATGACACTGATTTCTGGACGCTCTTTCAGAGGTATGGCTATCCATGTCGCAACAGATGGTGCTTGGGTCA
ATTCAAGGATGTGCCGATTGCGAAAGTCACGAAGGGTTGTGGTGTTGGTCTCATAGGAGTGCGTCGTTAT
GAGAGTGTGAAGAGGCGTCATCGCTACAACAGTTTCATCTTCACGCCGACAAAAACAAATGGATACAAGT
GGGTTCGCATAGTGGTAGCACCACTCTTAAATTGGACTTCAACAGACATAGAATCCTACATCCGAAGAGA
AAGAGTGCCTGTGAACCCGCTCTATGAGCGTGTCGGATGGTCGTGCAACTGTGTTTTCTGTCCTTTTCTC
TCCGCAGATAAAATCAGGCGTTTCCTCTCATCAGAACTCGTTGCGGAGTTCAGAGAGATGTGGCTTCACA
CTCATAGAAATCTGAAACAGAGAGGATGCGAAGCGGTGTGGAAAAAGTGGGATAAAATAGAAAAGAGGGC
GAGGAGCATCATAGAAGGCTACTGAGATGCAGTCTTATCTCATCAAGAGATGCTGAAGAAGGGTTACCTT
ACCTCTCTACCTCTTTTGGCTTTTATACGGACAGGACGAAGGAGGGGGAAGGCCGCGTTCTGCTGATGCG
AGTGCGTAGGCAATAGGGGTTATTACTTCTGCTGATAACGGGCGTGTCTGTGGAAAGCTTCTTATAATAT
CACCGTCAAAGTATTCTACTTCGCAGCACCCGTCGAAGATGTCATCATTACTCCGCATCTTGTCTCACCT
CTCTATCTCCGCATCACCTAATATTAGGTGAAACTCCCTGTCTTTTATGCGGACAGGTCGTGAGAAGTCG
TAGAGGGCAGCGATTTCTTCCGCCGATAATGCGATAGCGAAGGCGACAGGGTTTATTACTTCCCCGTCAA
AGTATCGAACTTCATCATTGCACCCGTCGAACTCCAATTCCGATTGCGACCTTCTCTCCCCACTCATTTC
TTCTCTCATTCTCACTCAATTATTTAAATTTTTTCTCTTGTGCAAGGCTTGTGTTCGTCGTGTCTGCAAT
AGTGCAAGTAGAAGGTAGCGTCCTTGTAATCTTTCATTAGTCTTTCTTTCTTGCGAGTGCTTCTTCCTTG
CTTTCAACGATTTCGCTATGAATGATTGTCTCTACGATTTCGCCAGTCTCTTCGTCCTGCGATTTTCCGA
AGACTTCAAGAATGAGTTTCATTTCTCCTCATCAAACGCCGTAGAAGACACGAGTGAGCTCATAGAGTCT
GCGGATTTCTTCAGCGCTCAAAGCCCTGCCGTAGATGCAGACTTCGTCGATGGTGCCGTTGAAATGATGA
TGAAGAGTACCGAGGCGCCCTCCAATTGTTACAGATGCTGAACTGACGGTAGGTGTTTTTGAGAAAGATT
GCCCTCCAACTTTGTCTACACCGTTAACAAAGCAATATACTTTTGAATCACTCATACTTCTTACAATAGC
AAAATGAGTCCACTTACCCACTTGCAACGAATTTGATAATGATATGTTGGACAAGAATTCGAATTCTCCG
TCACCGTGATAAAATGTAATTCGTCCATCAGGTTCACTTACTACCTCAAATTCATGATTATTTATTTTAG
AGATAATTGTGCTCCAAGTTGACAAATCATTTGGTTTCACCCATGCCTCAATTGTAATGTCACCAGTAAT
TCTCAAACTCTCCGAATCCTGCACTTCCACATAATCCTCCACCCCAGCAAAGCTCAGCACTGATTTGCCC
GAAGGGAGAGTTTGCCATACCGCTCCGATGATTGTGCCGTGATTGCCGAAATTGCTTCTGTCGTATACTT
CTGTGTCTGTGTCGTTCGTTCCCGCTCTTAAATTTCTCGTCATGGGAAGCCAAAGCACGCAGTTATCGTA
TAAGCCTTCTTTGAGCATGAAACACAGCACACGCAGATATGATGCTTCATCGCCGTTCAGCTCCGCATAA
TTCGTCAGAAGCTCTATCTCCTCGTCTGTAAGCGTTATACATGCGTTCGCAGCCTTGTTTATGTTCTCAT
GCGCAGCCATGTATTCAACCACCTTCGCCGCCTTTCTCTTGGTTAGCATTCTTAAATCTACTTCTCCTCT
ATCGTATAAATGAGATATGTGTGCGTTTTCAACAGCATTCCAGTTCCACTTTATTTTGCCAGTTCTCGCA
TCTATGAATCGCATTTCGCTCACCTCCGTTATGGCACAGCACTCACCATTAATCTGAACCTTGTCTGAGC
TGTTGCACCGTTCTCATATATAATCTTTACGAAATCTCCACCGATAGCGACGGCATCTTTTGCTGGTGTT
CCTCCCGTGATTGAGATTGTGTCCTCGTAATCAACTTCTTCGCCGTCAATGCTGTGCTGAATTTTGAGCG
TTCCATCGGTATCTGTATTCACTAAATACACCAAACTGCTTTTCGTGCTTACATCCACCCATTCGCTCTC
GTAGCTCTCATTCGCACCGAGAGGTCTCGTTGTCTTCGCAACAACAGCTTTGAGCGTTGCCTGCATGTCT
ATAGGGAGCAGTATGTCTGAGCCCTCAATCGTTATTCGCCTAGGCACCCGAGAGCCGAGCATTTCCTTCT
TTTCTTTTGTTTTCCCTTATATATTTTTATCACTATGGGCGAACTGCGAGAGCACATGCGACAGATAAGA
GCGAGGAGCATCTTGGAAGGCTACTGACATCGCAACACACTATCATGAAATCAATCTCAGCTTGATTAGC
ATCCTGTGCATGTTTATAACGATGAATTTGCCAATTTTGTATCTTAGCTCACTCAATTAACCTACTTAGC
ACGAACTACACCCTAGCTTCTTTCCCAGCTTATGTTAAATCAACGTGGTGCCACGCCCCGTTAGCACAGA
TGTATAATCTTTTTCCTGGGTTTGTAGGGTTTGTGTCAATTGCTATAATCATAAGCCCTTCTTTACCGGT
CGGCGGAGTGTAGTTTGCGAAGTTACCACCGTAGTCACCAACATCGACTTTTGTGATAAGACCCAACACA
GCTTGAAAGTGGTCTCCTGTCTTTAGGAGATCGGTGCCAGCACGATATAATTCTACGTCTGACGGGTTAA
CGCCATCAGACCATATAATTCTTCCGCCAGATAAAACGGCGATACGAGGATACGTTTCACTAAGAACTTT
TGTTGCGAAAGCCCATCCTTGCAGCTGTCCTGTGTTTTCAGGCTGCACGAGGAAGTATGGTGGATTCTCC
TCACTAGTCCCGACAGTTCTCAAATATATTCCACCGTATTCTAAATATCTACTTTCGCCCAGTCTTTGAA
GAATATAAGGTTGTAGTATCCTGGCGCTACACTGATCAATTATGAGATTTTTATATCCTTCGTCAGAGAC
ATAAGCAGGGGAATGAAAAGAACCTATTAGCAAAGTATATCTACTATCAGCATCTAAATCTACGGCAAGC
GCTCCCGAGGGCGCGACATGCATATCCCAAACCTTACCTTCAAAGTAGTTCATCTGCCCTTGAACCCTAA
TTACCTTACTAGTATTAGAACCAGCCTGATATCTGAAATTCGTGAAAATGTTGCTATTGCAAGCTGACTC
ATATATGGCAAGAGATGTGTTTCTTTCAAGATAGAACATATATTTGCTGTGTGTATCTGTAATATTGTCG
AAGACATTACCGTTTATAAATGCAGTTGCCGTTGTGTTCGTTACCTGTATATGAGCGACATATTCAAATC
GCTCAGTCATAATGTCGCTAATAGTAATCCATACTATATATTCTCCAGAGTTCTCACACAACAGATGGAA
CACTTTTCCTGTTGCTTTATCGTTTATACATCTAACTTTTTCTATATATGTGCTATGACCAGTAACGCCA
AACTCCTGTTCACCATGTAGCTTAAATATGGTTTTAGTGAAAGTTATTCCTGTAACATCTATAACACCGC
CGAAAACCTTTGCGTCTCTCTCGATGTAGAAAACATCAACATCCGCTATTGGTTTAATTGTTGCTTCAGT
TAAATCGAGTGTTACTCCGCCCTTTACATATACCGTCTGGTCGACGTTAAATTCTCCTTTGCAACTAACT
TTGCCTTTTACCGTTTGAGCATAATCAATCGCGCTCTGAATCACACTCGCATCATCCACCCCACTCTCTC
CTGACGCTATTGTTTTACCATTAGCGTCTTCAGCCCACTCTGTCGAACCATCTTTGCAGACAATCGCTGA
GTATGGAGGGGATGGTTTTCCTATTGCCTTTCTTGCCAAACTGTAGCTTATCGGGTCAAACATTTCACAT
GCACCTCACACAGTCAAATCCCATCTCTCGTGAGGGCGAAGAGCGGTTGTATCCTCTTTGCGATGCGTCG
CAGTAGAATCAAATCTCTCGCCTTTTCTTGCGATTTCTGCGACTGAACAGCCGTTTGAGAGCGTCTTTAC
TTCTCTCATACTCATGCCATCTCATACACGAACTCAATCACCGCATAGGTCAAATCAGTTGTTGCACCCG
CCGTCGCCGAAGCGGTTGTGACAGCAACTTCCACATAAACCAATTCGCCATCGCTGAATGAAGTGCCTTC
TGCCTCTTCATCGCTTCCAGTGTTTCCCGACACGGATGCGATTGTTCCCGTTGTTGTTCCGACAACTCTG
ACTTCTGTGACTGAATCCGTGTGCGAAGCAGTCCACGAAGCTCGCAGTCTTATCTTCTTCAAATAGCGAG
CATCTACTTTTGTTCTCACAACTGATGTGAATTTCACACCTGTTGAATCTGCTGCCAAGCCCGTCTGATT
TATGCAGTCTTGAGGTGCAACGGGAACAGTATAGCCTACGACAGTGTTCTTCTTCAGTCTGAACAAATCA
ACAGCATTAACGGCATCTTTGATTCTGAAATCATCGTTTGTAGCGTCATACCTTGCAGTGAAGTCTTTGT
CCGCTCCGAACGGCAGCTCTAAGTCATCGTTGAGGTTTCCTATTACTCTTATCACACCATTCCTTCCAAT
CTCTAAGACATCAACATCATTCACTTCATCGCTTATCACTATTGTGTCGTTTGTGCTGTCATATCGCAAC
GCATACTTGTTCGTTCTGCCGAAATTGATTTTTAAATCGTCATCAACATCCGCAATTGTCGTTATGCACT
TCGCTGACAGATTTATCTTCAGCACTTCTTCCCATGCTGCCGTTTCTGTGTTGTAGCGTTCAAAAATGAT
TTCGGATGTGGCATCATCGTAAGAGATTCTTGCGGAATTGTCCCCCCTTCTCACCAAAACCCTTTTCGCC
ATTTTTCACGACCTCCTTAAACACGCTCTTCCAGCCTCGCCACCCTTTCACGCAGCTCCGTCAAATCTTC
CTCAATATTTTCTATGCGTCTCTCTATTTGTTCCATGCGTCTATATAAATGTGCGATTTCGTTCCTGCGA
AGTCGCCAGAGCCAGATTGTGAGGGAGAGTGTGAACGACGCAAGCGCTGCGAAGCTTCCGAGTGTTGCGA
GCAGCACATCCATTCCTAATCACCATTCTTACCACACGATTATTTCGCCCGTGTCCTCTACAACGACTTC
GCCGTCATCATAAACAATCAAATCGCCGAAGATGCGAGCAACGCCAGCGACGATGAACGAATTTTCAGCG
TGGACATCGTCGTAATTCCGCTCTTCGCCTGAATTGACTATGTAAGGCTTATCTTTTATCCGTAAGGTGC
GAGGCTCGTTGAAGGTTTCTCGCAGAAGAAAGCGGAGCTCATCAGGCGTCATTCTTTTCTCCTCACCTCC
TCACGCCCTCACTCCGCCCCTTCTTTCTCTTCGTTCTCACGCATCATCTCGTCTATTATCGCAAGCAGCT
CTTCGGTGTATTGCAGGAAGTAGATGTACCACGACACAACGATGTCTTCTGAAGTGGGATTCAGCACGCT
CACCGATATGCTTTCTGTGAACGGATACGGCGGGTCGGGGTATAATCCGCCCATGTAGATTTTGTAATCG
GGGTCGTATCTGATGATGCGGAAATTACGACGCTCTTCCTTGCCCAAGCCCATCTGCCACAGCACTTTCG
GCACGACCTCAGTGGTGATTGTGTCTATCGTGAAGCGGATGACCATTTCATCAGAGGTTGTTTTCAGCGT
CGCATCCAAGAGGAGCCCTCTGACATCTTCGTATCTCACGAGTTCAACGAGCTCGCCAGCGCCTACCGTG
ACATCATCCTTTCTGTCGAGAATCCAATCAAACAGCTTCGGAAATGCGGGGAGAAACTGCGAAATCGCAA
CAAGCTTCTCCGCCTTCATAGTCATACGATTCCCGCTCTGACACGCATCCAGAGCTCTTCGTCATGCGCC
CTTGTGAGCCTTCCTAAGAGCATTCGCAGATAGTCGGTGAGTTTCGCCCTCTCGTAAGTGAATCTCCACT
CTGCCGTCGCAGACGGCGCATATGTCAAACGCAGTTCGTCCTCCGCAATCACATATAGTTCAACATCTGA
TGCGTCGCATGCTCGTCCATCCAAAGTGCATATATCCTTTCCGTCAACGGTTATCTGCAGCATCGCATCT
GTTGGAATCTGCACGCTCCGCAGGATTATAACCTCGTCGGAGAGTGGGAAAATTGACACAGGCGCAGTGG
AAGAATCGCTTCTCGCCACTGTCGCCCTTTTCTTTGTCTTTGTTATTCGCTTCACGAAGACATCAAACGG
CAGAGGCAGTGTTCCTTGCTCTATGCTCTCCTCCACATTCATCGTCTCTGCAATCTCTCGCTCTTCGTCG
GTGAGCGTCATGTCGAAGAGCATTTTATGTGCAACGGTCGGCTTCTGCCATACCTGCGAGCAGAGAAGCG
TGTAATTCGTCACTGATGCGGACGCAACCGCCTTTATCTCAAAAAGGGAAAAAGCGTAAAGGTAGAAATC
GTTGCCCAAGTTTGTCGTCAGCGTCTCTTCTTTCCACACATCTGCTTGAATTCTGAGCGACACATTTGCG
TTCTCCGCTGCAACGATTTTATCAACGATGAGCAGCTTGTCCTGCAGCTCTTTCTTCAGCGAAATCAGCG
AACTAATCCCAGCACTCAGATTCTTCACTACCGTTTCTGCGAGTTTCACGGGATAGTTTGAGATGGCTGA
AACTACGACGCTCATTCTACCGCCACTTTTTCACCCACGACCTCCACTTGCAACACGAGTATATCATTTA
CGGTCATTCCCGTGTCCAAATACAGCTTGAACTTGTTCGTCGCCGTGAGTTGTATCTCGCCGTTTGCGTC
GGGAGTGTCTGAAACCACTGTTAGTGCGGTCCTTGAGGAAGATGACGCAACGAACAGGTCTCCCGCTATG
ATGGATGCGAGTGGTGGTGCGTTTGAGAGCGTGACTTCCGTCGCCTCTCCGTTATTTGTCGTTTTACCCA
TGATGACAAGCGTCCTCATCTTTCCGCTCACCCCCTCCTTTTCTCGCTCCTTCTCCCGACTCACAACGAC
ACATGGATGCCCTGAATCGCCACGACGATGCTATCTGCGGAGATTGAAGTCCCGTCGTCCTGCACGAACA
CTCTACCCTTCTCGTCATGAATCAGGAAGCCCCAGTTCAGGCGTGGCACCGCATAGAATATCGGCATGTC
CTGCGGGAACAGCGGGTAGCCATGTCCAAAGTGCAACGGATGCGCAACGGGATAATCCACTCTGAATCCC
TCATTGGCAGGGTATTTCACCGTTCCTATCTTGATGCCTGCGTATTTCAGATGCTCAACGCTTCTCACGC
CAAGCGACTGAATGAACACTGCCTCGCTGGCGTCTAAATCAAAGAAGAGGTTTTCTTCAGGCGTCTCAAC
CTCGTCCCCCTTGTGTGAGAACTCATACTCTCTGTTTGCAGTCGTTGCGGAGGCGTTGTAGGCGAACCTC
ACGAGTGGAAAGACAACCGGCTTCGCTTGCCTCACGCCACCGACCATCTCGTCCCAGTGCTCTATTGAGA
CATCAATCGCATCTTTGGTGACATCCAGCGAGATTCCTCGGTTCCTATCAACAATCGTCGCAGGGTCGGT
GTATGCTCTGTCGCCGAAAATGCGACGCAAATGTTCCCCCTCCTCGTATAAATAGCCATAGATGCGAATT
CTGAACGACGATGTGACCGTTGAATCGCCTGCGAATGCCTTGATGCCGAAGCTCTTCTTCGCCTTGAGCG
TTAGATTCATGAGCGGGTGCGTCTCTGCTATTGCTCCCGAACCGAACTGCCACACCGTATTATAGATGAA
TGAGCGAGGCGGTGCGGTGTTGTGCCAGTAGTATGGGTTTATGAGGACATATTGACCCAAGTCCTGACCG
TCAATTATCAGCGTCAAGCGTCGCAAGTCGCCTGCTGTTCCTGAAGAAATCGGCGAGAACACTTCCACAT
GCGTTATCTCTGCGACTTGGTTGCTTTCCAGCGATGTCGTTTGTTCCCACTTGTCCCCTGCGTCCAAGTC
GCCCTCACTGCTGTGGTCGTAATAGTAATCTGCCAACAGACATGGGTGCGCTCCTTCTGCCATATTTTCA
CATCCGTAAGTCTATTTAAATACCCCTACGCTCTATATACTTTATGTAAGGCGATGGTGCGGGTCAAAGC
GGGGCGGAAGCGGGACTGGAGCAGGACGAAGCATCTGACGCTCACTGAGGATTCTTACTGGAAACTTCAG
GAGCTCAAGGCGTGGCTCAAAGTCTCAACTTGGGAAGAACTCATTGACGAACTCTATAAGCGTGAGAAAA
AACGCAGATTCGTCTTCTAATTTTCGGTTTTGCTCGCTGCGACAAAAACCGAAAAGGTTTTTAATCACTA
CTCTATATAGGGTAATGGTGGTAGGCAATGACGGCGGTAATGCGTGAAGGTGATGCGGGCGGGGAAGTGG
CGAGCCCCGTCCACGAAGAAGGGGACGCCAGCGTGTTGGATGAGATAAGGCGGGAGGAAGCGGAGATAAG
GGAGCTCTGCGATTACATCAAGGAGCACCTGAATTGCATAGATTGCACGACTGACGACCTCATAAATGTC
GCAGAGCGCATCGTTACGAAGTTGCATGTGATACGACAATTAGAAGAGAAGTTGTAATGGTGATGGCGTA
TGGGCGAGTCCTTACAAAATGTGCGTGCCGTTAAAGTCTCTCTTCCAGGGCGCTCAACGGGCATGGGCGC
TTACACGCAGCACTACTTATACAGCATTCGTCAGCGAAAGCTCTTGGAGCCACACCACACAGAGACATCA
AGGACAGGAAATCACTGGGACGACATCTATTATCTTCTCCCTGGGAAGTATTTCCTCGCCATCAAGGACA
TAACCAATTCAGGGAAGCACCGCTGCAGATACGCTTTGCTGAGGGTCCTTACGCAAGAAGAGTATCGTGA
GAAAATCAAAAACGACAAGTATGCGATGCAGAACTTTGACCATTACTATCGCAATTACGCCTACGAAATC
ATTGACCTGCCATCAGAGCGACCGCCAGCTCCGTATGTTGAACCGCCCTGCTCGTGTTTGCGTGAAGAAA
ACGCAGAATATTAGGTGATGCGAGATGCATGACTGTTCGGACTGCGAAGTCTTCAGGAAAGAGTGTGCGA
ACTGTCCGCTCCTTTATCCGAGAGCACAGTGCTTCGCCGTTGGCTGTCCTGTTGTGGAGTGGTGTGAGCG
TGTTGGCTGTCCTGTGCTAAAGGAAAATCTGGAATTGGACAGGTATTGGGGCTGGGACATCTCAAAAGGT
GAGAAAGATGCTGGAGAAATTAGACAGAGTTCTTGAGTTATTGGCAGAAAGAGAGCGAACCTTTGAAGAG
CTAAAGGCAGAGACCCCGCTATCGGAGGAAACACTCAACCTCGTCATAGATTTCTTCGTCGCTCACGACT
TCGCCACGAAAGACAACGACTGCATAAAACTCACTGACAGCGGTAGAAAGTTCCTTGAACTTTAGTAGAC
TATTGCTTTCCtttttttCCCCTTTTTCTCCGAACTGCTTTCTGTATCCTCGCCTTCTGTTGCACTCTCT
TCTTTTGTTGCCTTCAACGCCTCGTTTATCTCTGCGAGTGCTGCACTCTTTAGTTTCTCTGCCATTTTTT
CGTCATCGCTCTCTTCAGCGAGAATGTATGCGAGCAGTGATGAAAGCACTCGCTCTTTCTGCCCATCGCT
CATTCTTCGCACGCACTTCTTCAAGTTCCTCAAGGTGAAAATCGCAGTCGTCTCAAGCAAATCCATTTTC
TTTCACCTGTCCCTCTGTTTATCTATGCTTCTTGCCAGTATCGTCAGCAGCTCTACTTTCCTTCTTTCCC
ACTCCAGCGTCATTTCCATAAGCCTCATTAGCACCTCATATCTCATCCTCTCTAATTTTATCTGCTCCAG
CTCTATTTGCTTCTCCAACACTTCCTTATCTTCATGCATTTCCCTCTCCTCCATTCATCAACAGCACCGT
CCTGAATATTTCCGCACCTCTTCCACGCCctttcttctttttcttcttattcttattttcACTGCTCTTC
GGCGACTTGAACAAATCGTCAACATCACGCACAGAGTTCATCGCAATCTCAATTAATTCATCATCATCCG
CCAAATAGCCCATCAGCAATAATTCTGCGGGCGAGTAGAATCTTGTAAGGGCAATTTTACCCAATTTCTC
CGTGAGCTTTCGCCCCTCTTCTTCCTTCTTCTCACCATTTCCTTTCACGGCAGCAGCACGCATACGCATC
TCCTTCGCCTTCCTCACATAATCCTTCAACTTATCATCCGCAACGATTTCTTCAACATTCGTCACATTCA
TATTTAAGCTGTTGCATATCTTGCACTCTTCTAATCTGCGAGCATATTTCAGCACTTCTTCCAGCGTGAA
CCTCTTATCGTAGAAGACACGAGCAGGCACGAAGACATCTTCATTCTCTAAATACCCTATCTCAACTTTC
CACCCTCGTTCAGGCTCTTCTTTCGTCTCTACGATTTTCGCCTGCGGGAAAAATTCCACAATATATCCGT
CTTCGGTCTCTCTGACCCTCATTTTACCTTTGCGTCTTCTCAGCCTTCTTTATCCAAAGTAAAAGTGAAA
GTGTTTTCCGTTCTTCTCAAACTCTACCTCTAACTCGCCCGTGTTGTGAGTTTCTACTTTTATGTTTTTG
CATCCCCATGTTACCAAACCCTCTTTCAGTATTTGCCTTATTATAGCCAATGCTACAAGCTCATCTACGT
CCATCGCCCATCACCTATCTATCTTTAGCAGTTTTTTATCTTCTAACTCGCTTATCTCTTCCAAAGCTCT
CGCTGCGATTTTTATCGcttcttcaataccttccttctcctcttcttcctctcctctcattcttatctct
cacccctcacgacctcttccACGACCACGACCACCGCCGAGACCGTGTCCAGGACCTCCAAATCTGCAAC
CCCCTCTGTTGCGCCCCCTCCTCATGCCACCGGGCATTCCTTTACCACGACCACGACCATCGTGAGGTCT
TTTCTCCCCTCTCGGATTCACATCCCCACTCACTTTCACTCGcctcctctttcctcctctttcctctctt
cttcctcttcttcatctccaatctcaatctctatgctcttttcttcctccCCTACTGACCCTAtctcaaa
tctgtcctcttcgttctcctcttcctcttcttcttcctcatcactctcaCGATGCTTACTCCGCATCATC
TCCAACAGTCTCGCAATCGCCATGTCCCgctctctcttcctgcgctctctctcaagctccttctccttct
ccaaacgctctaactccAATTCATGCTCAAACTTCTTCCTCTTGTAGTAATCTTCACCATCCCCCGAAGA
AGAAGACGAGAGAATGTTCGTAAGCTCTTTCGCAGCATCCACATACTCCTTCAGATTTTGCATCACTCTC
TTCGCCCTCTCTATCTCTCGCTCCTGCGAGCCTCCGCCCCGCTCCTGCTCCAAACGCAGTATCGTCGCCC
TCAACGATGAAATCGCCTTGTTCACCGACTCGCCCATCTCTTTCACCGCCTTGCTCAGAAGTTCCACTTC
TTCCCTCTTACCTTTCTCTTCGCCTTGCAGTTCTTGCAACTCTCGCCGTATCTCCAACAACTTCTTAATG
TCTTCCACAGGGTCTCTCTTCGTCAGCGCCTCTCTCAATTGTCGCAGCTCCTCCCGCAGCTCTTCAATAC
CTCCGTCGTTCCGTCGCTCCTCACGGGCAATCTTCGCCAGTTTCTCCAACGCCTCTGCCAAATCCGTCAC
TGCGGTCTGCTGCTGTTGCTGTGCCTGCGGTGCGAAAAACGGAAAAAACGGCATCGTTGAGCGTGGTGCA
TTAAGCATCATTCCCAGTGCAAGAGCGAGCTCCTTGTTCTCGCTTAGCTCCTTCAGCAGCGCCTCTCGCT
CTTCCTTCGTAGGCGCTAATGCGGTTATGAGCAGGGGTGCAGCAGATAAGTTCTGACCGCCATCAGTGAA
ATTTCCGTTCTCCCCATGTTGTAATTTCTCCAATTCCCTTTTCACCTTCAACTCCTCCGCAGTCTCTTCA
AGCATCTTTCGCCTCGCTCTCGCCAAATTCTTCCTTCGTATGTAATCAAGCAGTTCATCCTTATACTCTA
ATTCGTCCTGCGTGTGCAGCGTGAGCGTAAGTTCGGGCCCCTTCATTATCTCCTCCTCGTCGCTCATCGC
AGGAAGACCCTCCCTGTTCAACCTCACTAATAAGAAATCACATTTATTAAAACATTCGGGACACTCAGGC
TTCGTCTTCGCACCTTGAAACTCAAGTCCGCAGTTCAGACAAAGCCACCTCGCCCTCGTCTGCTGCGACG
CCTTCTCCGATGAACTGCCCGCCATCTTTAAAATATAGAAAACGAAAGAAAAACTAATGGTAAGTGGCAT
CTTCAGGACATCTCAGTTTTTCCCTCCGACGAACGGCGATGTGCACGGGACTTGCGTGGTTTGCGGTTTC
GCAACAGAAAGAGGACACAAGGTAGACTTCTCTGACAATTTCACATCGTGGAATTTACTGCAAGAAGGCG
ATTGCATCTGTGAATTCTGCTATACTCTCTGCAGAGACCAGCAGTATCGTCGGAAGTCTTGGGTCGCCAC
ACCTGAACACATCAGATTTCTGCAACGCACTGAAATTCTCAAATATCTCACAGAACCACCACATCCGCCT
TTCGCCATATACATAACGAAGAGCGGGAAGAAGCAAGGCTTTCTGCATCTAATCAACCGTGTGAATTACA
GCAGGGAACGCTACTATCTCGCTTACGAAGATACCTTGCTATTCGTCACTCGAAGCGACCTTGTTGAGAT
GGCTGATGTTGCTGCGAAGGCAAGAGCACTCAAGTTCAGCAAAAAGGAGCTGCTAACGGAGCCGACGGTG
AAGCACTGGGAGCACAGAGAGCTCTGCGAGCAGATTATTGAATTCTCTAAGAATCCTGTCTGGGAGGTGG
TGGTTTATGCAATCCGGTAAATTGGATAGGAATCTTGAAGAGGCGTGGACTGAGCTGCTCGCTCATGTCT
ATAAAGCGGTAGACTGGAAAAGGATTGCGAGAAATAGGATACCTTACGACATTTTTGAGCATCGCCTCGA
ATTCAGCAGATACGAGCCCGATGTTCCTTCTGTTGTTCAGAGGCTCTGCAATGCTTTGAGCTTGCAAGCT
CCGCCTTTACCCTTAGATGTCATTGAATTCTTAAGGGAACATAACAAAGATGCGATGCGGGTTTTGCGTA
AAATGCCGAAACTCCTGACGCTGAAAGCTGCGCAGAGGGCGAGGGAGATGAAAAGAAGGGCGATAGGAGG
TTCGCAAGGTGAGGAAAATGTTCGGTTTGCTGACAGTTAGAGGTCGTTTGAAGGCTCGCTCACCTATCTT
TCACGGAGGGAATGAGAAGACTGGTTCAGTAGTTCTTCTCAACAGGCTCAAGTTCATTACGAGCTCAGGG
CTTGAAGACATCCCCATCATCAGCGGTAATGCCATCAGAGGAGTGCTCAGGCGTTACATCTTTCAGGATT
TCCTCTCCGAAATCGGATACGAAATAGATGTTACGACGCCGCAGGGTCTGAAGCTTTATCATGCTCTATT
CACAGGAGGCGTGCTGGAAACTGTTGATGTGCGGGATAGTGGCATCATTGATGTTGACTTGAAGAGGAGG
GTTATTGAGTGCATTCCACCCTTGCGACTTTTCGGCTTCAGCTTCCGCAATCAGACAATTGAGAGCAAGT
TGAAAGTTGGCGCAGCTCTGCCAATCTGCAAGGAGCTCAAGGATTATCTACCTGATGACGAACATCCGAG
CAGGAGTGTCTATGAGCTTCTCACGACTGCATATCAAACTCGCAAGGACGACATAAAAGCGGAGAGGGAT
GAGAAGGAGCAGGCAGTTCAAATGCTCATTGAGTATGAGCTCTTCGCCCCAGGGACGGAATTTTATCACG
AATTGAAGCTTGAAGACCCTGATGAAGTGGACATTTCTTGTCTTGCCCGCTGCATAGAGCTCTGGAAAGC
GAAGCCTTTCATCGGCGGAAAAAGCTCAATCGGTTTGGGGGAGCTGGAAATCTCTTACGACCTTGATGCC
TCTTCGGACACTTATATGAAGTTTCTCGCCGAGCACAAAGATGAAATAATCCTTCTCCTTCAGGAGATGG
AAGAGCGATGAATGTTCCTTTGAAAATCACCTTTCGCATGCAGACACCCGTGTGTCTCTCCTACCCATGG
ATACACTTTGATGCGATTGTAGCGCATCTCAAGCAGCGTCAGATGGACAGTCATGGACTCAGAAGCTTGC
CGTCGAAGCGAGTTGTCAAGGTCATCGGCGAGCGCATATTGCCTCTGAAGAAGACAGCAGGGATTTATCA
TGCCTCGGTCTCCTTTTTTGATACGAGCAAGGCATTTGCCACGAAGATATACAAGCGATTTTGTGAGCGT
CATCTTGATTTGAGGCGTGTGCGCAAGAAGAAGATAGATACGTGCAGAGGGCACTTTAGGGCATTCATGA
TTAATCTCATTTACATTCCTGCACGCACAGTGACCTTCTACGCCTGTGGCGACCCTGATGAACTTCAACA
ACTCTTACGCTTCCTTCCCGGTTTAGGTAAAAAGGTAGCGATTGGCTACGGCTTCGTCAAGGACTTCTCA
ATTCAGGAAATCAACGAAGATTACAGCATCGTCAAGGACGGCGTCGCAATGCGTCCTATACCTGTCCCTT
TAGTTCATTCGGCGTCGGATGTCGTGGCAATGGCATATAAACCGCCCTACTGGGCAAAGGAGTTCGTCGC
CCCCTGCGTTCCGCCAGGAGCACAAGTTAATCTCGGCGAGAACTTCACACAGAACTTCAAGCTCGGAGAG
GCGTTGAGAGAGCTGAAGGGTGAAGCGGTGTGAGGAGATGGAATTCTGCGGAACTACCGTTCCTCGAGGA
AAAGCTTGAGTTCAGGAGGAAGCACATTGAAGGGCTATTAGGAGGCTGCGTCCTCTGTGTCTATGCTGGA
GGGGAAGCGAGACTGACGAAGATGTATGCAGAACGGTTCAAAGTCTTTGCAGTTGACAAATCTCTTCCGA
ATCTGCCGAGTTCTGTCGTCAGAATTCAGATGTCTGATAAGGCGTTTCTCAAATCCCTAAGGGACTTCTC
ACTGAGAGAGCTTGAAGTTCTTGACCTTGACCCTTACGGCTCGCCCATGCCCTTTCTCAGAGGCTTCTTT
TCTGAGTTCAAGGGCAGAGTAAAGAGGGTGATATTGACGGATGGGCTTCTGACATCCGTGAAAATGAAGA
GGAGGGTCAACTTCTACAAGCACTACGGATTAAAACCGGCAGAAACGATAAAAGCGAGAGATTGGCACTA
CAAGCACTTCCCTTCGCTGTTATTCTCTGGCGTTAAAGATGTGGTTCAGAGTGCTGGCTACGCTATAACC
TACTTTGATTACGAATTCAATAGATACAGAACTGCCATCTATGCGAGATTTGACTTGCGGAGGTGTGAGC
ATGCATGAATTCCGAATGGCGTGAGTATTTTCTCTTATGGTCGCAAACTGACGAATTTCGGCGAAAGCTC
GGAGAAGCGAGAGACATTATAAAGCAAGCACTCAGCAAATTCAAAAAGCCTTACATCGCCTTCAGCGGAG
GGAAGGATTCAACAGCATTGATGCATATGGTCCTGCAGCATGACGATAGCATCACCGTAGTGCACTGGGA
TTACGGTCCTTACTTCATACCACGACCTCTCGAAAAGGAGATTATTGCAATTGCGAGAAAGTGCGGAGCG
AAAAATCTGACCGTGCTGACCTCCTCGCTCTACAAAAAGCTCGGCAGAGCAGCTCAAGGCGTGCTCGGCA
GACACTTCATAGGCGTTGAAGTGCCTCGCCTCGTCAGAGAGGGATACGATGCAGCTTTTCTTGGCTTGAG
GGCGGAAGAGGGCGTTAAACGACGCTTGCGAGCCGAAAAGCAGAGAGAATACGACAAGGGCATCACGAAC
ATATTCCCTCTTGCGTCGTGGACTTGGCGGGATGTCTGGGCGTATATCATCGCAAATGGCGTCCCTTATC
TCAGCAGCTACTACGACAAGTATGCACCCATTCTCGGCTACGATAAAACACGCTTCGTCACGCTTTTTGA
CCCCGAATTTGACCGCTTCGGCTCCGAGAATGTGGATAAATTTATAATGTGGAGACACCTCAATACAAAC
AAGCGATGAATCGTGAAGCTCACATCCGCCTCGCAGCGAAGGTTTTTGGCATCTCACTTGCGGAGCAGTT
CGCATTCATAAACGACATTTTGGACCACCCTTTTTGCGAGCTCTTTCACGAGAAGCACCGCTCCATCCTT
CACGATGCCGACACTGTGAGACTGATTGAACGACATTTCGGCACTTTGGCAGCAGCATTCGCAGCATTAC
ACATCATTGCTGATTATCCTTCTCACCTTCACGAGATTTATCGTTCCCTTCCGAGCTCTGTTCGCTCTCT
CTTGCCATCCGAGCAAGCGCTTCGTCTTCTTGTCGCAAGCGTCTTATGATGTTTTGAATAACTGTTATGA
CGCAAAATCTTGCAAAAAGCGTATCTCTCGGCTCTTCAATCCATCCTCGTGAATAGCTGTATTGTTTTGC
TGCTTCAAAAGCAAGCGTCCATTTCGGTGCTAAGTGAATTCTTATGAGCTTTCGCTTCTGTGCGTAAAGC
CTCTTGTAGCCCTTTCTGACTCCGCTTATGTAAGCCTGAAACAGCCGAAGACTGCTTTCAGGGTCGTCTC
CCGCAATTTCTCTCAACCTTCCCGCCAATTCCTCCGCAGCTTTCGCCCCGAGCTTTTCCACCTCCTCAAG
CGCCCTCTCCCTCTGCTCTTCCATTTTTTAACCTCTTTCTATTTAGAGAGTTTTCTTTATATTGTCTCTC
CGCTTAAGTGCTTCTTTTCCTTAGAGAGCATTGAAAAGGGGGAAGATTAAAAAGAGAGAGATAGGCATAA
GTGGCAAACCTTTATATATGGCAAGGGGCAATTGAATGATGGTGGAAGAGTATGGAAAGGGGGATAAAGG
GGGATATGGAAACAATACCGAAAGAGGCGTTTCTGGAATTGGTGAGGCAAGGCAAAGTGATAAGAACGCC
TGCGTCGCATGGTGGTGTGGTGCATGAGGTTCTGCGTTTTCTTGAGCGGAACGCAGCGACGGCAGATGCG
ATTGCAGATGCGTTGAAAGTGCCACGAAAGACCGTTATGAACGCCATAAATCACCTGCGAAATCGCTACA
ACAAGCGAATCATCCGCTTCTACAACCCAAACGACCGAAAGTATTATTATGTCTTGGAGGAGGAAGAAGA
AAGGAGGTGAGCAGGTGTGAGCGGAGATAAGGAGAAGATAAAGCAAATCTTCAACACGAAGCCTCCAATT
GAGAACGAAGAAGCGGTGCGACTAAGCAATCCAAATGTTGACCGAGCGATTGTCGCCTCTTTAGTCGGAG
CATCATGCGAGCTTCATCAGGACAAATCGGAGCGAAACGCCTGCTGGGAACTCTTGCGACCTTTGGACAA
GGACTCAGGACCGCCACCCGAAGATGTTCTTGCAGAGTTCTACATAAGGGAATTTGACAAGGGGGGTTTG
GAAAGAATGCACCTTGTTGCGGATAGAACAAACTATATTCAGTGGAAAGCACTCCAAAAGGCGAAGCAGA
AACTCATAGAGATGGGTAAACTCAACCCCGACGGGACGCCTAAAACATGAGAGTCTGGGACGCAATCATT
GAGGCAATTATTGAGCAACCTCATTGGCTATTGTTGTCCTTCATAATTGGCTTTCTGCTCGGTAAGTTCC
TGCCATGAGCCTGCAAGAGTTTGAGGAGAAGTATCCAGTAGCGAGTGCAATTGCAGAGATGCTTCTTCTC
TACGCTATTATCTACGGCACATTTTCGTTCAGCTTTCCTTCGGCATCGTTGCTTCTTATGAGTGAATACC
CGCTCAACCGCATAGTCGTGATGAAGGCGAATGTGCCAGAACCCTACTATATTCCGACAAATAGGACCGA
AAACCTCTCTGACCTCGTTGAAGTTCTTAACGGAATTGAGTTTCCCTACATAGAGAACTATTGGGATTGC
AGCGAGTCATCCGCCTATTTGGAGCGATACCTTGAAAATAAGGGTTTCACAACATACATCTGCGTTAATC
ATAAGATAAGGCATGCGTGGCTATGGGTTCGTGTCCGCATCAACAACTCTTCGCAGTTCATACCTGTGGA
AGCCACTCGCAGACCGCACATATCTATCGCAACGCCCTTATACCTGCCCGAGCATGTATATAAAGATATA
TATGCCGCCTTAGTTCATGAGGGAGAAAAGGAATTTGCGTGGTGGGAGCGAAAGGAGGTTTGTGAGGGAA
ATGGATGCAACTTCGCATCGCATTCTCGGTGAGTATCTGTGTGAGCATTTTGGCTATCCGAAGGAGTATG
CGGAGTGGTCAGTCGCACCAGACATGGATTTGCCGTTCTTGCATCGCTTCTGGAGGCATCGCTTCTCCAC
CTTTGAGAGCATTTACAACGAATTCGCATACATGCATCCTTCCGTGCCGAAGGGTAGCAAAATCGCAATC
GGCGTGATGCTCTGCTCTCACTTTCTCTTGGACATCTACAACGCACCGCTCTTCTGCTGGGGCGTTTTCC
TGCCTGCGTCGCACATTCCCCCCGAGCTCTTGAAGGAGTATTTGGAGGGCAATTATCCGCTTTCGGAACT
TCACAAGGAAGAGGTAAAATGCTTCGTTCAGCACTTGAAGCCTGAAAGTGCCTCTGCGTTCATGAACGGC
GTTATTGAACTCCTTGCGACGCACACGCCTTTCATCTCAAAAAGAAGAGTGCAAAAGGCACGAAAGTCCG
TTGAGGATTTCTGCTCCGTCTCACTTACGGAAACTTGCTCGCTGCGTGAGTTTGATGATGCCTTCTTCAA
AATGCTCAACGAGTTCTTTGCCTCTCACTGAGCTGAGAGTTTAAAGACACGGTGAAAAGGGAgggggggT
GGTGATGAGTGCCGACAGACGAGGAAGTGTGGCGAGAGTATGAGAAGTGGAGAGATAAACAGTATGAGAG
AGTGGTGAAAAAAGAGATTGAATGGGAAGAGTGTAAAGAGGCAATTGATAGAAGATTGTGGAGAGTAGCA
GGAGAGGTTAGGAAGGAGAGGAGGAAAAAGTTATGTGAAGAAGTGAATAAGGTGTTACAGAGATTGTTTG
AGATTGTTGAGCGGATAGAGAAGGTGTGCAAAGAAATCAACAAGGATGACTTACTCCTGATTGGAGGGAG
AGGGGTAAATTGTATTGATACAATGGAAAGTCTTGAGGAGGTAGTTGCAGATACAATCCTCTTGTTCGTA
ACGCTTGCAAATGGGCTTCCCGAATGGGAGCAGGAAGCACTAAAATGGAAAGAAAAGTGGGCGAGAAGAA
TGAAAGGTTCAAATCTATCTTCTATATCGCCCTCTGCTTAAGCACCCCTCCACTTTAGCGATTTCTCACT
TAATAATAGCGTTTGCCTCACAGAATCCGCATACACTCGTAACCCATGCGAAAGAGCAAACTTATACACC
GCACCTAAAGGCGTTCTCTCTGCCAAAAAGATAAATCCTACGAGCTCGCCGTCGCAAGTTTCTTCCACCA
CGCTGGAGGCGTCCACCTCCAGTTCTCATCAATCCACAGGAAGCGTTTTAGGTTCAAGGGCGGATACCGC
TTCAACTTCTTTCTTATAGGACGACCATGCTCACGAGCCCATCGCAACGCCTTCTCCGTGTCCCAACCTT
TCTGCGAGCATATTCGCAGGATTTCCTCGCAGCTTCTCCTATCAGCATTCAGGTATATGCCGAGAATGCG
GGAGTTCTGCCAATCCGATGCCACATCCCCCTTCCAACTCTGCTTGAACAGATGCCCTACTTCCGCTCTC
TTATCAACGATAACGGGATGCTGTAATCGCCATAAACGGAAGCCATGCTCTTCTTCCCATCCTAAGCGAC
GATGCTGCCACAGAAATCCGCCGAACTCGTAAAAATGCCTGAACACTTGCGGGGTCATCGCAAAGGCGCA
TCCACATACTGTCGGAACCGCAAAAATCCTCTCATCTGAGGAGGGAGCATACCAAACCCACTCAAACGGG
TGCTTCGTGAATCTGAATGTCACGCCGTAGCCTGTCGCCCCTTTAACCTCGCAGGAGGGGAAATCCACCA
CTCGCACAGGCATCCCTAAAAGCGCATTCGGATACTTTCGCAGCGTTTCCACTGCACTTTCAATCGCCTC
TGGTGTAAAACACACATGGCAGTCAAAGAAGAACAACGCCTCTGAACGGGGCGACGCTATAATCGCACCT
GTGTTACGAGCTGCACCGCAAGACCACACCCTTCCGACGATTTTAACGGGAAAGTCCGCCTTCTTACGCA
CATAACTCCGCTCCTCTGCGGGTGAAGCGGTAATGAAGCATAGTTCTATCTCCTCCCCCTCCGCTGCGAC
ATCGTTCAACTGCGCTATCATCTTGTCTATAAACTCTTCCTCGTGGTATTCCTGAATGATGAATGTTATT
ATTTCCCCCTCACCTCCTTTTCCCTGTTGTTATATATTTGACGGGACTATGTAAATATATGTCTCGGATA
TTCATAATCAGCATTGCGGGGCGCCCCGTAGACATAAACATGTATGGGGGAATAGAAGCAATAGTATATT
ACTTGGCAAAAGAGTTTGTTCAGATGGGTTTTGATGTTCGTGTTGCTGCGCCTGAAGGGTCACGATTGCC
ACCGGGAGTGGAGTATGTTCCCACTGTGCCAGCAATAGAGCCTGAGCCGCCGAAAATAGACTGGGGAGCA
AGAGAGGCAGCAGCAGAGAGAGTATATCGGAAATATATGAGAGATGTAGATATTGTTTGCGACCATTCTG
CTTATTGCTATCCATATAGACATCACAAGCATGTATCACATACATTGCATAGTGCGAATCCATGGGACTG
TATAAAAGTGGCAGGTGTTAAAAATAGACTGCCAGTGTATATCGCACCATCAAAAGAATTAGCAGGATAT
TATAAGCGGTTTACTACAACACCTTATGTGATTCATCATGGAATAGACATCGAATTATATCCGTTCAAGA
AAACTAAGAAGGATTATTTTCTGTTTTTAAATCGTATAACCCAAGAGAAAGGGGCAATGGACTTCATCAA
GATATGTGAGGAGACTGGTGTGAAGGGTATTATGGCTGGAACCGTGCCTAAGGGTAATTACAGCGAGCAA
TGTATAGACTATGCAAAGAAAGTTGGCGTGGAAGTCAGAGGGCATGTCCCATTAACAGAAAAAATAAGAC
TATTATCGAATGCCAAAGCATTGATAGCTGTGCCGAACCCATCATACTTGGAAGCGTGGTATTTGGGCGC
AACGGAAGCGATGGCATGTGGAACCCCTGTGATAGCACTCGCAAATGGCGGATTGAAAGAGCAAATAGAG
AATGGGGTAACAGGGTTTTTATGCAAATCAATAGAAGAAATAAAGCGGAGGATATGGGATGTTGATATGA
TAGATCCTGAAGATTGCCGTAATATAGTAGCAACTCGCTTCTCATCTCGGCGTATGGCACGCAACTACCT
ATTGTTATATTCACGCTTGGGGTGGTTATAATGATAGGGATAGTAATCCCCTCCCGTAAAGGAGAAAGAC
TATTAGAGCAAACAATAGAAGAGATTAGGCGGACAATAACCAGTCCATATAGAATATACATCGTCAGCGA
TTATATCCCCCACATACGAGGAAGGGACATTGTGAATGTTATAGGTAATTACCGCTTGGGGGAGGCAAAA
AATGCTGGCGCTAAAATGGCACTAGTGCACGGCGCACAATATTTGTATTTCATAGACGCACACATGGAAT
TCCCCGATAAAGGATGGGATAAAGTTCTAATATCTTTTTTGAATTCGCATAAGAGGAGTATCATCAGTCC
CAAAGTGTATGTTGTGGGCAATCCCAAGCAAACCGTCTTTTCATTTGTGTGGTTCCCTCCTGATTTCACA
TACCGGGCAAGGCCGTATCCTGAGACAACAATGGAAGTCCCCTCTTTATGTGGTTGCTCGCAGTTTATGT
CTCGTAAAGCATTTGAAGACAGTGGATTTGGCTACACTCCGTTTTTTGGCATAGACGATTATGAATTCTC
TTTACGCATGTGGCGCTTCGGATATAGTATCTACAGCATCGGCGAGGCGAGAATAGGACATGAGGAAGAT
CGTAAGCGACGGGGAAGTGTCGTTACAGGAACGGATGTGAATGAGCGAAAAGCATCTTATGTTATGTTCA
CTCGTTTGCATTATCCCCAGATTCATATAGATACAAGCTTTGAGATTGAAAGGATGATTGCACCCTATAT
GCCTCAATATAAACGAGTAATAGAAAAGAAAGCATATCGTTCAGTAGAAGATTTCCATAGAAGGTGGATG
TATTGGTGAGTCTAAGTCGCAAATGGCTGTTCAATCCCCTGGAAGCATCTCTTCCTTTCTCTTAATCACG
GCGGTGAGCGAGCAGAACACATCAGGCAACGCATTCACAAACGCCTCTTCTATCTCAAGGCACTGAATAT
GCTTATCCGCAAGTTCTTCACTGCCGACAAACTCAACGATTTCATCGTAAGTAACGCATTCGCCCTTCTC
GCCCTTGTCGTTCAAAAAGTCTATGAGCGCTAAATGCTTATTCACGAAGTCTTCAAGTGAGACTTCTGTC
GCTTGAAACGCCCTCACAGGACTGCCTCTGACCCCTGATGACACAGGTCGCATCTGACCTTGAACTGTGC
CTCGTCCTTGAATTCTCAACGCTCCTATCCGCTTCGCATCCAACTTTCTCGCTCTCGCATTCATTCCGAC
ATCACCTAATATGTGGTTTTCTCACGCATCTTCTTTAACAGGTCAAAGAGCATCTTTATGCCCTCTGTGG
TGCATACAACATCTTCCGTTGCTTTCGCCACCGCTTTCGCAGCGAGAAACATCTGCTCGTGCAAACTCCA
TCTGTCGTCGGGAATGTTCAACTTCTCTTTCACATCTGAAATGTGCGCACACGACCCTATCTCTTCCTTG
ATTTTTCTGTGTTCCTCTATGAACTCATCTATGCTCATTCTCGCAACGCCCGCCCCTTTACCACTGATTT
CAACTGTTCCCAACTCTCTTCTCTCCAAAACGACCATTTTTCACATCACCTTCCACGCTCACACGCCCGC
AGACACCACCGCAGACCACCCGTAAAGCGTCGTCTCCAGTATGTATGTTGCTCTCGTGTCCGCAAGCGCC
GTAGAAGGCATTAGCACATCTACATACAACGAAATGCCGTTGCCAGGGTCTACAGGCTCGCTCACATCAG
AGCTGAACGAGAACTCCTTGCCTTCCACATCTCCCGTCCCCTTGAATGTAAGCTTCACTTGATATGTCGC
TCTTATCCCATCCGTCGGATTCTCAACCCTCAACCTGAATGTATATACCGAACCCACAGTGATAATGCGA
GGAATCCGTGACTCACCCACATCTATATATCCTTTCAGTTCGCCTCTACGCACCTCTATCTCAATCGGCG
GAACTGGCGTCGGCGTCAGCTTCGTGAGCGTGTATTTCACCGTTCGGTCTGCATATACCGTAACAGTAGT
CTCGTAATCTGCATAATCCTTCTTCGTGAGCTTGATTGTATGAATGCCCTCACGAATCTTGAATGTCTCT
GGCGTCAGCCTGTATGTGTCCTCGCCATCTATGTATATTGATGCACCCGGCGGGTCTGATTCTATCGTGA
GACAGTGATAACCGCTCTCCTTCGGCGGACATTCATCTGGCGAAATCGGCTCCCAAGTAGGCGTTGGTGT
TACTGTGGGAGATACCGTCGGGGTAGTCGTCGCTGTTATGCAATATTGAGGCTCACCAGGGTCGCCATCG
TTGCCATAAACCCAACCAACATCATCTAAAGTGAGGTCGTTTCCGCCGTTTGCACTCCAGAAATCGCTGT
ATGACTTCCCCGCAACTATCTCAACATCATCCTTACCCACTAAATGCGCAACATATAGCGCATTCGCAAC
ATCCCCCGTTGAGCCTGTGTGTGAGACACCATCAGCGTCCTTGTATGAGATGCCAGACGGCTGAAAGCAG
CCATTGCTGCCTGCGTAAGTTGCTAACCAGTCCTTTCCCTCTTTTGTCAGCGTCATAATGAACACCCTGT
GAACTCATTCCCTCTATCTTTATCTCCTAAGTAATATGCAACTGCTCCCATTATATCCGCAGCGCTTACA
TCCCACCCTAAATCTATTATGTCGAGATATGCCCTCACAAGATCCATAATATCCGCAGACATCATAGGTA
TGTGGTCAGAGAACCACTCACACTTCGTAGTTGGCGTAGGTGTTACGGTTGGCGTCGGCGTTACCGTTGG
TGTAGGCGTCGGTGTCGGAGTAGGAGTAGGTGTTGCGACAGCAGCACAGTAAGGCGTCGTCGCCTCCTGC
AACTCACAAACCGTCTTGACATCTTCTATGTCTAAATCATAACCATTCGCTTTTACAAAATCCTCGTAAC
TCTTCCCATTCACGATTTCTTTCGTCGTGTAGGGATAGCCTAATAACGATGCAACAACGAGCATCGCAGC
GACATCCGTCGTTGAACCCGTGTGAGAATTGCCCTCTAAATCCTTGTAGGAGACGCCTGACGAGGCGAAA
CAGTTGTTCACGCCTGCGTTCCGAGCCAACCAGTCTTTTCCGCTATTCGTGAGTGTCATCACGAATCACC
AAACGCACATGGCGTCTTCTTATCCCCTTCTCTCACATTTCCCTTATAGTATTCCACCGCTCCATATATA
TAATCTTTCGTGGAAACATCAAACCCTAAATCTTTTACCCCACAGAACGCTAAAATCAAATCCTTCAACT
TCTCCGAGCTCGGATTCGAGGGCAAATCCTGAACGAATGCGCAAAATCCCGTATGCACCTTCCCTACTGT
CTGCTCATCCTGCTTCGCCATCGTCTCTCATGCGTAGAGCGTCGCATCTATCGTGTATGTTCCGCTCTGC
AGGTTCAGCGGCAAGTCCCAACGCACATATATCTTGTCCTTCTTCCCGACATCTATGCTCTTCTTCGCAC
TCGTTAGCGTCGTTGAATAGCCCGGTCCTGAAATCTTGACATCTACCCAGTAATTCGCCTTTATCTTACC
TGTGTTCTCCACGCACACTCCTATGTTTATTGAAGTCCCCGCCTTCGCCGACGACGGAATGTCATGCTCA
TCGCATATTCTTCCCTTCGGTGCGGGCGTGCAACAGTTCGCACATATCGTGTTCGCATCCTTCCCATCCG
CTTTTTCAACAAAATCCCACTCCGCAACTGTGATGTTGCCTTTTGCGTGGTCTATCCATGCATTATCAGA
GGAAACCACGCACTGGTCATCCGCATAGTGCTTCAACAACTCGCAGCCGCTTGAATAGTGCGGTGTCGCC
TCCCAGCATGTAACCTTCTTTTCTACCTTGAAAGTGTCGCTTCTTGAATAGGAGCGCAGATTCACCCAGT
TCCCCGTGCGAGGGTCTTTCGCATCCAAATACACCGCAGTTATCGTATATGTTTTGTCAGAAGTCAGCCC
TAAATCAGACGGCTGCGCATAGAAATATATCCACTTGTTCGTGCCATGCGTCATCTTCCCCGTCGTCTTT
GAAGTGTCTGCTCCTGAAAGCGACGGCGAAATGCTTATACGCACCCTATACTCCAAATCCAGCGAAGAGT
CCGCATACACTTTGCACCGGTAGAACAAATAATGCCCTGATGCAGCTTCTGGAACATTTCCCAGCACTGC
AAAGTCCGTAATCTTCGCATCCACCGCAGTCACTGTAATGTCCTTTATTGCCCCTATTCGTATGTTTCCT
CTCTTACGCATCTGAACCACCTCACACGCTCACCAGCCACATTCATATTCTTCACCCTTGTATAACTTTG
CTACGCCTTCTATGTCTTTGCGAAGCACCACGAACCCTAAATCAACAACTCCATTGAACGCTAAAACCAA
CTCTGCAATATCCATTGAAGTAACCGTGGAGGGGAGCCACTCGCACAACGGCAGCGGTTCCTTCCCTTTC
ACAATCATCTTCTTTGAAAGCCTTATCCATTCATGAGATGCATCGCCATCCATTAGTGTGAGGCGAATGA
AATCATACCCCTCTATTGAGACTTCAATCTCTTTTTCGGTAGGTCCCAATATTCCACTCTCCTCATAGAG
AGTGCTCCATTCCTTCATATCCTCGCTTCCTTCTACCTTTATACCCCACCATGCGTTCCGCTTCACTTTG
AATTTCAACGATGAGCCACGAACACGCATCACAAGGCGGGGATACTCCTCTCCTTTTACTCTATTTGAAT
ACCACCATTCATCTTCCTCCGTGAGAACACCATCAGGGTCTTCCACTTGCACAAAGAACGGCGAATCCTC
CGTCAGAACAACAAGCTCGCAAACTGGAAATGTGTCAATCTCACCAAAAATGAACTGCTCAAGCAGCTCG
TAATCCGCCCAATCTATTATGCCATCCGCATTCACATCCGCTCTTCTCTTCTGCTCTTCCGTAAGCGTAA
CGAAGCCTTGGATATATCCCCCGAGTAGTCTCGCATCCTTTGTGGACACATAGCCATCATCATCCAAGTC
TCCGTAATCCTTGCACGGCGGTCTCGGCGGCTCCTTTACACGCAGTTCCTTCGTTACAGAGCAACTCTCG
TTCTGCAAATAGATGAAATATGTGCCTGTTTCTTTGGCTTCAAAACTTTCACTGCCACTACCGCTCACAG
TCTTCTTCAGAACATACTCATAGGAGGAGGAAATAACCTTCAAAGTCGTGTCCGCAGGAGCATTCTCATA
CTCCACTTCAACATATATGTATTGCACCGTCTCCGTGACCTCCTCGCCCCCAACCTTAACACTCAACGAA
CACGGCGGAGGCGTAGGCGTTGGTGTTGGGGTTGGTGTCGGCTTCGCAGGAACTGTTCTCTCTATTTCAT
CCACCACTTCTTTGCTCTCTGTCGCCTTTTCAACCTCCACTAACTTGAAAACTATCGTGCCTTCAGATGG
AGGGCTCGGAATGAGAAGCGTCGTCTCCAGCGTAGGCAAATATATCGTGCCTTCCGTGAGTTTCTCGCCA
GCAGAGGACACACGAATCTTATAGTAGTAACAATATTCACTATCGCACTTCTCAACATTCGGAATGATTG
AGACATCCGCATACAAATAATCCCCCACCCAATACAAATCAACAGACTTGAAGTGCGCAAACAAAGCGAA
CATGCGGGTCAAATACCACCACTTCACAAAATACACATACCCCGAATCCTGTTTCTCTGTCTCCGCAGTT
CCCCATAGTAGCCCTACTTCATCTGAAAATGCCATTAAATTATCCAACGCCTCATCTAAAGTGTCGCCGT
AAATGCCCCAATAAGGAGGTTTGCTCACAGAGCGAACATCATAGCCTAACAATTCCGCCAACTCTTTAAT
CCTATCAAGAAACAAATCCTCACGAGAGAAATGCTGAcccccccACTTGACATAGCACCTTCTATCATAT
AAAGTGCCATTTGTGGGGACTTTATGGACAACATCAACAAGCGAGAAGCCTAAAGCAGTGATTTCATCAC
GCACAGATTGCTTCAAGTCCGAGCATTCGTCACTAAAAGTAATTGTGGTAGCATTCGGATATTGGGGCGA
TGCACCCTTCTCGTTCCACTCCTTGAAATAAAAACCCATATCCTCGTAAATGATGAACCCGCCGTATTCC
TCATAGGTCGTGTTCCCATACGCCTTCCTGTATAGTTCCTTGACCGCTTCCCTCTTGTCCATTTCTCTCT
CATCACTTCTTCATCACGAGCGACGCATCCGCTCTAACAAACGCCACAACCTCAAGAAGCCTGCGGATTC
GCTGAAGTGGCATTTTGTCCAATAATCGCCTGAGCTGATGTCGCCTCTATAATACGCTGCGACTCCTACA
ATTGCATTATAAGTGGGCTTGAAGTAGTAGGAGATGATGTCGTGATATGCCAAAATCATCTGCTGAATGT
CCACAGATGTAATTCCTGTGGGACCGCCTCGTGCTTTTATCAAGTCGCAGACATCATTTATTGCATTCAC
AGTCACCGTTGTTGTGTCCGTGTCCGTCGCACCGCAGTCATTCGTTACTTTCAGCGTTACGGTGTATTTG
CCCGCCTTCTTCCACGCATGCTTCACTTCAACACCCGTCGCACTCTCACCGTCGCCGAAATCCCACTCAT
AAGATACAATTGAGCGTGTGTCACCACCCAAAGAGCCTGACGCAGATAGCTCTATCTCCTGCTCCTCGTA
GGGTTTCGTCGTCTCTATGTATGAGATGTTCGCCGTCGGCTTCGGACATCCAGGCGGAGGCGTCCCCGCC
TCGCTTACCGTAATCGTCTTTGAGCCCGTCGCATACGCTCCGCAGTCATTCGTAACTTTAAGCACTACCT
TGTAAGAGCCTGCCTTCGTGAACCTGTGCGTCACTACCTGACCACTTGCGGTAGCGCCATCGCCAAAGTT
CCACTCCCACGAGACTATCGCATGCCCGTCGCCATCCACTGCGCTTCCCGTGAATGTTATTATGTCATCA
GTCGTCGGCGAAGAGGGCGATATGGAAATCGCAACGCCTGAAGGCGAAGGACATGGCGGGGGCGTAGGAG
TCGGGGTCGGCGAAACTTCTTTCACCGTTATCGTTCTCGTCGCAATTGCCGTGTTCCCGCTCTCATTAGT
GACTGCAAGCGAGACCGTGTATTTGCCCGCCTTTGCGAATGTGTGCTTGACCACCGAGCCAGTCGCTGTC
GTGCCATCGCCGAAATGCCATGTGTATGAAACGATGCTTTCCGTGTCGCCGCCTGAAGAGCCAGAACCGT
CAAATGTGACCTCCGTGCCTACATATATGTCTGAAGGGTAGTAACTTATCACCGCAGTAGGATGCGGCGC
CTCAAATTTCACATAAATCTCCGAAGGCGTTGCTATGCCCCCATGATAAACCGTAACCTCTTTCTCAACT
TCCTCTACTATTCTGTCATCTTCTCTGCGCACTAACTTGACCTTCCATGTGCCAGGTGGCAACTTTATCT
TCGCCTTTCCGTATGATGGCGTTATACCCGCTGCGAGCCATCCCGCATCTTCATCATATATCCATATTTC
AGCACCAGCAGGCGAAGAATCAACATTAACAGTTGCGACATCAGTAACATCATACTCAAATATGCGTGGA
TGCGCATAACCGCCACAAGGCGCAGGTATATTCTCAAAACCCTCCTCCTTCTCTGCATACAAATCTTCCA
CGTCCTGGATGATGTCAGAGAATACCTCCTTGTATTCTTCAGGAAGCGGCTCTAATTCCACATATATCTT
CTTCTCCGTGCCTTTATCGCTCGGAAATATCGTATACAGAATCTGCTTCGGGAAATATCCTGGCTTGAAG
ACAGTAATCCAAAAGTCCATCTGCCCCGAAGGAAGCTCTCCAACCAACTCTTCCGCATAATCACGCTTGC
GAATTGAATTATCAACATAGCGAATGTTGTATGGAATGTATCTCGCACTGCTTGTCCTCGTCGCCTGCTC
ACAACCATCTATGATGACATACGCACCATCTACATTCGTCTTTATGAGTAAAGTCACTGCCTCATTTAGT
AAACTCTCGCCTCTTCGCTCCATATCCATTACATACATGCCACAACTGGCTAAATACGAGCCTCTTCCGT
CCAGAACCGCAAGAATGCCTACTGTTGACACAAGCTTGTAATGGTGAGGACACTTTCTATACACGGCAGC
CAGAGACCAGAGGTCTATTGCTACTGCTATCCCAACAGCAGCACATAATCCCTTGCTCCAAATTACACGA
CGCTGTATCTCTTCTTCTGATAACTCCTTTAACCTGAAGTAGTTAAGAAAATCGCTAACATGAAACGCTG
CCCACAGCGCCCCCTCCGTAGTCATAGGCGTAAGTAGAAGAGACTTGCATACCCACGCCTCCTCCCCCTC
AGGGAAAAAGAACGAGTGCAATATCCCCTTCGCCTTCTCTCCCTTTGTGGCAGTATCCCACGATTTCCCC
TTCCTTTTCAGCCACTCATTCGCATTCTTCTTAAAGTCTTCCCACCATTTGCCTAATTTCTCGCCTACAT
CACGAACTTTTGGGTCAGAGTCTTTTTTCAGCGTTTCTATCGTTTCATCCAAGCCCTTACCGCTCAGATA
CTCTTCCTCAGTCTTCGTGAGCTTCAGATTGGCTATCATGTCGTTGCAGAGGCTGTCCGCTGCTTTTCTC
GTCTCTGGCGTTGCACCTTTCGCAGAATCCCACGCATCCCCTAACTTCTTCACAATTTCATCAAGATTCG
CCTTCGCTGCTTCTCCTGACCGAACTGAAAGAATCGTCGCACCCTCTGCCCCCTCTCTCGCTGCTGCTTC
TTTCAAACCCTCAAATAGCGCTGCATGTGCATACTTACCCTCTGCCTTCAAATCCGCAACGATGGTCGCA
AACTCCGAATCTGAAAGCTGCTGAATTAAACGACGGAATACATACGGCTTGTCCCTATAAAACACCGCAA
AGTCCTTAAGAAAGTCGTCAAGCACGCCCGCTTTTGCAAGTTCTGCAGTTTTTCCTTCCTTCAAAAAGTA
TGCGTAAAATATATCCTTGAAGGAAACTTCTACCGCCTGCTCCGTCCCTCCTTTCAAAGCTTTCAAAGTT
ATCCCTGCTTCTTCCGTGAGGTCGCCATACCATATCCCCTCACGAACTAAATCGTATATGAAATCCGCAT
CTTTACCATGCCACGCTTTCTTCATTGATTCAAACGCTTTGAGCGGTCCTATCCAGTTGTCTCCCCATGT
CTTGAGAACATCCACCGCTATCGCTTCCACCTGCTCCGCATGCGCAGCATATAACCCCGACTCTCTGAAC
GCCGTTGCGATGTCGTCTGCGGTTCTACCTTCGTTCTTCAAAACAGTGCGAAATTCATCCGCAGCATCCA
CTATACGCAAGAGAACATCATCCGCACTGTCAAACGGCGCACTTATCGCACTGTCAAGCAAATCCTCTGC
AGCTTTGAAGTCCTCCGCAACAAGCTTGTCTAAAAACTTCTTCTCAAATGTCTCATCTGACATCCCTGCA
ATTCCACGCAGCAACTTACTCTTTGAAATTATGTTCTCAATCCAGTCGGAAACTTTCTCACTCACCCTCG
CAAACTTCGCAATCGTCCCTCCTCTCTCTATAACTTCGCTTACTCCCTTCCCCTCAGGGAAGACTAAACC
CAAAAAGTCAAGAGCACAGAAAATATGCGTGAGCGTGTCTGGCTCTCTCGGCTGTCCTGTATGAGGGTCT
GTATGCGTGGCTTCTACATACAGATGCTCCTCAAAATCGGCAAAAGTCTCCCAGAGTTTTGAACACAGAG
GGCCCGTTAACCCTATAAAGCCGCACACATCACTATACCAAGAGGGCATAAAAGGCACTGATGTTTCCCA
ATCATACTCCTTCTCTATTTTCGTGCCTGTGTATGTTATTTTATCTACTTCCCAAGCACGGCATAGGCAA
ACTTCTATCAGCCCTAAAATGCGTTTTTTCTCTTCTAAATTGATGCGATATTCCCTATCTTTCTCTATTT
CCTCCTCTGTCCAGAATACTCTCTCTCCATACTTCGTGCTCTGTTTATATGAGCCAGAGGTGGTTTCTAT
CGTAACACACGGCTCAACGCCTTCAGGCACATTCTTTATCTTAATCTCTATCGCTATCTTTCCGCCTTTT
AGGGTCAAAGGCTCGGTCTCATCCTGCTTGAACCATGTCCCTCCTTCATACGCCCCCACTTGAATTCTTA
TGCGACGCTCCTTGCCATCGTAGAAGTAGGTCTGGTTGCCGAAACTGAATTCGCCTGAAATCTCCTCCTC
GCTATTTACAGTCAATAGAACTTCATCGTTCAGCTCGTCGTAAACACGAACCTCGCAGACTGCGCTTGCT
CCCGTCTCCTTTTGCCTGACTGTTCCTGAAAAGAACAACGCAGATGCTGTGTCGGGAACTAAATGCTCCG
TTATTGTTTCTCCCTCTTCCTTCCACTCGTCATTTTCTACATCGTAACTCACCGACACAAAGTCCTCTGG
CTTGAACTCCGTCGTCTTCCAGTAGTGAAATCCCGCACTCTCAAACTCAAACCTCGCCTTCGGCGCTGGT
GGCGGTCCTGGACCAGGCgtgggtgtcggtgtgggtgtaggacctggtgtgggtgttggagtcggtgttg
tagggggcggtgTTGGCGTGGGCGTTGGCGTTGGTGTAGTAATATAAAGCGTGCAACTATCTGAAGAAGG
CTCATAATTAGCGTCGCCTGCAAACTTTACCTCCAGTTTCTCACTTCTTGAAGGACATGTGAGCGTTACC
TTTGCGTTCCCGCTACTGTCCGTCGTTGCAGAGGCTTTCTTAACTCCTCCTATATAGAAATCAAGCGTTT
TTCCCGCAAGAGCATAATATTTATCCCCTACAATGTAGGAAAGATACGCTGAAACCTCAAAACTCTCCCC
TGCGGTGCATGAACAGCCATAAAAAATACTCACTGCCGTAGGATATTTCTCTGTAACTTCAAAAGATTCC
TCCGTCGTGGCAGTCGCTCCTCCTGTTGTCGCCTCAAATTTCAGCGTAACCGTGCCTGTTTTAGTCGGCG
TATACGAGAAAACCGCCGTCCCATATCCCGTTCCGTTGGAAATCTTGCACTCTTTCCACACACCATCCTC
GTAAAAATGAACTGTGATTCCATCCAGAAGATTGCCCCAGGGATAGTCCTGAACAGTTACTTTTAAGGTG
TATGTGTCGCCTTTCCTCAACTTCTCAGGAAGCATTGTCTTATCTAATGAGACTTGCAAGTCCACACCGG
GCGTTGTCTCATAGGTAGAAACATCAAAACAGCACTTTGAATCCGTTTGCACAAACTCATCTCTATCATA
GTCATAAACTTCAACTGTCAACTGCAACTGACAAGGTCCCTTAGGCCACACAAAAAAGTAATCTGAATAG
GTGCTGTTCGGGTCTATATTCTTTACTTTCTCCTGCTCGTCGCAGTTATTCAAGCCCGAAATGTCCTTTA
TCTTGACCTTAACATACGCTACCTCCGCCGTTGAGCCGTTCTTTACATCAAAATATACCGTGATGTAGTC
ACCATCCTTGACCCAAACCTTACCGCCGAGACAAATCCACCCATCGTAGCAACTTACAGAGGGGTCTTTC
TCAAAATAAACATAAGGCACTGCCATTCCCTCTCACCACTCTTCTTCCCCCTCTCGCTCTCGCATCAAAG
TCCTTAAGAACATCGCATACGAAGTCTCATAGGGTCGTGTGGCATTCTCACTCTCTCTGATTTCCGCCTC
ATACGACGAAACATCAAAGGTTATCTCATACTGCGAGAGCAACCCCATGCCTATGAGAACCTGCGGTAAA
TCCACGAACACTAAGAACGACGCATCATATATGCGGTCGCCGAGCTTACAACGCCCCAAGTAAACAGGAA
TTGACACGACATCGCCATCGGCGAGCATCACATTTGAGACGCCCGCTTTCGTCAAGCCAAGCATAATTGC
GACATCCTGCGGAACCGCAACATCTGAAGAGAAACCCGTGTCCGCAATCGCCTCATACTCAAGCTCATCG
CAGTTCCCTATCAGAGTGACTCTAATCCGCAGATTTCCGTCTCCATCTATGAGTATTTTCGGCGCTACCA
TCCCCACTTACACCCTTCTCTTACACTaaaaaagcgaaaaaagggaaaaagagaggaaaaaaatagagaa
aaaTTTAAGAATTTACGCACCTGCGAAACGATGAAAGACGCCGATTACGCCTCGTTCCGCACCGACCTTC
GCAACAAAGAACTTCCTGCCAGGGTGCTTCTCTCGTGCTTTCGCAAGCGCTTCCGCCACTGTATCCCCAA
CGAACCAGTCGTATGACATAGGGTCAATCGCTATATACTTGCCGTAGTATCTGCCCAAAAGAGAAGGTCG
TATGCTCTCGTAATATTCTTCTCCGAGCCTGCGGACTTCTTCGTCGCTGATTTGCATTTCTCCCCACGAT
TAAAACGCTACTTCACGCTGAACGCTTTATGCGCCACCGCCGACAGGACCTGTCGCAAGCGTCGTCGCAG
CACACTCACGAGCCCTGCGGATGCGCTCCTGAACCTCCTCAGGCGTGCAGAGCCTCATGACCTTGCGAAC
GCCACGCTTCGTCACTCGCACTTTGCCCACATTGTCGGGATTCGTGGTGCATGCATCTGGCAAAGAGCAG
TTCTGTATCATCAGCTCCGCTGCCTGCTCCATTCGCCTGCGAAGAACTGGCGATGAAATGATGTTCTTTG
CCCTTCGTGTGTAAGTCCCTGGCTTGACGACGCCGCCTTTGTGCAGCATGTATGGATTCAAAACGGGCTT
CTGCGTGAAGTCCTGCTTCACAAGATACACCATTCCTGCGACATCACCTCCCTTTACCTTTTTACAGAAA
TCTCTAAACTCTATATAAATAACTTCGTTGAATTATATAGAGTATATAATGTATGTAAGGTAATGGTGAG
Taagaggaatgaagaaatagagaccgaagaagttcagaaacaaaggagaaaagaaataggaaaaaatagg
gaaaagggaaaaatagaaagaCCTTTAAATCAATTAGCGCCTCCTTAGTGCTTTGATCTTTGCTACTTCG
TAGAGAATGTGCGCTAACATGGATATGACGGAGTCAAAATCACGCTTGCGACCCAGGTTCTTTATGTGAT
AGTTGAGAAAGTAATCGCAAGCCGCTATAAGGTCTTTTATGATTTCGTCCTCCTTTTCATCAACTACGAC
AGAGTCCGCCACCGTTTCCACGAGCTCTTTTACCCTTTCCTCCGTCCAACCATAAGTGCCCATCCACCAT
CACCTCTAATCGTCATCAACAGCGACTGGTATGAGTTCGTCGTCTTCTTCATCCTCTTCATCCTCTTCAG
ACTCTTCAAACCtttttttCAGAGCATCTAAGTCGCTCATCAGCAGACCGCACTCATTTCGCAGTCTCTT
AACCTCTGAACGCAACCTCTCAACCTCTTCTTTCAACCTTTGAACTTCTTCCTCTTCTTGCTTCCCCACA
TCTTTTCTGAAATTTTTGAGTAAATCCTCCCACACTAAAATAACATCGCTCTCCTTCGCTTGCACAAGAT
ACGAGAGTAAGGCCTCACCGTCTGTGTCATCGTTCAGAGGTAGGCGCATTTTCTCGCACTCCCCCTCTCT
ATTCAAAAATAGATAGTAAATGCCGAGCTCTTTGTGCGCTGGAAGCAGCATTATTTTGAATGCTTTGCTC
AAATCCACCGCTACCTTGCCCTTGTCCGCAATAATAACTGCCATTCTCACATCACCTCCTGTCCCCTCCT
TCGCTCCTTAACTCTCCTCGCATGCCTCCACGCAGCCCTTCTCGCAGCCGAAAGAGCGCTTTTGTGTTCT
TTGCACCTTATTGCCACGAAGCCGTCATCCACGCCGTATTCTGATGCTGAGACAATAACGACTTCTTCTC
TCTTCCTCGCCTTACCGCAACGACCACACACAAAATATGTCATGTCGTCATCACCCCCTGATTTGATAAA
CTCTCTCAAAATCTCCGTCTTTCTTGCGAAATGCAACTGCGACTACCCGCCTCTTCGTGAATTTCGCTAC
CGCTTCCGCATCCTCAATGTCACATGTCACCACTGCAAAACCCCGCTCCTCCCAGAAGTCCATCGCCTCC
ATTAAACGCTGAACTGCATTTTCCCTTGTTATTTCAAGATAACCAAGCCAGCCCGAGCCGAATCGCTCCT
TCCATGCTTTCCGCAGCTCTAAGAATTTCTGACGCTCTATGCGTGCAAGCAAATCAAATGATGCGCCCTC
GCTGTAATAAAAGTCAAAACGACGGAGAAAAGGAGAAATAGATATATATACGCAACGCTCCGCCTCTACA
ACTTCGTATTCCCTTAAGCCATCGCCGAAATCCCACTCAATCTTCTGTATCTGCTCCGCCATCAGCACCA
CCCCCTCAAATCCTCTATCAAGTTCTCGTCAAGCACCGCATCCTTGAGCTCTTCTTCAAGCATCTCCACC
CGCTCCCTCTGCGTCTCCGCTCTCTTCTCGTCGCCTGTCGCCTCTGCGATGCTCAAAAGAAGTCGCGCCG
CTTCGTATTCCCTCCAAATCTCTTCCGATGAAACTCCCTCTCGCACCTTCCGCTCAATCACACCAACACG
CTGGCGTTCCTCTCCCGTGAGGAGGGGGCGCCACTCCCCTCCCCTTATTTTCCCTTCCGCAAAACTCCTC
GCCGCCATCGCTACCACCGCAAGGGGGCGGGGGCATCTGGGGAAAAACCGCATcccccacacccccgttc
ccccTTACATTACGACATTACGATAACTCACTATTTAAATGTTTATGTTTTTTAAAAAAGCGAAAATCAT
ATCTTTAAGAGGTGTGTATGTAAGAACATGGCAAGGGAAAAGGGTGAGAAGGTGTTCGTGAATGTCGCAC
TCCCTATCGACGAATACTTAAGGTTGGAAGAGGCAGTGGTGCGAAAATACGGAAAGAAAAGGGGGGTTTT
CAGCGAGTTCGTCCGCTCTGCGATTCGGAAGGCGGTTGAGGAGACTCTTCAGCAGAAGTAGCGTTCCGCT
CCCGCTCCTCGCTCCGTAGCAGTGGCAGAATGATGTGCGAGAAATGCTCGCAGAGAAATTCCTTGTAGTA
GCGTTGCGTCACCCTTCTGTTGCGTTCAGATTCAAAAGAGGTGAGATAGCCAATAATTCCCTTACGAGCA
ATGCAGCTTCGCAGCGTATAGATGTGTCCTTCAATTGTTGTTTCTGATAATTCACGCTTGTATTTCAGAG
GGGTGCGCTTGCGAAGCCACTCCTTGAATTCGTCCTCTAAAGGTGCTTTCGGGTATTTCCTCCTCCCCGT
TATCCCGACTTTGAGGTATTCCATAGCGCATCATACTCCTCTGCCCAAAACCTCTCCAACTCTTCCCACT
CTTCTTCCGTGAGCAGCGCTGCGGTTTGCGATTCATTCATCTCGTCGTAACGCCTCCACCGCCTCGATAA
ATTCACCCTCCCTCACGAATTGCCAATACAATCGCTCAATTGGACATTGTCGATAGAATGCCTCCGTTTT
TTCTCTCATCCGACGAACTGCATGCTTTAACGCTGCAATGAGTGCGAATGCAACTCCGTAATCAACGAGG
CGAACCTTCTCTATTCTTATCTCGCCGTTCTCTACCTCCACTAAAGGAATGTTCTCGTTCTCTCTTGCGA
GAATGTAAGTGATGCGGtttccttctttaaggattttgagtttttctttcatctttcttcacctttttcc
ttttcCTCCTCACTTGAAGCAGGAGACCTACATATTCTGTCAAGATTTCACCTAACTCTTCCAAGCGAGA
CGCCATGAGGTCTTCCGCTCTCTCCCTATATTTTTTGATTTCTCCCGCTTTCATCGCTCTTCACTTCTAT
CATGACCAAGCCGTCTCCCTCTGCCGTATTCTGACGGTTCTCCACATTTCTCCTCACGACGACACCGAAA
TCGCTCAAAGTGCGTTGCTGCTTTACAAATCCCGCTTTGACTGCCCGATGAAGAGGTATTAAACCCATGT
CTTTTAGCATCTGCATTCTTTCGTTGTATGTTTTAGGATCTATGTCCTTGAATTCATCAATTAGCTGAAA
GTGTCGGTCTTCCTCAGAAGGAATGCAATACTCCTCGTATTCATTCCAGTTCCAGCATAGCCAACACATG
TCAGAACCTTCCTTGTAGGGACATGGCATTTTTATCACCTTAATGATGTGCTTCCTCTTGCTCCTCCTCT
ATTATTATCCTAAACTTCCGCTTCGTTATTGGTATGTCCTTGTCAAAAACCTTGAAACTTACCGCATGTA
CTCGTTTTGTGCTGTATTCTATTTCTTCTATGAGTGTTGCCTTTAGTGTTCTTCGTGTGTTGTTTATAAC
ACTTATCTCCTCTTCCATTTCTCCCTCCCCTCCTCATTCTCACGACTTTTACCTTTTTGTGCTAAAATTC
TATGAAAAGCCACGCAAATCTCTCGCATTCGTCCATATAGCAAACCCCTCAGTCGTAATAATGGAAAATC
TCGTGATAGAGCCACGCTTCAACTACTGCTCCCTTTTGCCTCTCCTCTTTTGTCGCTTTTCTGAGAATCT
TTATCGGATATTGTCTTCTTTTAAGATGCTCTGCGAAACCTCTCTCGCATACGAAGTGTTGTTTTATGTC
CCCCTCTCCTACTTCAACCAACACACACTCCTCGTCCTTACTTTCCTCTTCGTCTTTGTCGTTGTCGTAA
TAACTTGAAATCTCGTTATCTAACCGCTCATGAAGTTCTGCCCAATTCTGCGCCTCCTCTTCTGACACTT
TTCTGAGAATTTTTAGCGGATGCTCCTGCTTTCTTCTGAGATGCTCCGCAAGCTCTCTCTCGAGTATGTA
GCGCAGTTTTATGTCCTCTACACCAGCGTCTATTTCCACTAAGACTAAATCCTTCTTGTCCTCCATTTCA
CCATATGCGGATATTCACTGGACGACCGCCTTGCATGTCGTATGTGATTCTATTCACAAGAATGCGCTTG
CGACCTTCTTTCTCTGCAACTCTTAGCTTACGGCACGGCTGCCACGCTGATGTGTTCCATATAAAGCGCC
GATTCTCTTTATCAACGCACTCCATAGACACATATTCACGCTGACGACCCTGCGAATCAGTGAACTGCGA
AATTCTCCACTCCCACTTCTCTATGATAAGAGGACAGCGGTTCGCTGCTTCTTCAACAGAGACAACCTCT
AACTCATCATCAATGCCGAGTTCTGCGGCGGAAACGACATCTTCATCTCGCAGCGAAGGATGCACAACTT
CCTCAGGACGCTCAACTCTCACAATCTTACCGCTCTGAAGCTTCTCCTCTATGACATTATGACAGTTCGG
ACATATCAGTGCGTTGCCCTGTCGCTCAGGAATAATGTTTCTGAAGCAGTGCGGACAACGCCTCTCCCCG
AAGCCTTCTAAACCCCTTTCTTCACTCATTTCTCCTCTTCCTCTGTCGTCCTTCTCACGCTCACGCCCCT
CTCCTGATCCAGCCAAAGTATGAGATGGTTTTTCACAAAAGAGAGTGTGTCTTTTGCTAAGGCTGCGAGG
AACTCTATATGCTCTATGTCCTTCTCAACGAGCTTCACCGCATCCAACAGCGCTTGTAAGCGCTCTTCCA
CCTTCATTTCCTCTCACCCTTCTCTTCTATTATCCATCCCGTTCCCCCACACAACGGGCATCTCAGCCGA
TGGAGAGGTTCAATGAGTAGGGCGTCAGGATTAATGCCTGCTCCCCCGCACTTGGGACATTCAATCCACA
CGCTCATTTCCCCTCTACCCCCTCTTCACGCTCTCCTTCACGCCTCCTCAACTCCTCAAGAAACTCAATC
ATCTGCTTCGCCACCGCTATGCGTCGCTCCGCCGACTCTATGGCATGTTGCTGCATCCGCAATTGATTCC
GCAAAAAGCCAAGTCGCCCTCTCTTGTCTGTGAAGTCGTTTAAGCGTCGCAAAATCCGCATCTTCCGTAT
CTCTATCTCCTGTGCCTGTCCGCCTCCGCCATCGCATCCCCTTCTGATGCCTTATCCCTTTCCATACCTT
CCATGCTGTTCAATATAACCTAACTATTTAAATACTTTGAGGATATATGAGAGAATATGGAAGGTGCGGA
GTTAGACTGGTGGGAAGGCGCCCTGGAAGGCGCAATACGAAAACTCGCCGACGACCTCAAGACAACTGTG
CTGCTTGACCACGAAGGCACATTCAGGCATGCGCTTGCGCTCTTCAAGGATTTCAGAGATGCCGTTGAGG
CGCTTGCTATGATTCGGAGCGGGATGGTAGTGTCGTTGAAGGAGGGGAAATATGAGGAAAGGATACGGAG
ATGAATACAGGACGAAGCAGTTGCTCGTTCAGCAATATGGAAAGGATAATGTAGTGAAGGTTGCGATTGG
TAGTTTTGGTGCCGACTTCCTCGTTCTTGAAAAAGGTAGGGTGGTGAAGGTGGTGGAAGTGAAAGGGACA
AGAAAAAAGGCATGGTATCCTTCACCGAGAGAGAAAGAACAGTTGCGTAGAATTCTCCGCTTCTCGCAAA
TGCACGGATGTAAAGCTGAGCTGTGGATTTGGGCGCTGGGTGGTGGAAAGAAGGAGTTGAGAGTTGAGGA
TGTGGAGGAGTTTTGTAAGGGGTGAGCGGGTGAAATGGTGTTCAGAATAGATGCTGCTCTCCTGAGAGAA
TGCGTTGACGCTGTGCTTGCTGTCGTTGACGAGGCTCGCCTTAAGATAGGCGAATCTGCGTGGAAAGTGC
GTGCTGTTGACCCTGCGAATGTCGCTTTGGTTGATTTGGAACTAAAGCGAGAGGCTTTCGACGAATACAA
CACCGAAGGCGAAGCAGAAGGTGAAAAAGTCGTGGGCGTTCCTTTTGACAAACTGCGAGAGGTTCTACGC
TTCGCTGTTGGCGATGTGTCCTTAGACATAGACAACGACAAGATGGCGCTTCAGTCTTCCGCTTACGCTT
ATACGCTCACGCTCTTAGACCCTTCGTCGCTGCGGGGCGAACCGAAGATACCGGAGCTTGAGTTCTCGAC
AAGAGTTGTCGTGGATGCAGATGGCTTCAAGAAAGTCCTGAAGGCAGCGGAGAAAATCAGCGACCAAATC
GCAATAGGCGTCCAAAACAACACCTTCTTCGTGGAAGCGGAAGGAGATATGGAAACTATGAGATATTCGT
TGCACAAAGACGAGCTCATGCACCTCAGCGGTAGCGACTGTCGCTCTCTGTTCTCGCTTGAATATCTCGC
AGCGATGGCTAAGGGCATCTCCTCGGAAACGCTCACGCTCTTCATAGGCACGGACTACCCGCTGAAAATG
GAGTTTGAGATTGC

>GBM163
GGCTTTGACTGCTTCATACCGCCCACAAAAGTATCCCAGTTCTTTATGCTTACATCTACCGCATCCTTCG
TCACGCTCAAGCTCTTGCCTCTGTTGCGGTCTTCAATTGTCGCTTCTGCGCCATACACTCTATCACCAAA
CACAGACCTTAGCATAGCTTCACCTTTATACAGCCGTCCCCATACTCGTATCCGGTAGTTCTGCGTAATT
CCGTTATCGCCCGCGCGTGTCCGTATCGAGATCGACTTCTTCGCTTTCAGTGTCGTGTTCAAGAACGGGT
CTTCAACTCCAGGCGTACCGAAACTGAAGACTATCCTGTTCGATTGCAGTGGTGATGGTCCACTCATCTG
GTGTAGCCGCGGTGGTGCCATGTTCGATGTGTATCGCCCTGAAAGCGATACATACTCTTCTATCCGATGC
CCGTCTATTACTGGTACCACATGCAGCAAGTCCTCGCCTGGCCAGCCTGCGTTCGGACTGAATATCTCAA
TGTATTCTATCTCTGCAACCTCGTCGCTCTCAAGCTTCTTCGCTGTGAAGTCGTAGGTGTCGCCAGCAGC
CTGTGCTCCTGTATGTAGGAAGTCAGCCAGCAATGTCGGCTGTAAAAGGTTACCTACCGCTCCAATTTCT
TCTGCCATTTTTACATCACCTCTCTtatctctatgaactatctatataaataccctatcacctatatacg
gtatatagagtatataGAAAACAATGGTGTGGTGCATATACTTTAAATAGAATACTGCGCTTAATATCTT
AATGAGGAGAGATGAGACGCGCGAGGGGCGAGGGCGATACGATACATATCACACTTGATAGAAATAGCTA
TTACAAGCTCGTTGAATTGAAAGGACGATTAAAAGCCGCTACTTGGGCTGAGCTCGCAGATAAACTCGTT
AATATGGTTGAGAACTGCGAGCGTAAACGCTATAAGCCTGTTTACTGACTTCAGTACACCGGCGGGTATT
TTTTCACACTCGTGCTTGACTTACTACCGCTGCTGTTACCGCTCTCGTTCACTTCCAGCTCCTTCGCCTT
CTCTATCACTGACTTCTTCGCCGCGCCTAAAGTCTTCACGCCTACAGTGCCATTACCCTTCTTCTCGGTC
GGTATGGAGATATTGCTCATGGGCTCGCCGAGCAGGTCGAGCATACACGCTCGTGAAGCTAACAGTAGCG
CTTCACCAAATTTACCGTTTTGCTGTGTGCTTAACCTATCGAGTGCAAGCGCAGCTATCAGATTTGCGCG
CTGTGTTGGTGTCATCTTTGCGATTCGCTGTGCGAAGTTGTTTAGAATCCGCTGTCCTAACGGGCGATAA
ACTATTACATCGAGTACCTCAGGATTGACGCCTTCGTTTGTATCGCTATCGCCGTTACTGCCCTTCTTGG
ATAGCTGCATGAGCAGTACTGGCAGTATGCTATCAGAGTTCATGCCTGTGCCGTTCCCGCCGAGCATGCT
CAAGTACAGCAAGGATTGTGCATCCATGTTTTGTTATTAGATGTGAGTATATAAAAAGCTTTCGTATGAG
GGGCATGGTGGGGCGGTGCGTGACAATGGATTGAAAATCCATCATATCCCACCACACCCTAAGTTTTATA
TTAATTACTATTCTTTATATTATTATAGGTGCGTGGCAATGGAAGACGAAGCGATATATAGAGCGAATAG
CGAAATCTACGCGCTAACAAAAGATGCTAGCAAACTGTCCGAAGATAGTCAAGGCAGGATTATCTTCAAG
GGAAAAATCGAGAGGAAGGGCTATCACTTCGTTTGTAGAGCGTGTGGAAGAATACGATACATCCGTCCCT
CAGATATAGAGAGGGGGCGAGGGAAGTATTGCTCAAGTGCTTGTTATTTTGGAACACATCCGCGGCGGTG
GCTGTTTTGTCCTGTCTGTAGCACTCTATTTTCCATAAAGCCAAGCAAAGCAGAGAAATGGGAAAACCAT
TTTTGCTCGTTAGAGTGTTACCACAAAGCGATGTCTGACCTGAGACTTTCTGTCAATTTGAATCCATCAC
CGGAGCTCGCGTATATCTTAGGGGTCATTGTAGGAGACGGATGCGTGGGAGAATATACAATCAAAAGCGG
TGGCAAAACAAAGAGGCGGTATCCTGTGAAGCTAGCGGTTGCAGATTACGAATTCGCTAAAAGTTTCGCA
AGAGCGCTAAAGAAAATAGGCTTGCATCCTCATACATGGAAAGAGAAAAATGTCAGGAAGGGGAGAGAGA
ACGAACAAAAATTATGGCATACTGAAGCGAATAGTAAGACATTCGTTCGCTTTTTCCTTTCCTTAAAGAG
TGATTGGGATGAATTTGAAAAGTTTGTCAGAAGTTGTCCAAAAGGAAAGGAGATGTTTCTACGCGGGTTT
TATGAGAGTGAAGGGCACCACGGAGTATATACCTATCACAGAGGAAACGGAATTCAACATGTTAGGAAGT
TGCATATCACAAATACAAATCCTGACCTAATTAAAATCACTATCGCATTCTTGCGTGAATTTGGATTTCA
TCCATACACCTCCATGAAAAAACGAAAACAATTTGGGTGGAAAGATTGTACAACCATTTATCTCCCACCA
AGAGAACATAGAAGATTTCTCGCTTTAATATCGCCCGTCGTTaaaaaataaaagaaaagaagaaagaaat
taaagTTTTAAACCCGCTCAAGCCGCACGCCTGCTATACGCCGAGCCTTTAGTCGCCAATGTTCTCATAG
CGCACTCTCGTGCCGCATTTAGCCTTCTCTCCCGCTCAGCGTCGTCACATGCTACGTATTTCTTACCAGG
TGCGCCCGGCACGGGCATACCTATCGCAGCTTCGGACATTCCTCGCGGGAGGCACTTGTCAGGCAGTGAG
CAGTTCGCCCTCATGTTCGTCGCTGTCCACTTCGTCCTCGCTATGAGACCGGGGCTGGACACTATGTTCT
TTGCTCGCCTTGTGTACTTCCCCATAGCAACGCCACCGCCAGGCTGCAGCATGCGGCTATTCACGACCGT
CTTCTGTGTGAAGTCCGCCAGTGTCAAATATGCCATTTTTCGTCAATCACCCCCTATTGCTTTCTATATT
TCACTTATAAACTTCTATCATATAAAAATAAGCATCCAGAAAGCTCTAATTGATAATTGGAATGATAATA
AGATAGATAAAGGCGACGCCAAAGGTTTATATAATACATTGCTACAACCTTTATATAAGGGGTAAGATAA
AAATGGAAGATAGAAGCGAAAGGGCGACCCTGAGCACGAATGTGAAGAAACAAAAGGTGGAACTGGACAT
CCATGCCGTGACTATCCTGAACGAGGTGCGAGACAGTATAAAAAGCGAAGGCAAGAGCGGGATAACATAT
TCCGATGCGATAAGATGGCTTGCTGTAAAAGCAGGCATACGCGAAGGCACAATGTGAGCACGAAAATACG
AACCACCAAACGATAGGTTTTTTATATTATTATCACATAAACTAACATAAACAGATGGCGACTGATATCG
AACTGAGTACAGGTCAGCACACAGTGAAGTGGTCAAAGACCGGTTATGATGATTTAATAGCGACGATAAA
TGTAACAGATACAGGCGTCTCCTGTGTTAGTGTTCAAAATGGTGCGTGTTATAGTAGCACACCGCCAGGC
GTGCTTATCCCATCGTCGTTTACAGTAGTAGGATATTTAAAAGCAAGTGGAGCAGTTACCGACTTTGATA
GCTGGGTAGCGAGCAAAGGCGGTAAGGATAGTATTGAATACGCAGATGTTCTAGAAATAGGAGACGCTTA
TTTAGGATTTGTGGATATAGGATTTACACCTAACTATACTAATGTCTTAACTGCGGGAGATTACTATCTT
GGACTGGGTTAGAATGGCAAAACTTTATATATACAAAACGAATAATCAAGTATTTAGGAGTGGAGTGAGA
TGACACTCACTGATGCTGGTCGTGAATACATAGCGAAGAACATAGGCGTAGGAGACTGTTGGGTTTATAG
CGGCTTATCATGGGTTGCAGAGAGCGTAACTGGCGATAGAGTTAATAGGACAGGTGGTACCGGAAAGGCA
GTAAAAGATATTATTGACCCTACAACTGATCATATAGAAATTAACGGGCTGAACATATCGAAAGCTACTT
TAAGAGCTAACAATGGCGGAAATGATGTTACGATATCAGATGTAACTAACGAGATTTTAAAGAATGATGG
TTATCCAGCAGGAGAAACCCAGTATTGTGTAGGTGCACCCGGACCGGGTCCAACGGGAGAGGGTGAGCTG
TGTGTATTAACATCAGTAGACCTCGCTGATGTATATATTGATGATGAGACAACTCCGAATCCTGACCTGT
CGCCTTCGCGTAGTGAGCCACCGTATAAGTGTACAAAAGTAACAGCAACACCCGAAGGCATACAGCACAA
AGTTACAGTAAAGAAAACAGGCTATACGGCAGAACCAGTATATGTTATTTGCGTTGAAAACCAGAAAGCA
TATGTAACTATTTACTTGGAGCCTGAAGCTGGTACAGATGTAGGTACGCTAGAGTTGCGCGCATATAAAG
AGGGTACAACAGAGGAGATACATGCAAACTTTGATATAGAAGGCTTAAGTGGAGAGGAGAAATTTCTCAC
TCCGCATACAATGAATGTCCCTGCAAAGACTTACGACTGGATACGGTTCTATTGCACCGGCTTTGAACCA
TACGAAGCTACAAATGTGACCGTTGAAGAGGGTGAGACAACTACTGTAACTGCATACATGAAACCAAAAA
GATTGTGGAAACAAGTGTATGTAGGACCACCAATCGCGCTTTTAGTAATTGATGACTTCGATATACCCAG
TAGATTATATTGGGATAATCCATACGATTTTAGCGTAACTATAAGATGTTTTGAAGCAGGTTGGTATTAT
GCTAATATAGAGCTAAGAGAGCCTGGGAACTTCATGGCAACTTACGACCCTGCAGACTTAGGACCAACGC
GCTGGACGATACCTCTGCCTGAGAAATAAATTTCATATTTTGAAATTAACACAAAAGTTAAGCTTGAAAC
AACACGAATCGTTCCAGGACCGGATAGCTTGCCCGCAGGCACTTATGTTGCTGTTGTTGTAGGATATAGC
GGTAGGAGGTAACGATAGAAAATGGGAAGAAAAATCGTCGAGGTCGTGATAGGAACTGTGGAAGTCGAAA
GTGGACCGGGACCAGGTCCTGGACCGGGACCATCTCCTTCTGTTATAGATTCATTCATAGAAGAACATCG
CAAGCTGAAAAATATACTTGACAGATACGGTGCGCAAGGCATGTGCGTACCGCGTAGCGCACTGGAAAGA
GAAAGCGGCATAAAAGGTGAACGCCTTGACAAACACATCGAAGTGTTTCAGGCACATTCTGCTATTTCCG
AAGTAGACGGGGACATTTTATGTGGTCGTGAAGCTTTATCAAAACTAAAAGAGAAAATTAAACTGGAGCT
ATAACAAAATGACACCAAATGAAGAAATAGATAGGTTCATAGGCACCCACAAAACAATTTTAGCTTTGCT
TGATATTGCAGGAAGCAAAGGTGAATGCATGACAGCGGAAGCTCTTAAAGAGCAAACTGGAGTGTCAATT
GAAGAAATAAAACGGCATAATACCCTCGCAGAAATTGATTTGGGAATAGTACAGCCAGCAGAGGGGCTAA
CATGCTCCAGACGCGCTATTGCTGTGTTAAAGCGGAAACTTGAAGCGGCGATAGAATAGAGTTATTTTCT
CACTCTCTTTTTGTGTTTTTTACTCTTTGCTTCCATAAACTGTTTTACAACTTCAGCTATTTCATTATCG
GACATTTTGTCTATAACCGATTGCCATAAGATTAGCGTTTCATAGCCGTGTTGTGAAAAGATAGCTTTTC
TTCCGAATTCTGTCATTTTCCACGAGTTGTTTAATGTACCGTCATGAAAGACATCACCAAAGCATTCTAT
AAGTTGCATTCTCCCATTTATATTAACAAAATCCGGAATAAGCCCTCCTATAGTTATACCACAATTACAA
CCACCGTTATATGCCCATTCGCCAGGAATATACTTTTGTAAAACTTTGTCTATGCGATATTCAAATTTGT
TTGGCTTCGCTCTAAGGCCAGCAAACATCTTTTTTGCAACCTCGCTATTTCTCCATTGTTTTAGTGCGTT
TTCAGACCTTTCTTGCTTCCCTCTTTCATCATTTGCCTGTTCTTTTATAGACTTTATGGGAATCTCAAAC
TTTTTTAAGCTTTTTAGAATAATTGTGCGACTACATCCAATCTCCTCTGCGATTTCTGTTATACGCTTTT
GCTCAACGATATATCTTTGCCATAGAAAATCCCTATCATGCGCTTTTGGATACTTGAAGTTAGGATTGTT
CTCTAGTTCCATGCTTCGGATAGGTATCCCTAAAGACTTTAAAACCCTACTTACACAGGTTGGGCTACAT
CCTACTATTGCAGCTATTTCTGTTTGGCTTAAACCTTCGGTGACATATTTTTGTATCATCCATTCCTTAT
TATACAGTTGATGATATTTTCGCTGTTTTTGATGATAAGAAGAAGTGTAATAGAAAAAGGTGCTCCGCCT
CTTAATCCCCGCTTTTTCGAGTGCGTTACAAACTGCTACTGGGCTACAGCCTACAATTCTCGCAATGTCG
CAAGAGTCGTGTTCCCTGTCTACATATTGCTCTTTTAGCCACTCGGCATCATGTAGTAGTGGATATTTCG
TAACCCTTTCACACCCTTTGCTTACCGCTTCCGACCTCGGTCGACGCGGAATATTTAATCTCCTCATAGC
CTTACCAACAACTTGGGGACAGCAACCTAACTCTTCTGCAATATTGAAAGTACTGAGTTCTTCCATCCAA
TATTTTCTAAAAAGCCAATCCCTATCTTGGAGTTCTGGATACTTAACGGGTGTTTTTATCTTTCCTGCTT
CGGATAACGAACGCCTTGGGATATTCAACTTTTCCATCCAATCCAAAACGGTGCTGTATGAGCACCCTAC
TTCTTTCGCTATCTCTACACTACTTAACTTTTCCACCCAATATTTCTTATATAACCACTCCTTATCCTCA
AGCTGTGGGTATTTTGACATCTACACACACCACTAATAAGTTTATATTCATAGAATATAAATATTAAATT
GGTATGGCGGTTGTGGATTTAAACATCTACACACACCCCGCCATACCATAATTTTATCGAGAACAAGCTA
TTTTTATGATTGCTTTTAGTCTATAACCGTTATTGTTGCATCTCCGGGTACTGACTCGAATCTAACAGTC
TTTGTTACCGCCGCTTTCTTCAAATACATTTTCACTATGAAGTTACGCGAATATAACCCATGTGCACCGG
GTGTTGAAGGTGTGCTACCATAACATACCGCCCCTTGCGATAATGCATATTCACACCTGATACCCGAATC
AGACACAGAAATAATCATCTCTAATGTTTCGTATCCACTGGCAACGGCTTTTATATAATGCCTGCCGAAC
GGTATGAGCCCGCCTGTTGCTATCTCCTTATATGTAGCGTTTGGTATATCATACGGTTTGTAATAGAACT
TTGCGTTGATATTGTAGCCATCAGAGCCTGAATATGCTGATAAATATATATATGTAGCTCTACATACTTT
AGCAACTGTTGTTTCGTTTGCTTTTACATCCACATGGAACTTACATGGCGAGAAGCACTTGTCGAGTATA
TTCACATAACAATAATCGTACTCTCCTTCCTTGCCCGCTATCTCTACCGTATGTGTACCTGCGGGCAATT
TAGCCGTTACTGCATACCCACCGCCCTTATCAGCCCCATCAATAAAGAAAGCAGCAACATTGCGAGGCGT
AGTAAATGTAATAGTGTCGTATGTCGCTACCGTTAACTCTCCTTCTGGTGGTTTGGGTGTACTTACCGTG
ATTTTCTGTGTTGTAGTCCCACAATTAGGCGGAGTTGCATCGTTACATGCTTCCAAGCGAATGCCCCACA
CGCCAACCTTATCAAAAGTTATAGTTATTGTTTTACCAGTCTTCGTGGTTACAGCCCCGTCCGGGTCTGT
AATTGTCCATGTCCACGACACGATTTTGTATGGCGCTTCAGTATGTGCCATGCCTGTTAGTGTTACAGTC
TCGCCTACACTAACAGTAGTAGGACCAATAATCTTTACATGATCTACACCCGGTGGCGCACCAGGACATG
CGGGGAATGTGTCTCTACCAGTATCTGAACCAGCATAATATTCATAGATCATGTCAGCATCGTCACGCGT
TACTTTACCGTCACCATTAACATCAGCTCGTTCCTTGAATTCTGATTCTGATAAACCACCTACTTTATCT
TTAATCGCATTCCAGCCGAGTTCTACATAATCCATAACGAGTTTTGCATCTTCGTCTGTGACATAATTAT
TGGGGTCGTTGTTCACATTGCCATAGTTACTGCATGGTGATTCTCTGTATTCATACGCCCTTGATACAGT
AACTGTCCTGTGCTCATCAATAGTTCCAGCACAGATTTTGAGATGTATCTCGTAACTGCCTGCCTCAGTA
AATGTGTGTGTAACTACCCGTCCAGTCTTCTTAACATCGTGCGGGAATGTCCATTCCCAATCAGTTATTT
CAGAATCAGCACAGCCTTTTGCATGCCCTTCAAAAGTTGTAGGAGTACCTACTCGTACGCTTTCACGCGC
TCCTGAATAATAACTGAACCATGCTCCCGTTGCTGGGCATACATACGCTTTAGGATTCCAGACGATAAGT
TTTTCTTCTTTCGCTCTCTTCTCAGCATTTAAGAATTCTTTAGTATCTACATACTTGTTGCTATGGTAAA
AGAAAACTTCACCTACACCGTTTCTTACTGCTTCTAAACATATATTTCTCGTTCCGTAGTAAATCGTTCC
TAAGATTCTATAATATTTGTCTAGCTGATCTAGTGGATCAACATATACTTTTACATCTGCACCGTCGATT
GTACTAAACAGCCACATAGTAGCCTCGTCGTAAGCCCATTTAGTCACATCACGACAAGTTTCTGTGTTTG
GAGCGTTCTCAACCTCTATCCTGCACGATACATAATGCCCCGCTATTGCGCCTTTATCTGGAGCGTTATA
TCCAGTAAGTCGTATTGTAGCATATACAGGTATTCCCGGCTCCATATCAGGAGCTTTTTTAAGCCCTTCG
AGAAACTTTTGGTATGTATCCCATCTCTTTTTTAACTCTTCTTGGGTCAAGCCAGTATGTATTGTATCAC
CGTCTATCACATCACATACATGTGTATAGAATTCACATTCATCTTCTTTCAGATGCGGTGGAACTTTATA
AACTCGCGCAGCCAACATTTTGCGGCTTCTATCATGGAATTCTAAGCATGACATCGCAAATTTCCAGTAT
ATCCCATAAAATGCTCTCCCAAACAGTGAGTTTACCCACGCTTTTGTGTCTTTTATCCACTCGGAATAAG
CAAGCAGTTCCTGTTCTGCTGGTTGCCACTGCTCATCCTTTATGTAACCCTGAATCATAATTGGCCAGTT
TTGAGGTAATTCTTCGATCAAAGCCCATGCGTGTGTCATCCCCCAACCAATATAAAGACCAATTGCCGAT
AATGCCAATGGACCAGCAATCCAAGGtttttttAGATATGTCGCTGCATCTCTTATGAGTTCTTTTGCAT
ACGATGAGAATTTTTGATCTACAAGCATAGCCGCTTTTGCACGGCTAATACCAAAATCTTTGCTGACACA
GTCAATAGCTTTATCTCGCACGCCGGGATAGAATCCAGATTTTTTGAAATCGTCTGCAAGCATATCCATC
TCTGCAATGATTCTCGTTGGTCGTGTTCTTTCACTTCCAGCTCTTTTACCCCATTCATCAAACTGGTCGA
TAAGCGAACTTGCAAGTTGGTTCCATCCGCCTCTGAACGAACCTCTAGGTATTGGTGTATCTGTTTCGAT
ACAAATCGAGCGCACTATGTTCATTAAGGCAGTATCTAAATCAAACCCTACATTGTTTCTTATTGCATCT
AATTCTTCGTCTGTGATAGTTCTGAACCTATAAGCAAGTTTTGCCTCTGCTGGTCCTACTATCTCTCCCG
TGTCCGTTACTTTACCGCCCAGCTTAGCAAAATAACGAGCAAATTCTTCGTCTGATAGCTTACGGACAGT
TTTAAACATAACTTCAGGATTGTAGTATGAGAGGAATCGAATTGCTAATCTACCAGGATCAGATACCGCT
TCTGCTCTTATAGCATTTCTTATCGTATTTATCATTAAGTTTTCTAGCGAATCATCCGTCTTCGTAAAGT
GATACCACTGTATATGATTCTCTGCAACACGCGCTATTTCCTCTATCTCTTCACGGTTCGCACCTGTAGC
GACGAAAATCTCATTCCATCTCTTCTCAGTGTAATGTTTACTTAAATGTTCCTTCACATCATTGAAGAAC
TGTAAACGAACGCTTGGTTCTACATCTATTTCTGGAAGTTCGTTCAGTTCTGTTATTACACGATCCCAAT
CTTTGGCACGCAAGGCTTGATTTATCCGTCTCAACCGTGTTTCGTCCGTGTGTGCTAACGCTTTCCAAAG
TTGCGGAAATAGTGGATGTTTTGGACTGGTAATACCTTGCGCGTATAAGACTTTAGTAAGTTCAGGCAAA
TCAAGCTCTTCTTCTCCTCTGACAAGCTTGTTTAACGAATTAATAGCTGAGAACTTGCAATGCCATGCCG
ATGGGCTACACAAAGCATCTGCGGCTTTTATGAACACCGTTATATTTTTTGCTCTATCACCATACCGCAA
TGTGTAGATATACGCAGGATATGCCTCGTCTAAGAGCTTAGCGTATTCGTCGGGGAATAAAGAAAGTTCC
TCTAATGCTTCGCGATACGATTGATGTGAAAGAGACTCCTCGATCATATTCTCTAACCTTTCGAGATCGA
TATAAGCTAAAGTATCGTCTATCTCATCGGCATAGTCTGATACATCACGAGCACTGATCCTAATTATAGC
AGCATCATCAAGCATTACCGATGCTTCTGCAAGTTCACCTTTTACTAAGTGCTTAATATACTTCTCTTTC
TCCTCTGGCCGTGCTACTCTCCAGAAATGCCAGAACCTATCTTCAGAGAACGCTTCAAAGACTGCTTTTC
TAATGGCTTCTTTTGAATATGCAGCAGCTTCACTGAGGAGAAGACCCGTTTTTGAGAATTTGCCGAGTTT
ATTAGCTTTATTAAATGCTGTCAATACCAATGCATAATCGTGCATAGCAGGTGTCATAGGTGTCCCATCA
AGAGATTTACCGTGCTTTACAATCTCAAAAGATTCAAAAAAGTGATATTTAGGTTTTGCCCTACGCGCAA
GCTTGAATGCACCATCCCAATTGTCATTTAACAATTTAGCCAATCTCTCTCCAGAACCGCGTACAAGGTC
ATCATCTCCTATATATGCAAGTAATTCACCAGCAGCTTCTCGCACATTGTCCCTAATATCCGCAACTACC
TTCGCATAATCTGGGTGTGCAGGATCAATATTATCGATTTGCTTTTCAAGCTCGTCCAGCCACTGGTTAA
ACTTACTAATCGCTTCCGAATCTTTTATTGCAGGATTATTGAGAATGTCTTCTCCTAATCCTCTAGCTTT
TTCTATGTCGCCATCAGCGATAGCCTTAATCCATAAATTCAATCTCGCCTCGTCACCATATACCAGTGTT
CTATAAAATCTTTGTGGATCCTCTTCTATGAAATTCCTAACAGCAGCAACATCATCGCCATATTTACTGC
CTTTCCTTATGACTTTACCCAGATACTTTGTTATATTGCCACCCGGCACCATTGGCAGTAGCGAGCATAC
CACAACTATCGGAAACATAGCGAGGTCAAACGCATCGGGATGATACTCCGCACCATATATGTCCTTGCCC
CTAAAAACACCTGAAATCACATTTGCACAATATACCGGGTCCAGCATATCTCCCCAGAACCGGCGGCATT
CATCTGAATCTTTTGGTATGCCTACGAGCTCGCAAGCCTCACCAAAGACACCATAGCGAGAGTAGAGATA
TATTTCCTTCGTGCCCTCGAACTTACCACACCAAACAGGACCGGTAGGTAAATATCCTTTCGATACGCTA
GGTCCTATGCCATATGTCTCGCCTTCTACCAGTCCATCGGCTTTAGTAAATACAGCCTTACCATCAGGAT
AGCTATCTGGTGATTTAAAGATAGGCACGGCATCCGGTGTAGATAAAAAGCATCGTGCCCAGCCATACGC
CTTTTTACAAAGAATTTGATCTCCTGTTTTAAATCCTCTAGTGTGTACAATAAACTTATCCTCCTCTGTA
ATAAACCTGAGCGTGAACTCAAATTCATAAGTACCTTCGCCGTTCTCACCTTGGCGACGTGTTGTCACAG
GCTTTGTCCAGTCCTCATGCATCTCTTCATTCAAATAGCCCGGCTTACCCGCTATGAATCCATATCTACA
AGCAGCCCCGGGTAGTGATGGTAAGCCTATACTAAGAACACCGTTATCGTCTGTCTTCAGGAGATTACCA
TAGCCGTTCCAGCTCTCGGTGGTGCATATACCTTGGTGCACCGTTATATCAGAGCACGGAACTTCCTGCC
ATGTACCTTCAAAAATCTCTTTCGTGACACTTACATACGCGTGTTTTATACCATGACCTTTCTCGTCCTT
TACGGTTATCCGTATTTCGTACGGTCTTCGTGTTTCTGTCTTGAAATCGAGCTCGTCATCTGATGGACAA
CCCTGTATTATCTGCCCGTCTTTGATATGGAAACTATAATCCTTGCCATATTCCATATCAACATCGCAGC
TTAAGAAGATTGTTTCGAGCTCGTCCTTGTTTAATGTTGTAGTACTGGTTTCGATACCGACTGTATTTCC
AGAGCTACAGCCTGTACCTTTACGCAGCCACAGACAGCGACGGTACGATGGTAATCCACCCGTGTTCTTT
ACTATTAGCTTGAATAGTGGACGTTTACAATCCCCTAAATCTATTGTGCTGTTCTCTTTTAAGCCCCAGA
AAGTTATACCGTTATCAATACTGTAAAAAGCCTCTACAATCTCTAACTTAGCTGGGGGTATCTTTTTTAA
TTTCAAGATTAGAGCCCATCCATAACAAGCGGTAAAAAGTTTACAACTCTCGCTGCCATAGGATTCGTAG
CCTTCCTTTGATGCACATGCTGTGTATACTGTCCCTTTATCAAGATTGCATAAATCACACTCACCATTTG
CATCCGTCCCGTAGCCGCTACCGTCAGGCTTCTCGCATTGAATAGAGTAGGTGCCCATATCAATTGCTAC
TGTGGCACCTTTTATGGGCTTACCCGAAGGTTCAATCACCTTAACGCGCTGTTTGCATGTGGTACTTCTA
AGTTTCAGTGTTTTAAGGGATGTACAAGCAACAAATTCTGTGCTGGAGTCTGAAATCACTTCATAACCTG
AAGGTGCTGACGCTTCTGCTACACACCAAACTCCTTCTTCAATATCCTTTACTGTACATTCGCCATTAGA
ATCAGTTGTGCATCTACCAAGCTCTTTTGCAGTGCCTTTCTCTCTTACTATAACAACAGATTGGGAGACA
CGGGCACCCGTATCTTCCTCAATAACCCTAAAGGATTGGTTGCATGTAGACTTAGCCGATACTGTTATAT
ACTCAGTTCTAGAACAGTCAGTATCATACAGACTAACCTGCCATGTGCCTGTAGTAGCATCATCAGGGAT
TGTATAAACCTTACCGCCAGTGCCGGACACAGTCCACGACTTGCCAGGTATCCCACTGGGATACGCACCG
ATATATAAAGTGCTATTTGGTGGTGCATTTTTGTAGCTTATCGCTACCGTATCGCCTTGGTAATATTCAT
CCTCGTCTGTCGAAACGGAGCAGGGCTTAGTTGTTTTTACTTTCAAGTGTATAGTGCCAGCCGAATCATG
ATAATAGCATGTTCCACCTTCATACGAACCGCACTCTATCACCGCATCTTTGTCTGATGAGGGCATGCTG
AAGGTACAATCAGGCATTTTCTCTTCCCATGCGCCTGCACTTATATACTTCTTTTTCCAGCAACGAATTT
GTCCGCCCCACTTAATATAGTAGCAAGCCGTGCCTGCGGTGTTATTTGTGTTATTAACAAATGCTCTTGC
GGTAAGTGTTGCCCCTGCTGGCGCTATGAGCGTATCGCCAGGATGGTATATCTTGTTATTGTACCATATA
TATGCACTATAAAATTCGTATGCTGGTCCTAGTGTTCGCCCTTTCGGTTTCCTCGCCATTATCTTTAACT
ATTAAAAGTGATAAAAATAAATATTGTTCCATTCAAAATCAGGTGTCCAGCTCTCAAAGGTAAAGTGCCT
ACTAATAACTCGTGCGTTACGCTTAAGATTTTCCTCTAATAAGGGTTTTATTACTTGGTTTACACTCTGA
AGAAGATAGACATAAACACAATCTGCCTTCGCTATATCCTGAGCCGCATTCATGAAGCTTTCCTCTTTAA
TTGTTACAGGCAAACCTTTCGTGTTCTCTCTCGCCTGTTCTGCACGCTCATGATTGAGTTCATAGCCTAT
GCACTTCGCACCGAACTCGCTTGCTGCTATCTTCAAGTTCCTGCCATCGCCACACCCCAGCTCCACAAAA
ATCTCGCCCGGTTTTAGGTTCGCTTTTTGCAGTGCTATTCTTATCTCCTCTTCAGGTGTTGGCACATACA
CTACACACTCGCTATCTTGGCACTCACCTGACCACATCACATGATAGTGGCAGTGAGTAATGCCTGCAGG
AAATTGCAATGTGATTGTTGTCGGTACGCCATTCAAATTGCCTGAATAAACAAGCTTTGTCGGGTATTTC
ATGAATGCGAATAGATCAAAAGGTGCGTGTAGTTTATCTTGTAATAGCCATTCAAACTCCGCTGTGTAGT
TGCTATCGGTTTTTGTGATATGGTCTGTGACAATCTCTTCGCTGTGTGTCGCACTATCATAATATCTAAG
TGTCGTACCCTCGGCAGTTACAGTAATAGTGCGTGCCGTACCACTTTGTGTATCTTCTGCTTTATGCTCT
TGCTCTCCTGCTTTCTCCCGTTTTTCGCGTAAAATGCGTGAAATTAAGTTATCCCCCATCTTAAAGCTAC
GATTCGCGCCTGATTACAAATACCTCCTCACCGAGTGTGGCATTCGGTGCGCCCTGATAGACAGCAGAGT
TCGCGTTGTAACGCATCCATGCTGCCATAACCTCGGCGAAGTTATCGTACTTATTAGTTTCATATTCGAT
CGCGTATTCACGGCACAGTCCCTGGAACGCTTCCCAAGCTTGGTGAATAGTATAACCTTCTAATAGCGAA
AGCAATGGCACTGATAACGTCCTGACGAAATCAGACAGATATGCATGTTTTTCTGACGACTGGGGCAGAA
GTGCGAGGTTACGGAACCCGAAGTATGCTTTTGCACCTTTTGATGCTGCGCTAAGCGCGAGCCAGTTACC
ACTCTCGCACGCTATTGCTATAAATATTGAACCGCTCACATAGTCGATATTGTTATCATTAAATATCGCT
CTGCCATCGCTGCCCACTAGCCTCCGCTCTTCACCATGACCCGAAAAAAGTATCAAATCGTATTTCTTAT
CCTTTGGGAGGTTACCACGTGTCGCTTTTTCGCCCTCAAGAGAATCCACCTCGAACGCTTCCGCTTCTAA
CGCCTCGATACAGACATGTGCGAGTATTGATGCCGCTTCCAATACTTTTGTTCCTTCGTACGGTGCGATT
ACCAGCGCGTACATATTTTTTCTTAGCTCTATTCTTCCCCTTTCTCCGTCATCAACTCAGCAAGTCTAAT
CTTTATACTCTCCACTCTTATCCTCCGCCCATCCTCTGTCACAGGTGTGAATCGCCCTTCATCATCAAGT
ATCTTTGCCTGTACAGGCTGGTAAATCTGCCCGAACATAAGCAACTGGTAGCGTCTGCCTGCAGGTACTA
CAACCCGAAATTCACCGTTCATGTCCGTGCTCGTTTCCGCTACCACATTATTGCCCGCTTCATCCATTAT
CTTTATCGGCGCCGCAAAAATCGGTTCACCTGTCTCTGAATCTATCGCTATGCCTTCTATTACCGCCTTC
TTCTCTTCTACCATTTTTCACTCCCTAATAAGCATTATGTaaaaataaaataaaaaCTTTTCTATTAATA
TCGCTTCCATTTGGTTTTATATTTGCGAGCGTCCATCCGAACCATCAGAAGCCACTCTACTTTTTTCACT
TTATGCGTTTCGCGCCATTCTTTGAGTTTTTTCAAGAATCCACGCGTACTACCTGTCTTGACTTGCACGA
AATCTATCTCGCTACCGTCCGGCGAAATCGCAACGAAATCAAACATGTTAAAAATATCTTGTGTGCCATA
TTTCGAGGTCTTTTGTGGCTTAAACACTTTCCAGCCCCGTTTCTCATATTCTTGCACGGCTTCTCGTTCA
TGTAAACTACCTTTTGTGGTCATCGTATTTCCTAACAACTAAATTCAAAATCGCCGCTGTTATTTCACTG
ATAAAGGAATCTATTGGGTATTTGGTATCCAAAATCGCAATAAAAAGCGTATTTTTGTATCTTTTGAAGA
TAAACAATTGAGGGTTACCGCCTCTCTTCCTGAAGATGAAAGAATCGGCTTGAGCGGATACCGAGGTGCT
ATTTGGCATTTTACTTTTTCTTTGCTTCCCATTCCTTTATTAAGCTTATAAGCGCTTTTAGGTTTGCTAC
TTTTTCTTCTATTTCCTCCACTGCTTCTTCCAGCATCTGCAAGTGCTCGCGTTCTATCATATCCTTCTCC
TCTTGCGCATGAAACTGAACGGGCTACTATCACATTCACGATGACTACCCAAAAATGTAAAATTACCGTT
ACATCTACGGCGCCTGCATAAGAACAGGAATTCATGTGTCTTTTCTTCGCTCATTTTCTTTCATCTCATC
CAAAAGCATTCGTATATCGATCTCAGCTTTCATTATCTCAAAAGCATCGTCCGCAATACCTATCTCATCT
TTTATTAGCTCAAGAGCATCATCGAATTCTATCTTATATTTCTCTGCTAATCCCCGAATAAACTTAAGCT
TTCTCTTTAGTTGTAGTTCAAGAAAATTCCTTATCTCTTTTCCAGCTACCTCTTTGATCGCATAGAAATA
CTCCTGCAACTCCAAAAATTTATTAATTACGCAGATTATCCCGACAATTTCAGGATTATTGACTTTGATT
CTCCTTTCGTTTGGCGTCGGTTGGAGACTTTCTAATTTCACAGGGTATCTCGTTCCTTCTACTATTGTAA
TCAGTGCTCCATCATCATTGAAATCAAAGATAAAACGACGAAAATTGGTATAATCCTCTCTAATATCCTC
TTCAGCGAATTCGCTTTTCTCGCGCTTTATCAAGCAAGtttttattttttCTGCTGTCCTTGAGCACACA
GGAATCTCTTCTTTATCACGCAATCGAATCACTAAAGACCTGTAAGAATGACTGATAACCCCTTTCACTC
CTAAAGCTTTTAGTGTTGATTTATCTCTCGTAACGACTGTTTTACTTACCATTTCTTCTATGTCTTTCTT
TATCTTTTCACTCATTCTCTCCTATCGCCTCCAAACATAACTCCTTTATCATCTTCCACTTCCAAATACA
ATATATTATTTTTGATCCACCATGATTTTATTTCGGGATGGTTAGCGAGCAACTCACGGAGTGCAGCATA
CTCTTCCGCAGTTAATATTCGGTCTGCGTGACTAGGGATATAATATCCTTCTTCGGTTAAAGCTTCTGAA
GATGCAGAAGATGTGTCATAACGCCAAGTGATACGATACCAAACAAAGTTAGCGGGGGCTTCGGTATACA
GGCTGCTACTTTCATTATAAGCTAAAACTACTTGTTCTTCCATCCTTGGATTTTGCTCATTGAAAGCAAA
CATCATGTTAACATATCCCTCAATATTTTTAACTTCCTTATTGTCCTTTCCCTAATAGCTTCCCTCTCTC
TGGCTTTCAATTCTTTCAATTCACTTGTGCTCATGAAAAAGGCTGCAAGTGGAAAGTCGTAGTATTCTGC
GATTAGCTTCAGCTTCTCAAGTTCAATTTGTATGAACTCGCCTGAAGtttgctgtttttctttgctcatt
ttatttaccttttttcctacacgcccttttCGTTCGCTTCATATGTCTTACCGTTGTACGAATTTCTTTG
GCTATATCGCTAGGGAACAGCCATGCATTATCATTTCCTACAATCTCGGCTTTTCGCTCGTTCCATGCTG
TATTTAGATGAGTATAGATATGACCTATCGCTATTTTGAACACCTCTTCGTCATATTCTTCATCAGTCTC
GATTCTATCAATCGTCTTGTCCAGTTCTTCTTTTGCTTCTTTTAAGTGTGCAAGAATCCACTCTCTGTTT
AACATTTTTCCTTCCCTCTACTATCCTCAAAACAACACTTTTTCCAACATTTCGGGCATATCTCCCACGC
TTCTGCGAACGCTTTGCTCATCTCATCACTGTATTTGCATTTGAACCTCGCACCACATAGAGAACAGGTT
CTCTCAATCTCCCCCTTCATCTTCTTCCATTACCTCAATCATTTTTCTCTTTTCATGTCTTTGAAGTGTC
TCTAACTTCAGCTTTTTGGTCAGCATTTCACCAAATGCAACTCCTTTTAAGAATATTTCAAAGTTATTAA
CCCATCTACGGAAATTGAAAATCCTCAGTGGATGTGGCATCTCCCCAAACTCTTCTTCAAAGAATGAAAC
TATTGCGGCAGCTCTGAGCGCATCGTATGCTACTTCTATCGGTATCTCTTCTTTTTCATCTTCACTCATT
TTCCTTCTCTCTCCATACACCACATCAACGCTTGAGCGAGCGCATCACTAAGTTTCCTATCCACAAATTC
CCGCAAAACTTCGATTTCACCGTTATGGTAACGCTGGTATCTTACTACATAACCATCACTAAAATGTGAC
TTGTGTACAGATAGGATGTATTGTTGACCCTCGCGCAATCTCGTAGAATGTGGCAACATCTCCATTAGCT
CAGGAGGCATATAGGCTGGTATTTTCTCTTTTACTTCTCTACCGGCACCACTGTAATCAAAATCGTCATC
ATCTTTCATCGCAAGATCGACTGATTCATCGCTCCATACTCGCCAGTAGAAGAGACTGGGTGAGTTCACA
CCAGCCTCTTTCAGCTCTTTTGCAAGCCCGATAGAGACAACTTGGTCTTTTATGTTCAACCTATCTACCT
CCTCTTATCTTACCTCTCCGTTCTTCACTAGTTCTGCTTTGAATGTCTCAATCAAATATTCTTCCGTTGT
GAAGTTAACCATAACTTCTCCACCCTTCGGTGAAACAACTGCTACAAGCCATCCGTTCTTGAAGATATGG
AAGGTGAATGGTTCTATCTCCCATCCATCTTTATCCTTTGTCTTTCCGTCTGCCGTGATCTTAACGATAT
AATCGCCAATCTGCTTGCTGACAAGTCCTTTTCCTGTGAGTGGTGCATATTCCATGAAATGTTCTGCCAA
TACCGCAAAAAGTTCAGGGATTTTCATTTACTTTCGCCTCTCCAACTCTCCATCCTGACGTACCTATCAC
TGTCACATCCTTTAGCGCCTCTACCGCGTTCTTAAACTCAGCAATACGCTTCGCGCTACCTTTTACTGTT
GCAACCCGCATCATCTTGTTACCATCTATCATTGTTGAAACCGAACAGGCAACATCCCTGAATTTCGCTT
CACACTCCATAAGCTCTGCAATTAGTGTTTGCTTATGTTCACTGTGTTCAGCAGGTAGTATATACACTAC
CACACCCATCTTCTTCGTATCTCTTTCGTGCCGTAGCCCTGAGATGTGCTTTTCGATATGAACCCTGAGC
AAATCACGAATAGCTTCTGACTTGGTTGCATAGCCCTGCTCTTTTATCACCGAATCAAAAAGTTGCAGTA
ACCGTAGAGGCAGTGATACTGTAAGCCTTTCTATTTTAACATCGCTTGCCTTTCTACCCTTCTTCCTTTT
TAGTTCCCCTTCTCTATCCATCATCTTACTATCAGCCTCTTTAGTTTAATAGTGACTGCGCTTTTACCCA
CGCTTGTCCCACTCGCAACTTCGCTAAGGCGTTACCGTGCGTGGTTAGCCGATATAGAGGAGTACCACGA
TGTATCCTGCGTTCTAGCGAGCCTTCTGCGATTAGAACCATGAGAAAAAATTCTAAGACATCCACCGGTT
GTTCTAACTTACCTGCTTTACTGAAATATTGTGCCCGTTTCAGACGTTCAATATAACTATCGAAAAGCAT
ACAATCTGCTAATTTCTTTATCTCTGCTTCATCACTTGATTGTACTACTATACATGCAAGACATACGCGT
GCTGCATCTGCTTGTTCTTCCGATATTATTCTATCTTCTATCAGCTTATCTATTACAGCGTCTAATGCTT
TTCTATCCATCGTTATAATCACATAGGGGTGTACATTCTTCCTAACTATTCCTGATTATAGAGGATTGTT
CGGCTGTTTTACTCTCGATAGCTTCTTCAATCTGCTTTATCTCCTCTTCAATCTCCGGTATCGGCGCTAT
CTCTTCCTGATTGCTGCTGGGTAGGCTTGAGAAACCTAAAATCCTATTTATCTCATTTGATATCTGTTTT
ATCTCAAGCATGATATTTGTATCTTGGATTGACCCTACCTGTTTCTCTGCAAGCTCTATATACTTCCTCA
AAAGGATTATCTCTGACTTTAGCTTTGTGAATAGCATCTTCCTTTTGGTATAGAGATCTGCCTTCTTCTC
TCTTAGCTCCTTCAACTCCTTTTCTATCTTATCCAATTCTTCCCACATTTCTATCACACCTCACTCTTCT
CTATGTACTATTTTTATTTCTCTTTCTTCCGCTTCTATCTCCGGTGCTTCACGCCACTCTTTGTTCATAA
TTTTCAATTGCGCTCTCCGTGCAGCTTTCGTAATCGCATCTCGAACAGCAAACATCCTGAAACGCAGAAA
ACGCTCGTAGATTTTGCGTTTCGCCTCAGGCGAAAGGATAGGCCTTCCTTCATCATCCCAGCCTTCTATC
GGTTTCTTACCTTCTCGTTCCATCTTCTCTATTATTTCCAGTGCTATTGATTCCTTGTGTGTATCAAAAA
CATGTATCACGGATTCATCAACAAACTGTTCGCCCATACGTGCTCGTACAATAGCCTTTGCATATTCTCT
TGTTTGTGTCGCTTCTATTATCTCCGTGCTAACTCCTGCTTGGTTAGCCCACTGCTGCACCAGCCACGCA
TCAGGCTCTTCATGACCACCTACCTTATACACACCACCTCTCTTTTCAAACGCTTTTGTCTGTATCTCCC
TTCTCGGCGCTGGTACTGCAGGAAGTTCTGGCATTTTCACCTCTCCTAGCCTAAATTTACTGAACTGCTT
AAATTCTTCCATCTCCTTTAGCTCGTCTGTATTGATAGGTTTATTATCGCGGAAGCCCCAGATACGCCCG
TTTGGATTGGCATTATTGTATGTTATACCTATAATAACACCCTCGTCTATCCACTTGCTAAACTGTGTCT
TACCGTTCTTCTCCTGTTCCTTGAACCCTATGCGCCTAAGGAACTCTTGCTCATCCTCTCGCTTGTTCAT
CTCTATCTCTCTTTCCATTGTTTTTTCAAATTCGTTATCACCCATCTCCTCTATATTCTTTGGTGTTACG
CTTTTCTGTGGTTCTTCTTTCTTTTCTGTAACTCTTTTATCCTTGGTTTCTTGTGGTTTGCCTATTATTA
TTGGCTGTTGCTCTGGcttttctttttccttatccagtttcttttcttctttcattttttcagtttattt
gtttttttattctttgcttttGCTGATGTGTACATCAACAATATCTCCAACACTGAAATCCGTAAGTACC
CACGGTTTACCCTTGAGTGTTACCGACACATCTTCCGACTCAAAACTTATAGTCCGTCTCTGCGCTTCTT
CTTTCTCTTCACGCTTCGTTGTTGTGTCCGTTATCTTCTTTATTTTCATCTTCTCTACCTTAAACAACTC
CATCTTCCACATCACCTCCtctattttttcttctatctttcttccttctcttctGTCACCTTCGCCTTCG
TGACACTTACCAGAACTATATCCCCCTCCTTCGCTCCTATCTCCTCAAGGAGAGAAGGCGGAAGGATTAC
ACGCCGCTGTGAACCAACCCGAACTGGCTCTTTCTTCTCGCTCATATTCGCTTATCCCTCCAAATTTTTG
CCTCTTCCTCTAACGGATGAGATATGATATCGACCCGCATGACTCTCTCAAAGTATTCATGCGTGAATAT
CGCTTCGCCTTGTTCATTTAGCTCTCGCTTCATTACTGCCCTAAGCGGATGCACCCCTTTCTCTGTCAAT
TCTGCTATCAAACCGATCGGAAGAACCGCTACCAACTCATCTGTCTCGTTCTCCTGCATCAACTTCAAAA
CCTCCATCGCTCCAGACACTGTTTTTGAAACTTGCACGATCTCTATCCCACCGAACACTTTCTCAAGCTC
TTTAATCTGCTTCTCCTGCGGCTCGTGCCTCGACAGCCATAACACTCTCCTTTTTCTCATCTCCCATCAC
CACTAATATTATGGTAATTGGTATATAAAGCTATCTGTTTGTTATCAAAAATTGGGGTGAAATGAATATA
TCCAAGTTATGTATATGTCGTAGTTTTGATTGTTTaaaaataaaaaacgaaaaataacgaaaaataaaag
aggaaaaagaaaatgaaattggaattggaaaGTTTAGCTGAAGAGTTGGAACGAGCAAAAGCGAACTCGA
AGGATATAATCGTCGACACACAGAACATCCAGATGGAGTCTTGCAACAACGACACAGTACTGAACATAAA
CGGTGAAACATATCCACTTACCGATTGGGCGCACACGCAAATCGCTGAAAAGCTCGGCATCCCAGTGAAA
TACTACAATAAAATGCGAGAATCAGGCAAAACAGAACTGCTCGCAGAAAATGTGAATGCATGGATGCCTG
TACGCGAAAGGCGACTGATACGGATACTTTACAACCGCGTTAGAGCTTTCCTATCTGATAGATACCGACC
TATGGACAACTACGACTTGCTGTTCTGCGCACTTGACGAATTCAGGCATCACGATGTGGAGATACACAGG
TGTGATCTTACCGAGACATATATGTATATCAAAGCTTTTCAGCCAGCAGAGATCAGACAGATAGATACAG
AATACGGAACTGTCAGTGTTATACCGGGATTGATATTGTCAAATAGCGAAGTGGGTGCCGGGAGCATGAA
AGTAGAGCCCGCACTACTGAATATAGGCTGCAAAAATGTGTTTATAGCGTCTGCGCAGTTCAAAGCTGTG
CATATCGGCAGGCGAAGGGGCGAAGGTGATATATGGGCTGATGATACACTACGATTGCAAGATGAAGTGC
TGTGGCGTGAGGTACGCGATACGATTAGAGCAGCGTTCGATACCGAGCGGTTTGTTAGAGCAGTGGAGCG
ATTCTCGGAAGCGGCAGAGAACAAAGTTAAATCGCCAACAATTGTAGTTGACAGCATTGCCTCGCACTAC
AGCATAAGCGAAGAGAGAAAGAAAAAGCTGCTCTACTACTTCGCTAAAGAATCACCTACACAGCTCGGTG
TAGCAAATGCTATTACGAGATTGGCACAGGACGAGGAAAGAGCAGAGGAGCAGGTAGAGTTAGAGCGATT
AGGATACAACATTGTGGCAATGAAAAAGCAAGCGTTTAACAGCCTTATAAAAGAAAAGGAGGGTGATGAT
AGTAAAGGGATAGAAATAACAATCGAATAGTTATGAAAAAGAGAAGGGGGAGCTACCCCTTCCCATTAtt
ttttctttttgcttaaaaactaaataacgaaaaaatggaaaaaaataaaGAATTTGTCCACGAAAAGTAT
TTAGGTGAGTTAGAAGCACATGCAAAGACATTACTGGAAATATGCGAGGACTATGGTAAAGAAATCGGTG
AGCTCGTAGCTGCGAAGAGGGGAATAGAAGCAGGCAGGATAGCGCAAGGAGATGCAGAAAAAACTATGCT
ACTGGGTGTGATACGATTCATGCTGGACTGTTATATGCAAAAATGAATAATCGGAAAGGGGATGGGTTAT
GATATAGACTTATAGTCCTCCCTTCTTCCATTTTTTACATAGAGACaaataaaaaacaaattctacgaat
aaaaatgaaaaaaatagaagagcttgcgaaaaaGGCTAATCCTGCTCTTCGTTTATTTTTTAAGCCTGAA
GGCTTAAAACTAATGCCCGAAAAGCGATATAACGAAGTGATGAACATATTACAAAAAGAAGAACCAACGC
ATTACGAGCGGTTATGGATGGTGGGGTATCTTAAGTGGCTGGGATTCACCGCAGATGAGATTATGGCAAT
CATAGACAATCGTAACAACTGGCTCGATTATGATAGGAATATCACATGGTATCAAATATGCTCAGTATTC
AAGACTAAGGCTAAAAAACCGCGCGTGGCAAGACATGAAAAGCTACACAAACGAGAAAAGATTGATTTAC
CACCGCTGTCCAAACGACAACAGAAAGAATTACAGCGCGCGGCTAACTGGAAAGCTGATGAGTTAATAAC
ACAAGCGCTTAGAGAGCAATATAATATCGTGTGGTATCCTTGGGAGAGCGAAGAGATAAGGCAGTTAGAT
AGTGAAATCCTACCAGATGCATATCTCGCAAGAACTACATAACTATCATGCGCCACACCCACAAATTTCT
ACCATAGCAAAAATGTTCTACCTTGTCACGATAAATTATATTACCCACACGTGAAAATTTCGATAGAAGC
GAAAAATAACAACTATTACACAACATCAACTAAGCTTCGCTGTGACTTCAAACAATCGTACAAAAATTAT
CTCTGCGCCACTTCTGCTCTTAAACATAAGCATGAGATGCGTCACATGATTGAGTTTGTACGGCACATAA
ACAGCTACCGTATTCGAACCTTTGTGTATATATCTTGGAAACGGAAATACACTCGGCTGGACACTCATCT
TGAACTCCTGTGAAGACTCTATATTCAATATTAGCCTAGCGCCAAAGAACGACTTTACTACCTTATAGCT
TGTGATAGTCACTGCTTTTTCTGGCTCTGGCTGTGGTTCATGCTCTTTTGGCTTGACTATCCATGCCTCT
GGTATTGGATAGCTCAGTGGTAGTGTTCCATAACCATCATCACCCCAGTCATCTCCCCACGAATTCTTGA
ATTCAAAGACTTTATTATCGAGGTCGTATCCGGTAATAACAATCGCGTGATAACCCAAGAACTTACCCGA
CGGCATTTTTATCTTGCCGTTAGAGCGCCATGAAGCATCATATACAGGAACTGCTGCAAAAACAGGCAAT
TTATTTGCAAATATAGTGCCTGGCAAATCATAATAAACGCGATGATAACTGCCAATACGATACTGCTCCG
CTTCTTTGTTCATACGCGTTGGTGAACATACTTTTTGTAGACACTTGTTAGAGATAGGGAAGCAAGCATT
AACACACGTGCCTTGCTTTTTCATAATCTTCAGCGCATCCCTTAGTTCCATCCCTCTACCTGCATTTGCA
CGCCGCTCATAGACCCAACATTCGGAGAGATCCACACCATCAAAGAAAGGTCGTGATTCTGCAATCGCGC
AGATAGCGCACGCTACACAAATAGGCATCCCATCCTGATCAATCACATGCGATTGACTATCTCTGAGACT
GAACTTTCGCGGGATGGGTGTGGTAGTAGGTGCCGCGTACTGCACATCTCTGAGGTCTCCCCGCGATAAC
AGCGCGGCACACGGATACACACGAGCTGATTTCATAGATTACGGTTGCTCTTCCGAGAAGATGGGAGGGA
GAGGTTCAACATCCTGCCATACACATAGGTGAGACAAGCCAGTTTCGGGTACGGGCGCTTCGGGCGTTGG
TACAGGAATAGACCACTCAACTGAAGCTGATAGCGCGTATTTATTCGCTCTCACTGTAGACTTTGAGATA
GCATTATCAATACCGACGCCAGACTTTGCTCCACCGCGCGTACCCTCTATCAAGTACGCGTGCTGTAACG
AAAATGGTACTACTTGCATGGATACTGCAACATCCATCTCGCCTTCGCTATTCGCTGCTATACCGGAGAC
AACTGCGTGGCATGTATCGTTAGTAAGCCTATTACCAACGCCGATGTTCTCGATATATGCACTTCCCGCG
ATGATGCCCTCGCCTGCGCGCGATGATAAGTTAGTAGCGAGTGTTAGCCCTGCCGAATCTACAATAGCTG
ATTTGGCATAGCTAAACTGAGATGCTTTCGTTATTGATAACGATGAATCGTATAACACCGATATCGAAGC
ATTACACAATTGAAGGGAATCTGAAGATGTTGCATCTGATTCGCCCTCGCCCATCATCGTGACACTATAA
ACTAACTGCGCTGATGCACTGCCTACGAAAGCTACTACTaaaaaaaGCGCTATGGCTATCGCATATAGCT
TCTTATGCATTCTGGAACCACCTCATCACCGCCTTTAGCGCATTCTCCACAATAACAACTATACCAGCGT
ATGCAGCGAACTGCGTTGCTACTGCTTCTTCTGTTATCACAGCTCCTTTGACATATAAGACCACACCAAC
GAGTGCCCCAACCAAGACTGTAGTCGCAAACTTCGTAACATCGAATTCTTCATCTTTCGCTGATTTTAAA
TACCCGGACATTGCAAACACTATTGCCGCAACCACAGAAAATATTATCGCTTCCATTTCGCGACACCTAA
TAATAGTTATGAAATTAAACTATATAAAAAGGTTTTGGTAGTTCAGGTCGTGCCCTTCTTTACGCCATCT
ATATAGACATCTACGCCTCTAAGTTCATTGCCTTGCTCGTCCTTCGTGACGAAAGTCACTTCCACTGTTG
GTGAAACATTATAGAAGTCGAACTCATCATCAGAAGGACAAGTGGGCATTAGCCGCCCATCTCTGACATG
GATACTATAATTCTGGTTTGACTCTATACTTGTAATATCGAATGTTATATCCTCTATATCTTGGTAATCC
AATACCCTATCGCTTTTTACTCCGGCAATAGTCCCTACCGCTGCACATCCATATTCTTTCTTCACCCATA
CAAAACGTTTTTTAGAAATACCACCATCATTTCTTATACGCACTTTAAATTTAAGCTCTAATCCTACTGG
GATATAAGCTGTGCCACCGCGAGTGATTTCTGTCCATCTACTGCCACCATCTAGGCTGTAATACGCGTTA
GTTATCTTCAATTCTGGGTTTTTAGCTTTTATGGTTACTGATAGCGTTCTCTCGTCTGTGCTCTTTCCCG
TGGATGTTGGCGCTATATAGAACACTAATGAATAAGTATTAGGTATAGCATTTGAAGGAACAGCAAATGA
TAGCGGAGAAAATGTCTTCGTTTCATTTGGCTTTATTTCAGATATGCTGTACGTCTTGTAACGTGACTGC
GGGTCTGTATTTATTTTCACAAAAAGATTTCCTGTATCTGCCTTATCACCAACATTCTTAATTGTTACGC
TCAACTGTATAGTATCCCCAGGGTGTATATCACCACCCGTTATTACAGCCGCGTTTGTAAACCTAAAGTC
GGGCTTTTTAGCTACTAGCGTCTTCGTTACGGTAGTGGCAGTATTAGGCACTGTATAATCGAATTCCACA
GTGCGATAGCCTTCCTTAACTAACTTCACATGCACTGTCTTACCGGGCTCAAGCTCAATAGTAAGTGATG
GCATTGTTTCTCCTTTTAGGTCTCCATCTATATAAAGCTTTACCTCGCGTAACTCACTACCATCTTCAGC
TTTCGTAACAAAAGTGATTGATACTTTACTGGGACTGAAACATTCAGGGCATTTTGCATTTATCGAGTTC
TTTTCCCATGCAGCCCAAAGGAAATCTACTTCGCGTATAGTTATCtttttttCGTGATAGTCGTTCCATG
CAATACCCATATCAGTTATATCAATTTTACCATTACTGTCCTTATCATAGGACAGTAATAACTCACAACC
GTTTGCAAACGAAGGAGTTGGCGCGCTACAGGTCAGTTCAGGCAATGTCTCACCTTCAATAATCAATGAA
GGAATCAAATCGCTATGCGTATTGTTATTAGCATCCGTAAACGATACAAACGTTAGCTTACCATCGCTAT
TTTCTATTGTTTCTACATCATGGAACATCTGTGGATAACCCGACAAGTGGACTTCTATGTTGTACTCCTC
GGCACCTCGTTTTATCTCATTGCCTTTGCCCGGCGAAATTGACCACGAAGTTACCTGCGCAGTCGCATCA
GAACACGCACGTGTTTTTATGGCCGTTATCTTCAGATACCCTGTCCCTCTTATCGTTAGCTTGCCTTTGA
ACACGCCTGAGATACTTGGATATGGGCTGCTCGATTCGCCGGTATCAAAAACTGCTTTGCTACTACCAGT
CACCGGAAGCGCATTCAGCGCTTCGGTTACTATTTCTTCTGGAAGCTCGTTCCATGTGTAATAAGTAGCC
CAGTCTGTAAAATATATGCAATCTACATTGTCAGGCGGATTGCTACACCCATCTGCTAATAATATTGCTA
TTAGAACTTTCTTGTGTTTGTATAGCTTCGAAGACCACCATCCGATATAAGAAGCTGTAGGCGGCTTGCA
CCATTTATCTTGATTGCCACTACTATCGCCATATTCTTCTGGTATAACTGCCTCATTTATTGTACCTCCC
TCACCTAACTTAGCCATTAAGTTGTCATAAAATTCCTGTTTCGTTATCTTCGGTATTTCAGCAACAGTAA
AAGTATCTGTTACCGAATCCGTCACAGGAGTATCAAAAGGATTTACTTCAACTAACACTGTATGACTACC
GTGGATATCTGAACTTACATGGATATTATATGCGCTTGAACGCTCGCCGGGAGCAAGTGCGGTTGATTGA
TATTGACGATAGAGGTTACCATCTAAATACAGTTTTACCCAATATCGCGAGCTCGTGTCACCATTGTTCT
CAACATAAAATGAAGCTTTTACATAGTCATCCGGTTCGATTGTGTGTAAGTCTAATAAGCTTTCTCCGGC
GAGGATTATCTTCATGCTTTTCATCCTGTTTCTCCTATTAGTTCACCGTTAATATAAACGCTAACATCTG
CTAGTTCTACACCTGATTCGTCATGGACGATGAAAGTAATTGGTACATTTTGCGGTGTGCCACCACCTCC
CCCTTCTTTAGCGAGGACAAGCTCGATAACAACGCAAAACTGACAACATCCATGCGAACCCACAGGGGCA
TAGCCGCACGATACAACTTTCCAGCCATCTGGTGGGCTATAGCTAACACAGGATTCGCCACATGCATACC
CGTGTATTTTCGTTGGGTTGCCGTTCTCATCGCGTTCCAAAACTGTTTCATCATTGAGCATAGAAGCATC
ATGTTGTTCCTTTTAGTGCACCATCCACACGAATTTCAACGCCTGATATTTCTGTACCATTATTGTCTTT
TGCGATAAAAGTCACCTTTTTCTTGCCTTTATAACATCCCGGACAGAGTTTGTTAATTGATTTGCGATAG
TATGCCTCACCAACATAATCAAATTCAGGTTCGGCTATTTTGCCATTGACCCAATCCTTATGGCAAGCAT
CTAGCTCGTTAACATCTATTACCCCATCATTATTCTTGTCATAGTAAAGGATTAGCTCACAGCCTGTTTC
AAGCAATAAGCTCCCATAAGGGTTGTTATCACACAGAATCTCACCAGGACATTTTGCATTTATACTACCA
TATCGCGGATCAGAGCTAGGATACGCAAATAAAGAACTTATAAAGTGGAACTCTTCCTCTGTTAGTTTAC
CTTGGTGAAACATTTCATCTGCTTTAGCAAGATCTGAAGACGTTAGATATCCATCATTGTCTGTATCGAA
GTATTCAAGCATCGCATAGCCTGACTCAAAGTGTGGTGTTGGTGCATAACACCCTAAAGGTCTCTCTAAC
CAGTAGGCTTTCCCTACTTCTAAAGTATTTGTGTAAATAAACCTGCCTTCATCATAGTTATACCCCTGTA
CATGCCATTCCAACCCTGTACCTTCCACGTTTATAGGTTCTGTACCGGGTCCAACCAGCGCCCACTCGCC
ATGCTTTAATGATCTATAAATTGTTAGCAAGTCATCAAATGTTACTGTACAATCCGTTCCGCTTATTGTT
ATCTCTCTAGTTCCCCACGGAACATATACATAATAGCCTTTTGAACATTCTAGGTTCGTCGCGTGAACCC
ACTTACCTTCCTTATACTCCCATACCTCTACATCTGGACCGAAAACGCTGGCGGGGTCGGATGGCGAAGG
TATCACCGGTATTGATATATAATTCTCGAGGGTTCTGAGGTTGATCGTATATTCTGACATTGCACGCTAC
ACTATATTTTTTAAATAAACAGCATATATAAAAAACTATCTGTCGCAAATACTGAGAAAGATGAGAGAAA
GGTTAGTGGTCAGCAAAACACAACTTGAGGAAGAATATGGCTGCAAGCTACCTATCAGTACAGGTAACCA
TAAAGTGGCTACATTGACTCGTACCTTGATACCCGAACTGAAGAGAAAAGCAGTACTTCGATATGACAAG
TATAAAGAAGTACTATTGAAAGAAATCAAAGCGAAGGGCGAAATAGCAACCAGAGAGCTATATAACAGGA
CCTTCGCAAATGAGTTATCATACAGAAGATTTAGTGAAATAATCAAGCGTATGGTAGCAGAGGGGTTAGT
GGACAGGAAAGTTATATCTAAGGGCAGGCAGGGGCGCGAGTCGATAGTTAGAGCGCGAACATAGTCAACT
ACCCACCGTTAAAACGGTAGGCTTGCGGGTGAATCATCATGCACCGCACTCATCCCCGCCTCAGGCTGGT
TGACAACAACCCTGTGAGTTGGAGCCCGCTCCCAACTCACTCAGGTTCATAGAGGCAACAAGGTCCGCAT
TATCTTGGAAACCGCAGTTGATACACCGGAACAGCGCCTGCGTCCTCCTGTTCCTCTTGTCTATCACACC
ACATCTTGGACAATGCTGCGATGTATACGCGGGATCCACTCGGATAACGGGTATACCTCTTTCAGAGCAT
TTGTATTCTATCATTGTGCTGAGCTTTCTGAACGCCCAGCTATGGAAGTTCGCTCTGTCATTCTTCCGTC
TCTTGACGCGGTCTCTTATGCCCGTGAGATCCTCCAGCACCACTACATCGCCTTCCTTGAGGCTGTCAAC
GAATTCTCTGCTTATCTGGTGCAAGACGGTATTTGCCCATCGATTCTCCTTACCACTAAGCCGTTTAAGC
TTCCTCTTCGCAGAGGAAGTGCCTATTTTCTGGAGTGTTTGCCTCTGTTTCCTATAATGTTCCCTCTTCG
CTTTTATATCACCCCCTTTTCGTTTAAATCCGTTGGAAGCGACAAGAATATTTCGTTCGCCGATGTCCAC
ACCCACATAATTGCTCCCTTCAGGATCAGGAAGCTCGTATCTGACGGTGATATGGACATAGATGTCATCA
TCTCTGAAAGTAATCTTGGCATCTCTTACGGGATTATTCAGGAGCTGTCGCTGATAATCGCCTATGTCAA
GTGCGAGTTTCACGCGTCCATGAAGGGTAGCAATAGAGATTCTGAAATCGCCATTGTTCCTGAGCAGAGT
AAAGAGTTTCTTATCCAGATCCATACTAAGCTGTCTAAACTTGTGTTGCCTGTGCCGGTTCTGTTTATAC
GATTTCGCTACGCGGTCACGCGCCCGGACTGCGAGATTCGCAGGGAGTTTGTAGCGCTCTCTTACCGTTC
TGTAAGTGAAATGGTGCAATGCGACGGAGTTGAAACACCTCTTGGTAAAAGCAACCTCGCTGATATAGTT
ACAGGCATCTCTGAAAGCTATTGCAGTCTCCCTTATCTTCTCCGCTTCCTCTTCCATCTCGCGCAGCTTA
CATACTACCGTCTTTATCGCTTCCATCATGTTCATATAGGTTTTTTATATATAAAACCTTAATATTAAAA
ACAAAAGAGGTGAGAGAGGGCGAATTCCTCACACCTACAAGTAGGTGTGTCTCCTTCGCCCGTGTACTAT
GAAAGGCAGTTCTACTCTCTTCTGTGTTTCTTCAAGAGCAGTGAGATGTCGTCTTCTTCAAGCGATGCGA
GTATATCAAGTGTTATCCGCAGCACTTCTTTTACTTGTGCGATGTTGACACTCTCTTTCTTGCCTTCTGC
TTTGGTTATTTCCTCAGCAAGCCACTCTTCACTTATTATCCCTTTTTTGGTATACTTTGCGCACATAATA
TTATTTATCTGCTTTGATAATAAAAACATATTCATGAATGAGATAGTTGTCCCTGTAAAAGTGAAGATAT
GTTCGCCTGATGATAACACTATCGCAAATTGTAAAAAAGCGTGGGAGTGGCTGCACACAATCTTCATACC
AATAGATAAGCTGAAATACCAGCCTGAATATATCGTTAAGAAATCGAATTTTTTCACATGGTATAACGAC
GAGAAGAACACAGAAGAATGGGATTATTTCAAAGAGTTGGATGAGTTGCCGCGTACAGGCGCGCTTCGCT
TACTTATATTAGATTGTTTTTCAACTGGCTATCGTACACCGTGGGGGCTTGCAGGAGGATGTTTCGGTAT
TGGAAATAACTGGTATGAGCCTTCAGTATTTGTCGGTTGTTTTCAAGACTCGTTTGCTGTACATAACAAC
TGCGGTGTGCTAAAACTATCGAAAGCTTTGCAACACGAACTGCATCATACACTCGAAAGCTGTGCAGAGA
AAAGTGCAGACTATATCGTTTCGCATTCTGTCGATGAATACACAAACAACAAGGCTAAGGCGATAGCGGG
TGCTGACTATGCTGAAGCGCATAGACCACTGTGGGAGAATACATGCCCGTATGGCTATTCTGATAACAAC
TATTGCGTGTTCGATTGTTGGTCGTGGCGTGAATGCACTATTTTAAAAGAGCTTGCTATGATGTTCCTCA
AGGAAATTGGTGTCTATATCGTGACATTTTCAAGTGAACCGGAAGGTGCAACGATCGAACTAATAGAATG
AAGTTATACAAGAAAATGTACAAGCCtataaaaatccatgcacataaaaatgtataagaatgccgaaaaa
tatataaaagaaaaatataaaagataaagTGTAACATTAGAACAC

>GBM165
CAAAAAACCGGCATGGCAATAATGACCCAGCTAATAGGCGAAACACCCAAGAAAAAGACGATGGCAAAGA
AAAAACCATCATTATCGAAACGAAAGTATAAAGCAAAACCATCATCAATACCGGTTGGCGGTACGAGCAT
GATGACGCAACTAATAGGCGAAATACCGAAACGATAAAATAATATATTTTTATGCTAATTAAAATTAACT
ATGCAGAAAAAAGAAGCGCTGAACCGGCTAAGTATTTGCTTAGCGATACTGAGTATAGCTTTTATTATCC
TATCGAGTTCATGTAGTGCCGCTCCTACTTCAGCGCCAGCGCTTGTAATAAAGCAGTTCAATGCACATAA
TAGGCAGTTGATGCTAACAAATGCCGATACAGGTCAGCAACTCATAATCAAGTCAGTTTCAAAAAAGGAG
GGTGTGTGCAAGTTCGAGGAGGTTTTTGAAGTAACAGCGATAGGTAGTGACTATGTACCGATACGAGGCA
AAGATTTTGGGCTGAAGTTTAGGAACAAAACATATAGCGATATAGCGCATGAAATAAAAAGCGTGAAGTG
GTATGTTTGGGAAGATAACAACTGGCAGCAATTGAAATGGGATGTTTATAACAGAGCATCAGCGATAAAG
AAAGGTGAAACGAAGCTATATAAGGTAGTAGTAACAAAGAAGCGTGCGGAACTTGGTGATAAGCGGATAT
TGACCATACCAAAGTTTATGGGTGTGGAAGACGAACGATTAACGTGGTGGAATGTTTCATGGCAATACAG
GGTTAGCAACACATTAAATAATGTACCTAATGGCGGACGGACATACAGATTGATGATACATAGTGGCAGT
GGAGAAAATACCGCTACTGATGTCTTCTTAAATGGGCATTCGCAGTCAGATTTTGATGATATACGGTTTG
TTTTGAATGACACAACAGAGCTAAATTATTGGATTGTAGATAATACAACTGACCCAATAAAGGTATATGT
AAAAGTAACAGGTAATGGTACTGTGAATTTGTATTATGGCAATCCTGATGTGGGTTCTTCAATGAGTAGT
AAAGATAGCGTAGTAAGTGGTGATGATGTATTCAAAGAGGATTTTGAAGATGGTGATTTAAACGGTTGGA
GCTTTTCTGGAGATGCAGGTTGGGAAATATCGTCAAATAGTTATGAAGGCAGTTATGGCGCACAGAACCA
AGATATAGGTGATTCACAAACAGCTTGCATGTATAGGGATATTACAACTGGCTTTCCTAATCAAATAATT
TTCTGGTGGAATGTTAGCTCCGAAGAAAATTATGATTTTCTAAGATTTTATATAAATGGTTCGCAAAAAG
CTGCAATAAGTGGTGTTGTGAATTGGCAGAAGAAGGTTTTTAATTTGTCATCAGGAACACATGAAATCAA
ATGGTGCTATACAAAAGATTCTGGTCATTCGGGCTGGGACGATACTGGTTATGTAGATAATATTACGACA
GCATTTCCACTTGAGTTTGATCCATTTTCACAACCGTGGTCAGAAGAACAAACTGAACAAACATATTCTG
GAAGTATAGCCCAATATAATTCACAGCGCAAAATAGCTCGCACATCTGATAATTATCTACACCGTGTTTA
TACCAAATTCGATGGCTCGTATTATCGTATTTATTATGCAAAGAGCACAGATGGTGGTTCGACATGGACA
GAAACCGACTTAAGCGAAGACGACAGTCATGACTTTCTCGATCCAGCAATAGCTGTGGACTCTGACGACA
ATATGTGGGTTGTGTATTATGTAAATGGCGCTGGTGTAAAGTACAGAATGTATAACGGAACTTCATGGAG
TAACGGTCAATCTTTGTCATCAGGTATATCTCATATAAATGGCTTATCAGTAGCGATAGATGAACAAGAC
AATGTACATGTAGTATGGAGTGCCGATTTAATATCGCAATATGAAATACAATACAGGATGTTTGACGGTT
CGTCTTGGAGTACATTAGAAGGCTTAGAGAATAACAATTTTCCTGAATATCCATCTATCGCAGTTGATAG
CAATAACTATGTGCATGTAGTATGGCAAGAGAAAGTCAGTGATGTATGGAATATCAAGCACAGGAAGAAG
ACAGATTCGGGCTGGCAGGCTATTTATAGCGTCACAAATGTCAATGACTACGATCAGACCTATCCATGCA
TAGTAGCCGATCCATCAGGCAATGTGCACGTTGTATGGCAAACACGCGATCATAAAATCAAATACAGACG
TTGTAACTCAGATGGAACATGGAACGCAATAGAAACAGTCTATGATGGCGGTATATATGAGCAGCTCCGT
CCGAGCATAAGCGTTTATGATAATAACTATCTGTATGTGGTATGGTTCGGATATGATTCATCACATGAAA
GCAATTATGTAATAAAAGAGAGCCATAAAACAACAGGCTCATGGAGCAGTCCAAACAATATAGTTTCGGT
ACCGGGAAAGGATGTTGTCTATCCGAACTTAATTGGTGCGCTCTATCCAAAGATTTGTTCTGATTGCTAT
ACTAACTTGCCTGACACAGGCTATGCCTTTATTTACGACGAGAATGGCGTAATAAAGTACTATGATTCAG
ACGATTTAGCATGGCGTTGTCCAACAAAGTACACATTGACATTGAAAGCGATAAACGCAAAAACGGGTAT
ATCAGTAACGAGCTTCAGTGCGGACTTGGGCACGGGTGAGACAAAGACAACAACCAATGGCGTAGTGAAG
TTTAGATGCTTAGAAACTGGTTATTATAGTCTTCGTATTACTGCAAATGGCTATTATGTCTATACAGAAA
CGATAGTAGTAGATACAACAAAAGAGATGACAGTGACACTAACACCGATAAGTGAATTCGACTATTACGT
GCTTCCAAATGCGCGTACAGTAACGTTTATTGTAGAGGACATATATGGCAAGAGACTTGAGAACATATAT
GTTGAGGCAGTGGGTTATAATATCACCCATCCTTATGGATGGTTAGGCTCGGTATTTGGGTTCACAAACG
AAACAGAGATATATAGTACCCGTCAGAACGGAACAACCGATAGCAATGGTGAGATAGCGTTTCTTATGGC
GGATACTATCAAATACAAAGTGAGGTTCATAAACGAGAGCTTAGGAATCAACAAGACATGGTTCAAGTAT
CCAACACGGGACGAATACACGATAGTCGTTATGCCGTGGGAGTATAGTGCAGAAGAAGAGCGTAAGAAGC
AGCTAATGGCAACAACAGTGAACATAACAACCGCAAAGATAAACAGCACACATGCGATAATATATGTGAA
TTACACCGACCCTAACGACATGACAGAAAGTGTCAATATAAACATAACACGGTTGGAGGTGTTTGGTGAG
GAAGAAGTGGTTTATAATGTTACAATAACCGATAACAGTTTCATTAACGAATCATTTATTGTCACACCAT
ACAAAGGGCGTTCGTTTAATGTAAGAATAAGAGCGATACATGAGGGCTATGGCGAACGTATATGGGAATA
TGGCGTAAAGTTCAAAGGTTTGCTAAAAGATTTGGAGCTACCCGAAGAGATATATCCAATTATTGCTATC
GCTATAATTTTCTTTATAGGTGGTTTATTTGGTGCAACAACGGCGTTACAGGGTTCATTATTGATATGCA
TAGTGAGCTGGATTTTTTATGGCATAGGGTGGCTCAATATAGTGCCGGATAGTGTGATGGTAAGTGCGCT
ATCGTTAGCGACAGTTATGTCAATTTTGGGCTTGCTTATGGAACGAGCTCGTAAATCAGGTGTGCAGTAA
TCCCCAAATAGCTTTTTAAGTACTATGAGGTTAGTTAAAATCTAAGGAGGTGATATGAAAAGAAAATGGA
TGTATTAACTCTGTTGTATATGGTGATAGCGCTTTTCATAGCGCTATGGGTTGTTATAGTGCTATTTTTG
AAATACTGGCTGGATATCAAGAGATTTGCACCAGAAGCAAAAGTGTTTAGAGAAGCACGTAAGAAGAAGC
TGGCGATACTGGAGATAACCGATTCGGCAGGTAGGACAGCGTTTAAGCTCGGTACCAAACGCAAACGAAG
CGATGTCCATTTCTCAGGTAGCGAATACGGTATACAAATAGACCCGAAGTTACAAGGCAATGCGCCAGAA
AATAGGACGGTGGATGGTGTGCCAATACACCATTTCTCTACACAGTACCCGTTCCCGCTAAGCGACAAAA
ACGCACGTGCACTTGAGACAATAGTCGAACATGCGAGAGAGAACTATCCTGATCTTGGATTCCTGTCAGA
TGCGGACATAATAATACTCGCAGGTACGCCACGTGAGAATTTGGATCACGATGTGAACAACTATATCATG
GAATACGCGCCAGAGGTCGAACGTGAAGTCTTAACAAAGCAGTTCGCACTGAACACAAAAGTCAGTTCGC
CATTTACGCTTAGTTATGATGTGGTAGCGGAATTGAACCAGCATGGCATAGAAATAGGCTATAAATCAGT
TTCAAAAGGTGATTTGGTTAAGTATCTCAATAGTTTATTTGACGAACTCAACCTGAAACTAAAGAGAGTC
ACATTTTCGTTCTCCAAAGACAAGACCGCACTCAATGTCATAGACaaaaaaaCAAAAGAGGTGAAAGCAT
CTCTCAAACGTGGTGATAACAATGTTTGCAGCCTTTCGATACCGGGTGTTTTGAACAATCCAGGCGTGGA
GATAGGCATAATAGATAGTGATGGTGCGGTTAGTGTGCCCGATGCGGAACTCATTAGAAGCGACGATAAC
GAATACACATTGAAGACAAAAGATAACGATAAATATGCGATATTGAAAGAAGAGGACAGCAATGAATGGG
CGGTTTATAAGCTATCAAAAACGAAAGTGAAGCTCACCAAGGACGATGTTGTAGAGCAGATATCGCAACT
CCAGAAAGAGATACAGACGTTGCCGGTTAAGCATGGGtttttttCATATACATACGCGTTTAACAACTCG
CCTATGGGCATGTTAGCACAGGACATGCAACAACTCACGCTATTGATACAGCGGATGGCACGTGAGGAGA
TGAAAAACGAATGGGAACGCTATGTGCCGTTAGCGTTCGGTGTGCTGATAATCATTGTGGGTATAATAGC
GTTAGTCATAGTCTTAGGTGGCAGAGGAGGTGCATAAAAACAAAGAGAGTAAAGAGTAATGGCTATCAGA
AACAAGCGTAAGAAACGGAAACGCAGGAAGAAGGTTATTGTCAGTACGCAAATAACGAAGCTGAAGCAAA
TAGTCTATGAAAGTGGTGTACCAGCGTGGCTAATCAATGTCGAGGAGCTGTTCGATAGTTCTTTGCCTTA
TGAAGAGAACGAACGAATAGTTAGGGACGAAATAGAGGAACTAAAGAGAACGCTAAAAAACTAAtttttt
cttttttatttatatatacaaaaaatattaatattattgatgtggaaatgaaatatgtgacaatatataC
GGCAGAAGGAGGTGTAAGCTTAGGCAAGATAGACGAAAAGGGCAGGTTAGTGTGGCGTAGTGGTATGCGA
GTTCCTGTTTCTCAGCCAGAAGTAAGGGACAGGATACTGAGGAAAGGTGTTATGCGAATAGTGAAAGATG
ATGGTAAGAAATATAAGCAAATTGTTAATGAGCTGTGCTTGCCATCATCTTATATACCACCTGAGAAAAA
ATGCAGTACGTAACTATTTATACGGACGACCATGCCGTAGGTCTTGGTAAGATAGACAATAAGGGCAGAT
TGATATGGCGTTCAGGGGTATGGGTACCAGTGCCTTATAGCCAGCCAGAGCTACGAGACAAGTTGCTACG
AAAGGGTGTGAAGCGAATAGTTAAGGATGGTGGTAAGAAATATAAACAATTCCTCAAAGGTTTGGGGTTG
CCGCCAACATACATACCACCTGATTAATAGGTAAATGTAAAGAAGGAGAGACAAAAATGAAACTTAGGAT
GTGAAATTTATGCCTACATCTTTTGCACAGTTTCTTAAAAATAAAACAAAAGCTTTTGAATACCAACTCC
AGCGTGGAGATTGGATAAAGTATATGTGGGTAGGTGGGAATAGGGGCAAAATTGACTTTTTCAAGCAATC
ATCTAATGTTATACCATTCTCAACAACAAAAATCAATGACTGGTTATCTGGCAAAATTGGAAACAAATCT
GATATTATGGGTTTTGACCAGCCACGAAATGACATTGATAAAATAAAAGTTCATGGACGAATGGTTTGTG
TAGGTAGTAAATATAGAAACAAATTAAAACTTACTGCCAAAAAGGTACTTACATCTAATTTCACAGGTCA
AGAACTAAGTGAAATTAAAAACTTATATATTGATGTTAAGGGTGCTAAAAAAGGAGCATGGGCTGGTCAG
CATCAAGGTGTTCGTTTCCCTAATGGTATAACGGGAAGTATTATTACAATTAAAAGTAGTGAGATAAACA
ATGAAGATGTTTTAACACATGAGCTCGTTCATGCTCATAGATTTGCTACTGGACGCAGTTATCCTTTTGA
TAGAAATAGAGAAGAAAAGGAAACTGATTTAGAGACTATTGCAAGACTCAGTCCTCAAGGTTTTGTTAAT
AAGACTTGTGGTTACTATAATTTCATTCCATCAGTAACAAAAATAAATTCACCTAATGAGCGATCTAAAG
CACGAAAAGAGGCTCAACTCAAAGACCGAAAATGTCTAACAGGTTCAGTAAGTAAAAAACTCAAAGGCAA
GCGAGTAATAAAAAAGGTAAAAGAGTGCTATCCAAAGAGTGAAATCCGAAAAGCTCATTTCTCGCCGGCT
GAACAGATAGATAGATACTTCTTAGTGAAACTACCTAATGGTACAACAATACAGGTTCATCAATGGTATC
CAAAGGGGCGGAAAGGTAAGCTAACGGAAATTAAGAAAGCGTTTAAGAAGAAGTACGGTACGGGGATAAA
GGCATGGGAGTATCGAAACGGGAAAAAAGTAAGGATAATTTGAGGAGGTAATAAAAATGCCAAAGATAAA
ACAAACTTCAAACAGAGTAATAGTACATGTAGGCAACTGGTGGCAGCGTTACCATAGCGCGTCACGCAAC
ACCAAGCCCTTGTGGCAGTTCCGTATAAGAGATGGCGGACGTGCAGGTTATTCGGAAATGATATTGTGCA
AGCCCCCGCGTTCATCGAGCTGGCACACCTATGCGTGGTCGTTCTCGAACCAGCAGGTGAAACGAGCTAA
CTGCAAGCTGGTTGTTTATGACAAGAAAGCGTTTGAAATATTGCAAAGACTAAAAAAGAGCGGTAATTTA
AGGGGGTGGAATATAGTATTTAAAGGGTGaaaaaatggtaaaaaaagcttgggaaatgacaaaaaaTGAA
TTTAAATCAGTTCCTATACAAAAGACAACAGTTGGTTATAGGGGTTATTTCGGTGTAATAAAAGCACAAT
TAATTTCTGCACCAGATGGGAAGGTATATAAAGTAGTTCCTATCACAAAAGATACTCCCTTTTGGACAGA
ATATCGAAGAAAGAAAAGTCGTTGGAAATATGCAGTTTTAAACGGAAGAGGAGAAGATACAAGGATAAGA
CTACATAAAGTAAATGAATTGTATGATATAATTCACAAAAAAGCTGTTGAGCGAGCCCTTAAAGAAGGCA
AACATGTTCCAGAAAAAGTGTTAAAAGACTATCCTGACTTACTGAAAAAGTATGGTAAAATATCAAAGCC
TACTCAAAGAAGCAAGAAATCAGTGAATAAGAGAGAAGCATTAAGCAAGAAGTATGCAAGCATGACAAAG
AATGATTTAGAAGCGTTATTTGCGAAAAGAAGTAAGCGATCAAGAAGTGTTGATATGAAGAAGAGAGCAA
AGAAGGTAATAGCAAAGCCAGAGGATTACTTTCTGTGGGTCAAGACACCATCGCGTTATGATATAAAAGG
AATAGATACACCTAAAAATAAATCAAAGAAGTAGTATAGAGATTGCACATATAAGCGTTTGAGATATTGA
AGCGCTTGAAGGATAAAGGCGAGCTAAAAGGGTATAGTGTGGTATTCAAATAATAGGTATTGAATACTGT
GAGATAGCCATTAAGAGGATAAATAGCGAGCTGAAACAGTTAAGAATAGATAGAGAGCCATCCAAACTCA
AGCGTATAGGGTTTTAATGTCTTCATTCATCCCGTGTCCATTCGCACGCTTCAGTTACATAAGCTAAAAA
CCCGAACCCACGTGAGACAGTGAACTCACCACCGGGATAACCGCATTGCTTTGCTGTCCACGAACCGTCA
GGGTTCTTCTTATATACATAAGTGCAATTGGGTACTTCGTTGCATAGATTAGATGAATTGGTTGGTGTGG
TGCTTGTCCAAGCTAACATGTTATAGCCTTGTGATAGGGTTATGGTATAGCCGTTATCACCACTTTCAGT
AATCACATAATCGCTTCCAACAGGAATATCGGTGAACACCACTTTATTATCGCTTGCGGTTTTGGTTTGC
TGTACTACCCCATCCTTCTTTATCTCGTATTTTTTGCCATTAACAACCTTGAATGTTCCATTAAAGACTG
TGATATTCATCTTCTGGTCTGTGGTGGTGTTTGTAGCCGTGAAACCAATTTGCGAAGATGTATAGGAGTT
TATTGTCAGATTAGTCGTATCCGATACATTGAAAGTGATGTTAACCGTCTGGTTATCTTTGTAAGTTATT
GGCGGTTCTGGATAGCTGTATTCACCGTTTGAATAGATTGTCATTGGGACTGAGAGGTATATCTTGTGGT
AAGGTGATTTTGAGGCTTCAGAAGTATTGCCATAGGCTCCTATGTTTATTCTCTGTCCGTGCGGATAGGT
CTCGTTTGAGTAGCTCGAATTTGGGTCACCTGCATCTACACAAGGGCTTGTTTCGTTATCATAAACCCAA
TCTGTGCCGTTCCATCTCCCATATTGAGATTTTAAATGAAAATCATCACTTAAAACATCAGCAAATAATG
GGTCCTCTTCAAGTGTATTTGTACCAGTAACTCCATAAAAATATGGTGAATTACAATTCCATATAGCGTT
ATAGGAAACACTTACATTTTCCGAACGTGGACTATATACACACTTACCAGAAACATTTaaaaaaaTGTTA
TTCTTAATATCAATATCACGGCGATAATTTTCAATATGTATTGCATCATTTGGCATTGAATAAAATACAT
TGTTTTTTATTGTGTAGTTGCCAAACCATTCTTCTGGAGGTTCCTCCCCGTGATAAAATCCAGTTATAAT
AGCATGACTCGGTGAATTAATAAAAATATTGTTCTCAATTGTCGCATTAGATTTGACCCCAAGCACCAGA
TATGGGGAGTTCCTCATAAAATTATTCCGAAAAGTGAAATTCGTGACTGGTGAATAACCCCATGGTTCGT
GGGTCTGACCAACTGCTTCACACCAACTACCATTATAAAAATAGTTATTTTCAACAATAGTGTCATTTCC
TCCAGAAATCCTTATGTTCCCTTGGTATACTGTGTTCCCTGCAATAAGAAATCTATCATTAAATTCGTAT
ATAGCTATTGCAGATTCAGGTGACTTCGTTATTATATTGTTCAATATCTGGTTATCACTTCCCCAAACAT
CCCATCTAATACCTCTTCTGTTACAATGTATGTAATTATTTCGGACTATATTGTTATGACCATAAGAAGT
ATCTATTCCATTCCCTGAAATATTTTCAAGATGATTATACTCAACGGTCATATTGTTACCACTAAATTCG
ATGCCTATTGCAAGATTATTTGTTTTTTGAATAGTATTGTGGCTTATTGTTGAATTATCTGCACCTAAAG
CTATAGCTGAATGGGACCATTCACTTCCTATATTGTAAAAGGTATTATTTTCTACATGAATATTTTCATA
ATAAAGTGTGGTAGGTTCTCCAATAGACCGGAAGCGGATTCCCCATTGAGTAATATTTTTAAATGTGCAA
TTTGTTATTGAAATCCCGTGCTTATCGCCATAAGAAATTACTTTGACTCCGTAGCCGGTGTAATTTTGTA
CTGTAAATCCACTAAGGGTACAATATTGCGTCAAATAGAATCCATTTTCCTTGGTGCCTTCTCCATCCAA
TATAGGATTTCCATCACCAATTATATTTATGGGTTGTGCCTCAGTTCCAGAATGTGTTAGTTCTGGTTCC
TCATTATAAGTCCCAGATTGAACTCTAACAGTATCTCCTGCTGTTATAGTGGCTAATGCATGAGTTATTG
TTCGCCAAGCACAATCCGTTGGATTTTCGCTGTAACTCACATTTTGGTGTCCTGAGCAAGAGTCATTTCC
ATCTATCCTGACATAATATGTGGTAGCACTCGCCACACCTATACCAGCAAACAACAGCACAAAACAGATA
ACTGCCAAACTCACTCCAGAAAATAAGTGACCATATCGACTGTGTTTTTTCTCCCTATCCTTCTCAATAT
CTTTCGTGTGTATCATTTGTAGTAGTATCTAACGCTACCGTAGACGGTCTGCGAACTCGCATCGTTTATC
TTACCGTTTAGATTCCCATCAAACATTCGGAACGATCCTTCCCAGTAATACCCTTCTGCGAACCGCGTTA
CTTCTCTCATTGCTTACATTATCtaattataaataaacatatataaagtttaaatgatattacctaaaaa
atatcaccaaaaaatgcccaagaaaataaaactcaaaaatAACGGCATATACCAGTTCTTAGGACATCTA
AAGCAGCAACGTGCCGATGACAGAGTACTGAAAGCATTAAAAACTTTCAACAAACCAACCGATTTGCAAA
CACTATCCCAAACCCTTAACATCCACAAAGACACAGTGAGAAAGCATCTGTACCGGCTGAAACAACAGGG
CAGGGTCAGAATCATTAGGAATCCAGCGAATAAAAATTTTGTGTTGGTTTACTATATAGGAGGTGATGAA
AAATGGAAATAGAAACAAAAACATCTAAAATCTTGAGAATTATAGGCGAGACAGCAAAAACGATGCATAT
AATAGATTTTGTTACTATTGCTATCTGGATCGCAGGGGCTTTTCTAATCAAAGCGGTTACAAAGATAGGA
GATAGTGTTCCTGCTGAAATGCGATTGATGTATGTGATGTTTATTACAGTATATATGCTGTTTATGCTGG
TCTTCTTGTGTTTGGCAGTGATAGTGCATACGATAAAGAGAATAGAACAGCGATAAATTAACTGAGTGTT
aaaaaataggaggtgatatagaaatgaaaaaagaaactataagaaaaataggaaaatCAATATTGCTATC
GGATTTGGTTACTCTTGCTGTCTGGATAGGGGGAATTGGTCTAATAAAAGTAGCTGTTGTAATGAAAGAT
AATATTCCACAAGAGATACGAGTGATGTATCTGCTATTTGTTATACTGTATATACTGTTCATGATAGTTC
TTTTCTACCAAACAAAGATGATGCACATGCTCATAAGAATAGAGGATAGTAGGAGGTGATATGAAAAATG
GAAGTGAAGACAAAAAGCTCTAAAATAGCGAAATTTATAAGAGAGTTAGCGAAGGAAAGTCATCTAGCGG
ATATTGCAACTTTTGCATTGTGGATAGTGGGTTTTTATCTTTTGATACATTGTGACAGTATAGCAAAGAA
TACTAATTTATCGTTAGAGATACGAGCAATATACTTGCTATTTGTTCTGGTATACCTAACGCTATTAGTG
ATTCTTACGTACCAAACAGGGATGATACATATACTTAAAGGAATAGAAGAAAAGATAGAACAGCGATAAA
ACCCATCAAAAATTCttttttattttttattttttattttttATGGAGAGATAAATGGGGGAAGAAATGA
AAGAAATAAAAGAAATAGTAGAGCAAATATGGAAAGAAGCAACAGGAGTAAGTGGAAGTCGCTGAAATTG
TTGATGAAATTGATAGTATTTTCCATAAAAACGGCTATGTTGTCTCTCATGATAAAATCGCACATTTTGT
AGTGGATTGTATCAGGGAAAAAGAAGAAAGGGAGTGATATAATATGAAAAGAAAAATAGCATTTATACAT
TATGGGTATAGTTCGTTTATAAAACGAGACTATGTAATTTTATCTAAGCATTTCGATGTAACTAAGGTAA
AATACAAGAAAATCTCAGATATTTTCAAAATACTAATTGCAGTTGTTAAGAGTGATATAACATTCTCATG
GTTTGCAGGCGGGCATACGTTTGTAGCAGTTTTGTTATCGAAACTATTTAGGAAGAAATCAATTGTAGTT
GTTGGTGGTTATGAAGTAGCAAATATGCCAGAGATTGGATATGGTGCATTGTTAAATCCAAAGTCTGCTC
GTAGAGTGAAATATGTGTTGGAAAATGCTGATAAAGTGCTAACAGTTGATGAATCGTTAAAGAAAGATGC
TATCAAGAATTTAGGTGTAACTGGAAAAAACATTCAGACAGTTCCCACAGGATACGACGTAGAATTTTTT
AAGCCTGTTAACAAAAAAGAAAATCTTGTATTAACTGTTGCTTATATAGACAATAATAACATCAAACGCA
AGGGACTTGAAACTTTCATAAAAGCAGCAGAATATCTTCCTGAGATAAAATTTGTTGTAGTAGGTCCCCA
TCTTGATAATTCTATTGAGAGATTAAAATCTGTTGCAGGGTGTAATGTTGAATTTACAGGATTTGTCTCA
GATGAAGAGTTAGTTAGGTATTATCAGCGAGCAAAGGTATATTGTCAGCTTTCGAGATACGAGGGACTGC
CGAATGCTTTATGCGAAGCGATGCTTTGCGGATGTGTACCTGTTGGAACAAGATACTGTGGAATACCAAC
AGCAATAGGTGATACAGGATTCTATGTACCTTATGGTGATCCAAAGGCAACTGCGGAAACAATTaaagaa
gctttgaactcgaagaaaggaaaagaagcaagagagagaataaagaagatgtttccaatagagagaagag
agaaggaattaattgagataataaataGCTTAATAAGGTGATCTACATGAAAAAATCAGAAACCAGTATT
CCTTTTTTATTTCGAGTTCCAAGGGTTAAGACCGTAATAGGTAGAATGGATTTTGTATTACAGAGATGCA
AAGGAAAGAAGGTTCTGCATTTAGGTTGTGTGGATGAAGGGTTAACTAAGGATCGTATTAGAGCTGGAAA
TCTTTTACATACAAAACTGATGGGTGTTGCTAAGGAAGTGTGGGGCGTAGATATCAGTGCGGAAGGGATA
AAAATATTGAGAGAACATGGTATTGATAATCTTGTTATTGGTGATATCGAACATTTAGATCAAATAGAGG
AACTAAAACAACAAACTTTTGATATGTTTTTAGCAACAGAAGTTTTAGAACACTTGAATAATCCGGGACT
CTTCTTGCAAAGTGCAAAAAGATTGTTTTCTCCAAATACAGTAATGATTATTACAGTACCTAATGGATTA
CGTCTCACTGGATTAGGTTATACTTTGAGAGGGTATGAGTTCGTCCATCCAGACCATAATTATTGGTTCT
CATATAAAACACTAAGTACACTTTTGGaaaaaaaCGGATACCAAATTAATGAGATGTTGGTTTACAGTTA
TAGCACATATAGTCTTTCTTTGTCAATACTGAAAAATGTATTCAAAAAGATTGTCCAAGTATTTCGTAGT
TATAGAGCTCAAACGATGAACAAAACTACTAACACTGTATTACAGATCAGACAGCAGGATATCCTAAGAA
CTATTCTTTTGTCAATTAAGTGGATAATAGAACTTCCGGTTAGGGTATGTCTCCGTCACTATAATCCTTT
CTTTGTTTCTGATGGTATTATCGTTGTCGTGAAACCTaaaaaaaGGGGGTGAGAGCTAAATATGCGTGAA
AATGGATATGGGAAAATGATATAGGAGACAGATTGTCAGCAGATAGTGTTGAAGAGTTGATAGAAATAGT
AAATGGATACAAAGAGAAATTAAGAATATATTGGGGTATGGAATGTGGAAATTAGAAATAGGATTGTATA
TAAAAATAGTGAAGCACTAATAGCAGGGTGGTTATTAGTTAATACATTGGAAGTATGGATATAAAAATGA
AAGGATTTAAAATATTGGAAGCGATAGTGGTTTTTCTTTTACTCTTTTACATAGTCTATCTCGGACATCG
TATCGCAGAACACCAGAAATTCACTATCTGCAAATCCTGTGAGGAGCAGAACTGGACAGGCGAACTTCCA
GCGGTGGATATGAAGGTGAATTGCTCTGAAGTTAGGGATTGGTGTGAGGAGATGGAGTTTGATGAAGATG
ATAGTATCTTCAATTTGATACGGAAGCAAAAGTCTTGATTTCCTTTTAATATCCTATGCTTAAATATTAA
GGTTTTTTAGAAAAACTTCATCCATCCCCTTATTTTAAGCTTTCTAAAGGGGCTTTTTCAACAACTTTTA
GTACAACATCAAAAACCTTAATATATAAGGAAATTATATAAATAAAATATGTATCAGAAGAATGGGATAG
TTATACTAACGCCAAGCGAATATGAAAAATTGAGAAGTGCAATGAAGGTTAGGCATAGAGTATTAAGTGA
TGCTTTGCTTTATACAGGTATGAGGTATACAGAGATGCAGAAATTTGCCTTGAATCCTCACTGGTATGAA
AGCGAAAAGAAAATTATTCATTTACCACGGATAGCAGACAGAAAGAGAAAGAGAGTAACACCTGATAGGT
ATATCTATCTCACAAGGCTTGGTAAGGTTGCAGTTGATAGGCTATTTGAAGACGGACACAAATATCCTTC
GTATGTAGCGTTTGATGGAATGCTAAAAACTGCTATAAGGAGAAGTGGATTAAATTTACCTCAAGATGCA
ACAATATCAGTAAAAACATTCAGGAAGACCTACGAGTCATGGTTAGTAGTAACTTATCCTGAGAGTATCC
CTCTAATTGCTATGTGCCAAGGTCATAGTGAACCAACAGCTATGAAGTACTATTTGAATATCCCATTTGA
TAGAGACGAAAAGAAGGAAATAAGAGAACATCTTGTGGGGTGGATAGTGGAATGAGTTTCAATTATGAGC
GTTTAATGTTTTTAACAAAAGATGTGCCACACGGACTAATGGCTTCTAACAAAAAGAAAGAAGAAGTTAA
TAACGAGACACGGGCGCGAATACTGAAAAAATGGGATTATAGATGTTATCTATGTAATCGTGAGAAGCAT
TGCATAATCCATCACAGAATACCTAACGGCGATGCAAGCGATGAGAACCTTTATCCCTTATGTGAGCACT
GCCATAAACTCGTGCATACTATTTTGTGGCTGGATGGAAAATGGATGTTTCAAGGATATAGGAGATGAGA
AATGAATAAAAAAGTAAGTAATGCAAAAATATCTCACTTACCTATATTTTATGAGGAAGAGGATTGTAAA
TCTCTTAGCTTAGGATTTCCTCCTAATATAAGACTTTGGAAATTAGAAAAAGGAACAAAGATAAAATACA
TGAACTCTGAATATGTTATAGAAAAAGATTATTTCTTTCCTGATGCATATTTTCAATACCCTTGGATTAG
ATTACAGAAAATAGATAAAGTCCCTGGGATTTACGATATATTTCATTTTCAGTATGGGCATCTATATATC
GGTGAAACAGTAGATATAAGGCGTAGATTAAAAACTCATTTTCCAATTATTGAAATGAGCAATCCTGATG
ATTGGGAAATTAGGGATAAATGCTTACTTTCAAAGATTATTAAGAAGTTTAATATAAAATCTATAACTAA
ATTTTTAGAGGGATGTATATTGATTTACTTTCCTAATTATGGTGGCGAAAAAGAAAGAAGAAATTTTGAA
AATAGACTAATTACGAAATACAATCCAATTTTTAATAAAGTAAATAATGCTATTAGTAAAAAACATTTGG
AATAAGTTGGCGGTTCTTTTATCTAATTACATAAGATGAAGAAAAATGAAACAAAAAACGAGGCGACATA
GTAGAGCCTTTTTTGAGAAGTTAGTGCGAAACGAGCTACACGACCTACCGGAATCGGTACAGCAAGAGAC
AATAGACAAGCTCGTGCAGTACGATTGTCCTATACTAACCGCACAAAAAACCCGTGCTGTGCTCAATAAG
ATAAAATCACAATTCAATGAAGCGAATATCGCACCAAGTGAAAGCATCGGCATTGTGGCGGCGCAATCAC
TTGGCGAGAGCAGTACCCAACTCGTTTTGAGGACTTTTCATTACGCGGGTGTGGCATCTGAGTATATGCG
CGGTGGGCTCGCGCGTGTGCAGGAGATAATTAATGCAGTAAGGCATATCAAAAACCCGTCAATGCGTATA
GTGATAAAACATAAGCGTGTAGAAAAAAGAATAATCGAGCAAATAAAGAGTTTGAGGGGTGTTTCGTCAC
TAACAATAACACAAGAAGACGGTAAGACTGTCATATACACTCGTGGCAGTAATTTGAGAGATGCGATGGA
GATAGATGGTGTAAGCGTAATAACAAACAACATAAGGGAGATAGAGGATGTGTTGGGTATAGAGGCGGCA
CGTGCGGCGATAATAAACGAGCTCTATGGCGTTTATAAATCATCGGGGCTGGATGTTGATATTAGGCATA
TTATCCTTATAGCGGACATGATGACTGTTAATGGCTATGTAGAGCCTCTTAATCGCGTAGGCGCGATGCG
TCATAAGAAGTCAATCATAGCGAAGATGGCGTTTGAAGCGCCCATATCTAATCTATATACTGCGGCGGTA
ACGGGCGCGATTGACGATCTCGATGGTATAACCGAAAATATCATTGTCGGTAAGCCCATCAATCGCGGCA
CTGGTAGTTCTCTGATAGTTTTGGAATACAAAGACAATAAATAATGTTTTTATATATGCGTTCTAAATAT
TAATAGAAGAGAAATGATAGAAAAGATATTTGGCACAAAGACGCATATAAAAGTTCTTCTGTATTTACAT
AAGATTTCAGCAACGCGCAACCGCACAACAATAAAGGAGCTGAATGAGCGGTTGCATATCTCCCGTCCCT
CGATAATAAAGGCAATCAATGATTTaaaaaaaGCGCATATAGTTGTTGTGATGGGCACAACAAAGGCGCG
CTATATCTTGATAGCGAACACGCCACAGCGCAGGGCGTTATGGCGTTTCATTAACGATTTTGAAAAAAgt
ttttatcaattacggtaatttagtgttttgttttgtgatttaaagtatttttatgttagttttaTCATTA
TTCATAAACTTTTCTTTACGAATCATGGGGTTTTAAATAGCGACTTTTGCAATGTAGGTTTGGTGAGGGC
AGATGGGGTAAACATCTGCCTGACCGCGCATAAGCGCGGGGCATGTTTATATGCTTATGGTTTTTAGGGG
AGAGGCTTCCTGCGCCCCCGCTCGAACCCGGAGCGAAAAATAAAGGAGGGAGACAGAGTTGCGAATGAGA
GCAGTGTGCAGTGTATTGTGGGAAATaaaaaaacaaaaaCAGGATAGTGATCCCTTCTTAGGGTGAAGTT
ATCTTTTCTTATTTTTTGAAGGAGCTGCGGTCAGGCGCCTCATAGTAACATTATTTCAGGATATTACTTG
TGAAATAGTATTGTCGAGGCGTAAGGGTTCGACTCCCTTCTCCTTCATCAGGAGGCGAAAAATGAACAAA
ACAGAATTTGAGGAAATCCGTGAAAGAGATGGCTATGTTGTTGACGATAGTATGCACTACTATGAGGACT
GGGAAGAATATAGAAAGTGCCATCCATTTACATCAAGAGAATAAAAAACTTGTTTCtttttatttttttG
AAGGAGCTGCGGTCAGGCACATCTCCATGTATCCCATGATGGCTTTCTTTCCTCCCCTCAGACTTTTAGG
CTATAATGGAGATGTGTAAGGGTTCGACTCCCTTCTCCTTCATCCTCTTAGGAGGGATAGAAATGGTGGA
CATGAGTCGTGTATTTGAACAGGCTTGGGCGGAAGAGCCTGAGCCTGTGTGTCGAATCGAAAGCGAAGAA
CAGCGAGAGCAAGAAGAGAAGCGCGAAAAGAAACTTCTCTTCTTAGGGAAGAAAGAGATTACGCCTCGTA
GCGATAGTATCGTAGTATTTGAGAATAATGTGTTTTTTATCGAAAGGGTTGATGGGTCTTTCATAATAAG
ACCCAAATACATTAGGGAATATCTGAGAGTAAGAGGAAAGCGAGGAAACAAGCGCTATGTAAAGTTTACG
AGAGCCCCTGCTCCAATAATGATACCATTGATGTCAGTGAGAGAAAATCCGATGCTGTGGTTTGAGCAGA
ATTACTTAAGTAATGTAAAGAGAAATCAGCAAGGTAGCTTTATCAAGAAAATCTGGGAGCACAGGTATGA
ATTCATGCCTGTAATGATGATGGGGTGATAAAAATGAACAAGAGAAAGGAGCTTCGGGTTTTTGTTAACT
CTGAACAAGTCAGCCGCTGGATTTTCTTGGAAAAACTTGGGCTATGTTTCAGAATTACAGAAGGTAATGG
TGGCTGGCAGAACATAGAATACGGCAGAGCTCTTGAGATATGTAAGCGTATAGTCTCAAGGGCTGATGGT
GAAAAGGTTAGAGTAAGCGGTTCAATTGTTGATGAATTACAGCGAGAAGAAATGGTTAGCAAATTGTTCA
GTGAAGGAAAGCTTGTTTTGGGAGGTGTTCAGTAAATGAATATAGAAAAAGTAAAAGAAGCAATAAAAGA
GCATATTCTTGCAGAGCCAAAGTATAATAATATCGAAGTACAGACAAAGATATTACAACAGAAAGGATAC
AAAGGAGTTTCGTATGTTACTAAGGCAAACAAGATAGTATCAGTTCTTGAAGACGGAACGGTGAAGGTTT
TTTCACAGCATGGTCAGCTAATGGAAAATTATCCGCAGTTGTTGTGTGAAGGGCAATGAACGCAGGAACA
GCAGAAATCCTCGTAAAGTGCGATTTTAATGGTGAAAAAGTGATAGAGAATCTCCGTAGGGAATGTAAGA
GAGTGCTAAGATTTTTAGAAGATGAAAAGGCTTATCAGAATATTAGGAATGGGTGGTTTGGCGCTTATGG
TGCGTCATCCCTTCATGATTTGAGACATGCGATTGAAGCAGTAATTGCCGTTCACACAAAAGATAGAAAA
GACTTGGATGAAGCGTGCAAAGCAATAGAATTCAAAGAAAAGGCGATGGCTTTATATACAGCTATTAAAG
CAGCGTCATTAGTTGATAAAGAAAAGAGGTGAAAGTATGTGTGAATTTTTCTCATTTTGTGTAACGCGTG
AGGGAAAAATCCTCACTTTATTAGGTGATGACAGGAAGAAGGTTAGTGAATCATCAGCGGATTCTCATTC
TGCTATTGCGGATGTATATAACATTAATGAAGATGAAACATGGAAATTTCAGCTAACTTTCAATCGCGAA
ATTCTTATGCAATTGAAGTCAGGAGAGTCACTAAGGGATATATTCCCTCACTTAAGGGAATACTATGATG
GCGGTCTTCCTTTAGAGGAATTCAATGAGGTTTGTGAACAGAAAGTTTGGTTGGAATTGGCAAAGCTAAA
AAATCAGATCATCAAAACAGCGGAAGAGTTGTTCAAGCAACCGCTACTTGAGCAGATACTCGGTGATTTA
AAGCCCGCACAATTTGTAATTGAGTTAAGCAAAGCACGAGCACCACAAGAACTTCTCTCAGAGATTACTT
CGTCACTTTCGGTATCACGCCGTGGATTCATCTTTGAGCATGGAGATGAATATGATTATTCGCTGTTAAA
GTGCTTTCATTTCGAGGAATTCGGTAATATCTCAAAGATATTTGTGCATAGATTTGTTCATGAATTTGCA
ACTATTGACGATAATGGAACGCCAGTGAAGCGAACTGAATTTAGAGTGTATGTATATCCTATCGCATACA
CTCTAAAGGAGGGTGAGCAGGTGTAAATGACTGAAATTGAGAACATGCGACATACTGATCCAATGCATAG
TACTCTTCATCAGCGAGGTAGTTTCTCACACTACCTCGCACGGAGGCTTGGAAAAGAGTTAAGTATGGGA
TGCGAGCGTGCGCCATTGCGTATCATCGAGAAGTACGCTTTAAACGCCGAAGAGCAATACCAAGCTCTTC
GGtttttttATGCATGCCGGTTCAGAAAGGAAGGCAAGCACGAAGAAGTTAAACGCATGGGTGCACACAC
ATATAGACCGCTTACAGATGACGaaaaagaaaaaaTCATCCAACTCAAGCTCGCTGGTGCTTCGTTGTCT
CAGATAGCGTCGGAACTCAAACGCTATCCATCAACAATCCATTATTTTCTAAAGAGGACACAAGGAGATA
TTCAGTAAATAAATGGAGATTGAGGTATGAACCCAAATGATTTTTCAAAAATTTAGCAAGTGATAATCAA
TGAAGAACTAAATCGGTTATGGAATGATAACCGGTTTACGAGAGAAATGTTAGAGTTTTTAGCGAGCGAG
[truncated: 5,319,571 more chars]
